# Supplementary material for: Uricase deficiency in rats results in a variety of metabolic disorders, addition to gouty nephropathy
Source: PLoS One. 2025 Aug 22;20(8):e0330344. doi: 10.1371/journal.pone.0330344 (PMC12373213; doi:10.1371/journal.pone.0330344)
Supplement: S1 Table — (XLSX) [file pone.0330344.s003.xlsx]

## Sheet: Kidney
Uox				45	45	45	185	185	185	367	367	367	549	549	549	626	626	626
ENSRNOG00000003170	KDY	NLR family, pyrin domain containing 3 [Source:RGD Symbol;Acc:1308314]	10[+]45893018-45918254	1.33428	2.40374	3.39311	1.96122	3.06873	2.95474	1.34091	1.68529	1.6236	1.83861	3.66855	2.99044	4.85975	4.05936	5.02736
ENSRNOG00000003170	Nlrp3	NLR family, pyrin domain containing 3 [Source:RGD Symbol;Acc:1308314]		1.30931	1.10535	1.53735	0.366867	0.247234	0.4028	1.20167	1.29613	1.2489	0.981561	1.09762	0.148894	0.465771	0.586894	0.395239
			Mean	45	185	367	549	626		SD	45	185	367	549	626
		Uox	Uox	2.37704	2.66156	1.54993	2.83253	4.64882			1.02967	0.609184	0.183629	0.925132	0.517323
		WT	WT	1.31734	0.338967	1.2489	0.742693	0.482635			0.216109	0.0814494	0.0472295	0.517509	0.096934
		P		0.156006	0.00281622	0.051378	0.026911	0.000163955

## Sheet: liver
				45	45	45	185	185	185	367	367	367	549	549	549	626	626	626
ENSRNOG00000003170	Nlrp3	NLR family, pyrin domain containing 3 [Source:RGD Symbol;Acc:1308314]	10[+]45893018-45918254	1.57891	1.68965	2.31672	0.950633	1.63202	1.40061	1.05785	1.51905	1.56503	0.906799	1.40701	1.07733	1.78319	1.39369	1.72393	1.86176	1.32775	1.38064	1.13038	1.6336	0.397881	0.346488	0.280489	0.254289	0.209873	-0.30975	0.0959451	1.46683	0.36866	0.251332
ENSRNOG00000003170	Nlrp3	NLR family, pyrin domain containing 3 [Source:RGD Symbol;Acc:1308314]	10[+]45893018-45918254	0.840004	1.35601	2.0206	0.817495	0.857238	0.865326	1.2358	1.05956	1.42759	0.747305	0.876309	0.838327	1.51349	0.826401	1.27854	1.40554	0.846686	1.24098	0.820647	1.20614	0.591854	0.0256018	0.184069	0.0662944	0.34922	-0.199001	0.0396013	1.104	0.360775	0.326789
			Mean	45	185	367	549	626		SD	45	185	367	549	626
		Uox	NLRP3	1.86176	1.32775	1.38064	1.13038	1.6336			0.397881	0.346488	0.280489	0.254289	0.209873
		WT	NLRP3	1.40554	0.846686	1.24098	0.820647	1.20614			0.591854	0.0256018	0.184069	0.0662944	0.34922
		P		0.329993	0.0744966	0.51079	0.11076	0.143344

## Sheet: Duodenum
				45	45	45	185	185	185	367	367	367	549	549	549	626	626	626
ENSRNOG00000003170	Nlrp3	NLR family, pyrin domain containing 3 [Source:RGD Symbol;Acc:1308314]	10[+]45893018-45918254	2.8319	2.96165	1.60262	2.01907	1.99506	3.77005	1.54806	2.1028	1.50781	3.49593	2.34059	0.940723	2.90949	3.39536	1.46893	2.46539	2.59473	1.71956	2.25908	2.59126	0.749991	1.01793	0.332505	1.27955	1.00186	-0.0413763	0.001712	2.326	0.85787	0.368817
ENSRNOG00000003170	Nlrp3	NLR family, pyrin domain containing 3 [Source:RGD Symbol;Acc:1308314]	10[+]45893018-45918254	3.46817	2.14623	2.96554	1.2814	1.65229	1.35713	2.43927	3.88917	3.55769	2.27583	1.0276	1.68188	1.87278	1.3447	0.491226	2.85998	1.43027	3.29538	1.66177	1.23624	0.667262	0.195967	0.75971	0.624359	0.697135	-0.405458	0.164396	2.09673	1.00188	0.477828
			Mean	45	185	367	549	626		SD	45	185	367	549	626
		Uox	NLRP3	2.46539	2.59473	1.71956	2.25908	2.59126			0.749991	1.01793	0.332505	1.27955	1.00186
		WT	NLRP3	2.85998	1.43027	3.29538	1.66177	1.23624			0.667262	0.195967	0.75971	0.624359	0.697135
		P		0.533353	0.123573	0.0301799	0.507684	0.126849

## Sheet: ileum
				45	45	45	185	185	185	367	367	367	549	549	549	626	626	626
ENSRNOG00000003170	Nlrp3	NLR family, pyrin domain containing 3 [Source:RGD Symbol;Acc:1308314]	10[+]45893018-45918254	5.18604	6.3279	5.78608	5.09412	4.07741	4.35891	4.32404	2.02266	4.75325	5.89101	1.68815	0.859242	5.93107	3.93653	3.10426	5.76667	4.51014	3.69998	2.8128	4.32395	0.57118	0.524957	1.46837	2.69783	1.45268	-0.447866	0.200584	4.22271	1.65845	0.392745
ENSRNOG00000003170	Nlrp3	NLR family, pyrin domain containing 3 [Source:RGD Symbol;Acc:1308314]	10[+]45893018-45918254	6.81442	6.80422	6.42999	6.26239	4.22986	3.56039	2.35956	5.6951	7.08566	5.75715	5.45756	4.07382	2.29916	1.66468	2.33284	6.68288	4.68421	5.04677	5.09617	2.0989	0.219066	1.40713	2.42884	0.897971	0.376416	-0.618715	0.382808	4.72179	1.90241	0.402901
			Mean	45	185	367	549	626		SD	45	185	367	549	626
		Uox	NLRP3	5.76667	4.51014	3.69998	2.8128	4.32395			0.57118	0.524957	1.46837	2.69783	1.45268
		WT	NLRP3	6.68288	4.68421	5.04677	5.09617	2.0989			0.219066	1.40713	2.42884	0.897971	0.376416
		P		0.0604247	0.850688	0.457302	0.236622	0.0620998
