# Supplementary material for: Uricase deficiency in rats results in a variety of metabolic disorders, addition to gouty nephropathy
Source: PLoS One. 2025 Aug 22;20(8):e0330344. doi: 10.1371/journal.pone.0330344 (PMC12373213; doi:10.1371/journal.pone.0330344)
Supplement: S3 — (ZIP) [file pone.0330344.s004.zip]

Archive with 13 entries (13 files):
- BUN.pdf
- Cr.pdf
- D-Lac.pdf
- Glu.pdf
- LDL-C and HDL-C测试盒说明书.pdf
- RX302147R(INS ELISA).pdf
- RX302701R(HMGB-1 ELISA).pdf
- RX302991R(CRP ELISA).pdf
- TAA.pdf
- TC.pdf
- TG.pdf
- UA.pdf
- protocols_team.docx
