# Supplementary material for: Uricase deficiency in rats results in a variety of metabolic disorders, addition to gouty nephropathy
Source: PLoS One. 2025 Aug 22;20(8):e0330344. doi: 10.1371/journal.pone.0330344 (PMC12373213; doi:10.1371/journal.pone.0330344)
Supplement: S4 — (ZIP) [file pone.0330344.s005.zip]

Archive with 27 entries (23 files):
- Figure S1.pptx
- Figure S2.pptx
- Figure1.xlsx
- Figure2.xlsx
- Figure3.xlsx
- Figure4.xlsx
- Figure5 photo.pptx
- Figure6-7/
- Figure6-7/GO/
- Figure6-7/GO/1 Kidney.xlsx
- Figure6-7/GO/2 liver.xlsx
- Figure6-7/GO/3 Duo.xlsx
- Figure6-7/GO/4 ileum.xlsx
- Figure6-7/KEGG/
- Figure6-7/KEGG/1 KidneyA-I.xlsx
- Figure6-7/KEGG/2 liverB-J.xlsx
- Figure6-7/KEGG/3 duodenumC-K.xlsx
- Figure6-7/KEGG/4 IlieumD-L.xlsx
- Figure6-7/genes/
- Figure6-7/genes/1_kidney.xlsx
- Figure6-7/genes/2_liver.xlsx
- Figure6-7/genes/3_duodenum.xlsx
- Figure6-7/genes/4_ileum.xlsx
- Figure8.pptx
- Table 1 .xlsx
- Table 2.xlsx
- Table S1.xlsx
