# Supplementary material for: Uricase deficiency in rats results in a variety of metabolic disorders, addition to gouty nephropathy
Source: PLoS One. 2025 Aug 22;20(8):e0330344. doi: 10.1371/journal.pone.0330344 (PMC12373213; doi:10.1371/journal.pone.0330344)
Supplement: S4 — (ZIP) [file pone.0330344.s005.zip › Figure1.xlsx]

## Sheet: A
KDY	45	52	59	66	73	80	87	94	101	108	115	122	129	136	143	150	157	164	171	178	185	192	199	206	213	220	227	234	241	248	255	262	269	276	283	290	297	304	311	318	325	332	339	346	353	360	367	374	381
BF15-6-4	180.2	239.8	278.3	end
DF7-4-5	188.1	253.2	294.8	342.7	end
DF7-4-4	186	248.1	295.8	336.7	358.9	end
DF8-3-1	210.2	272.8	309.9
DF8-3-2	191.3	243.6	272.3
DF8-3-4	200.7	266.2	309.3
DF8-3-5	217	287.1	336.3
BF16-13-1	207.5	261.5	310.8
DF8-4-1	225.7	270.4	316.2
BF16-2-3	220.5	290.4	343.3	386.5	418.5	453.7
BF16-3-2	188.2	245	300.9	338.1	372.8	392	403.2	413.5
BF16-6-1	210.7	267.1	318.9	356.8	376.7	414.6	447.9	461
BF16-7-5	209.5	272.6	319.3	366.4	386.8	426.5	448.2	458.2
BF16-8-2	187.4	251.8	313.9	346.7	382.4	416.4	436.1	464.1
BF16-8-1	196.2	250.4	298.2	326.8	363.3	387	408.5	432.5
BF16-9-2	178.9	237	286	371.8	373	374.1	393.6	405.9
BF16-10-1	215.5	278.8	318.6	365.6	400.9	429.3	462.8	486.3
BF16-11-1	224.5	286.6	339.1	374.9	420.2	428	465.1	473.9
BF16-11-2	215.8	382.6	333.6	367.5	402.5	440.5	452.8	457.5
BF16-11-3	209	272.4	325.6	364	402.5	432.1	449.6	436.1
CF10-4-5	187.7	242	284.8	312.5	333	356.7	400.2	405	432.4	418.3	452.8	432.5	475.5	486.8	500	506.4	492.9	490	490.9	end
DF7-3-2	201.7	258.2	303.5	345.1	380.5	404.3	448.8	474.5	488.1	507.9	522	526.2	550.7	567.1	532.1	597.3	605.5	608.2	577	599.2	637.3	640.9	end
CF11-8-1	175.9	254.6	270.6	313.2	353.9	372.7	380.2	385.6	394.8	415.3	435.2	448.3	458.2	463.4	470.5	470.8	487.9	477.2	479.5	498.7	475
CF11-8-2	204.7	229.7	253.5	338.9	368.3	400.2	411.9	422.3	428.1	406.5	452.9	438.3	473.8	474.9	482.6	491.5	512.7	474.2	485.4	490.9	520.6
CF11-8-3	174.8	209.3	291.4	297.9	332.3	360.4	369.2	385.7	394.6	437.5	420.5	470.9	456.3	488.2	496.4	504.2	474.6	506.7	512.6	530.6	487
CF11-8-4	185.7	226.5	289.3	304.7	353.9	365.6	385.3	414.6	423.1	427.2	439.2	447.6	455.6	458.8	458.1	455.5	458.3	459.1	461.9	476.5	469.6
CF11-8-5	199.9	243	271.1	321.8	338.4	386.1	401.6	391.5	415.3	433.8	443.5	447.5	447.8	456.8	450.2	459.7	456.5	463.2	467.4	464	463.8
BF16-1-1	199.2	246	305.5	332.4	368.6	409.6	430.9	444.7	439.8	469.2	490.9	498.2	486.6	497.4	493.8	487.7	527.6	486.5	497.3	536.7	500.8
BF16-1-2	188.3	244.9	298.1	340.4	382.6	394.5	417.6	432.7	458.1	471.7	489.3	500.1	499.5	509.6	517.9	519.8	527.3	537.6	544.2	502.1	551.2
BF16-1-3	194.8	248.2	305	338.3	372.4	400.8	413.5	422.6	451.6	443.5	457.6	456.7	506	525.3	525.3	530.3	483.8	489.3	501.6	470.6	524.2
BF16-1-4	189.6	246.9	299.2	330.5	362	394.2	415.2	434.5	428.5	453.7	464.7	478.4	467.2	473.8	480.6	493.7	485.7	529.8	556.7	542.7	553.4
BF15-6-1	201.2	269.1	309.1	361.8	398.6	421.1	447.1	450.3	473.7	522.9	520.4	521.9	548.4	557.5	547.2	545.6	541.7	597.3	599.9	602.4	608.7	565.9	563	586.2	588.6	574	618.3	605.1	610.1	609.5	605.7	597.4	640.8	603.5
BF15-6-2	206.6	255.8	304.4	354.6	376	389.6	429.4	477	490.9	494.7	527.6	513.8	525.9	541.6	563.9	532.1	570	556.1	559.6	563.1	562.6	580.2	573.6	569.6	588.6	632.2	548.5	563.2	589.2	593.4	589.8	639.9	600.7	646.8
BF15-6-3	210.1	269.1	313	364.9	395	414.1	448.6	473.7	477.2	509.3	502.2	539.2	530.2	532.9	539.9	511.3	542.3	568.5	574.7	580.9	574.2	617.9	612.8	621.1	629.3	596.8	589	627.5	638.3	637.6	628	613.9	614.6	623.8
BF15-7-1	216.2	262.4	313.4	364.2	402.1	421	447.3	462	489.7	508.6	526.5	542.1	554.8	564.8	564	577.4	567.1	590.6	606.4	603.5	616	622.1	625.6	604.8	628.1	624.1	609.2	618.7	652.1	652.4	630.2	633.8	636.1	634.5
BF15-7-2	218.6	279.6	309.8	369.4	406.6	432.4	460.1	479.4	478	508.6	528.3	538.1	551.8	565.5	572.9	570	582.1	575.2	588.5	585.6	589.6	605	613.6	612.3	610.5	605.6	629.6	631.1	630.9	628.2	654.4	658.4	660.4	653.4
DF7-3-1	204.4	264	302.6	344.2	380.4	418.2	450.4	480.6	489.8	522.4	514.4	539.8	554.1	554.7	583.5	598	535.2	555.4	619.2	637.4	607.8	600	617.4	638	649	650.2	657.3	647.2	675.5	659.7	681.1	690.8	695	699.1
DF7-4-1	183.1	244.8	290.6	328.2	368.9	407.1	439.8	464.4	491.6	500.1	520.3	537.6	550.4	561.9	567.5	568	550.2	560.5	550.2	571.7	583.5	590.7	590.5	599.4	599.4	595	609.2	611.5	627.5	635.9	637.1	633.8	637.5	633.7
BF15-4-4	210.8	277.5	310.4	365	385.3	420	458.2	471.4	491.2	506.1	502.5	513.7	514.7	546.4	554.4	563.5	558.5	574.8	587.5	585.2	594.9	575.5	575.2	623.3	567.4	598.3	639.4	636.6	584.4	628.1	623.2	624.1	581.3	601.1	608.8	607.9	574.3	615.8	661.2	669.1	649.9	649.5	651.3	655.3	650.4	654.2	660.6	complete
BF15-4-5	201.1	260.7	321.9	347.3	406	430.3	454.2	479.8	487.8	492.4	526.7	530.7	547.9	554.8	535	570	564.3	546.8	575.5	597.6	575.8	610.3	614.7	607.9	625.6	552.1	620	618.6	619.2	603.9	649.3	648.2	613.7	653.7	653.9	660.3	637.3	667.2	617	647.3	664.9	615.7	674.2	629.7	633.3	621.8	633.3	complete
BF15-5-1	207	241.5	297.4	341.7	373.1	414.7	413.2	427.1	488.6	491.6	500.5	518.1	518.5	560.5	538.6	551.2	523.8	566.1	545.7	569.5	560.8	569.8	607.3	567	578.7	597.9	589.3	596.3	582.1	598.9	622	613.6	609	612.9	619.7	643.6	625.7	623.8	612.8	640.6	613.4	620.6	611.8	655.4	655.9	641.3	599.2	complete
BF15-5-2	214.9	255.6	322.3	349.5	396.4	440.8	430.1	439.4	458.6	484.1	545.3	552.3	540.6	529.6	526	577.8	558.6	558.8	587.4	579.1	592.3	607.2	589.5	600.4	568.8	616.2	605.5	578.2	625.1	603.3	620.8	621.4	601	609.2	640.6	620	650.6	642.4	645	615	599.6	601.8	651.9	629.8	626	597.6	648.3	complete
BF15-5-3	204	257.3	314.8	341.7	380.7	397.5	424.5	455	469.4	500.2	516.3	501.3	517.8	537.6	562.7	539.4	541.1	553.3	550.1	594.2	573.2	561.3	580.2	580.3	567.1	580.4	586	610	585.8	612.4	635.4	629.8	596.6	642.5	623.5	625	591.7	592.5	601.1	603.4	622.4	643.1	637.6	635.4	611.3	617.7	618.2	complete
BF15-5-4	213.3	264.9	304.1	338.8	385	399.9	447	436.5	481.5	515.7	510.8	522.9	500.5	530.4	542.1	550.3	543.7	540.2	548.6	572.1	580.8	584.5	565.2	584.7	602.3	581.9	617.9	584.4	604.5	595.9	614.1	607.1	627.4	621.3	611.5	613.4	618.6	611.8	630.2	624.4	638.2	614.2	615.3	631.6	628.4	617.1	625.9	complete
BF15-4-1	202.4	264.3	320.4	369.2	405.7	412	445.8	467.9	482.1	511.4	522.6	530.1	539.3	534.2	560.2	552.2	532.9	567.6	560.3	575.7	602.4	598.5	600.7	583.6	600.5	588.6	565.2	588.7	640.5	643.1	600	600.1	634.9	634.5	633.7	635.1	670.3	639.6	642.1	618.3	626.2	666.8	636.5	670.1	670.9	673.9	674.5	complete
CF10-4-3	190.5	246.1	287.4	317.9	348.2	359.5	390.5	401.7	411.9	425.6	414.3	421.7	438	421.4	429.1	464.4	460.5	481.7	474	510.7	519.2	493.4	524.7	527.6	555	556.4	525.7	576.4	579.9	531.2	541.5	604.8	607.5	597.4	613.3	627.2	638.3	644.2	573.7	644.9	652.7	638.6	650.1	562	654.8	560.3	632.3	632	558.1
CF10-6-1	205.6	249	293.2	336.2	351.3	372.2	398.4	413	414.6	426.5	421.5	434.1	440.2	451.1	457.4	469.5	497.4	491.3	510.9	518	534.3	534.6	548.6	545.9	556.2	564.8	573.3	572.2	576.3	586.6	602.7	614.9	625.5	616.6	635.1	635	646	641.8	640.5	645.6	647.6	614.9	637.7	650.1	657.2	642.7	646.8	627.8	639.9
CF10-4-6	196.2	256.8	294.8	325.6	349.2	365	378.2	410.5	420.2	432.3	424	463	438.8	449.6	468.4	472.9	508	546.6	507.9	520.4	532.6	539.5	546.5	559.4	558.8	566.4	573.2	573.4	577.5	578	598.3	598.4	605.1	611.9	622	633	650.9	644.3	647.2	653.1	649.1	653.4	664.6	671.6	618	652.1	611.7	646.1	597.7
CF10-4-2	194.9	247.2	292.4	321.4	340.9	365.8	375.2	383.9	395.1	418.5	426.8	435	438.1	433.9	457.1	457.3	492.3	492.4	485.6	507.2	515.1	538.5	544.1	506.7	511.8	514.6	536.4	540	536.2	547.6	549.4	541.2	548	550.2	556.8	564.2	568.6	564.1	648.7	566.8	561.1	557.1	565.4	575	559.6	631.9	565	538.7	626.3
CF10-6-3	190	238.3	272.3	322.4	322	343.9	396.5	414.7	408.1	381.1	466.5	477.8	442.9	493	514.8	523.2	496.3	457.2	469.8	472.4	538.5	579.2	500	535.7	586.5	558.6	604.4	608.7	525.2	517.4	526.9	636.8	537.1	628.8	592.2	546.7	556.7	560.1	549.1	564.4	653.1	540.9	556.9	565.1	554.8	553.9	558.4	551.6	622.3
CF10-4-4	190.7	247.9	292.7	344.5	362.8	384.7	410.5	398.2	426.2	417	431.8	433.4	444.5	443.4	471	460.4	484.2	497.4	510.9	525.2	529.5	550.7	537.3	565.2	547.6	570.7	576.6	581	593.8	600.5	605.4	602	624.2	615.4	622.8	630.9	637.4	650.8	639.7	634.5	629.7	643.5	656.4	635.6	635.5	617.8	625.8	614.2	610.9
CF10-4-7	177.4	236.6	284.5	322.4	356.6	367.6	392.8	391.8	409.2	441	439.5	447.6	447.4	460.7	477.1	483.5	526.5	513.7	525.3	544.6	552.7	558.9	555.1	561.6	563.5	563.1	576.1	572.1	559.1	565.8	587	593.7	591.7	501.5	610.6	613.8	610.1	604.5	590.7	596.1	597.2	601	614.6	621.2	668.4	610.2	653.3	602.9	638.6
CF10-6-4	197.3	255.5	290.5	302.9	345.1	376.2	404.1	401.5	441.2	424.5	428.5	398.4	399.7	412.8	432.5	440.4	454.2	533.4	523.7	528.2	489.5	544.1	534.2	496.8	501.5	510.9	561.2	555.2	614.1	563	572.1	530.6	642.9	622.1	645.4	647.9	658.4	617.9	652.3	662.9	555.4	605.1	628.1	632.1	629.2	664.2	668.7	631.5	543
CF10-4-1	194.8	248.2	300.1	333.4	359.6	379.5	399.6	405	419.2	408	436.1	443.8	421.2	433.8	446.6	433.5	479.4	461.1	497	484	496.5	524.8	509.5	555.3	521.7	523.5	559.8	521.7	524.1	591.3	592.4	558.7	561.7	542.7	547	561.4	567.9	585.9	569.7	567.2	565.6	545.1	573.3	651.6	578.9	553.8	548.1	557.7	467.9
BF15-4-2	191.2	239.1	295.8	330.1	374.6	414.1	431.6	438.8	453.9	470	473.3	503.5	500.8	530.7	542.2	549	492.7	514.6	560.1	573.6	582.4	524.8	543.4	544.5	545.3	618.4	622.7	609	617.5	625.5	560.3	561.3	557.1	573.4	637.8	643.8	646.5	646	584	564.8	643.1	557.1	655.2	569	655.2	646.3	651.3	650	636.6
CF10-6-5	201.6	247.3	299.5	336.7	364.1	386.6	362.6	363.7	378.4	446.3	388.9	436.8	480.4	458.1	480.1	482.3	532.5	501.3	552.4	561.3	572.1	490.2	585	581.6	547.7	599.3	522.1	527.6	560.5	613.9	628.6	576.6	591.2	596.2	541.6	600.3	607.6	658.1	612.6	625.4	613.1	647.7	667.6	674.9	675.4	624.8	636.2	657.2	656.6
BF15-3-2	172.8	222.1	272.4	306.3	341	370	389.4	404.6	419.9	418.9	429	447.9	446.1	464.8	477.7	478.1	479.1	480.2	476.7	483.4	493.2	502.5	498.6	501.4	503.3	498.6	504.6	505.2	511.1	503.4	520.5	514.4	517.5	522.6	519.6	505.2	491.9	497.9	532.6	535.3	531.9	530.6	515.5	513.1	514.5	520.2	523.9	520.8	521.9
BF15-2-7	191.7	248.8	306.2	349	395.7	429.5	428.9	460.8	460.2	469.4	493.8	478.2	508.6	511.6	533.4	538.9	525.8	551.6	543.8	559.1	557.8	562.2	563.5	577.1	582.8	556.6	598.7	589.9	586.1	585.7	605.8	579.6	614.3	582.5	611.9	607.2	582.2	590.3	624	624.2	615.5	622.5	628.4	626.3	622	602.1	626.1	582.2	589.8
BF15-3-1	178.2	228.8	272.3	305	338.1	365.9	383.2	392	410.8	429.5	443.1	437.2	456.8	456.3	464.3	469.2	481.3	478.2	473.4	482.8	494.6	502.4	499.1	508	504.9	499.5	498.6	505.6	504.6	503	524.3	512.5	521.9	520.9	519.9	525.3	527.4	532.3	502.2	516.9	508	518	530.3	532.7	537.2	546.1	541.7	536	539.1
BF15-4-3	189	236.1	283.6	324.7	373.2	400.9	404.6	452.7	470.1	487.6	496.4	487.2	520.9	508.5	514.2	517.7	530.7	558.7	511.3	521.7	525.4	580.6	589.2	592.1	592.2	632.6	597.2	517.4	532.1	547.4	634.2	636	631.1	641	575.3	581.5	621.7	583.1	653.1	641.3	566.6	633.9	580.5	651.6	568.4	561.6	570.5	570.2	558.1
BF15-1-1	208.1	276.2	314.5	361.8	395.4	424.9	452.9	458.3	464.5	490.3	516.8	515.1	544.7	551	564.7	560.3	583.5	570.2	574.7	582.7	591.4	608.3	614.8	626.3	591.3	602	627.9	621.9	633.1	615.3	631.8	595.6	620.7	665.6	601.1	622.6	632.9	536.1	557.7	580.2	667.2	644.9	672	669.9	675.9	677.7	601.6	689.6	690.3
BF15-1-2	205.4	274	316.1	350.3	385.2	407.8	431.1	455	479.1	507.8	498.3	503.3	523.7	529.5	545.6	556.8	554.6	558.5	563	577.6	599.1	598.3	585.3	611	611.5	622.2	601.5	609.7	624.6	639.7	639.6	655.7	653.2	665.5	667.2	607.4	610.1	677.2	674.4	669.5	685.7	669.4	601.5	602.3	664.7	603.8	684.4	688.8	663.8
BF15-1-3	208.4	263.9	305.2	353.4	386.4	425.9	438.5	459.9	472.3	488.8	487.5	535.5	523.3	535.3	538.7	554.4	560.1	570.4	577.5	568.4	582.3	598.8	605.3	597.6	611.7	611.8	622.3	638.5	614.5	626.6	617.4	653.3	649.2	611	615.6	664.7	673.2	665.3	679.8	637.7	580.7	592.9	686.1	683.2	615.2	659.1	660.3	672.9	683.7
BF15-2-1	208.3	267.9	300.2	381.5	397.6	429.6	420.8	482.7	480.7	512.5	531.3	501.5	511.3	525.3	542.2	517.1	540.1	554	544.2	568	535.8	567.2	547.2	543.7	578.7	549.1	591.6	591.6	548.5	583	606.1	604.6	595.2	593	616	588.3	618.6	621.9	608.6	628.2	624	596.6	590.1	636.3	592.4	636.1	641	614.7	619.1
BF15-2-2	204.8	253	338.7	366.6	379.5	405	452.1	450.5	463.3	479	489	492.4	495.1	495.5	541.8	544.2	545.3	563.6	547.6	566.8	569.2	532.6	583.3	583.5	584.8	586.4	581.8	583.4	599.1	596.7	589.4	584.5	571	612.5	595.1	568.6	612.2	584.3	621.2	604.3	590.5	586.7	627.9	589.2	592.4	615.7	592.3	635.1	599.7
BF15-2-3	204.1	254.7	300.9	336	377.8	403.2	414	440.7	500	459.3	487	499.9	491.2	517.2	506.3	515.2	507.1	544.3	528.9	537.4	537.5	553.1	581	573.4	561	591.5	588	583.3	574.6	548	607.2	598	585.3	610	581.7	604.8	596.5	597.4	595.1	584.4	633.4	577.1	598.5	592.6	584.7	599.1	623.9	596.5	632.9
BF15-2-4	223.8	283.6	324.5	347.9	420.4	448.5	437.1	468.1	470.3	489.4	513.7	532	496.7	519.5	512.2	548.1	520.5	525.9	523.9	532.8	574.5	573.8	588.7	579.6	547.3	584	559.8	554	583.5	598.2	568.7	566.9	621.8	575.2	574.6	610.4	621.9	630.7	584.3	590.9	611.3	618.6	613.5	608.5	607.3	635.5	599.5	588.8	648.2
BF15-2-5	204.9	270.5	307.8	366.2	376.9	411	431.4	438.8	449.3	453.2	468.8	507.3	511.1	492	529.3	538.9	526.5	526.3	542.3	555.7	562.1	536.4	566.4	558.4	555.6	572.2	561.3	563.3	591.7	570.6	584.7	579.7	618.1	611.2	584.9	568.7	585	615.2	599.4	633.7	604.7	606.6	585	637.7	595.1	645.3	596.1	690.8	605.7
BF15-2-6	194.4	250.4	321.3	343.6	374.2	431.8	454.8	445.2	467	469.6	493.9	503.8	514.9	515.9	530.4	528.7	530.1	539.7	547.4	554.4	560.9	563.7	549.8	568.1	580.6	563.5	574.6	568.5	564.3	565.4	585.2	601.1	590.1	581	614.4	579.4	617	630.1	632.1	598	577.8	590.7	617.2	596.9	637.6	603	643.2	619.4	635.1
BF15-1-4	204	260.3	315.5	351.3	388.9	411.3	431.4	453.8	472.2	475.5	502.7	519.2	527.8	532.5	542.1	576	575.8	585.6	586.1	583.5	589.9	585.4	596.9	611.9	621.5	615.7	637.5	625.8	631.3	637.4	628.5	647.9	558.3	583	664.7	667.4	673.8	631.7	639.5	683.3	643.7	678	662.2	652.3	677.8	675.6	682.9	612	619.8
	45	52	59	66	73	80	87	94	101	108	115	122	129	136	143	150	157	164	171	178	185	192	199	206	213	220	227	234	241	248	255	262	269	276	283	290	297	304	311	318	325	332	339	346	353	360	367	374	381
body weight	199.814	257.08	302.996	342.822	375.305	402.269	422.468	437.552	451.244	465.486	478.71	488.038	494.726	504.358	513.692	520.074	522.176	530.618	535.73	545.916	551.869	566.845	569.918	574.128	575.044	580.146	586.187	584.936	590.474	593.423	602.541	604.131	604.838	607.723	604.947	606.594	613.166	612.634	613.175	614.741	613.228	608.831	620.538	622.128	620.262	617.578	620.156	613.1	608.204
SD	12.7829	22.2068	18.0887	20.7288	23.009	25.8514	26.8833	31.0053	32.7827	37.6524	39.7593	40.1175	41.4173	43.1418	40.8949	43.3262	36.8534	40.7355	41.1176	42.1741	42.0688	36.7617	35.0011	35.5835	36.4522	36.9779	37.0071	37.1862	40.3877	39.8088	36.6988	39.7193	38.2846	41.3072	37.8843	39.1782	41.5479	41.9112	41.4216	39.97	41.2828	41.5224	42.2591	42.2263	43.0018	40.5128	41.8998	49.0101	52.4547
WT
	45	52	59	66	73	80	87	94	101	108	115	122	129	136	143	150	157	164	171	178	185	192	199	206	213	220	227	234	241	248	255	262	269	276	283	290	297	304	311	318	325	332	339	346	353	360	367	374	381
1	201.3	268.5	325.5	372.5	449.6	481.2	512.3	537.8	573.7	491.5	523.6	528.6	527.5	544.1	546.6	549.6	549.6	665.8	546.3	571.6	697.2	552.5	708.2	562.4
2	202.5	280.6	355.2	362.8	404.5	429.8	459.4	463.1	485.6	578.2	615.7	627.9	563.8	584.5	556.5	597.8	564.8	605.7	623.6	693.4	549.2	647.3	583.6	672.4
3	202	283	342.4	398.8	440.4	437.4	509.3	466.4	513.2	515.4	520.6	560.9	633.9	528.7	608.2	649.2	675.9	559.2	568.6	545.6	577.6	574.6	552.3	594.7
4	202.2	263.1	323.9	410.9	385.9	412.8	434.3	449	589.2	497.7	552.6	523.4	533.2	652.8	653.5	537.8	617.2	539.1	685.4	630.2	645.1	693.7	655.7	716.2	719.5	720.1	741.6	689.8	752.2	686.8	752.8	712.8	716.8	719.3	712.3	718.9	725.1	720.9	750.8	756.7	733.6	767.7	759.3	778.3	781.2	776.9	758.3
5	200.4	274.4	317.4	372.8	402.4	483.8	446.4	431.9	538.4	556.7	547.6	583.6	638.4	595.9	536.7	533.2	647.4	635.1	655.6	726.9	594.9	583.4	586.5	729.3	675.3	672.9	691.3	695.8	709.6	742.4	721.9	736.1	735.7	741.6	741.5	750.9	748.2	740.5	736.8	771.3	789.2	784.5	789.7	810.9	808.4	815.2	802.9
6	201.6	281.9	324.9	391.4	410.2	457.5	404.9	508.9	450.7	524.8	573.2	568.9	580.1	517.9	637.9	632.4	550.4	551.2	683.7	584.4	662.7	710.9	745.9	763.7	677.4	671.3	696.6	736.4	679.5	718.1	697.2	758.5	757.2	754.8	745.5	743.6	762.8	756.7	719.3	731.7	760.4	736.7	743.6	760.6	756.8	756.2	786.6
7	213.4	286.7	332.1	354.4	402.4	450.8	448.7	500.3	524.7	460.1	480.9	500.9	601.3	656.8	635.2	625.3	699.8	653.6	719.1	653.7	740.2	663.8	728.4	684	609.8	606.9	628.7	624.7	813.9	631.5	635.2	650.8	656.8	663.4	659.5	665.2	672.4	670.2	666.8	685.7	686.1	692.1	695.6	715.6	713.7	719.9	728.9	723.9	729.2
8	196.8	269.9	343.5	398.3	430.9	394.6	475.3	484.9	545.2	535.8	603.1	623.9	516.1	522.8	675.2	682.9	652.4	708.4	573.4	700.9	714.2	733.5	668.8	602.9	771.9	780.1	797.4	802.9	634.3	819.4	817.8	835.1	845.7	858.9	860.6	852.6	860.4	858.9	866.5	878.5	892.4	903.9	890.7	892.6	925.8	939.2	935.8	945.7	954.8
9	198.3	267.7	316.2	370	429.1	439.6	481	509.2	574.6	553.4	590.6	602.5	622.4	658.2	679.2	687.9	712.4	678.5	735.6	756.4	774.1	780.9	786.6	801.5	806.8	804.8	839.7	828.4	832.5	839.2	829.8	843.7	841	832.5	838.1	849	863.6	871.3	819.9	835.7	853.5	847.7	859.7	878.9	880.4	883.8	895.7	903.8	895.4
10	209.9	290.4	349.1	380.1	370.2	440.7	463.4	525.5	546.3	590.6	514.2	629.6	642.6	636.5	656.1	649.4	683.4	704.2	695.4	702.6	709.3	714.7	723.2	749.2	745.4	750.2	761.5	766.4	773.4	781.5	773.5	790.2	794.8	801.3	796.2	808.1	822.9	819.2	861.6	873.4	889.7	888.3	896.4	909.1	918.5	916.7	918.9	919.5	919.7
	45	52	59	66	73	80	87	94	101	108	115	122	129	136	143	150	157	164	171	178	185	192	199	206	213	220	227	234	241	248	255	262	269	276	283	290	297	304	311	318	325	332	339	346	353	360	367	374	381
total	10	10	10	10	10	10	10	10	10	10	10	10	10	10	10	10	10	10	10	10	10	10	10	10	10	10	10	10	10	10	10	10	10	10	10	10	10	10	10	10	10	10	10	10	10	10	10	10	10
die	0	0	0	0	0	0	0	0	0	0	0	0	0	0	0	0	0	0	0	0	0	0	0	0	0	0	0	0	0	0	0	0	0	0	0	0	0	0	0	0	0	0	0	0	0	0	0	0	0
live	10	10	10	10	10	10	10	10	10	10	10	10	10	10	10	10	10	10	10	10	10	10	10	10	10	10	10	10	10	10	10	10	10	10	10	10	10	10	10	10	10	10	10	10	10	10	10	10	10
surval(%)	100	100	100	100	100	100	100	100	100	100	100	100	100	100	100	100	100	100	100	100	100	100	100	100	100	100	100	100	100	100	100	100	100	100	100	100	100	100	100	100	100	100	100	100	100	100	100	100	100
	45	52	59	66	73	80	87	94	101	108	115	122	129	136	143	150	157	164	171	178	185	192	199	206	213	220	227	234	241	248	255	262	269	276	283	290	297	304	311	318	325	332	339	346	353	360	367	374	381
body weight	202.84	276.62	333.02	381.2	412.56	442.82	463.5	487.7	534.16	530.42	552.21	575.02	585.93	589.82	618.51	614.55	635.33	630.08	648.67	656.57	666.45	665.53	673.92	687.63	715.157	715.186	736.686	734.914	742.2	745.557	746.886	761.029	764	767.4	764.814	769.757	779.343	776.814	774.529	790.429	800.7	802.986	805	820.857	826.4	829.7	832.443	873.225	874.775
SD	5.05024	9.15482	13.6697	18.0062	24.8083	27.6319	32.8962	34.4598	42.6457	40.7427	43.3387	46.5992	48.7926	58.5596	53.7529	57.6471	61.7844	63.1967	67.0903	71.3357	74.0274	75.5164	78.4568	79.47	66.6658	69.4437	71.0231	70.7903	71.8852	73.8681	68.573	68.6492	68.4584	67.9626	71.0589	69.7268	72.0987	74.9205	76.093	73.7236	80.1141	79.3072	78.2639	74.0755	82.8566	84.5995	83.0177	101.039	100.066
[truncated: 35 more columns]

## Sheet: B
survival
KDY	45	52	59	66	73	80	87	94	101	108	115	122	129	136	143	150	157	164	171	178	185	192	199	206	213	220	227	234	241	248	255	262	269	276	283	290	297	304	311	318	325	332	339	346	353	360	367	374	381
total	70	70	70	64	64	64	64	64	53	53	53	53	53	53	53	53	53	53	53	53	53	44	44	44	44	44	44	44	44	44	44	44	44	44	37	37	37	37	37	37	37	37	37	37	37	37	37	30	30
die	0	0	0	1	2	3	3	3	3	3	3	3	3	3	3	3	3	3	3	4	4	4	5	5	5	5	5	5	5	5	5	5	5	5	5	5	5	5	5	5	5	5	5	5	5	5	5	5	5
live	70	70	70	63	62	61	61	61	50	50	50	50	50	50	50	50	50	50	50	49	49	40	39	39	39	39	39	39	39	39	39	39	39	39	32	32	32	32	32	32	32	32	32	32	32	32	32	25	25
surval(%)	100	100	100	98.4375	96.875	95.3125	95.3125	95.3125	94.3396	94.3396	94.3396	94.3396	94.3396	94.3396	94.3396	94.3396	94.3396	94.3396	94.3396	92.4528	92.4528	90.9091	88.6364	88.6364	88.6364	88.6364	88.6364	88.6364	88.6364	88.6364	88.6364	88.6364	88.6364	88.6364	86.4865	86.4865	86.4865	86.4865	86.4865	86.4865	86.4865	86.4865	86.4865	86.4865	86.4865	86.4865	86.4865	83.3333	83.3333
WT	45	52	59	66	73	80	87	94	101	108	115	122	129	136	143	150	157	164	171	178	185	192	199	206	213	220	227	234	241	248	255	262	269	276	283	290	297	304	311	318	325	332	339	346	353	360	367	374	381
total	10	10	10	10	10	10	10	10	10	10	10	10	10	10	10	10	10	10	10	10	10	10	10	10	10	10	10	10	10	10	10	10	10	10	10	10	10	10	10	10	10	10	10	10	10	10	10	10	10
die	0	0	0	0	0	0	0	0	0	0	0	0	0	0	0	0	0	0	0	0	0	0	0	0	0	0	0	0	0	0	0	0	0	0	0	0	0	0	0	0	0	0	0	0	0	0	0	0	0
live	10	10	10	10	10	10	10	10	10	10	10	10	10	10	10	10	10	10	10	10	10	10	10	10	10	10	10	10	10	10	10	10	10	10	10	10	10	10	10	10	10	10	10	10	10	10	10	10	10
surval(%)	100	100	100	100	100	100	100	100	100	100	100	100	100	100	100	100	100	100	100	100	100	100	100	100	100	100	100	100	100	100	100	100	100	100	100	100	100	100	100	100	100	100	100	100	100	100	100	100	100
[truncated: 35 more columns]

## Sheet: C
45d																		mean						SD
W2组	体重	前一天给食	前一天给水	剩食	剩水	摄食量	饮水量	尿液	校正饮食	校正饮水	校正尿液	粪便	校正粪便	尿量：饮水	粪便/进食	封闭群45天		进食	饮水	尿液	粪便	尿量/饮水	粪便/摄食	进食	饮水	尿液	粪便	尿量/饮水	粪便/摄食
W2-1	324.9	45.4	252.7	20.6	213.9	24.8	38.8	11.5	15.2662	23.8843	7.0791	10.6	6.52508	0.296392	0.427419		45	16.952	29.8395	8.49503	6.95704	0.304088	0.409282	2.00081	7.74673	2.88809	1.84823	0.123949	0.088901
W2-2	374.1	48.7	253.5	17.1	201.7	31.6	51.8	24.4	16.8939	27.6931	13.0446	10.9	5.82732	0.471042	0.344937		60
W2-3	309.6	44.8	255.2	21.5	215.8	23.3	39.4	13.9	15.0517	25.4522	8.97933	9.6	6.20155	0.352792	0.412017		90
W2-4	334.2	43.7	235.8	17.9	183.5	25.8	52.3	18.9	15.4399	31.2986	11.3106	9.1	5.44584	0.361377	0.352713		180	5.36319	12.4943	5.96441	2.45214	0.476793	0.471447	0.989327	2.62159	1.56042	0.380831	0.0803217	0.116154
W2-5	323.5	47.9	248.6	25.3	203.4	22.6	45.2	19.1	13.9722	27.9444	11.8083	8.3	5.13138	0.422566	0.367257		270
W2-6	236.2	42.5	209	20.4	167.7	22.1	41.3	6.4	18.713	34.9704	5.41914	6.5	5.50381	0.154964	0.294118		360	5.63701	9.90058	4.55918	1.15496	0.500065	0.224083	1.61961	3.00648	1.4093	0.267464	0.225464	0.0900096
W2-7	239.1	47.7	222	27.4	194.1	20.3	27.9	8.7	16.9803	23.3375	7.27729	12.2	10.2049	0.311828	0.600985		520
W2-8	255.2	39.5	230.8	14	187.9	25.5	42.9	5.1	19.9843	33.6207	3.99687	12.9	10.1097	0.118881	0.505882		626	0.853508	9.00716	8.65927	1.58132	0.983071	1.94225	0.320245	5.05113	4.06955	0.613712	0.1443	0.656443
W2-9	244.2	41.7	215	18.3	156.3	23.4	58.7	8.7	19.1646	48.0753	7.12531	8.5	6.96151	0.148211	0.363248
W2-10	255.9	38	204.3	14.9	176	23.1	28.3	11.4	18.0539	22.118	8.90973	9.8	7.65924	0.402827	0.424242
mean	289.69	43.99	232.69	19.74	190.03	24.25	42.66	12.81	16.952	29.8395	8.49503	9.84	6.95704	0.304088	0.409282		45	21.6303	66.6349	33.4465	8.00783	0.50566	0.382836	4.14951	7.83715	3.90262	1.71822	0.063425	0.110739
SD	49.1106	3.61277	19.4392	4.25133	19.5668	3.05841	9.9538	6.23778	2.00081	7.74673	2.88809	1.90216	1.84823	0.123949	0.088901		60	16.2618	45.4851	24.3482	6.0146	0.556894	0.369905	1.74435	9.59084	3.93351	0.635874	0.14804	0.00194265
																	90	9.58822	29.2682	15.9527	5.16366	0.571888	0.532021	1.28726	6.84513	2.38509	2.11476	0.155437	0.187079
180d																	180	6.83939	23.75	13.3977	2.64782	0.598031	0.427902	1.84967	5.9256	3.21098	1.09109	0.205592	0.29374
WT6组	体重	前一天给食	前一天给水	剩食	剩水	摄食量	饮水量	尿液	校正饮食	校正饮水	校正尿液	粪便	校正粪便	尿量：饮水	#VALUE!	封闭群6月	270	3.68643	16.7034	10.0612	2.30254	0.705851	0.649466	1.58536	7.14015	2.60429	1.04013	0.319104	0.164551
WT6-1	555.8	174.5	273.5	155.3	245	19.2	28.5	10.1	6.90896	10.2555	3.6344	6	2.15905	0.354386	0.3125		360	1.4394	12.7202	10.1844	2.06054	0.916888	2.26033	1.23845	7.3731	2.4817	0.864754	0.310079	1.65328
WT6-2	591.1	181.8	270.8	168.7	235.2	13.1	35.6	21.4	4.43241	12.0453	7.24074	6.3	2.13162	0.601124	0.480916		520	0.664964	13.1637	10.5326	1.09181	0.828717	1.75731	0.377811	3.88087	2.29476	0.916264	0.169982	1.4298
WT6-3	711.8	170.9	246.2	151.5	191.5	19.4	54.7	26.3	5.45097	15.3695	7.38972	10.9	3.06266	0.480804	0.561856		626	1.39637	13.3582	11.9416	1.74693	0.904409	2.16719	0.946003	1.21094	1.35477	0.188582	0.174055	2.0738
WT6-4	705.6	168.5	251.2	149.5	220.5	19	30.7	15.6	5.38549	8.70181	4.42177	7.5	2.12585	0.508143	0.394737
WT6-5	632.5	172.6	261.2	159.4	215.9	13.2	45.3	20.4	4.17391	14.3241	6.45059	8.4	2.65613	0.450331	0.636364
WT6-6	535.4	192.4	258.9	176.8	220.7	15.6	38.2	17.8	5.82742	14.2697	6.64923	6.9	2.57751	0.465969	0.442308
mean	622.033	176.783	260.3	160.2	221.467	16.5833	38.8333	18.6	5.36319	12.4943	5.96441	7.66667	2.45214	0.476793	0.471447
SD	74.8332	8.88806	10.6666	10.6079	18.2917	3.00561	9.77091	5.51833	0.989327	2.62159	1.56042	1.80296	0.380831	0.0803217	0.116154
360d	体重	给食	给水	剩食	剩水	摄食量	饮水量	尿	校正饮食	校正饮水	校正尿液	粪	校正粪便	尿量：饮水	#VALUE!
WT12-1	738.5	170.2	258.9	158.5	220.6	11.7	38.3	23	3.16858	10.3724	6.22884	3.9	1.05619	0.600522	0.333333
WT12-2	793.2	190.4	255.7	165.6	215	24.8	40.7	10.3	6.25315	10.2622	2.59708	6.1	1.53807	0.253071	0.245968
WT12-3	772.2	189.5	238.9	165.9	199.6	23.6	39.3	12.1	6.11241	10.1787	3.1339	4.5	1.1655	0.307888	0.190678
WT12-4	764.6	194.8	254.4	165.4	197.8	29.4	56.6	21.2	7.6903	14.8051	5.54538	3.9	1.02014	0.374558	0.132653
WT12-5	775.7	177.3	235.1	160.6	212.8	16.7	22.3	18.7	4.30579	5.74965	4.82145	5.3	1.36651	0.838565	0.317365
WT12-6	791.5	187	260	162.1	228.2	24.9	31.8	19.9	6.29185	8.03538	5.02843	3.1	0.783323	0.625786	0.124498
mean	772.617	184.867	250.5	163.017	212.333	21.85	38.1667	17.5333	5.63701	9.90058	4.55918	4.46667	1.15496	0.500065	0.224083
SD	20.0905	9.2485	10.7218	3.09025	11.8387	6.44383	11.3119	5.14069	1.61961	3.00648	1.4093	1.08382	0.267464	0.225464	0.0900096
626d	体重	前一天给食	前一天给水	剩食	剩水	摄食量	饮水量	尿液	校正饮食	校正饮水	校正尿液	粪便	校正粪便	尿量：饮水	#VALUE!
1	842.5	171.1	275.3	170.8	254.8	3.1	20.5	17.6	0.735905	4.86647	4.17804	4.2	0.997033	0.858537	1.35484
2	807.9	156.7	260.6	154.7	187.3	2.3	73.3	59.1	0.569377	18.1458	14.6305	4.5	1.114	0.806276	1.95652
3	600.1	167.7	281.4	167.3	257.1	4.1	24.3	29.1	1.36644	8.09865	9.69838	8	2.66622	1.19753	1.95122
4	861.9	161.3	290.3	158	273.1	3.3	17.2	16.5	0.76575	3.99118	3.82875	7.6	1.76355	0.959302	2.30303
5	771.2	157.5	278.8	155.3	244.2	2.2	34.6	37.6	0.570539	8.97303	9.75104	6.5	1.68568	1.08671	2.95455
6	808.6	177.7	282.2	173.2	241.9	4.5	40.3	39.9	1.11303	9.96785	9.86891	5.1	1.26144	0.990074	1.13333
mean	782.033	165.333	278.1	163.217	243.067	3.25	35.0333	33.3	0.853508	9.00716	8.65927	5.98333	1.58132	0.983071	1.94225
SD	94.4742	8.29401	9.9108	8.20083	29.493	0.928978	20.6723	15.9628	0.320245	5.05113	4.06955	1.61916	0.613712	0.1443	0.656443
45d
UA组	体重	前一天给食	前一天给水	剩食	剩水	摄食量	饮水量	尿液	校正饮食	校正饮水	校正尿液	粪便	校正粪便	尿量：饮水	#VALUE!
UA1	187.3	33.5	271.9	9.4	204.5	24.1	67.4	27.9	25.7341	71.9701	29.7918	5.6	5.97971	0.413947	0.232365
UA2	180.1	36.6	219.2	19.3	160.3	17.3	58.9	33.9	19.2115	65.4081	37.6458	9.7	10.7718	0.575552	0.560694
UA3	195.3	32.1	272.1	15.5	213.9	16.6	58.2	31.1	16.9995	59.6006	31.8484	7.9	8.09012	0.534364	0.475904
UA4	199.6	34	201.8	10	132	24	69.8	29.7	24.0481	69.9399	29.7595	9.4	9.41884	0.425501	0.391667
UA5	203.9	39.6	244	12.3	178.3	27.3	65.7	34.6	26.7778	64.4434	33.9382	7.7	7.55272	0.526636	0.282051
UA6	188.6	35.9	271.5	15	218.8	20.9	52.7	29.6	22.1633	55.8855	31.3892	7.7	8.16543	0.56167	0.368421
UA7	194.2	33.6	235	17.6	158.1	16	76.9	38.6	16.4779	79.1967	39.7528	5.9	6.07621	0.501951	0.36875
mean	192.714	35.0429	245.071	14.1571	180.843	20.8857	64.2286	32.2	21.6303	66.6349	33.4465	7.7	8.00783	0.50566	0.382836
SD	8.029	2.52115	28.264	3.7456	32.7224	4.40206	8.18	3.70405	4.14951	7.83715	3.90262	1.55885	1.71822	0.063425	0.110739
60d
UB组	体重	前一天给食	前一天给水	剩食	剩水	摄食量	饮水量	尿液	校正饮食	校正饮水	校正尿液	粪便	校正粪便	尿量：饮水	#VALUE!
UB1	267.8	35.4	269.8	15.2	234	20.2	35.8	29.8	15.0859	26.7364	22.2554	7.5	5.60119	0.832402	0.371287
UB2	272	37.7	273.1	13.1	208.2	24.6	64.9	31.6	18.0882	47.7206	23.2353	9.1	6.69118	0.486903	0.369919
UB3	293.8	30.8	236.3	7.9	168.8	22.9	67.5	29.6	15.5888	45.9496	20.1498	8.5	5.78625	0.438519	0.371179
UB4	323.9	34.2	245.8	10.5	168.9	23.7	76.9	42.5	14.6341	47.4838	26.2427	8.7	5.37203	0.552666	0.367089
UB5	306	37.3	204	8.5	122.9	28.8	81.1	47.9	18.8235	53.0065	31.3072	10.6	6.9281	0.590629	0.368056
UB6	315.3	34	217.6	9.8	135.6	24.2	82	36.1	15.3505	52.014	22.8988	9	5.70885	0.440244	0.371901
mean	296.467	34.9	241.1	10.8333	173.067	24.0667	68.0333	36.25	16.2618	45.4851	24.3482	8.9	6.0146	0.556894	0.369905
SD	22.9158	2.52824	27.6459	2.80832	42.1977	2.79833	17.283	7.51339	1.74435	9.59084	3.93351	1.00995	0.635874	0.14804	0.00194265
90d
UC组	体重	前一天给食	前一天给水	剩食	剩水	摄食量	饮水量	尿液	校正饮食	校正饮水	校正尿液	粪便	校正粪便	尿量：饮水	#VALUE!
UC1	407.3	53.2	225.9	33.4	153.1	19.8	72.8	33.8	9.72256	35.7476	16.5971	13.1	6.4326	0.464286	0.661616
UC2	447.4	41.1	203.3	22.3	136.2	18.8	67.1	39.2	8.40411	29.9955	17.5235	7	3.12919	0.584203	0.37234
UC3	440.4	46.8	240.2	30	175.4	16.8	64.8	36.2	7.62943	29.4278	16.4396	7.2	3.26975	0.558642	0.428571
UC4	451.6	40.2	264	17.5	204.3	22.7	59.7	30.6	10.0531	26.4393	13.5518	12.5	5.53587	0.512563	0.550661
UC5	397.9	47.5	245.7	26.8	197.2	20.7	48.5	32.1	10.4046	24.378	16.1347	6.3	3.16662	0.661856	0.304348
UC6	423.2	42.6	219.6	21.5	134.3	21.1	85.3	29.5	9.97164	40.3119	13.9414	8.5	4.01701	0.345838	0.402844
UC7	459.1	39.7	202.2	22	163.4	17.7	38.8	36.4	7.71074	16.9026	15.8571	8.3	3.61577	0.938144	0.468927
UC8	482.8	42	267.7	13.9	194.4	28.1	73.3	35.5	11.6404	30.3645	14.7059	17.7	7.33223	0.484311	0.629893
UC9	456.8	38.7	257.6	16.2	203.7	22.5	53.9	30.5	9.85114	23.5989	13.3538	21.5	9.41331	0.565863	0.955556
UC10	461.2	45.9	245.1	21.7	163.2	24.2	81.9	49.4	10.4944	35.516	21.4224	13.2	5.7242	0.603175	0.545455
mean	442.77	43.77	237.13	22.53	172.52	21.24	64.61	35.32	9.58822	29.2682	15.9527	11.53	5.16366	0.571888	0.532021
SD	26.1725	4.51173	23.6171	6.09299	26.6779	3.3354	14.6831	5.84367	1.28726	6.84513	2.38509	5.05416	2.11476	0.155437	0.187079
180d
UD组	体重	前一天给食	前一天给水	剩食	剩水	摄食量	饮水量	尿液	校正饮食	校正饮水	校正尿液	粪便	校正粪便	尿量：饮水	#VALUE!
UD1	482.5	42.7	261.3	21.8	203.1	20.9	58.2	39.6	8.66321	24.1244	16.4145	7.7	3.19171	0.680412	0.368421
UD2	476.4	44.1	262	24	208.8	20.1	53.2	41.9	8.43829	22.3342	17.5903	6.8	2.85474	0.787594	0.338308
UD3	515.8	50.4	257.1	30.7	190.1	19.7	67	38.6	7.63862	25.9791	14.967	7.7	2.98565	0.576119	0.390863
UD4	490.2	44.9	242.7	27.4	183.2	17.5	59.5	33.5	7.13994	24.2758	13.6679	5	2.03998	0.563025	0.285714
UD5	495	43.5	258.9	27	196.5	16.5	62.4	40.5	6.66667	25.2121	16.3636	4.6	1.85859	0.649038	0.278788
UD6	511.1	41.6	222.1	31	170.1	10.6	52	25.2	4.14792	20.3483	9.86108	12.6	4.93054	0.484615	1.18868
UD7	543.9	42	226.8	32.3	191.4	9.7	35.4	34.3	3.56683	13.0171	12.6126	4.3	1.58117	0.968927	0.443299
UD8	545.6	43.8	240.9	20.6	178.9	23.2	62	23.5	8.5044	22.7273	8.61437	8.2	3.00587	0.379032	0.353448
UD9	492	41.5	224.5	24.8	136.6	16.7	87.9	25.8	6.78862	35.7317	10.4878	3.4	1.38211	0.293515	0.203593
mean	505.833	43.8333	244.033	26.6222	184.3	17.2111	59.7333	33.6556	6.83939	23.75	13.3977	6.7	2.64782	0.598031	0.427902
SD	25.3017	2.72764	16.5223	4.16076	21.488	4.54132	13.9437	7.17097	1.84967	5.9256	3.21098	2.80669	1.09109	0.205592	0.29374
270d
UE组	体重	前一天给食	前一天给水	剩食	剩水	摄食量	饮水量	尿液	校正饮食	校正饮水	校正尿液	粪便	校正粪便	尿量：饮水	#VALUE!
UE1	646.2	40.9	279.6	29.3	207	11.6	72.6	47.4	3.59022	22.4698	14.6704	6.9	2.13556	0.652893	0.594828
UE2	593.1	41.1	257.3	21	188.4	20.1	68.9	28.5	6.77795	23.2339	9.61052	13.6	4.58607	0.413643	0.676617
UE3	512.3	42	250.8	34.6	189.5	7.4	61.3	29.6	2.88893	23.9313	11.5557	4.5	1.75678	0.482871	0.608108
UE4	692.4	38	207	32.1	173.6	5.9	33.4	29.8	1.70422	9.6476	8.60774	5.5	1.58868	0.892216	0.932203
UE5	633.8	40	188.4	29.5	161.2	10.5	27.2	28.4	3.31335	8.58315	8.96182	6	1.89334	1.04412	0.571429
UE6	657.3	34.7	189.5	24.4	158.6	10.3	30.9	34.9	3.13403	9.4021	10.6192	7.8	2.37335	1.12945	0.757282
UE7	627.8	41.4	242.5	27.6	180.8	13.8	61.7	20.1	4.3963	19.6559	6.40331	5.6	1.78401	0.32577	0.405797
mean	623.271	39.7286	230.729	28.3571	179.871	11.3714	50.8571	31.2429	3.68643	16.7034	10.0612	7.12857	2.30254	0.705851	0.649466
SD	57.4728	2.56756	35.8014	4.57415	17.0426	4.65035	19.5261	8.35641	1.58536	7.14015	2.60429	3.04287	1.04013	0.319104	0.164551
360d
UF组	体重	前一天给食	前一天给水	剩食	剩水	摄食量	饮水量	尿液	校正饮食	校正饮水	校正尿液	粪便	校正粪便	尿量：饮水	#VALUE!
UF1	647.1	162.3	262.1	161.1	235.9	1.2	26.2	30.9	0.370885	8.09767	9.5503	5.9	1.82352	1.17939	4.91667
UF2	622.3	169.2	274.3	165.2	233.6	4	40.7	42.9	1.28555	13.0805	13.7876	4.2	1.34983	1.05405	1.05
UF3	608.3	173.7	268.2	162.2	181	11.5	87.2	40.5	3.78103	28.6701	13.3158	11.5	3.78103	0.46445	1
UF4	623.2	172.5	254.6	170.7	219.6	1.8	35	30.3	0.577664	11.2323	9.72401	4.4	1.41207	0.865714	2.44444
UF5	622.9	165.2	258.6	157.7	221.3	7.5	37.3	26.5	2.40809	11.9762	8.50859	6.9	2.21544	0.710456	0.92
UF6	671.3	167	277.3	163.4	246.5	3.6	30.8	23.5	1.07255	9.17623	7.00134	4.8	1.43006	0.762987	1.33333
UF7	655.1	172.3	280.5	170.4	258.2	1.9	22.3	30.8	0.580064	6.80812	9.40314	7.9	2.41185	1.38117	4.15789
mean	635.743	168.886	267.943	164.386	228.014	4.5	39.9286	32.2	1.4394	12.7202	10.1844	6.51429	2.06054	0.916888	2.26033
SD	22.4502	4.25262	9.8757	4.79494	24.7403	3.74166	21.7905	7.05715	1.23845	7.3731	2.4817	2.5842	0.864754	0.310079	1.65328
520d
UG，U18M组	体重	前一天给食	前一天给水	剩食	剩水	摄食量	饮水量	尿液	校正饮食	校正饮水	校正尿液	粪便	校正粪便	尿量：饮水
U18M1	603.8	177.3	251.2	177.1	211.2	2	40	40.5	0.662471	13.2494	13.415	2.7	0.894336	1.0125	1.35
U18M2	634.4	172.9	254.2	168.5	229.7	4.4	24.5	22	1.38714	7.72383	6.93569	2.6	0.819672	0.897959	0.590909
U18M3	613.5	168.1	252.3	166.4	203	1.7	49.3	30.9	0.554197	16.0717	10.0733	4	1.30399	0.626775	2.35294
U18M4	529.3	169.4	254.3	168.4	204.5	1	49.8	31.4	0.377858	18.8173	11.8647	1.7	0.642358	0.630522	1.7
U18M5	610.5	168	247.5	167.8	211.4	2	36.1	35.7	0.655201	11.8264	11.6953	8.5	2.7846	0.98892	4.25
U18M6	566.7	165.9	260.2	165.8	228.2	1	32	26.1	0.35292	11.2935	9.21122	0.3	0.105876	0.815625	0.3
mean	593.033	170.267	253.283	169	214.667	2.01667	38.6167	31.1	0.664964	13.1637	10.5326	3.3	1.09181	0.828717	1.75731
SD	38.2269	4.14857	4.20638	4.11485	11.5872	1.25286	9.90463	6.59485	0.377811	3.88087	2.29476	2.82631	0.916264	0.169982	1.4298
626d
U24M	体重	前一天给食	前一天给水	剩食	剩水	摄食量	饮水量	尿液	校正饮食	校正饮水	校正尿液	粪便	校正粪便	尿量：饮水
1	608.2	172.2	256.3	171.1	216.9	1.1	39.4	38.7	0.361723	12.9563	12.7261	5	1.6442	0.982234	4.54545
2	649.5	163.9	255.3	156.7	207.5	7.2	47.8	33.7	2.21709	14.719	10.3772	5.3	1.63202	0.705021	0.736111
3	621	168.2	255.4	167.7	216.9	5	38.5	39.5	1.61031	12.3994	12.7214	6.1	1.96457	1.02597	1.22
mean	626.233	168.1	255.667	165.167	213.767	4.43333	41.9	37.3	1.39637	13.3582	11.9416	5.46667	1.74693	0.904409	2.16719
SD	21.1415	4.1509	0.550757	7.52684	5.42709	3.08923	5.12933	3.14325	0.946003	1.21094	1.35477	0.568624	0.188582	0.174055	2.0738
