# Supplementary material for: Uricase deficiency in rats results in a variety of metabolic disorders, addition to gouty nephropathy
Source: PLoS One. 2025 Aug 22;20(8):e0330344. doi: 10.1371/journal.pone.0330344 (PMC12373213; doi:10.1371/journal.pone.0330344)
Supplement: S4 — (ZIP) [file pone.0330344.s005.zip › Figure2.xlsx]

## Sheet: SUA
SUA	ug/mL	45	60	90	180	270	360	540	626
	1	78.1419	79.5533	86.328	60.9228	95.6432	48.5025	41.9363	60.5103
	2	73.3431	71.0849	56.4063	75.6014	58.1	55.962	62.7099	55.8668
	3	73.6254	86.6103	71.3672	69.9558	62.6165	49.9139	46.3354	62.7099
	4	90.1316	64.5852	72.7786	53.019	49.3493	78.799	66.3758
	5	89.3415	63.2683	104.958	56.6886	62.7416	53.2605	60.0215
	6	102.246	66.9555	71.1693	56.9476	71.1693	50.619	60.7547
	7	91.7118		79.3336	61.9515	81.1772	74.88
	8			69.3257	61.4248
	9			57.7377	55.6308
	10			72.7495
	Mean	85.5059	72.0096	74.2154	61.3491	68.6853	58.8481	56.3556	59.6956
	SD	10.7871	9.25222	13.9533	7.25376	15.5297	12.5776	9.81726	3.49351
	n	7	6	10	9	7	7	6	3
	ug/mL	WA			WT6		WT12	WT18	WT24
	1	39.4695			27.7758		25.117	30.2255	18.9631
	2	23.0973			19.5498		23.3584	22.6291	14.3196
	3	23.2175			28.4963		21.851	15.0528	11.3869
	4	34.1062						20.8981
	5	18.8631
	6	35.3556
	7	28.2408
	8	22.9735
	9	20.8626
	10	30.619
	Mean	27.6805			25.274		23.4421	22.2014	14.8899
	SD	6.9557			4.97038		1.63457	6.25486	3.82018
	n	10			3		3	4	3

## Sheet: UA in urine
UUA（ug/mL）	45	60	90	180	270	360	540	626			UUA(mg)	45	60	90	180	270	360	540	626
1	226.866	1007.73	741.399	658.132	834.283	1884.46	1676.17	1085.95			1	6.32957	30.0304	25.0593	26.062	39.545	58.2297	67.8848	42.0264
2	532.438	699.128	1058.38	727.048	870.163	1154.1	1696.7	516.269			2	18.0496	22.0924	41.4886	30.4633	24.7996	49.511	37.3273	17.3983
3	600.015	978.175	1337.42	844.573	704.959	1819.14	1732.62	1511.93			3	18.6605	28.954	48.4147	32.6005	20.8668	73.6751	53.538	59.7214
4	699.128	918.486	999.479	859.582	1345.59	896.397	2358.76				4	20.7641	39.0357	30.5841	28.796	40.0985	27.1608	74.0651
5	926.638	1239.75	1615.02	1228.48	756.5	1990.6	2682.1				5	32.0617	59.3838	51.8422	49.7536	21.4846	52.7509	95.7509
6	656.329	739.674	741.774	730.664	1500.72	1338.18	2415.22				6	19.4273	26.7022	21.8823	18.4127	52.375	31.4472	63.0372
7	1088.82		1419.07	392.778	793.315	1615.93					7	42.0286		51.6541	13.4723	15.9456	49.7705			55
8			756.5	704.959							8			26.8557	16.5665
9			1061.79	1034.67							9			32.3847	26.6945
10			859.582								10			42.4634
Mean	675.748	930.49	1059.04	797.877	972.218	1528.4	2093.59	1038.05			Mean	22.4745	34.3664	37.2629	26.9802	30.7307	48.935	65.2672	39.7154
SD	277.57	196.958	307.798	236.982	315.733	409.94	443.208	499.558			SD	11.411	13.4548	11.3094	10.787	13.3572	15.7797	19.6809	21.256
n	7	6	10	9	7	7	6	3			n	7	6	10	9	7	7	6	3
UUA（ug/mL）	45	60	90	180	270	360	540	626			UUA(mg)	45	60	90	180	270	360	540	626
1	610.2			354.709		422.751	541.949	313.44				3.90528			3.58256		9.72327	9.10475	5.51654
2	524.434			442.446		375.772	345.7	439.792				4.56257			9.46835		3.87045	4.4941	25.9917
3	369.379			362.021		450.386	369.895	477.429				1.88383			9.52114		5.44967	13.6121	13.8932
4	762.997						351.077					6.63808						0.667046
5	426.9											4.86666								18
6
Mean	538.782			386.392		416.303	402.155	410.22			Mean	4.37128			7.52402		6.3478	6.96951	15.1338
SD	155.559			48.6817		37.7225	93.7715	85.9009			SD	1.71937			3.4135		3.02801	5.61345	10.2938
n	5			3		3	4	3			n	5			3		3	4	3
p	0.303022			0.000706763		0.000328752	0.000142757	0.157945			p	0.00537332			0.000799263		0.000253984	0.000430637	0.172726

## Sheet: UA in organs
	KDY														WT
UA in hart (ug/g)	45	60	90	180	270	360	540	626						UA in hart (ug/g)	45	60	90	180	270	360	540	626
1	113.521	108.632	123.896	303.935	292.541	196.852	134.478	44.6242						1	289.215			220.38		140.665	141.981	135.799
2	212.478	321.548	156.632	140.623	292.541	303.935	155.62	26.1248						2	362.315			269.754		158.753	171.052	149.339
3	189.216	286.214	125.215	368.501	171.006	307.733	189.976	52.1475						3	302.412			274.324		189.263	175.016	101.351
4	265.421	165.842	215.329	246.966	227.976	215.329	187.333							4	162.515						145.268
5	265.621	234.587	269.754	303.935	254.562	227.976	141.085							5	252.469
6	269.362	130.255	269.754	326.723	198.654									6	272.659
	198.216	254.126	291.655	163.41											198.695
	312.148		258.36	243.168											348.27
															359.876
															236.451
Mean	228.248	214.458	213.824	262.158	239.547	250.365	161.698	40.9655						Mean	278.488			254.819		162.894	158.329	128.83
SD	56.7153	80.8792	72.16	85.3125	49.6914	51.849	25.7855	13.3916						SD	67.9072			29.9127		24.5623	17.1089	24.7412
P														P	0.122989			0.828788		0.0186076	0.821346	0.0115766
UA in kidney (ug/g)	45	60	90	180	270	360	540	626						UA in kidney (ug/g)	45	60	90	180	270	360	540	626
1	1289.05	1145.52	972.027	1403.33	1309.47	1177.91	1094.41	1090.44						1	169.423			255.369		235.35	151.758	849.644
2	1542.5	1345.48	1177.86	1632.36	1336.71	875.335	902.333	1052.22						2	249.162			164.651		186.403	249.659	738.69
3	1790.91	1691.23	1012.47	1534.74	1008.84	977.272	1014.22	1272.49						3	157.593			183.521		291.134	344.296	793.003
4	1859.87	1732.5	942.024	949.863	1252.13	1042.07	1030.54							4	223.484						239.869
5	2064.95	1036.86	1133.84	944.687	1296.38	972.595	927.505							5	192.324
6	1874.78	1763.36	1570.66	1052.39	1537.2	1333.38								6	218.093
	2076.19		1570.64	828.89										7	121.484
			1608.6	829.876										8	174.757
														9	183.324
														10	154.918
Mean	1785.46	1452.49	1248.51	1147.02	1290.12	1063.09	993.802	1138.38						Mean	184.456			201.18		237.629	246.395	793.779
SD	283.323	319.524	268.719	323.311	169.819	165.822	78.5027	117.7						SD	37.6893			47.8677		52.4024	78.7277	55.4814
														P	4.74718e-06			5.30636e-05		1.71157e-05	3.66288e-06	0.0217895
UA in spleen (ug/g)	45	60	90	180	270	360	540	626
1	1023.66	1063.6	860.347	896.568	722.287	848.274	578.43	724.851						UA in spleen (ug/g)	45	60	90	180	270	360	540	626
2	986.321	858.965	999.194	799.979	897.354	679.243	520.289	617.866						1	599.979			540.397		284.577	348.966	813.415
3	897.365	875.412	908.642	866.384	769.795	793.943	825.528	685.235						2	374.778			473.992		223.781	304.684	670.486
4	721.515	785.215	969.01	878.458	974.261	932.789	689.866							3	341.183			368.147		312.015	496.064	725.417
5	912.586	687.215	799.979	715.464	787.906	920.715	636.57							4	510.213						398.249
6	725.874	965.352	588.691	516.25	1022.56	806.016								5	518.09
	1102.7		842.237	830.163										6	326.214
			987.12	558.507										7	445.076
														8	365.215
														9	389.362
														10	300.247
Mean	910.002	872.626	869.403	757.722	862.36	830.163	650.136	675.984						Mean	417.036			460.846		273.458	386.99	736.439
SD	144.609	132.122	134.485	147.589	120.947	93.5217	116.755	54.0891						SD	97.768			86.874		45.1558	82.1462	72.0993
														P	0.000144888			0.00850596		6.05748e-05	0.0129582	0.21265
UA in duodenum (ug/g)	45	60	90	180	270	360	540	626						UA in duodenum (ug/g)	45	60	90	180	270	360	540	626
1	1569.26	1663.26	1225.78	1338.27	789.848	663.288	2151.62	2536.02						1	1303.12			970.319		1306.68	1047.92	1918.56
2	1792.37	1721.55	1014.84	775.786	993.749	1021.87	1796.79	2136.84						2	1443.74			1274.99		1339.85	1222.25	2085.09
3	1087.65	1025.48	1078.12	993.749	670.319	965.625	2058.19	2558.19						3	1246.87			1025.69		1027.76	1274	2199.87
4	1025.64	1123.65	986.718	944.532	881.252	1280.46	1412.4							4	1085.15
5	1428.32	1097.26	1331.24	726.568	529.698	635.164	1372.77							5	1514.05
6	1695.24	1026.85	1507.02	712.506	339.858	685.946								6	1123.25
	1229.21		1134.37	839.065										7	1098.71
			1021.87	445.324										8	1485.37
														9	1254.64
														10	1278.37
Mean	1403.96	1276.34	1162.5	846.975	700.787	875.393	1758.35	2410.35						Mean	1283.33			1090.34		1224.76	1181.39	2067.84
SD	299.257	325.108	181.879	259.523	239.498	257.785	358.609	237.128						SD	156.82			162.297		171.412	118.449	141.448
														P	0.356235			0.112277		0.0519218	0.0198199	0.113576
UA in lung (ug/g)	45	60	90	180	270	360	540	626						UA in lung (ug/g)	45	60	90	180	270	360	540	626
1	1025.33	885.215	743.994	685.771	646.955	517.568	391.895	382.205						1	631.056			763.402		340.876	525.417	345.867
2	1000.25	934.687	743.994	595.2	705.179	543.446	479.106	338.599						2	518.117			640.485		501.673	478.712	396.74
3	896.322	752.349	646.955	828.096	724.587	562.854	353.134	452.164						3	498.709			702.482		467.996	332.684	425.369
4	895.621	678.146	834.565	789.28	420.528	524.038	578.43							4	576.341						402.747
5	785.215	687.689	776.341	549.915	711.648	549.915	527.556							5	450.464
6	735.215	857.394	866.912	789.28	601.669	698.709								6	524.124
	852.146		750.464	575.792										7	601.236
			815.157	750.464										8	356.215
														9	452.174
														10	362.147
Mean	884.299	799.247	772.298	695.475	635.094	566.088	466.024	390.989						Mean	497.058			702.123		436.849	434.89	389.325
SD	105.422	108.098	68.1092	109.461	114.959	67.0753	93.3162	57.2896						SD	93.3907			61.4593		84.8028	84.8423	40.2665
														P	4.843e-06			0.90288		0.0962058	0.617389	0.969357
UA in ileum (ug/g)	45	60	90	180	270	360	540	626						UA in ileum (ug/g)	45	60	90	180	270	360	540	626
1	1119.32	1328.16	1386.07	753.665	1193.87	760.852	473.586	1386.73						1	875.834			823.09		823.266	920.957	1981.17
2	1208.37	1127.01	1082.41	1170.48	1098.61	934.545	639.706	1316.3						2	940.512			904.58		917.996	903.565	2181.19
3	1207.28	1025.96	1249.53	933.325	896.784	609.327	374.406	1578.52						3	1321.39			1201.37		740.104	1067.01	2288.58
4	1123.74	1087.32	1098.61	883.021	911.766	940.512	684.06							4	1048.31						1102
5	1297.37	1194.25	1393.87	1199.22	825.529	688.378	647.098							5	1766.95
6	1324.9	1276.38	1084.24	724.92	932.106	818.343								6	963.521
	1274.56		1005.19	1041.12										7	879.149
			1329.8	1019.56										8	887.685
														9	926.365
														10	1024.59
Mean	1222.22	1173.18	1203.71	965.664	976.444	791.993	563.771	1427.18						Mean	1063.43			976.347		827.122	998.385	2150.31
SD	81.2715	115.143	154.39	175.611	139.619	132.775	133.39	135.709						SD	280.305			199.09		89.0088	100.718	156.013
														P	0.118487			0.939599		0.654819	0.000846407	0.00398633
UA in liver (ug/g)	45	60	90	180	270	360	540	626						UA in liver (ug/g)	45	60	90	180	270	360	540	626
1	1080.41	1055.27	601.609	631.212	748.296	749.139	779.967	674.831						1	582.161			667.896		762.984	684.147	516.091
2	926.955	618.663	526.536	532.429	587.867	882.183	810.502	869.699						2	636.598			687.796		612.727	768.995	627.98
3	974.611	961.443	729.144	753.479	647.569	561.121	721.226	1015.62						3	493.838			713.941		622.751	648.954	755.481
4	885.266	899.705	758.733	1110.75	960.006	851.293	906.304							4	539.245						654.317
5	840.786	681.984	734.458	869.781	975.568	663.016	562.256							5	631.665
6	964.889	775.094	970.771	808.381	640.594	909.605	612.371							6	383.214
	1002.59		651.564	710.744										7	466.479
			856.414	703.873										8	650.46
														9	451.247
														10	456.147
Mean	953.644	832.026	728.654	765.081	759.983	769.393	732.104	853.382						Mean	529.105			689.878		666.154	689.103	633.184
SD	78.6936	168.786	140.822	173.702	169.197	137.253	128.129	170.977						SD	92.8277			23.093		84.0071	55.4654	119.78
														P	6.23469e-08			0.267353		0.210306	0.490427	0.150032
UA in colon (ug/g)	45	60	90	180	270	360	540	626						UA in colon (ug/g)	45	60	90	180	270	360	540	626
1	548.205	529.633	409.858	244.411	181.152	171.42	340.936	351.41						1	312.536			271.42		335.864	322.661	492.272
2	363.478	311.331	205.483	200.617	161.688	210.349	355.311	333.134						2	442.224			298.429		519.284	459.622	569.685
3	487.305	482.721	259.009	210.349	249.277	127.626	485.805	255.721						3	476.286			356.852		424.81	430.053	673.176
4	442.633	451.853	376.286	327.134	268.742	25.438	338.781							4	442.224						465.897
5	370.393	342.992	203.295	200.617	186.018	181.152	396.173							5	547.09
6	482.444	389.547	227.626	283.34	249.277	254.143								6	652.315
	601.294		251.956	210.349										7	598.362
			213.027	254.143										8	498.746
														9	502.479
														10	452.178
Mean	470.822	418.013	268.317	241.37	216.026	161.688	383.401	313.422						Mean	492.444			308.9		426.653	419.558	578.378
SD	87.3892	84.3928	80.1197	45.569	44.8542	78.8844	61.711	50.7989						SD	93.8067			43.668		91.7235	66.462	90.7649
														P	0.633957			0.0907346		0.0165458	0.433113	0.0196185
U18M
组织尿酸					心	肝	脾	肺
1						236.295		385.057
2					50.1171	161.915	409.85	422.247
3					9.01158	149.518	261.089	496.628
4					19.288	137.121	372.66	385.057
5					63.8189	199.105	502.826	422.247
6					101.499	248.692	428.445	391.255
Mean					48.7469	188.774	394.974	417.082
