# Supplementary material for: Uricase deficiency in rats results in a variety of metabolic disorders, addition to gouty nephropathy
Source: PLoS One. 2025 Aug 22;20(8):e0330344. doi: 10.1371/journal.pone.0330344 (PMC12373213; doi:10.1371/journal.pone.0330344)
Supplement: S4 — (ZIP) [file pone.0330344.s005.zip › Figure3.xlsx]

## Sheet: glucose
KDY
serum glucose(mmol/L)	45	60	90	180	270	360	540	626
1	11.0943	9.99682	24.9483	17.4748	18.7883	12.2639	10.6713	10.7849
2	5.42526	13.1665	15.5588	18.9192	19.4462	10.5479	12.6423	7.89276
3	6.3868	10.6213	23.2139	21.4984	14.7215	10.6924	13.1783	9.5129
4	6.02622	12.0302	19.3266	10.9338	8.8007	12.2097	13.2926
5	8.49016	15.5394	18.1304	15.5971	18.5491	12.2819	12.348
6	8.53022	9.60458	19.2069	15.7209	17.652	11.1079	14.0174
7			21.0011	17.1034	15.0803	11.6317
8			20.5227	16.3812
9			19.1471	19.1874
10			20.1638
Mean	7.65883	11.8265	20.122	16.9796	16.1483	11.5336	12.6917	9.39684
SD	2.12251	2.2521	2.60338	2.95216	3.72008	0.755045	1.14526	1.44954
WT
serum glucose(mmol/L)	45	60	90	180	270	360	540	626
1	6.69688			6.41496		10.1324	11.4872	7.62469
2	5.56868			10.656		7.45911	10.2618	6.55935
3	6.01259			8.00378		10.7827	9.54808	7.16342
4	6.56708						10.444
5	5.22494
6	6.29304
	7.3884
	6.30667
	6.12958
	6.31307
Mean	6.25009			8.35825		9.45809	10.4353	7.11582
SD	0.595449			2.14262		1.76143	0.800784	0.534267
P	0.167922			0.00309977		0.170352	0.00645825	0.0987383

## Sheet: LDL
LDL(mmol/L)	45	60	90	180	270	360	540	626
1	1.06881	2.49366	1.7896	1.57598	3.35553	2.00918	2.50345	4.95121
2	1.21172	1.35259	2.46938	1.59467	2.83355	2.17283	1.20635	4.66877
3	1.12618	1.55895	2.59077	1.46386	2.74858	2.11146	3.34029	4.74114
4	1.30565	2.41475	3.63472	1.31437	2.03238	2.43878	3.40305
5	1.32518	2.37227	2.33585	1.3424	3.62775	1.84552	3.25661
6	1.14769	2.67574	1.85029	1.42649	2.23616	1.92735	1.96997
			1.66821	1.51058	1.81387	1.70232
			1.46184	1.59467
			3.05812	0.641388
			2.8032
Mean	1.19754	2.14466	2.3662	1.38493	2.66397	2.02964	2.61329	4.78704
SD	0.102302	0.547545	0.686745	0.297463	0.676712	0.240315	0.891238	0.146705
LDL(mmol/L)	45	60	90	180	270	360	540	626
1	0.353516			0.604014		0.620495	1.09128	2.18964
2	0.107016			0.650731		0.845522	2.33608	1.22727
3	0.327107			0.491892		0.661409	2.13733	2.91141
4	0.353241						1.4051
5	0.494334
6	0.493491
	0.50927
	0.606797
	0.587905
	0.542536
Mean	0.437521			0.582212		0.709142	1.74245	2.10944
SD	0.152531			0.0816332		0.119867	0.590524	0.84493
P	0.304975			0.32331		0.337494	0.35089	0.383935

## Sheet: HDL
HDL(mmol/L)	45	60	90	180	270	360	540	626
1	1.57299	1.68467	1.30249	0.832113	1.18489	1.30038	2.14715	3.02831
2	1.01457	1.80226	1.50828	1.39068	1.47888	1.12184	3.17218	4.00328
3	1.01097	1.68467	2.06685	1.50828	1.30249	1.55033	2.17752	3.62078
4	1.79583	1.94926	1.56707	1.0085	1.34211	1.96097	3.11142
5	1.40554	1.59647	1.59647	1.1555	1.59647	1.63067	4.1695
6	1.20126	2.15504	1.33189	1.50828	2.12565	1.12184	2.64848
			1.74347	1.91986	0.743917	1.53248
			1.53768	2.15504
			1.83166	2.18444
			1.50828
Mean	1.33353	1.81206	1.59941	1.51808	1.39634	1.45979	2.90437	3.55079
SD	0.316078	0.207601	0.229589	0.485965	0.420489	0.302133	0.759252	0.491239
HDL(mmol/L)	45	60	90	180	270	360	540	626
1	1.97706			0.56557		0.78261	0.429529	2.3384
2	2.35816			0.586091		0.889734	1.62078	1.70389
3	1.64293			0.818669		1.26467	1.56537	2.39915
4	1.21904						0.845082
5	2.01713
6	1.49005
	2.99193
	1.77022
	2.05018
	2.70575
Mean	2.02225			0.656777		0.979004	1.11519	2.14715
SD	0.54354			0.140577		0.253124	0.577747	0.385071
P	0.408118			0.321872		0.345804	0.345637	0.38729

## Sheet: TG
TG(mmol/L)	45	60	90	180	270	360	540	626
1	0.470547	0.370774	0.608229	1.11319	0.837202	0.49446	1.63836	1.79735
2	0.362789	0.47254	0.447099	0.64548	1.51564	0.15128	1.59231	2.04966
3	0.570608	0.481021	0.481021	0.64548	1.32907	1.30615	1.31244	1.51325
4	0.53982	0.481021	0.574306	0.786536	0.905046	0.614293	1.23294
5	0.562911	0.47254	0.930487	0.912744	1.2273	1.1621	1.67811
6	0.755336	0.62519	0.64215	0.704872	1.02377	0.734126	1.16934
7			0.693033	0.563816	1.60893	1.02515
8			0.862643	0.853352
9			1.26123	0.860776
10			1.16794
Mean	0.543668	0.483848	0.766814	0.787361	1.20671	0.783937	1.43725	1.78676
SD	0.129598	0.0812831	0.280557	0.169067	0.298222	0.40604	0.22432	0.268359
TG(mmol/L)	45	60	90	180	270	360	540	626
1	0.932367			1.38046		1.57296	1.75597	2.48732
2	0.940064			1.38788		1.03329	1.87521	3.12492
3	1.07861			1.43242		1.59008	1.27269	2.46675
4	1.14019						1.70827
5	1.81752
6	1.52504
	1.19407
	1.64819
	1.22485
	1.54043
Mean	1.30413			1.40025		1.39877	1.65304	2.693
SD	0.307945			0.0281068		0.316634	0.263106	0.374198
P	0.412632			0.359379		0.356844	0.357172	0.393411

## Sheet: TC
TC (mmol/L)
	45	60	90	180	270	360	540	626
1	0.840047	4.02295	3.95353	3.8491	4.93993	3.87845	3.36439	4.27498
2	1.27913	3.57173	3.91882	3.42928	5.1857	4.21591	4.21254	3.47578
3	1.53193	3.8147	3.15523	3.36712	4.59565	4.91645	4.27597	4.59965
4	0.720297	2.89491	3.72793	4.42928	5.17595	5.04279	4.8484
5	1.59846	4.04031	3.67586	3.32568	5.20372	4.87228	4.77448
6	1.50532	2.73872	2.89491	4.42928	4.42342	3.51659	5.41034
7			3.67586	4.42386	5.28983	5.1373
8			4.09237	4.09233
9			3.50232	3.81755
			3.32877
	1.24586	3.51389	3.59256	3.90705	4.97346	4.51139	4.48102	4.1168
SD	0.378284	0.568175	0.376308	0.463145	0.338024	0.638488	0.699387	0.578393
				总胆固醇(mmol/L)
	45	60	90	180	270	360	540	626
1	1.53193			2.34098		3.06131	1.20305	2.66409
2	1.17268			2.94187		3.12139	2.52672	2.90135
3	0.853352			3.00404		3.61343	1.93981	2.60165
4	1.27913						2.12713
5	2.63629
6	1.53193
7	1.50532
8	1.89118
9	1.57185
	2.33026
	1.63039			2.7623		3.26538	1.94918	2.72236
SD	0.531747			0.366192		0.302919	0.554383	0.15812
P	0.384429			0.314648		0.338145	0.341396	0.387311

## Sheet: amino acid
KDY	TTA (mmol/L)
	45	60	90	180	270	360	540	626
1	5.4911	14.6418	19.0389	18.207	17.2563	15.3548	18.0881	17.0186
2	6.44182	9.6505	6.32298	13.3345	19.8707	18.8012	13.6911	23.3171
3	7.03602	15.7113	15.8302	13.9287	16.8997	22.0099	12.0273	13.8099
4	7.2737	16.0679	25.2185	28.1895	9.6505	12.265	19.8707
5	6.6795	10.3635	16.1867	11.1954	8.4621	14.1664	13.5722
6	5.13458	14.8795	14.6418	27.5953	14.2853	10.4824	9.41282
7	6.0853		14.0476	15.3548	15.3548	22.7229
8			17.8505	10.7201
9			13.9287	12.0273
10			24.5055
Mean	6.306	13.5524	16.7571	16.7281	14.5399	16.5432	14.4437	18.0485
SD	0.786587	2.80464	5.45595	6.72395	4.14206	4.74815	3.87839	4.83656
	45	60	90	180	270	360	540	626
1	11.7896			7.15486		9.41282	13.6911	13.0969
2	4.42154			8.34326		5.37226	9.41282	7.63022
3	6.79834			8.34326		9.53166	9.53166	9.0563
4	12.6215						11.4331
5	5.84762
6	6.44182
7	12.978
8	14.9983
9	10.4824
10	11.0766
Mean	9.74557			7.94713		8.10558	11.0172	9.92779
SD	3.51738			0.228708		2.11366	1.02732	1.15989
P	0.0439658			0.0535842		0.0212338	0.146759	0.0661432

## Sheet: insulin
KDY
INS(mU/L)	45	60	90	180	270	360	540	626
1	5.86793	59.9607	43.5139	45.786	66.6076	76.1925	62.3063	33.9921
2	10.3714	81.123	50.0061	35.288	74.8994	77.5639	52.1701	24.4703
3	21.4498	77.7059	30.5297	69.2369	97.9667	29.3664	74.2434	23.8377
4	5.83071	83.7652	20.6204	69.5547	92.3781	30.18	92.7635
5	8.61616	60.8263	70.1666	74.0499	62.4932	48.657	80.6448
6	19.6243	51.7827	67.3185	30.685	57.6807	36.3288	44.3796
			28.4564	32.0982	96.4288	38.8935
			44.8124	31.8963
			33.9921	40.5234
			26.6798
Mean	11.9601	69.194	41.6096	47.6798	78.3506	48.1689	67.7513	27.4334
SD	6.88744	13.3079	16.9249	18.1235	17.0142	20.6276	18.1805	5.68885
INS(mU/L)	45	60	90	180	270	360	540	626
1	62.6883			36.5262		14.4323	101.291	46.1108
2	29.5194			19.864		35.6932	99.2956	29.2312
3	52.9749			49.3392		36.6696	78.2295	37.0218
4	25.0592						66.02
5	62.6883
6	16.6436
	27.2171
	25.3657
	29.7863
	56.4626
Mean	38.8405			35.2431		28.9317	86.209	37.4546
SD	17.6884			14.7794		12.5663	17.0292	8.44811
P	0.0116495			0.152549		0.188504	0.499162	0.419766

## Sheet: glucagon
	glucagon (mU/L)
	45	60	90	180	270	360	540	626
1	89.0027	75.2727	83.3684	77.7918	89.945	91.4577	83.1953	91.9192
2	93.5345	88.8296	81.7211	89.2078	80.2275	93.355	80.2532	100.265
3	85.7593	74.6638	80.4455	88.5861	78.8686	88.836	83.4581	79.0161
4	91.509	74.1702	95.387	88.9899	70.5806	81.016	91.2077
5	89.8424	80.9519	80.1314	83.5927	88.5284	93.0153	104.963
6	99.9316	88.0604	75.2599	93.1884	78.6187	105.181	77.9584
7	78.2533		105.713	95.8164	69.7858	77.6572
8			84.6824	74.9714
9			76.9329	91.0923
10			76.5098
Mean	89.6904	80.3248	84.0152	87.0263	79.5078	90.0741	86.8394	90.4001
SD	6.70476	6.75301	9.52905	6.93905	7.81273	9.01221	9.94506	10.7056
	45	60	90	180	270	360	540	626
1	82.4838			91.3103		75.8752	93.5986	104.88
2	112.713			76.997		71.6319	103.912	77.6892
3	95.2075			77.2469		79.0161	79.9583	115.668
4	92.4512						93.4832
5	76.747
6	87.4643
7	99.2906
8	77.5546
9	93.464
10	77.7277
Mean	89.5104			81.8514		75.5077	92.7381	99.4124
SD	11.4939			8.19258		3.70579	9.82305	19.5708
P	0.970938			0.306763		0.0301111	0.382951	0.522638
