# Supplementary material for: Uricase deficiency in rats results in a variety of metabolic disorders, addition to gouty nephropathy
Source: PLoS One. 2025 Aug 22;20(8):e0330344. doi: 10.1371/journal.pone.0330344 (PMC12373213; doi:10.1371/journal.pone.0330344)
Supplement: S4 — (ZIP) [file pone.0330344.s005.zip › Figure4.xlsx]

## Sheet: protein in urine
KDY
protein in urine (μg/mL)	45	60	90	180	270	360	540	626			protein in urine (mg)	45	60	90	180	270	360	540	626
1	8738.1	9515.23	16167.9	10590.7	18340.2	17187.4	10694	34001.1			1	243.793	283.554	546.476	419.392	869.327	531.089	433.107	1315.84
2	9360.59	10465.6	15353.3	11878.6	13995.6	12437.9	18833	22162.6			2	317.324	330.713	601.85	497.713	398.875	533.585	414.326	746.878
3	9025.4	16982.5	15896.4	11471.9	17661.4	11759.4	19696.2	36590.8			3	280.69	502.683	575.449	442.815	522.777	476.255	608.613	1445.34
4	11084.4	12094.8	13995.6	12488.6	17254.1	12573.6	23642.4				4	329.207	514.031	428.266	418.369	514.171	380.98	742.371
5	12185.7	14674.5	17525.6	11200.7	13588.3	11284.4	28636.8				5	421.627	702.907	562.572	453.63	385.908	299.038	1022.33
6	11228.1	13995.6	16167.9	8489.41	16711	14676.9	28945.1				6	332.351	505.242	476.954	213.933	583.214	344.908	755.466
7	12568.8		17797.1	9235.03	16032.2	18340.8					7	485.156		647.816	316.761	322.246	564.896
8			11687.5	10387.3							8			414.908	244.103
9			14810.2	10726.3							9			451.712	276.738
10			13045.2								10			644.434
Mean	10598.7	12954.7	15244.7	10718.7	16226.1	14037.2	21741.2	30918.1			Mean	344.307	473.188	535.044	364.828	513.788	447.25	662.702	1169.35
SD	1554.68	2793.9	1917.72	1253.74	1816.23	2778.48	6895.5	7692.32			SD	82.7306	150.064	86.8082	103.007	181.455	104.879	228.743	371.558
WT
protein in urine (μg/mL)	45	60	90	180	270	360	540	626			protein in urine (mg)	45	60	90	180	270	360	540	626
1	7971.95			15200		14744.8	17846.4	21546			1	111.607			153.52		339.13	299.82	379.209
2	10031			10184		21869	15626.7	12358.8			2	106.328			217.938		225.25	203.147	730.404
3	12185.7			11268.5		27364.8	8720.9	15996.7			3	140.136			296.362		331.114	320.929	465.503
4	10797.1						8720.9				4	173.833						16.5697
5	11898.4										5	190.375
6	14771.5										6	265.887
7	5673.52										7	202.545
8	18745.9										8	119.973
9	16303.8										9	141.843
10	18123.4										10	92.4291
11	20421.8										11	177.67
12	18554.3										12	211.519
Mean	13789.9			12217.5		21326.2	12728.7	16633.8			Mean	161.179			222.607		298.498	210.117	525.039
SD	4731.58			2639.21		6327.49	4715.74	4626.62			SD	51.5227			71.5357		63.5608	138.847	183.011
P	0.0491867			0.431232		0.176429	0.0398393	0.0636898				0.000544629			0.0445675		0.0307257	0.00462658	0.0764358

## Sheet: Cr
KDY
Cr(μmol/L)	45	60	90	180	270	360	540	626
1	57.6276	63.3426	63.0299	98.5076	62.0584	79.1362	120.348	78.6108
2	50.5203	86.3439	61.0159	97.5362	63.5511	57.3009	107.594	85.8566
3	86.3439	74.4027	41.6586	60.9117	59.4762	76.8807	158.315	89.4795
4	59.4762	78.6861	50.1504	88.1964	47.535	62.4615	143.823
5	43.319	65.4468	49.2832	63.2383	72.2985	71.5356	167.298
6	39.7018	46.2979	35.5938	44.284	73.3742	76.3263	111.217
	32.6085		87.1208	49.6292	90.6273	108.297
			79.9842	62.4615
			76.3594	38.5791
			77.8521
Mean	52.7996	69.0867	62.2048	67.0382	66.9887	75.9912	134.766	84.649
SD	17.6419	14.027	17.7224	22.5604	13.5324	16.3642	25.281	5.53407
Cr(μmol/L)	45	60	90	180	270	360	540	626
1	51.7372			32.6085		48.3482	58.7589	55.6085
2	32.0772			58.9689		40.8462	64.1192	73.723
3	45.6613			61.2955		37.4394	56.8734	49.6276
4	38.199						87.594
5	39.2394
6	41.2987
	35.7451
	31.0587
	55.4623
	32.3428
Mean	40.2822			50.9576		42.2113	66.8364	59.653
SD	8.38692			15.9334		5.58106	14.1747	12.5465
P	0.119655			0.233821		0.00130829	0.000653971	0.0573923

## Sheet: BUN
KDY
BUN(mmol/L)	45	60	90	180	270	360	540	626
1	5.60576	5.77132	7.47892	1.37604	3.87859	7.68522	6.82274	9.64232
2	4.98609	5.37635	5.73672	5.80066	6.88727	5.64967	6.40142	10.3661
3	7.94907	5.68645	4.29671	5.83565	4.10354	6.50912	7.84903	7.97866
4	6.66232	5.30714	8.1526	6.59049	4.58155	5.00387	8.23793
5	7.3934	7.06529	6.00356	5.38473	5.05957	3.5393	9.77196
6	8.32131	5.179	6.29341	4.3098	7.50587	3.45494	6.46624
	7.8433		4.34081	5.19008	6.6342	6.16774
			4.7301	5.99576
			4.33705	4.87612
			4.68144
Mean	6.96589	5.73093	5.60513	5.03993	5.52151	5.42998	7.59155	9.32904
SD	1.2661	0.691965	1.38194	1.52705	1.46332	1.55457	1.30477	1.22418
WT
BUN(mmol/L)	45	60	90	180	270	360	540	626
1	1.57287			3.96294		5.89321	5.20841	4.12199
2	4.29115			3.24055		6.11485	5.75324	3.4414
3	4.63477			4.43363		5.22829	7.4306	5.47237
4	2.99333						7.35388
5	4.98648
6	4.08674
	3.89881
	4.52419
	3.06015
	4.42439
Mean	3.84729			3.87904		5.74545	6.43653	4.34525
SD	1.02675			0.60095		0.461377	1.12618	1.03373
P	0.000205049			0.0913993		0.638395	0.178211	0.00620843

## Sheet: D-lactate
KDY	D-lactate (μmol/L)
	45	60	90	180	270	360	540	626
1	16.6892	14.6312	15.3836	11.7673	23.4902	16.3702	18.62	24.5192
2	9.27407	15.5661	12.1527	9.91581	17.1244	11.2196	19.5439	30.3355
3	14.3472	10.5262	16.0179	14.2163	10.4174	13.8511	24.3625	32.495
4	10.0578	15.1586	9.46401	17.0285	18.821	17.0801	22.8005
5	18.1516	8.74666	17.8823	19.0736	22.7821	22.7194	17.7588
6	8.52905	15.9516	13.8382	15.4389	12.1029	14.4763	21.9412
7	12.4349		18.1479	11.1809	18.312	19.1566
8			14.2494	18.4245
9			8.8407	10.9799
10			20.9417
Mean	12.7834	13.4301	14.6918	14.2251	17.5786	16.4105	20.8378	29.1166
SD	3.7524	3.02383	3.83491	3.44393	4.92574	3.76454	2.59101	4.12522
WT
	45	60	90	180	270	360	540	626
1	11.7101			13.9544		15.7635	15.2858	22.487
2	9.10257			15.5993		11.1919	21.5134	19.5144
3	6.54664			11.1182		14.8027	16.8496	21.7863
4	8.13073						14.408
5	6.81035
6	11.0684
7	11.286
8	15.7413
9	10.6608
10	7.50926
Mean	9.85662			13.5573		13.9194	17.0142	21.2626
SD	2.81891			2.26682		2.41037	3.16485	1.55401
P	0.0313861			0.763753		0.329362	0.068875	0.0367184

## Sheet: LPS
KDY	LPS(EU/L)
	45	60	90	180	270	360	540	626
1	148.172	117.665	175.409	253.044	119.984	138.169	186.506	310.885
2	128.247	121.16	186.957	191.113	183.043	145.723	206.076	333.628
3	143.597	151.184	194.962	197.813	188.987	188.955	188.117	278.993
4	131.598	131.066	148.977	248.695	214.726	208.75	192.482
5	160.22	113.026	184.573	308.082	228.095	160.832	214.371
6	149.573	150.894	313.51	186.764	231.397	141.906	318.165
7	319.904		124.639	187.924	207.639	178.517
8			129.89	197.072
9			189.969	181.046
10			256.733
Mean	168.759	130.832	190.562	216.839	196.267	166.122	217.62	307.835
SD	67.5341	16.7373	57.2996	43.4269	38.2187	26.783	50.445	27.4448
WT
	45	60	90	180	270	360	540	626
1	161.557			123.319		126.443	146.352	228.336
2	113.123			137.348		178.904	162.845	242.51
3	124.14			130.905		202.613	183.833	152.44
4	123.721						129.343
5	124.494
6	142.212
7	85.0483
8	145.723
9	86.6751
10	121.16
Mean	122.785			130.524		169.32	155.593	207.762
SD	19.9525			3.83453		17.1388	22.493	45.4251
P	0.485947			0.00771518		0.882196	0.0529737	0.0357438

## Sheet: CRP
KDY
CRP(ng/L)	45	60	90	180	270	360	540	626
1	284.874	222.898	267.592	501.578	443.11	408.448	360.272	347.273
2	209.635	203.772	249.022	558.52	402.256	440.31	214.975	254.389
3	264.81	350.154	246.546	353.663	461.402	444.07	183.33	259.399
4	196.338	264.156	297.304	428.533	461.958	455.726	212.324
5	359.714	229.77	262.918	405.624	356.92	512.208	294.902
6	348.488	251.776	286.162	400	353.974	389.924	241.679
7			261.68	527.62	404.732	479.179
8			376.284	416.228
9			403.494	496.597
10			266.632
Mean	277.31	253.754	291.763	454.263	412.05	447.124	251.247	287.02
SD	68.1271	51.8278	54.2769	68.7577	45.5572	41.152	65.3103	52.2405
WT
CRP(ng/L)	45	60	90	180	270	360	540	626
1	168.711			71.5916		200.412	223.982	170.401
2	244.618			156.881		151.966	155.925	225.043
3	236.386			56.0676		214.661	209.159	230.303
4	221.975						250.644
5	22.1346
6	241.72
	95.9403
	93.0422
	181.291
	166.561
Mean	167.238			94.8468		189.013	209.927	208.582
SD	75.3926			54.2812		32.8655	39.8841	33.1705
P	0.011372			0.000478519		0.000158308	0.249801	0.10539

## Sheet: HMBG
KDY
HMGB1(ng/L)	45	60	90	180	270	360	540	626
1	26.5698	61.37	45.3818	38.7512	42.103	20.8643	8.48543	5.94097
2	19.7957	35.7086	53.0326	38.2551	44.5318	21.1402	6.16699	6.04607
3	26.6368	39.067	50.7628	47.0372	39.4313	3.75601	6.02381	7.19333
4	19.4603	57.6473	44.4942	36.4057	58.8617	9.82669	13.6097
5	17.3141	53.7612	29.959	37.8491	37.3668	14.4487	16.3861
6	24.4235	57.4044	55.2185	49.7436	39.3098	8.51598	9.80745
			26.0729	35.4134	47.082	16.4492
			35.83	35.0976
			47.7268	44.9172
			32.1868
Mean	22.3667	50.8264	42.0665	40.3856	44.098	13.5716	10.0799	6.39346
SD	4.01786	10.7369	10.31	5.41433	7.31497	6.52492	4.16189	0.694698
WT
HMGB1(ng/L)	45	60	90	180	270	360	540	626
1	35.7584			11.8184		6.65338	6.32799	4.85943
2	19.3262			18.855		8.51598	7.03581	5.54807
3	18.7896			9.02187		15.2075	9.1504	5.8738
4	15.8386						11.2999
5	17.5153
6	12.8875
	18.186
	17.4482
	42.0629
	17.1129
Mean	21.4926			13.2318		10.1256	8.45352	5.4271
SD	9.46899			5.06662		4.49851	2.24465	0.517893
P	0.801905			0.00195146		0.375061	0.44801	0.131353

## Sheet: PCT
KDY
PCT(pg/L)	45	60	90	180	270	360	540	626
1	36.2528	37.2513	36.9571	24.766	34.7509	33.9648	119.295	67.8677
2	31.5225	49.1648	35.9276	21.3059	29.0148	26.2792	98.31	63.5697
3	21.9712	43.2816	32.2506	28.2261	50.3414	25.9048	107.673	75.4537
4	21.2982	41.8108	29.6031	18.7564	35.6334	41.9086	122.482
5	23.7661	34.7509	52.9889	17.4816	35.6334	37.028	108.555
6	31.0578	32.8389	39.3104	23.8555	36.663	54.2794	126.539
7			30.4856	44.9802	59.9016	50.0234
8			27.9853	28.2261
9			27.6911	27.8619
10			29.7502
Mean	27.6448	39.8497	34.295	26.1622	40.2769	38.484	113.809	68.9637
SD	6.13671	6.07116	7.66776	8.1131	10.8011	10.9857	10.7037	6.01734
WT
PCT(pg/L)	45	60	90	180	270	360	540	626
1	95.946			48.9866		21.4117	53.3893	47.8387
2	91.8184			68.8366		16.1698	78.9533	41.0129
3	57.4681			30.9578		15.0466	94.4569	31.7045
4	90.4652						86.3093
5	66.2105
6	48.2693
	67.4737
	44.1027
	69.6155
	52.404
Mean	68.3773			49.5937		17.5427	78.2772	40.1854
SD	18.7741			18.9467		3.3974	17.7591	8.09889
P	4.10261e-05			0.158776		0.00196737	0.0189999	0.00958432
