# Supplementary material for: Uricase deficiency in rats results in a variety of metabolic disorders, addition to gouty nephropathy
Source: PLoS One. 2025 Aug 22;20(8):e0330344. doi: 10.1371/journal.pone.0330344 (PMC12373213; doi:10.1371/journal.pone.0330344)
Supplement: S4 — (ZIP) [file pone.0330344.s005.zip › Figure6-7/GO/1 Kidney.xlsx]

## Sheet: D45
GO.ID	Term	Ontology	Significant	Annotated	Pvalue	Qvalue		GO.ID	Term	Ontology	Significant	Annotated	Pvalue	Qvalue
GO:0008146	sulfotransferase activity	molecular function	8/117	56/16779	4.7e-09	1.92277e-05	down	GO:0002376	immune system process	biological process	99/386	1949/17366	1.1e-15	1.63867e-11				down	up
GO:0016782	transferase activity, transferring sulfur-containing groups	molecular function	8/117	71/16779	3.2e-08	6.5456e-05	down	GO:0005576	extracellular region	cellular component	143/403	3681/18335	2.5e-13	4.4825e-10				8	92
GO:0006629	lipid metabolic process	biological process	21/109	1018/17366	1.2e-06	0.0178764	down	GO:0044421	extracellular region part	cellular component	130/403	3289/18335	1.7e-12	1.52405e-09
GO:0019752	carboxylic acid metabolic process	biological process	17/109	762/17366	5.1e-06	0.029794	down	GO:0006955	immune response	biological process	68/386	1208/17366	8.7e-13	6.4802e-09
GO:0044255	cellular lipid metabolic process	biological process	17/109	771/17366	6e-06	0.029794	down	GO:0031012	extracellular matrix	cellular component	34/403	405/18335	2.4e-11	1.4344e-08
GO:0043436	oxoacid metabolic process	biological process	17/109	798/17366	9.4e-06	0.029794	down	GO:0005615	extracellular space	cellular component	121/403	3107/18335	4e-11	1.793e-08
GO:0006631	fatty acid metabolic process	biological process	10/109	280/17366	1.1e-05	0.029794	down	GO:0006952	defense response	biological process	62/386	1091/17366	7e-12	3.47597e-08
GO:0006082	organic acid metabolic process	biological process	17/109	811/17366	1.2e-05	0.029794	down	GO:0002252	immune effector process	biological process	39/386	575/17366	6.1e-10	1.9664e-06
								GO:0006950	response to stress	biological process	112/386	2892/17366	6.6e-10	1.9664e-06
								GO:0005578	proteinaceous extracellular matrix	cellular component	22/403	247/18335	3e-08	1.0758e-05
								GO:0009605	response to external stimulus	biological process	80/386	1876/17366	6.3e-09	1.56419e-05
								GO:0005581	collagen trimer	cellular component	11/403	61/18335	7.9e-08	2.36078e-05
								GO:0009611	response to wounding	biological process	31/386	435/17366	1.2e-08	2.55377e-05
								GO:0072376	protein activation cascade	biological process	17/386	143/17366	2e-08	3.72425e-05
								GO:0002682	regulation of immune system process	biological process	51/386	1014/17366	3.8e-08	6.28984e-05
								GO:0048002	antigen processing and presentation of peptide antigen	biological process	10/386	49/17366	9.9e-08	0.000135427
								GO:0051707	response to other organism	biological process	41/386	749/17366	1e-07	0.000135427
								GO:0043207	response to external biotic stimulus	biological process	41/386	755/17366	1.3e-07	0.000161384
								GO:0005125	cytokine activity	molecular function	17/353	165/16779	7.5e-08	0.00016364
								GO:0042605	peptide antigen binding	molecular function	8/353	29/16779	1e-07	0.00016364
								GO:0005539	glycosaminoglycan binding	molecular function	16/353	151/16779	1.2e-07	0.00016364
								GO:0042060	wound healing	biological process	25/386	339/17366	1.7e-07	0.000191533
								GO:0009607	response to biotic stimulus	biological process	42/386	795/17366	1.8e-07	0.000191533
								GO:0045087	innate immune response	biological process	32/386	521/17366	2.3e-07	0.000228421
								GO:0048856	anatomical structure development	biological process	145/386	4553/17366	5e-07	0.00044691
								GO:0009615	response to virus	biological process	18/386	199/17366	5.1e-07	0.00044691
								GO:0032502	developmental process	biological process	153/386	4909/17366	7.6e-07	0.000628984
								GO:0048518	positive regulation of biological process	biological process	144/386	4585/17366	1.3e-06	0.00101927
								GO:0002684	positive regulation of immune system process	biological process	38/386	748/17366	1.9e-06	0.00141522
								GO:0044420	extracellular matrix component	cellular component	11/403	95/18335	7.5e-06	0.00192107
								GO:0050878	regulation of body fluid levels	biological process	21/386	294/17366	2.8e-06	0.0019637
								GO:0098542	defense response to other organism	biological process	26/386	421/17366	2.9e-06	0.0019637
								GO:0038024	cargo receptor activity	molecular function	10/353	71/16779	2.2e-06	0.00225005
								GO:0008201	heparin binding	molecular function	12/353	109/16779	3.1e-06	0.00253642
								GO:0006508	proteolysis	biological process	61/386	1527/17366	4.8e-06	0.00310894
								GO:0007155	cell adhesion	biological process	43/386	939/17366	5.6e-06	0.00347597
								GO:0022610	biological adhesion	biological process	43/386	948/17366	7.2e-06	0.00426362
								GO:0006956	complement activation	biological process	13/386	132/17366	7.8e-06	0.00426362
								GO:0043589	skin morphogenesis	biological process	4/386	7/17366	8e-06	0.00426362
								GO:0002474	antigen processing and presentation of peptide antigen via MHC class I	biological process	7/386	34/17366	8.1e-06	0.00426362
								GO:0006898	receptor-mediated endocytosis	biological process	16/386	196/17366	8.3e-06	0.00426362
								GO:0048018	receptor ligand activity	molecular function	23/353	382/16779	6.6e-06	0.0045001
								GO:0005044	scavenger receptor activity	molecular function	8/353	51/16779	1e-05	0.00584429
								GO:0004866	endopeptidase inhibitor activity	molecular function	15/353	190/16779	1.2e-05	0.0061365
								GO:0030545	receptor regulator activity	molecular function	23/353	401/16779	1.4e-05	0.00636378
								GO:0009888	tissue development	biological process	58/386	1472/17366	1.3e-05	0.00645537
								GO:0048731	system development	biological process	120/386	3803/17366	1.4e-05	0.00672768
								GO:0061135	endopeptidase regulator activity	molecular function	15/353	197/16779	1.9e-05	0.0077729
								GO:0005102	signaling receptor binding	molecular function	52/353	1375/16779	2.5e-05	0.008182
								GO:0030414	peptidase inhibitor activity	molecular function	15/353	202/16779	2.5e-05	0.008182
								GO:0061134	peptidase regulator activity	molecular function	16/353	227/16779	2.6e-05	0.008182
								GO:0051704	multi-organism process	biological process	65/386	1739/17366	1.9e-05	0.00884509
								GO:0006959	humoral immune response	biological process	15/386	188/17366	2.1e-05	0.00916738
								GO:0007275	multicellular organism development	biological process	128/386	4155/17366	2.1e-05	0.00916738
								GO:0052548	regulation of endopeptidase activity	biological process	22/386	362/17366	2.2e-05	0.00916738
								GO:0052547	regulation of peptidase activity	biological process	23/386	390/17366	2.3e-05	0.00916738
								GO:0034097	response to cytokine	biological process	31/386	620/17366	2.4e-05	0.00916738
								GO:0033993	response to lipid	biological process	40/386	900/17366	2.4e-05	0.00916738
								GO:0031589	cell-substrate adhesion	biological process	18/386	262/17366	2.4e-05	0.00916738
								GO:0001867	complement activation, lectin pathway	biological process	4/386	9/17366	2.8e-05	0.0101736
								GO:0072378	blood coagulation, fibrin clot formation	biological process	4/386	9/17366	2.8e-05	0.0101736
								GO:0019882	antigen processing and presentation	biological process	10/386	91/17366	3.4e-05	0.011779
								GO:0010951	negative regulation of endopeptidase activity	biological process	17/386	244/17366	3.4e-05	0.011779
								GO:0061041	regulation of wound healing	biological process	11/386	111/17366	3.7e-05	0.012527
								GO:0043062	extracellular structure organization	biological process	15/386	200/17366	4.3e-05	0.0142349
								GO:1903034	regulation of response to wounding	biological process	12/386	136/17366	5.2e-05	0.0168401
								GO:0009617	response to bacterium	biological process	28/386	557/17366	5.4e-05	0.0171157
								GO:0045071	negative regulation of viral genome replication	biological process	6/386	32/17366	6.4e-05	0.0198627
								GO:1903561	extracellular vesicle	cellular component	72/403	2110/18335	9.4e-05	0.0199222
								GO:0043230	extracellular organelle	cellular component	72/403	2114/18335	0.0001	0.0199222
								GO:0010466	negative regulation of peptidase activity	biological process	17/386	258/17366	6.9e-05	0.0208558
								GO:0030162	regulation of proteolysis	biological process	30/386	626/17366	7e-05	0.0208558
								GO:0072562	blood microparticle	cellular component	13/403	173/18335	0.00012	0.02119
								GO:0070062	extracellular exosome	cellular component	71/403	2097/18335	0.00013	0.02119
								GO:0048583	regulation of response to stimulus	biological process	93/386	2874/17366	7.7e-05	0.0224915
								GO:0048522	positive regulation of cellular process	biological process	124/386	4120/17366	9.1e-05	0.0255779
								GO:0051607	defense response to virus	biological process	12/386	144/17366	9.1e-05	0.0255779
								GO:0031639	plasminogen activation	biological process	5/386	22/17366	0.0001	0.0270855
								GO:0038065	collagen-activated signaling pathway	biological process	4/386	12/17366	0.0001	0.0270855
								GO:0008009	chemokine activity	molecular function	6/353	36/16779	9.5e-05	0.0277604
								GO:0045861	negative regulation of proteolysis	biological process	19/386	324/17366	0.00012	0.0319221
								GO:0042771	intrinsic apoptotic signaling pathway in response to DNA damage by p53 class mediator	biological process	6/386	36/17366	0.00013	0.0333898
								GO:0001101	response to acid chemical	biological process	19/386	325/17366	0.00013	0.0333898
								GO:0098657	import into cell	biological process	28/386	589/17366	0.00014	0.0353488
								GO:0007596	blood coagulation	biological process	12/386	152/17366	0.00015	0.0372425
								GO:0048584	positive regulation of response to stimulus	biological process	60/386	1681/17366	0.00016	0.0384439
								GO:0006897	endocytosis	biological process	26/386	533/17366	0.00016	0.0384439
								GO:0007599	hemostasis	biological process	12/386	154/17366	0.00017	0.0401983
								GO:0009986	cell surface	cellular component	30/403	685/18335	0.00028	0.0418367
								GO:0030330	DNA damage response, signal transduction by p53 class mediator	biological process	7/386	54/17366	0.00018	0.0418978
								GO:0005604	basement membrane	cellular component	8/403	79/18335	0.00034	0.0468938
								GO:0001503	ossification	biological process	19/386	338/17366	0.00021	0.0481288

## Sheet: D185
GO.ID	Term	Ontology	Significant	Annotated	Pvalue	Qvalue		GO.ID	Term	Ontology	Significant	Annotated	Pvalue	Qvalue
GO:0000795	synaptonemal complex	cellular component	4/94	33/18335	2.4e-05	0.021516		GO:0044421	extracellular region part	cellular component	873/3351	3289/18335	1e-30	2.24125e-28				down	up
GO:0099086	synaptonemal structure	cellular component	4/94	33/18335	2.4e-05	0.021516		GO:0005615	extracellular space	cellular component	826/3351	3107/18335	1e-30	2.24125e-28				6	1185
GO:0008137	NADH dehydrogenase (ubiquinone) activity	molecular function	4/98	30/16779	2.7e-05	0.0422737		GO:0031982	vesicle	cellular component	813/3351	3084/18335	1e-30	2.24125e-28
GO:0050136	NADH dehydrogenase (quinone) activity	molecular function	4/98	30/16779	2.7e-05	0.0422737		GO:0043230	extracellular organelle	cellular component	599/3351	2114/18335	1e-30	2.24125e-28
GO:0003954	NADH dehydrogenase activity	molecular function	4/98	31/16779	3.1e-05	0.0422737		GO:1903561	extracellular vesicle	cellular component	595/3351	2110/18335	1e-30	2.24125e-28
GO:0016655	oxidoreductase activity, acting on NAD(P)H, quinone or similar compound as acceptor	molecular function	4/98	34/16779	4.4e-05	0.045001		GO:0070062	extracellular exosome	cellular component	590/3351	2097/18335	1e-30	2.24125e-28
								GO:0005576	extracellular region	cellular component	927/3351	3681/18335	1e-30	2.24125e-28
								GO:0009986	cell surface	cellular component	252/3351	685/18335	1e-30	2.24125e-28
								GO:0002376	immune system process	biological process	644/3113	1949/17366	1e-30	1.35427e-27
								GO:0006955	immune response	biological process	417/3113	1208/17366	1e-30	1.35427e-27
								GO:0002682	regulation of immune system process	biological process	364/3113	1014/17366	1e-30	1.35427e-27
								GO:0007166	cell surface receptor signaling pathway	biological process	586/3113	2040/17366	1e-30	1.35427e-27
								GO:0001775	cell activation	biological process	293/3113	804/17366	1e-30	1.35427e-27
								GO:0002684	positive regulation of immune system process	biological process	273/3113	748/17366	1e-30	1.35427e-27
								GO:0048518	positive regulation of biological process	biological process	1103/3113	4585/17366	1e-30	1.35427e-27
								GO:0048584	positive regulation of response to stimulus	biological process	496/3113	1681/17366	1e-30	1.35427e-27
								GO:0048583	regulation of response to stimulus	biological process	755/3113	2874/17366	1e-30	1.35427e-27
								GO:0045321	leukocyte activation	biological process	254/3113	703/17366	1e-30	1.35427e-27
								GO:0006950	response to stress	biological process	744/3113	2892/17366	1e-30	1.35427e-27
								GO:0006952	defense response	biological process	346/3113	1091/17366	2.4e-30	2.9794e-27
								GO:0005515	protein binding	molecular function	1332/2935	5880/16779	1e-30	4.091e-27
								GO:0051179	localization	biological process	1154/3113	4980/17366	2.2e-29	2.52103e-26
								GO:0010033	response to organic substance	biological process	655/3113	2505/17366	6e-29	6.38443e-26
								GO:0046649	lymphocyte activation	biological process	221/3113	604/17366	1.1e-28	1.09245e-25
								GO:0070887	cellular response to chemical stimulus	biological process	599/3113	2248/17366	1.5e-28	1.39659e-25
								GO:0009605	response to external stimulus	biological process	516/3113	1876/17366	8.1e-28	7.09798e-25
								GO:0044459	plasma membrane part	cellular component	535/3351	1936/18335	4.5e-27	8.965e-25
								GO:0050776	regulation of immune response	biological process	217/3113	598/17366	1.3e-27	1.07589e-24
								GO:0048522	positive regulation of cellular process	biological process	975/3113	4120/17366	4.6e-27	3.60664e-24
								GO:0005737	cytoplasm	cellular component	1902/3351	8918/18335	1.4e-25	2.5102e-23
								GO:0034097	response to cytokine	biological process	219/3113	620/17366	4.8e-26	3.57528e-23
								GO:0022610	biological adhesion	biological process	294/3113	948/17366	4.8e-24	3.25025e-21
								GO:0071345	cellular response to cytokine stimulus	biological process	188/3113	518/17366	4.8e-24	3.25025e-21
								GO:0007155	cell adhesion	biological process	291/3113	939/17366	9.5e-24	6.15311e-21
								GO:0050778	positive regulation of immune response	biological process	180/3113	495/17366	3.6e-23	2.23455e-20
								GO:0071310	cellular response to organic substance	biological process	491/3113	1843/17366	4.4e-23	2.62187e-20
								GO:0008283	cell proliferation	biological process	437/3113	1597/17366	6.7e-23	3.83884e-20
								GO:0016477	cell migration	biological process	310/3113	1033/17366	8.9e-23	4.91049e-20
								GO:0042110	T cell activation	biological process	141/3113	356/17366	2.4e-22	1.27689e-19
								GO:0009611	response to wounding	biological process	162/3113	435/17366	3.5e-22	1.79791e-19
								GO:0044444	cytoplasmic part	cellular component	1534/3351	7063/18335	1.6e-21	2.608e-19
								GO:0009966	regulation of signal transduction	biological process	546/3113	2126/17366	7.9e-22	3.92288e-19
								GO:0002252	immune effector process	biological process	197/3113	575/17366	1e-21	4.80548e-19
								GO:0048870	cell motility	biological process	329/3113	1136/17366	2.3e-21	1.03828e-18
								GO:0051674	localization of cell	biological process	329/3113	1136/17366	2.3e-21	1.03828e-18
								GO:0010646	regulation of cell communication	biological process	602/3113	2409/17366	3.8e-21	1.66496e-18
								GO:0032502	developmental process	biological process	1097/3113	4909/17366	4.2e-21	1.78764e-18
								GO:0023051	regulation of signaling	biological process	607/3113	2436/17366	5.1e-21	2.11041e-18
								GO:0001816	cytokine production	biological process	180/3113	515/17366	5.5e-21	2.21442e-18
								GO:0051239	regulation of multicellular organismal process	biological process	568/3113	2253/17366	8.8e-21	3.44983e-18
								GO:0006810	transport	biological process	883/3113	3816/17366	1e-20	3.81974e-18
								GO:0042127	regulation of cell proliferation	biological process	370/3113	1332/17366	1.5e-20	5.32036e-18
								GO:0010647	positive regulation of cell communication	biological process	358/3113	1278/17366	1.5e-20	5.32036e-18
								GO:0023056	positive regulation of signaling	biological process	360/3113	1287/17366	1.5e-20	5.32036e-18
								GO:0009967	positive regulation of signal transduction	biological process	326/3113	1136/17366	1.7e-20	5.88951e-18
								GO:0051234	establishment of localization	biological process	901/3113	3924/17366	3.9e-20	1.32042e-17
								GO:0048856	anatomical structure development	biological process	1023/3113	4553/17366	4e-20	1.32418e-17
								GO:0048731	system development	biological process	877/3113	3803/17366	4.3e-20	1.39255e-17
								GO:0040011	locomotion	biological process	360/3113	1300/17366	9.5e-20	3.0111e-17
								GO:0002520	immune system development	biological process	222/3113	706/17366	4.2e-19	1.30349e-16
								GO:0050865	regulation of cell activation	biological process	171/3113	498/17366	4.3e-19	1.30729e-16
								GO:0001817	regulation of cytokine production	biological process	162/3113	463/17366	4.8e-19	1.43011e-16
								GO:0051707	response to other organism	biological process	232/3113	749/17366	5e-19	1.46049e-16
								GO:0043207	response to external biotic stimulus	biological process	233/3113	755/17366	6.9e-19	1.97672e-16
								GO:0002694	regulation of leukocyte activation	biological process	163/3113	469/17366	7.8e-19	2.19239e-16
								GO:0032879	regulation of localization	biological process	533/3113	2129/17366	9.3e-19	2.56559e-16
								GO:0048534	hematopoietic or lymphoid organ development	biological process	211/3113	666/17366	1.3e-18	3.52111e-16
								GO:0060326	cell chemotaxis	biological process	94/3113	216/17366	1.6e-18	4.25629e-16
								GO:0045087	innate immune response	biological process	175/3113	521/17366	2.1e-18	5.48837e-16
								GO:0006954	inflammatory response	biological process	166/3113	486/17366	2.6e-18	6.67797e-16
								GO:0005102	signaling receptor binding	molecular function	367/2935	1375/16779	3.7e-19	7.56835e-16
								GO:0007275	multicellular organism development	biological process	935/3113	4155/17366	3.2e-18	8.07973e-16
								GO:0051240	positive regulation of multicellular organismal process	biological process	356/3113	1309/17366	3.6e-18	8.9382e-16
								GO:0098657	import into cell	biological process	191/3113	589/17366	3.9e-18	9.52431e-16
								GO:0009607	response to biotic stimulus	biological process	240/3113	795/17366	4.1e-18	9.85124e-16
								GO:0002521	leukocyte differentiation	biological process	143/3113	398/17366	4.2e-18	9.93133e-16
								GO:0030097	hemopoiesis	biological process	200/3113	629/17366	6.9e-18	1.60608e-15
								GO:0048869	cellular developmental process	biological process	759/3113	3283/17366	2.7e-17	6.18798e-15
								GO:0030154	cell differentiation	biological process	728/3113	3131/17366	3.9e-17	8.80277e-15
								GO:0006928	movement of cell or subcellular component	biological process	380/3113	1439/17366	4.1e-17	9.11607e-15
								GO:0019882	antigen processing and presentation	biological process	52/3113	91/17366	5.2e-17	1.13918e-14
								GO:0006897	endocytosis	biological process	174/3113	533/17366	6.2e-17	1.33857e-14
								GO:0002253	activation of immune response	biological process	129/3113	355/17366	6.7e-17	1.42586e-14
								GO:0019221	cytokine-mediated signaling pathway	biological process	120/3113	322/17366	9e-17	1.88835e-14
								GO:0006935	chemotaxis	biological process	144/3113	416/17366	1.3e-16	2.65289e-14
								GO:0042330	taxis	biological process	144/3113	416/17366	1.3e-16	2.65289e-14
								GO:0070661	leukocyte proliferation	biological process	94/3113	230/17366	2.4e-16	4.83146e-14
								GO:0042060	wound healing	biological process	123/3113	339/17366	4e-16	7.94507e-14
								GO:0050900	leukocyte migration	biological process	101/3113	257/17366	4.2e-16	8.23255e-14
								GO:0032101	regulation of response to external stimulus	biological process	176/3113	551/17366	4.4e-16	8.51257e-14
								GO:0030098	lymphocyte differentiation	biological process	104/3113	269/17366	5.8e-16	1.10773e-13
								GO:1901700	response to oxygen-containing compound	biological process	379/3113	1459/17366	7.2e-16	1.3577e-13
								GO:0051249	regulation of lymphocyte activation	biological process	141/3113	412/17366	8.1e-16	1.50832e-13
								GO:0030155	regulation of cell adhesion	biological process	164/3113	509/17366	1.9e-15	3.49436e-13
								GO:0032943	mononuclear cell proliferation	biological process	89/3113	219/17366	2.2e-15	3.99676e-13
								GO:0002764	immune response-regulating signaling pathway	biological process	118/3113	327/17366	2.6e-15	4.66653e-13
								GO:0048002	antigen processing and presentation of peptide antigen	biological process	34/3113	49/17366	3.3e-15	5.85239e-13
								GO:0035556	intracellular signal transduction	biological process	499/3113	2049/17366	3.8e-15	6.65984e-13
								GO:0031012	extracellular matrix	cellular component	139/3351	405/18335	5.3e-15	7.91908e-13
								GO:0046651	lymphocyte proliferation	biological process	88/3113	218/17366	5.1e-15	8.83427e-13
								GO:1902533	positive regulation of intracellular signal transduction	biological process	215/3113	731/17366	5.6e-15	9.58887e-13
								GO:2000145	regulation of cell motility	biological process	199/3113	664/17366	7.8e-15	1.32042e-12
								GO:0002757	immune response-activating signal transduction	biological process	113/3113	314/17366	1.2e-14	2.00858e-12
								GO:0008219	cell death	biological process	399/3113	1581/17366	1.4e-14	2.31731e-12
								GO:0030334	regulation of cell migration	biological process	189/3113	626/17366	1.8e-14	2.91463e-12
								GO:1901564	organonitrogen compound metabolic process	biological process	1260/3113	6001/17366	1.8e-14	2.91463e-12
								GO:0030595	leukocyte chemotaxis	biological process	70/3113	159/17366	1.9e-14	3.04347e-12
								GO:0007159	leukocyte cell-cell adhesion	biological process	93/3113	241/17366	2.3e-14	3.64501e-12
								GO:0065009	regulation of molecular function	biological process	568/3113	2409/17366	2.4e-14	3.76345e-12
								GO:0048513	animal organ development	biological process	648/3113	2812/17366	3.1e-14	4.7609e-12
								GO:0051270	regulation of cellular component movement	biological process	212/3113	729/17366	3.1e-14	4.7609e-12
								GO:0048519	negative regulation of biological process	biological process	884/3113	4024/17366	4.1e-14	6.23242e-12
								GO:0002683	negative regulation of immune system process	biological process	114/3113	324/17366	5.7e-14	8.57706e-12
								GO:0098552	side of membrane	cellular component	149/3351	457/18335	6.9e-14	9.51669e-12
								GO:0080134	regulation of response to stress	biological process	255/3113	926/17366	7.3e-14	1.08748e-11
								GO:0050793	regulation of developmental process	biological process	474/3113	1963/17366	1e-13	1.47495e-11
								GO:0040012	regulation of locomotion	biological process	210/3113	729/17366	1.2e-13	1.75259e-11
								GO:0012501	programmed cell death	biological process	370/3113	1469/17366	2.1e-13	3.03725e-11
								GO:0001819	positive regulation of cytokine production	biological process	110/3113	314/17366	2.2e-13	3.15129e-11
								GO:0002250	adaptive immune response	biological process	112/3113	322/17366	2.3e-13	3.26315e-11
								GO:0070663	regulation of leukocyte proliferation	biological process	74/3113	180/17366	2.5e-13	3.48061e-11
								GO:0048646	anatomical structure formation involved in morphogenesis	biological process	228/3113	814/17366	2.5e-13	3.48061e-11
								GO:0031347	regulation of defense response	biological process	133/3113	407/17366	2.9e-13	4.00012e-11
								GO:0006915	apoptotic process	biological process	363/3113	1442/17366	3.9e-13	5.33012e-11
								GO:2000026	regulation of multicellular organismal development	biological process	377/3113	1509/17366	4e-13	5.41709e-11
								GO:0044093	positive regulation of molecular function	biological process	357/3113	1414/17366	4.1e-13	5.5025e-11
								GO:0009897	external side of plasma membrane	cellular component	107/3351	300/18335	4.6e-13	5.89129e-11
								GO:0033993	response to lipid	biological process	246/3113	900/17366	5e-13	6.65045e-11
								GO:0009617	response to bacterium	biological process	168/3113	557/17366	5.8e-13	7.64625e-11
								GO:0043227	membrane-bounded organelle	cellular component	2007/3351	9971/18335	6.8e-13	8.12827e-11
								GO:0031349	positive regulation of defense response	biological process	87/3113	231/17366	7.8e-13	1.01927e-10
								GO:0048523	negative regulation of cellular process	biological process	810/3113	3686/17366	8.2e-13	1.06222e-10
								GO:0032944	regulation of mononuclear cell proliferation	biological process	71/3113	173/17366	8.4e-13	1.07875e-10
								GO:0002443	leukocyte mediated immunity	biological process	113/3113	332/17366	9.3e-13	1.18412e-10
								GO:0050790	regulation of catalytic activity	biological process	453/3113	1887/17366	1.1e-12	1.3887e-10
								GO:0002237	response to molecule of bacterial origin	biological process	109/3113	318/17366	1.4e-12	1.75259e-10
								GO:0012505	endomembrane system	cellular component	653/3351	2832/18335	1.7e-12	1.90506e-10
								GO:0002474	antigen processing and presentation of peptide antigen via MHC class I	biological process	25/3113	34/17366	1.9e-12	2.35869e-10
								GO:0050670	regulation of lymphocyte proliferation	biological process	70/3113	172/17366	2e-12	2.46231e-10
								GO:0098609	cell-cell adhesion	biological process	161/3113	535/17366	2.2e-12	2.64302e-10
								GO:0010941	regulation of cell death	biological process	331/3113	1307/17366	2.2e-12	2.64302e-10
								GO:0030217	T cell differentiation	biological process	76/3113	194/17366	2.2e-12	2.64302e-10
								GO:0042098	T cell proliferation	biological process	63/3113	148/17366	2.4e-12	2.86022e-10
								GO:0050867	positive regulation of cell activation	biological process	111/3113	330/17366	3.5e-12	4.13806e-10
								GO:0002685	regulation of leukocyte migration	biological process	62/3113	146/17366	4e-12	4.65531e-10
								GO:0019220	regulation of phosphate metabolic process	biological process	347/3113	1389/17366	4e-12	4.65531e-10
								GO:0019538	protein metabolic process	biological process	1091/3113	5195/17366	5.1e-12	5.88951e-10
								GO:0051247	positive regulation of protein metabolic process	biological process	317/3113	1251/17366	6.4e-12	7.33391e-10
								GO:0051174	regulation of phosphorus metabolic process	biological process	347/3113	1394/17366	6.6e-12	7.50536e-10
								GO:0050863	regulation of T cell activation	biological process	84/3113	228/17366	7.6e-12	8.51257e-10
								GO:0043085	positive regulation of catalytic activity	biological process	292/3113	1135/17366	7.6e-12	8.51257e-10
								GO:0001568	blood vessel development	biological process	148/3113	487/17366	7.7e-12	8.56022e-10
								GO:0005783	endoplasmic reticulum	cellular component	302/3351	1160/18335	8.4e-12	8.85953e-10
								GO:0032496	response to lipopolysaccharide	biological process	104/3113	306/17366	8.2e-12	9.04855e-10
								GO:0002696	positive regulation of leukocyte activation	biological process	108/3113	322/17366	8.3e-12	9.09155e-10
								GO:0010562	positive regulation of phosphorus metabolic process	biological process	237/3113	882/17366	9.1e-12	9.82338e-10
								GO:0045937	positive regulation of phosphate metabolic process	biological process	237/3113	882/17366	9.1e-12	9.82338e-10
								GO:2000147	positive regulation of cell motility	biological process	124/3113	388/17366	1e-11	1.05652e-09
								GO:1903037	regulation of leukocyte cell-cell adhesion	biological process	80/3113	214/17366	1e-11	1.05652e-09
								GO:0001932	regulation of protein phosphorylation	biological process	285/3113	1105/17366	1e-11	1.05652e-09
								GO:0070161	anchoring junction	cellular component	131/3351	410/18335	1.1e-11	1.09572e-09
								GO:0001944	vasculature development	biological process	152/3113	506/17366	1.1e-11	1.13797e-09
								GO:0042325	regulation of phosphorylation	biological process	304/3113	1195/17366	1.1e-11	1.13797e-09
								GO:0072358	cardiovascular system development	biological process	154/3113	515/17366	1.1e-11	1.13797e-09
								GO:1903706	regulation of hemopoiesis	biological process	95/3113	272/17366	1.2e-11	1.23286e-09
								GO:0005912	adherens junction	cellular component	128/3351	399/18335	1.4e-11	1.32116e-09
								GO:0043067	regulation of programmed cell death	biological process	307/3113	1211/17366	1.3e-11	1.32645e-09
								GO:0016192	vesicle-mediated transport	biological process	289/3113	1127/17366	1.5e-11	1.50983e-09
								GO:0040017	positive regulation of locomotion	biological process	130/3113	415/17366	1.5e-11	1.50983e-09
								GO:0065008	regulation of biological quality	biological process	648/3113	2898/17366	1.6e-11	1.58901e-09
								GO:0002703	regulation of leukocyte mediated immunity	biological process	62/3113	150/17366	1.6e-11	1.58901e-09
								GO:0051272	positive regulation of cellular component movement	biological process	126/3113	399/17366	1.7e-11	1.67715e-09
								GO:0030335	positive regulation of cell migration	biological process	120/3113	375/17366	2e-11	1.96013e-09
								GO:0031226	intrinsic component of plasma membrane	cellular component	253/3351	945/18335	2.3e-11	2.0375e-09
								GO:0045121	membrane raft	cellular component	91/3351	255/18335	2.5e-11	2.0375e-09
								GO:0098857	membrane microdomain	cellular component	91/3351	255/18335	2.5e-11	2.0375e-09
								GO:0009653	anatomical structure morphogenesis	biological process	470/3113	2009/17366	2.6e-11	2.53152e-09
								GO:0042611	MHC protein complex	cellular component	20/3351	25/18335	3.4e-11	2.65052e-09
								GO:0035295	tube development	biological process	221/3113	818/17366	2.8e-11	2.70855e-09
								GO:0032940	secretion by cell	biological process	207/3113	755/17366	2.9e-11	2.78718e-09
								GO:0050839	cell adhesion molecule binding	molecular function	115/2935	352/16779	2.3e-12	3.13643e-09
								GO:0001525	angiogenesis	biological process	108/3113	329/17366	3.7e-11	3.53326e-09
								GO:0042981	regulation of apoptotic process	biological process	301/3113	1194/17366	4.3e-11	4.08007e-09
								GO:0032103	positive regulation of response to external stimulus	biological process	80/3113	220/17366	5.1e-11	4.80853e-09
								GO:0046903	secretion	biological process	233/3113	879/17366	5.8e-11	5.43413e-09
								GO:0018212	peptidyl-tyrosine modification	biological process	98/3113	291/17366	5.9e-11	5.49327e-09
								GO:0016020	membrane	cellular component	1881/3351	9374/18335	7.7e-11	5.75254e-09
								GO:0097530	granulocyte migration	biological process	45/3113	96/17366	6.5e-11	6.01432e-09
								GO:0006796	phosphate-containing compound metabolic process	biological process	597/3113	2661/17366	7.2e-11	6.62089e-09
								GO:0071702	organic substance transport	biological process	446/3113	1904/17366	7.7e-11	7.03723e-09
								GO:0048514	blood vessel morphogenesis	biological process	125/3113	404/17366	9.2e-11	8.30621e-09
								GO:0051128	regulation of cellular component organization	biological process	452/3113	1936/17366	9.2e-11	8.30621e-09
								GO:0005488	binding	molecular function	2201/2935	11724/16779	8.9e-12	9.10248e-09
								GO:0048585	negative regulation of response to stimulus	biological process	289/3113	1146/17366	1.1e-10	9.87151e-09
								GO:0098589	membrane region	cellular component	92/3351	267/18335	1.7e-10	1.21924e-08
								GO:0005925	focal adhesion	cellular component	103/3351	311/18335	1.9e-10	1.31027e-08
								GO:0002768	immune response-regulating cell surface receptor signaling pathway	biological process	81/3113	228/17366	1.5e-10	1.33009e-08
								GO:0035239	tube morphogenesis	biological process	175/3113	624/17366	1.5e-10	1.33009e-08
								GO:0001934	positive regulation of protein phosphorylation	biological process	202/3113	746/17366	1.7e-10	1.49851e-08
								GO:0002460	adaptive immune response based on somatic recombination of immune receptors built from immunoglobuli...	biological process	93/3113	276/17366	1.8e-10	1.56811e-08
								GO:0051049	regulation of transport	biological process	357/3113	1478/17366	1.8e-10	1.56811e-08
								GO:0045785	positive regulation of cell adhesion	biological process	102/3113	313/17366	2e-10	1.73221e-08
								GO:1902531	regulation of intracellular signal transduction	biological process	319/3113	1296/17366	2.1e-10	1.78764e-08
								GO:0032270	positive regulation of cellular protein metabolic process	biological process	293/3113	1172/17366	2.1e-10	1.78764e-08
								GO:0006793	phosphorus metabolic process	biological process	606/3113	2723/17366	2.1e-10	1.78764e-08
								GO:0043226	organelle	cellular component	2213/3351	11246/18335	2.7e-10	1.793e-08
								GO:0018108	peptidyl-tyrosine phosphorylation	biological process	96/3113	289/17366	2.2e-10	1.86212e-08
								GO:0071621	granulocyte chemotaxis	biological process	41/3113	86/17366	2.4e-10	2.01993e-08
								GO:0005924	cell-substrate adherens junction	cellular component	103/3351	314/18335	3.5e-10	2.24125e-08
								GO:0051246	regulation of protein metabolic process	biological process	496/3113	2170/17366	2.7e-10	2.25966e-08
								GO:1990266	neutrophil migration	biological process	38/3113	77/17366	3e-10	2.4967e-08
								GO:0030055	cell-substrate junction	cellular component	104/3351	319/18335	4.2e-10	2.59676e-08
								GO:0072676	lymphocyte migration	biological process	35/3113	68/17366	3.4e-10	2.81388e-08
								GO:0043410	positive regulation of MAPK cascade	biological process	121/3113	395/17366	3.7e-10	3.04524e-08
								GO:0050920	regulation of chemotaxis	biological process	62/3113	160/17366	3.9e-10	3.19221e-08
								GO:0002274	myeloid leukocyte activation	biological process	57/3113	142/17366	4.1e-10	3.33758e-08
								GO:0050663	cytokine secretion	biological process	58/3113	146/17366	4.6e-10	3.72425e-08
								GO:0034341	response to interferon-gamma	biological process	38/3113	78/17366	4.8e-10	3.86517e-08
								GO:0042327	positive regulation of phosphorylation	biological process	208/3113	783/17366	5.4e-10	4.32494e-08
								GO:0071346	cellular response to interferon-gamma	biological process	32/3113	60/17366	6e-10	4.77979e-08
								GO:0051050	positive regulation of transport	biological process	201/3113	752/17366	6.1e-10	4.8336e-08
								GO:0022603	regulation of anatomical structure morphogenesis	biological process	204/3113	766/17366	6.3e-10	4.96567e-08
								GO:0022407	regulation of cell-cell adhesion	biological process	93/3113	282/17366	6.4e-10	5.01794e-08
								GO:0097529	myeloid leukocyte migration	biological process	56/3113	140/17366	6.8e-10	5.30364e-08
								GO:1903039	positive regulation of leukocyte cell-cell adhesion	biological process	59/3113	151/17366	7.1e-10	5.50879e-08
								GO:1901137	carbohydrate derivative biosynthetic process	biological process	170/3113	613/17366	7.2e-10	5.55743e-08
								GO:0006898	receptor-mediated endocytosis	biological process	71/3113	196/17366	7.4e-10	5.68236e-08
								GO:0072359	circulatory system development	biological process	214/3113	814/17366	8e-10	6.11159e-08
								GO:0051251	positive regulation of lymphocyte activation	biological process	96/3113	296/17366	9.2e-10	6.99247e-08
								GO:0045088	regulation of innate immune response	biological process	66/3113	178/17366	9.5e-10	7.18383e-08
								GO:0002429	immune response-activating cell surface receptor signaling pathway	biological process	76/3113	217/17366	1.1e-09	8.23452e-08
								GO:0008284	positive regulation of cell proliferation	biological process	199/3113	748/17366	1.1e-09	8.23452e-08
								GO:0051241	negative regulation of multicellular organismal process	biological process	229/3113	888/17366	1.3e-09	9.68305e-08
								GO:0031399	regulation of protein modification process	biological process	330/3113	1371/17366	1.5e-09	1.11172e-07
								GO:0009893	positive regulation of metabolic process	biological process	585/3113	2650/17366	1.9e-09	1.4012e-07
								GO:0008285	negative regulation of cell proliferation	biological process	149/3113	527/17366	2e-09	1.45337e-07
								GO:0030198	extracellular matrix organization	biological process	61/3113	162/17366	2e-09	1.45337e-07
								GO:0002687	positive regulation of leukocyte migration	biological process	46/3113	108/17366	2e-09	1.45337e-07
								GO:0001776	leukocyte homeostasis	biological process	37/3113	78/17366	2.1e-09	1.51129e-07
								GO:0051704	multi-organism process	biological process	404/3113	1739/17366	2.1e-09	1.51129e-07
								GO:0051094	positive regulation of developmental process	biological process	271/3113	1092/17366	2.3e-09	1.64726e-07
								GO:0002697	regulation of immune effector process	biological process	86/3113	260/17366	2.4e-09	1.69445e-07
								GO:0002790	peptide secretion	biological process	127/3113	432/17366	2.4e-09	1.69445e-07
								GO:0050851	antigen receptor-mediated signaling pathway	biological process	69/3113	193/17366	2.4e-09	1.69445e-07
								GO:0033036	macromolecule localization	biological process	473/3113	2086/17366	2.5e-09	1.75672e-07
								GO:0031099	regeneration	biological process	71/3113	201/17366	2.6e-09	1.81841e-07
								GO:1902105	regulation of leukocyte differentiation	biological process	72/3113	205/17366	2.7e-09	1.87079e-07
								GO:0030593	neutrophil chemotaxis	biological process	34/3113	69/17366	2.7e-09	1.87079e-07
								GO:0042886	amide transport	biological process	321/3113	1335/17366	2.9e-09	1.99084e-07
								GO:0002366	leukocyte activation involved in immune response	biological process	67/3113	186/17366	2.9e-09	1.99084e-07
								GO:0050878	regulation of body fluid levels	biological process	94/3113	294/17366	3.1e-09	2.11838e-07
								GO:0042129	regulation of T cell proliferation	biological process	51/3113	127/17366	3.3e-09	2.24475e-07
								GO:1901566	organonitrogen compound biosynthetic process	biological process	412/3113	1785/17366	3.4e-09	2.30226e-07
								GO:0005887	integral component of plasma membrane	cellular component	232/3351	895/18335	3.9e-09	2.3309e-07
								GO:0002263	cell activation involved in immune response	biological process	67/3113	187/17366	3.7e-09	2.49407e-07
								GO:0050866	negative regulation of cell activation	biological process	55/3113	142/17366	3.8e-09	2.54994e-07
								GO:0009615	response to virus	biological process	70/3113	199/17366	4.1e-09	2.73891e-07
								GO:0010942	positive regulation of cell death	biological process	145/3113	515/17366	4.5e-09	2.9927e-07
								GO:0071840	cellular component organization or biogenesis	biological process	1035/3113	5029/17366	4.6e-09	3.04561e-07
								GO:0031325	positive regulation of cellular metabolic process	biological process	548/3113	2476/17366	4.9e-09	3.22988e-07
								GO:0007599	hemostasis	biological process	58/3113	154/17366	5e-09	3.28128e-07
								GO:0070372	regulation of ERK1 and ERK2 cascade	biological process	75/3113	220/17366	5.6e-09	3.65891e-07
								GO:0050896	response to stimulus	biological process	1659/3113	8449/17366	6.1e-09	3.9682e-07
								GO:0045595	regulation of cell differentiation	biological process	330/3113	1388/17366	6.2e-09	4.01571e-07
								GO:0098542	defense response to other organism	biological process	123/3113	421/17366	6.4e-09	4.12731e-07
								GO:0009888	tissue development	biological process	347/3113	1472/17366	6.5e-09	4.17373e-07
								GO:0016310	phosphorylation	biological process	438/3113	1924/17366	6.6e-09	4.21975e-07
								GO:0048247	lymphocyte chemotaxis	biological process	24/3113	41/17366	7.1e-09	4.52003e-07
								GO:0007596	blood coagulation	biological process	57/3113	152/17366	8.1e-09	5.13471e-07
								GO:0071353	cellular response to interleukin-4	biological process	19/3113	28/17366	8.2e-09	5.17608e-07
								GO:0071705	nitrogen compound transport	biological process	369/3113	1584/17366	8.6e-09	5.40566e-07
								GO:0030168	platelet activation	biological process	36/3113	78/17366	8.7e-09	5.44554e-07
								GO:0002224	toll-like receptor signaling pathway	biological process	35/3113	75/17366	9.7e-09	6.04606e-07
								GO:0051336	regulation of hydrolase activity	biological process	268/3113	1094/17366	1.1e-08	6.79946e-07
								GO:0002699	positive regulation of immune effector process	biological process	58/3113	157/17366	1.1e-08	6.79946e-07
								GO:0043062	extracellular structure organization	biological process	69/3113	200/17366	1.3e-08	7.96959e-07
								GO:0016043	cellular component organization	biological process	996/3113	4843/17366	1.3e-08	7.96959e-07
								GO:0002705	positive regulation of leukocyte mediated immunity	biological process	41/3113	96/17366	1.4e-08	8.44364e-07
								GO:0002695	negative regulation of leukocyte activation	biological process	50/3113	128/17366	1.4e-08	8.44364e-07
								GO:0009306	protein secretion	biological process	117/3113	400/17366	1.4e-08	8.44364e-07
								GO:0022409	positive regulation of cell-cell adhesion	biological process	63/3113	177/17366	1.4e-08	8.44364e-07
								GO:0071356	cellular response to tumor necrosis factor	biological process	58/3113	158/17366	1.5e-08	8.9741e-07
								GO:0032609	interferon-gamma production	biological process	38/3113	86/17366	1.5e-08	8.9741e-07
								GO:0031401	positive regulation of protein modification process	biological process	227/3113	903/17366	1.6e-08	9.53408e-07
								GO:0070371	ERK1 and ERK2 cascade	biological process	77/3113	233/17366	1.7e-08	1.00496e-06
								GO:0006909	phagocytosis	biological process	71/3113	209/17366	1.7e-08	1.00496e-06
								GO:0002449	lymphocyte mediated immunity	biological process	86/3113	270/17366	1.8e-08	1.05569e-06
								GO:0051173	positive regulation of nitrogen compound metabolic process	biological process	525/3113	2380/17366	1.8e-08	1.05569e-06
								GO:0050707	regulation of cytokine secretion	biological process	50/3113	129/17366	1.9e-08	1.10997e-06
								GO:0032268	regulation of cellular protein metabolic process	biological process	455/3113	2026/17366	2e-08	1.16383e-06
								GO:0015833	peptide transport	biological process	312/3113	1316/17366	2.3e-08	1.3229e-06
								GO:0043068	positive regulation of programmed cell death	biological process	134/3113	478/17366	2.3e-08	1.3229e-06
								GO:0008104	protein localization	biological process	415/3113	1827/17366	2.3e-08	1.3229e-06
								GO:0070098	chemokine-mediated signaling pathway	biological process	30/3113	61/17366	2.4e-08	1.37511e-06
								GO:0051046	regulation of secretion	biological process	159/3113	591/17366	2.5e-08	1.42147e-06
								GO:0050817	coagulation	biological process	58/3113	160/17366	2.5e-08	1.42147e-06
								GO:0034612	response to tumor necrosis factor	biological process	62/3113	176/17366	2.9e-08	1.63641e-06
								GO:0045089	positive regulation of innate immune response	biological process	56/3113	153/17366	2.9e-08	1.63641e-06
								GO:0050729	positive regulation of inflammatory response	biological process	35/3113	78/17366	3.4e-08	1.91131e-06
								GO:0010604	positive regulation of macromolecule metabolic process	biological process	536/3113	2448/17366	3.7e-08	2.06438e-06
								GO:0006468	protein phosphorylation	biological process	363/3113	1574/17366	3.7e-08	2.06438e-06
								GO:0030054	cell junction	cellular component	234/3351	927/18335	3.8e-08	2.18522e-06
								GO:0000139	Golgi membrane	cellular component	104/3351	344/18335	3.9e-08	2.18522e-06
								GO:0043408	regulation of MAPK cascade	biological process	152/3113	563/17366	4e-08	2.22343e-06
								GO:0002819	regulation of adaptive immune response	biological process	46/3113	117/17366	4.1e-08	2.27055e-06
								GO:0050870	positive regulation of T cell activation	biological process	53/3113	143/17366	4.2e-08	2.31731e-06
								GO:0000165	MAPK cascade	biological process	165/3113	623/17366	4.3e-08	2.36373e-06
								GO:0044877	protein-containing complex binding	molecular function	170/2935	639/16779	3e-09	2.4546e-06
								GO:0005829	cytosol	cellular component	638/3351	2919/18335	4.8e-08	2.608e-06
								GO:0070374	positive regulation of ERK1 and ERK2 cascade	biological process	56/3113	155/17366	5e-08	2.73842e-06
								GO:0042113	B cell activation	biological process	87/3113	280/17366	5.2e-08	2.83752e-06
								GO:0043065	positive regulation of apoptotic process	biological process	131/3113	471/17366	5.5e-08	2.99027e-06
								GO:0005578	proteinaceous extracellular matrix	cellular component	80/3351	247/18335	5.9e-08	3.11138e-06
								GO:0002824	positive regulation of adaptive immune response based on somatic recombination of immune receptors b...	biological process	34/3113	76/17366	5.9e-08	3.19608e-06
								GO:0045184	establishment of protein localization	biological process	318/3113	1358/17366	6.1e-08	3.29245e-06
								GO:0005178	integrin binding	molecular function	38/2935	85/16779	5e-09	3.40917e-06
								GO:0051345	positive regulation of hydrolase activity	biological process	177/3113	682/17366	6.5e-08	3.49569e-06
								GO:0032946	positive regulation of mononuclear cell proliferation	biological process	45/3113	115/17366	6.8e-08	3.64387e-06
								GO:0035456	response to interferon-beta	biological process	18/3113	28/17366	7.3e-08	3.88386e-06
								GO:0002791	regulation of peptide secretion	biological process	103/3113	350/17366	7.3e-08	3.88386e-06
								GO:0002886	regulation of myeloid leukocyte mediated immunity	biological process	22/3113	39/17366	7.6e-08	4.02908e-06
								GO:0031100	animal organ regeneration	biological process	41/3113	101/17366	7.8e-08	4.10589e-06
								GO:1901701	cellular response to oxygen-containing compound	biological process	220/3113	886/17366	7.8e-08	4.10589e-06
								GO:0060429	epithelium development	biological process	223/3113	901/17366	8.4e-08	4.39069e-06
								GO:0032880	regulation of protein localization	biological process	184/3113	717/17366	8.4e-08	4.39069e-06
								GO:0015031	protein transport	biological process	300/3113	1274/17366	8.6e-08	4.47952e-06
								GO:0002821	positive regulation of adaptive immune response	biological process	34/3113	77/17366	8.7e-08	4.51582e-06
								GO:0070670	response to interleukin-4	biological process	19/3113	31/17366	9.6e-08	4.96567e-06
								GO:0051250	negative regulation of lymphocyte activation	biological process	43/3113	109/17366	1e-07	5.11924e-06
								GO:1901135	carbohydrate derivative metabolic process	biological process	232/3113	946/17366	1e-07	5.11924e-06
								GO:0070665	positive regulation of leukocyte proliferation	biological process	46/3113	120/17366	1e-07	5.11924e-06
								GO:0098805	whole membrane	cellular component	235/3351	942/18335	1e-07	5.12286e-06
								GO:0046631	alpha-beta T cell activation	biological process	41/3113	102/17366	1.1e-07	5.59273e-06
								GO:0045619	regulation of lymphocyte differentiation	biological process	47/3113	124/17366	1.1e-07	5.59273e-06
								GO:0050708	regulation of protein secretion	biological process	96/3113	323/17366	1.2e-07	6.08041e-06
								GO:0031984	organelle subcompartment	cellular component	236/3351	951/18335	1.5e-07	7.47083e-06
								GO:0051130	positive regulation of cellular component organization	biological process	240/3113	989/17366	1.5e-07	7.54916e-06
								GO:0050671	positive regulation of lymphocyte proliferation	biological process	44/3113	114/17366	1.5e-07	7.54916e-06
								GO:0042605	peptide antigen binding	molecular function	19/2935	29/16779	1.3e-08	7.59757e-06
								GO:0034109	homotypic cell-cell adhesion	biological process	29/3113	62/17366	1.7e-07	8.5269e-06
								GO:0002218	activation of innate immune response	biological process	43/3113	111/17366	1.8e-07	8.99819e-06
								GO:0042802	identical protein binding	molecular function	276/2935	1166/16779	1.8e-08	9.20475e-06
								GO:0031589	cell-substrate adhesion	biological process	81/3113	262/17366	1.9e-07	9.43477e-06
								GO:0072522	purine-containing compound biosynthetic process	biological process	89/3113	296/17366	1.9e-07	9.43477e-06
								GO:0006164	purine nucleotide biosynthetic process	biological process	87/3113	288/17366	2.1e-07	1.03933e-05
								GO:0007169	transmembrane receptor protein tyrosine kinase signaling pathway	biological process	128/3113	468/17366	2.2e-07	1.07454e-05
								GO:0050731	positive regulation of peptidyl-tyrosine phosphorylation	biological process	49/3113	134/17366	2.2e-07	1.07454e-05
								GO:0009719	response to endogenous stimulus	biological process	323/3113	1400/17366	2.2e-07	1.07454e-05
								GO:0002688	regulation of leukocyte chemotaxis	biological process	37/3113	90/17366	2.2e-07	1.07454e-05
								GO:0042493	response to drug	biological process	237/3113	980/17366	2.4e-07	1.16839e-05
								GO:0070527	platelet aggregation	biological process	24/3113	47/17366	2.5e-07	1.21311e-05
								GO:1903530	regulation of secretion by cell	biological process	145/3113	547/17366	2.7e-07	1.29748e-05
								GO:0050921	positive regulation of chemotaxis	biological process	44/3113	116/17366	2.7e-07	1.29748e-05
								GO:0009968	negative regulation of signal transduction	biological process	218/3113	890/17366	2.7e-07	1.29748e-05
								GO:0023014	signal transduction by protein phosphorylation	biological process	170/3113	663/17366	2.8e-07	1.33691e-05
								GO:0044267	cellular protein metabolic process	biological process	912/3113	4462/17366	2.8e-07	1.33691e-05
								GO:0050727	regulation of inflammatory response	biological process	73/3113	231/17366	2.9e-07	1.38023e-05
								GO:0090087	regulation of peptide transport	biological process	151/3113	576/17366	3.2e-07	1.51335e-05
								GO:0032612	interleukin-1 production	biological process	27/3113	57/17366	3.2e-07	1.51335e-05
								GO:0002444	myeloid leukocyte mediated immunity	biological process	30/3113	67/17366	3.4e-07	1.60284e-05
								GO:0003924	GTPase activity	molecular function	81/2935	259/16779	3.7e-08	1.67731e-05
								GO:0019955	cytokine binding	molecular function	37/2935	87/16779	4.1e-08	1.67731e-05
								GO:0060759	regulation of response to cytokine stimulus	biological process	32/3113	74/17366	3.7e-07	1.73877e-05
								GO:0097028	dendritic cell differentiation	biological process	19/3113	33/17366	3.8e-07	1.78014e-05
								GO:0051607	defense response to virus	biological process	51/3113	144/17366	3.9e-07	1.82126e-05
								GO:0042612	MHC class I protein complex	cellular component	10/3351	11/18335	3.8e-07	1.84146e-05
								GO:0002822	regulation of adaptive immune response based on somatic recombination of immune receptors built from...	biological process	42/3113	110/17366	4.1e-07	1.90273e-05
								GO:0070201	regulation of establishment of protein localization	biological process	149/3113	569/17366	4.1e-07	1.90273e-05
								GO:0042592	homeostatic process	biological process	319/3113	1389/17366	4.2e-07	1.94309e-05
								GO:0001818	negative regulation of cytokine production	biological process	59/3113	176/17366	4.4e-07	2.02931e-05
								GO:0044424	intracellular part	cellular component	2288/3351	11850/18335	4.9e-07	2.31203e-05
								GO:0051223	regulation of protein transport	biological process	144/3113	548/17366	5.1e-07	2.33768e-05
								GO:0045597	positive regulation of cell differentiation	biological process	195/3113	787/17366	5.1e-07	2.33768e-05
								GO:1903555	regulation of tumor necrosis factor superfamily cytokine production	biological process	36/3113	89/17366	5.2e-07	2.37621e-05
								GO:0045765	regulation of angiogenesis	biological process	63/3113	193/17366	5.3e-07	2.4145e-05
								GO:0001882	nucleoside binding	molecular function	109/2935	385/16779	7.4e-08	2.75213e-05
								GO:0044420	extracellular matrix component	cellular component	38/3351	95/18335	6e-07	2.75846e-05
								GO:0002758	innate immune response-activating signal transduction	biological process	40/3113	104/17366	6.1e-07	2.77048e-05
								GO:0005794	Golgi apparatus	cellular component	246/3351	1015/18335	6.2e-07	2.77915e-05
								GO:0005581	collagen trimer	cellular component	28/3351	61/18335	6.7e-07	2.93002e-05
								GO:0002708	positive regulation of lymphocyte mediated immunity	biological process	33/3113	79/17366	6.5e-07	2.93426e-05
								GO:0032649	regulation of interferon-gamma production	biological process	33/3113	79/17366	6.5e-07	2.93426e-05
								GO:0009260	ribonucleotide biosynthetic process	biological process	87/3113	295/17366	6.7e-07	3.0154e-05
								GO:0002706	regulation of lymphocyte mediated immunity	biological process	42/3113	112/17366	7.2e-07	3.23067e-05
								GO:0071674	mononuclear cell migration	biological process	27/3113	59/17366	7.6e-07	3.39992e-05
								GO:0007167	enzyme linked receptor protein signaling pathway	biological process	180/3113	720/17366	7.7e-07	3.43434e-05
								GO:0050730	regulation of peptidyl-tyrosine phosphorylation	biological process	60/3113	183/17366	8.3e-07	3.67991e-05
								GO:0002009	morphogenesis of an epithelium	biological process	113/3113	411/17366	8.3e-07	3.67991e-05
								GO:0001883	purine nucleoside binding	molecular function	107/2935	379/16779	1.1e-07	3.75008e-05
								GO:0032680	regulation of tumor necrosis factor production	biological process	35/3113	87/17366	8.8e-07	3.89002e-05
								GO:0009152	purine ribonucleotide biosynthetic process	biological process	84/3113	284/17366	9e-07	3.96666e-05
								GO:0046632	alpha-beta T cell differentiation	biological process	33/3113	80/17366	9.1e-07	3.98714e-05
								GO:0046390	ribose phosphate biosynthetic process	biological process	87/3113	297/17366	9.1e-07	3.98714e-05
								GO:0009201	ribonucleoside triphosphate biosynthetic process	biological process	47/3113	132/17366	9.3e-07	4.06282e-05
								GO:0071706	tumor necrosis factor superfamily cytokine production	biological process	36/3113	91/17366	9.9e-07	4.31229e-05
								GO:0023057	negative regulation of signaling	biological process	237/3113	997/17366	1e-06	4.34315e-05
								GO:0071887	leukocyte apoptotic process	biological process	34/3113	84/17366	1.1e-06	4.74977e-05
								GO:0030099	myeloid cell differentiation	biological process	84/3113	285/17366	1.1e-06	4.74977e-05
								GO:0007249	I-kappaB kinase/NF-kappaB signaling	biological process	62/3113	193/17366	1.2e-06	5.1517e-05
								GO:0032640	tumor necrosis factor production	biological process	35/3113	88/17366	1.2e-06	5.1517e-05
								GO:0042102	positive regulation of T cell proliferation	biological process	33/3113	81/17366	1.3e-06	5.51741e-05
								GO:0009165	nucleotide biosynthetic process	biological process	97/3113	343/17366	1.3e-06	5.51741e-05
								GO:0048732	gland development	biological process	118/3113	437/17366	1.3e-06	5.51741e-05
								GO:0002260	lymphocyte homeostasis	biological process	26/3113	57/17366	1.3e-06	5.51741e-05
								GO:0005525	GTP binding	molecular function	105/2935	373/16779	1.8e-07	5.66446e-05
								GO:0009206	purine ribonucleoside triphosphate biosynthetic process	biological process	45/3113	126/17366	1.4e-06	5.92494e-05
								GO:0032675	regulation of interleukin-6 production	biological process	37/3113	96/17366	1.5e-06	6.29451e-05
								GO:0060627	regulation of vesicle-mediated transport	biological process	101/3113	362/17366	1.5e-06	6.29451e-05
								GO:0001959	regulation of cytokine-mediated signaling pathway	biological process	30/3113	71/17366	1.5e-06	6.29451e-05
								GO:0032549	ribonucleoside binding	molecular function	106/2935	379/16779	2.2e-07	6.42871e-05
								GO:0035458	cellular response to interferon-beta	biological process	15/3113	24/17366	1.6e-06	6.69528e-05
								GO:0005509	calcium ion binding	molecular function	159/2935	626/16779	2.6e-07	6.90356e-05
								GO:0032550	purine ribonucleoside binding	molecular function	105/2935	376/16779	2.7e-07	6.90356e-05
								GO:0010648	negative regulation of cell communication	biological process	235/3113	994/17366	1.7e-06	7.09381e-05
								GO:0043087	regulation of GTPase activity	biological process	129/3113	490/17366	1.8e-06	7.46925e-05
								GO:0009145	purine nucleoside triphosphate biosynthetic process	biological process	45/3113	127/17366	1.8e-06	7.46925e-05
								GO:0031410	cytoplasmic vesicle	cellular component	291/3351	1246/18335	1.8e-06	7.68429e-05
								GO:0048872	homeostasis of number of cells	biological process	66/3113	212/17366	1.9e-06	7.84053e-05
								GO:0009636	response to toxic substance	biological process	133/3113	509/17366	1.9e-06	7.84053e-05
								GO:0002221	pattern recognition receptor signaling pathway	biological process	38/3113	101/17366	2.2e-06	9.02848e-05
								GO:0032635	interleukin-6 production	biological process	38/3113	101/17366	2.2e-06	9.02848e-05
								GO:0005539	glycosaminoglycan binding	molecular function	52/2935	151/16779	3.8e-07	9.14459e-05
								GO:0097708	intracellular vesicle	cellular component	291/3351	1249/18335	2.2e-06	9.17349e-05
								GO:0032561	guanyl ribonucleotide binding	molecular function	107/2935	388/16779	4.1e-07	9.31839e-05
								GO:0001101	response to acid chemical	biological process	92/3113	325/17366	2.3e-06	9.38715e-05
								GO:0051338	regulation of transferase activity	biological process	174/3113	703/17366	2.3e-06	9.38715e-05
								GO:0050853	B cell receptor signaling pathway	biological process	46/3113	132/17366	2.4e-06	9.76852e-05
								GO:0019001	guanyl nucleotide binding	molecular function	107/2935	389/16779	4.7e-07	0.000101198
								GO:2000106	regulation of leukocyte apoptotic process	biological process	29/3113	69/17366	2.6e-06	0.000105537
								GO:0045807	positive regulation of endocytosis	biological process	37/3113	98/17366	2.7e-06	0.000109002
								GO:0043549	regulation of kinase activity	biological process	158/3113	629/17366	2.7e-06	0.000109002
								GO:0005622	intracellular	cellular component	2378/3351	12404/18335	2.7e-06	0.000110025
								GO:0030100	regulation of endocytosis	biological process	57/3113	177/17366	2.9e-06	0.000115821
								GO:1901293	nucleoside phosphate biosynthetic process	biological process	97/3113	349/17366	2.9e-06	0.000115821
								GO:0032963	collagen metabolic process	biological process	26/3113	59/17366	2.9e-06	0.000115821
								GO:0033209	tumor necrosis factor-mediated signaling pathway	biological process	26/3113	59/17366	2.9e-06	0.000115821
								GO:0019899	enzyme binding	molecular function	387/2935	1778/16779	5.8e-07	0.000118639
								GO:0001909	leukocyte mediated cytotoxicity	biological process	30/3113	73/17366	3.1e-06	0.000122821
								GO:0002275	myeloid cell activation involved in immune response	biological process	28/3113	66/17366	3.1e-06	0.000122821
								GO:1903708	positive regulation of hemopoiesis	biological process	50/3113	149/17366	3.1e-06	0.000122821
								GO:0032611	interleukin-1 beta production	biological process	22/3113	46/17366	3.2e-06	0.000126447
								GO:0019838	growth factor binding	molecular function	43/2935	118/16779	6.6e-07	0.000128574
								GO:0044283	small molecule biosynthetic process	biological process	139/3113	542/17366	3.4e-06	0.000133994
								GO:0031090	organelle membrane	cellular component	386/3351	1725/18335	3.5e-06	0.000139456
								GO:0050701	interleukin-1 secretion	biological process	16/3113	28/17366	3.7e-06	0.000145432
								GO:0009142	nucleoside triphosphate biosynthetic process	biological process	48/3113	142/17366	3.9e-06	0.000152489
								GO:0045859	regulation of protein kinase activity	biological process	147/3113	581/17366	3.9e-06	0.000152489
								GO:1901342	regulation of vasculature development	biological process	65/3113	212/17366	4e-06	0.000155582
								GO:0006163	purine nucleotide metabolic process	biological process	117/3113	442/17366	4e-06	0.000155582
								GO:0070664	negative regulation of leukocyte proliferation	biological process	26/3113	60/17366	4.3e-06	0.000166815
								GO:0038024	cargo receptor activity	molecular function	30/2935	71/16779	9e-07	0.000167359
								GO:0002367	cytokine production involved in immune response	biological process	28/3113	67/17366	4.4e-06	0.000169372
								GO:0048678	response to axon injury	biological process	28/3113	67/17366	4.4e-06	0.000169372
								GO:0061180	mammary gland epithelium development	biological process	28/3113	67/17366	4.4e-06	0.000169372
								GO:0033627	cell adhesion mediated by integrin	biological process	23/3113	50/17366	4.5e-06	0.000172774
								GO:0060548	negative regulation of cell death	biological process	195/3113	812/17366	4.7e-06	0.000179989
								GO:0098797	plasma membrane protein complex	cellular component	117/3351	435/18335	4.7e-06	0.000183198
								GO:0045621	positive regulation of lymphocyte differentiation	biological process	31/3113	78/17366	4.9e-06	0.000187167
								GO:0098588	bounding membrane of organelle	cellular component	249/3351	1056/18335	5e-06	0.000190745
								GO:0002456	T cell mediated immunity	biological process	29/3113	71/17366	5.2e-06	0.000198119
								GO:0030036	actin cytoskeleton organization	biological process	135/3113	528/17366	5.5e-06	0.000208482
								GO:0006754	ATP biosynthetic process	biological process	41/3113	116/17366	5.5e-06	0.000208482
								GO:0007162	negative regulation of cell adhesion	biological process	60/3113	193/17366	5.7e-06	0.000215515
								GO:0019637	organophosphate metabolic process	biological process	207/3113	873/17366	5.9e-06	0.000222512
								GO:0043123	positive regulation of I-kappaB kinase/NF-kappaB signaling	biological process	45/3113	132/17366	6e-06	0.000225712
								GO:0098791	Golgi subcompartment	cellular component	120/3351	451/18335	6.2e-06	0.000231596
								GO:0002548	monocyte chemotaxis	biological process	20/3113	41/17366	6.2e-06	0.000232648
								GO:0061138	morphogenesis of a branching epithelium	biological process	55/3113	173/17366	6.6e-06	0.000247036
								GO:0050864	regulation of B cell activation	biological process	60/3113	194/17366	6.9e-06	0.000257617
								GO:0003823	antigen binding	molecular function	50/2935	149/16779	1.5e-06	0.000266804
								GO:0008009	chemokine activity	molecular function	19/2935	36/16779	1.6e-06	0.000272733
								GO:0009127	purine nucleoside monophosphate biosynthetic process	biological process	47/3113	141/17366	7.5e-06	0.000277929
								GO:0009168	purine ribonucleoside monophosphate biosynthetic process	biological process	47/3113	141/17366	7.5e-06	0.000277929
								GO:0048729	tissue morphogenesis	biological process	129/3113	503/17366	7.5e-06	0.000277929
								GO:0051090	regulation of DNA binding transcription factor activity	biological process	83/3113	294/17366	7.8e-06	0.000288329
								GO:0061615	glycolytic process through fructose-6-phosphate	biological process	8/3113	9/17366	8e-06	0.00029499
								GO:0009612	response to mechanical stimulus	biological process	64/3113	212/17366	8.3e-06	0.000305297
								GO:0004896	cytokine receptor activity	molecular function	33/2935	84/16779	1.9e-06	0.000310916
								GO:0098772	molecular function regulator	molecular function	318/2935	1442/16779	2e-06	0.000314692
								GO:0042379	chemokine receptor binding	molecular function	22/2935	46/16779	2.1e-06	0.000318189
								GO:0002504	antigen processing and presentation of peptide or polysaccharide antigen via MHC class II	biological process	13/3113	21/17366	9.3e-06	0.000340398
								GO:0042832	defense response to protozoan	biological process	13/3113	21/17366	9.3e-06	0.000340398
								GO:0030029	actin filament-based process	biological process	147/3113	590/17366	9.5e-06	0.000346866
								GO:0045123	cellular extravasation	biological process	20/3113	42/17366	9.8e-06	0.000356945
								GO:0043235	receptor complex	cellular component	76/3351	260/18335	9.8e-06	0.0003586
								GO:0005604	basement membrane	cellular component	31/3351	79/18335	1e-05	0.0003586
								GO:0090407	organophosphate biosynthetic process	biological process	131/3113	515/17366	9.9e-06	0.000359708
								GO:0002718	regulation of cytokine production involved in immune response	biological process	23/3113	52/17366	1e-05	0.000360702
								GO:0043547	positive regulation of GTPase activity	biological process	115/3113	441/17366	1e-05	0.000360702
								GO:0019693	ribose phosphate metabolic process	biological process	118/3113	455/17366	1e-05	0.000360702
								GO:0050764	regulation of phagocytosis	biological process	25/3113	59/17366	1.1e-05	0.000392966
								GO:0001562	response to protozoan	biological process	14/3113	24/17366	1.1e-05	0.000392966
								GO:0032355	response to estradiol	biological process	49/3113	151/17366	1.1e-05	0.000392966
								GO:0045766	positive regulation of angiogenesis	biological process	40/3113	115/17366	1.1e-05	0.000392966
								GO:0060761	negative regulation of response to cytokine stimulus	biological process	18/3113	36/17366	1.2e-05	0.000423611
								GO:0032652	regulation of interleukin-1 production	biological process	22/3113	49/17366	1.2e-05	0.000423611
								GO:0044403	symbiont process	biological process	73/3113	253/17366	1.2e-05	0.000423611
								GO:0097435	supramolecular fiber organization	biological process	128/3113	503/17366	1.2e-05	0.000423611
								GO:0044419	interspecies interaction between organisms	biological process	75/3113	262/17366	1.2e-05	0.000423611
								GO:0001664	G-protein coupled receptor binding	molecular function	68/2935	228/16779	2.9e-06	0.000423711
								GO:0001503	ossification	biological process	92/3113	338/17366	1.3e-05	0.000454603
								GO:0045580	regulation of T cell differentiation	biological process	37/3113	104/17366	1.3e-05	0.000454603
								GO:0002573	myeloid leukocyte differentiation	biological process	50/3113	156/17366	1.3e-05	0.000454603
								GO:0071363	cellular response to growth factor stimulus	biological process	138/3113	551/17366	1.3e-05	0.000454603
								GO:0050840	extracellular matrix binding	molecular function	22/2935	47/16779	3.3e-06	0.000465528
								GO:0072521	purine-containing compound metabolic process	biological process	122/3113	476/17366	1.4e-05	0.000487285
								GO:0009117	nucleotide metabolic process	biological process	137/3113	547/17366	1.4e-05	0.000487285
								GO:1902106	negative regulation of leukocyte differentiation	biological process	27/3113	67/17366	1.5e-05	0.000517257
								GO:0032729	positive regulation of interferon-gamma production	biological process	23/3113	53/17366	1.5e-05	0.000517257
								GO:0010035	response to inorganic substance	biological process	125/3113	491/17366	1.5e-05	0.000517257
								GO:0032755	positive regulation of interleukin-6 production	biological process	25/3113	60/17366	1.5e-05	0.000517257
								GO:0009259	ribonucleotide metabolic process	biological process	115/3113	445/17366	1.6e-05	0.000549198
								GO:0008630	intrinsic apoptotic signaling pathway in response to DNA damage	biological process	31/3113	82/17366	1.6e-05	0.000549198
								GO:0051347	positive regulation of transferase activity	biological process	116/3113	450/17366	1.7e-05	0.000580846
								GO:0072678	T cell migration	biological process	19/3113	40/17366	1.7e-05	0.000580846
								GO:0005044	scavenger receptor activity	molecular function	23/2935	51/16779	4.4e-06	0.000600013
								GO:0009150	purine ribonucleotide metabolic process	biological process	112/3113	432/17366	1.8e-05	0.000609423
								GO:0050852	T cell receptor signaling pathway	biological process	26/3113	64/17366	1.8e-05	0.000609423
								GO:0043299	leukocyte degranulation	biological process	24/3113	57/17366	1.8e-05	0.000609423
								GO:0002690	positive regulation of leukocyte chemotaxis	biological process	29/3113	75/17366	1.8e-05	0.000609423
								GO:0007229	integrin-mediated signaling pathway	biological process	33/3113	90/17366	1.9e-05	0.000641821
								GO:0030324	lung development	biological process	55/3113	179/17366	2e-05	0.000669528
								GO:0001667	ameboidal-type cell migration	biological process	81/3113	292/17366	2e-05	0.000669528
								GO:0032623	interleukin-2 production	biological process	21/3113	47/17366	2e-05	0.000669528
								GO:0001960	negative regulation of cytokine-mediated signaling pathway	biological process	17/3113	34/17366	2e-05	0.000669528
								GO:0033674	positive regulation of kinase activity	biological process	103/3113	392/17366	2.1e-05	0.000699859
								GO:0006919	activation of cysteine-type endopeptidase activity involved in apoptotic process	biological process	23/3113	54/17366	2.1e-05	0.000699859
								GO:0001891	phagocytic cup	cellular component	10/3351	14/18335	2e-05	0.000703137
								GO:0070848	response to growth factor	biological process	142/3113	575/17366	2.2e-05	0.000726683
								GO:0048771	tissue remodeling	biological process	45/3113	138/17366	2.2e-05	0.000726683
								GO:0046677	response to antibiotic	biological process	97/3113	365/17366	2.2e-05	0.000726683
								GO:0030879	mammary gland development	biological process	43/3113	130/17366	2.2e-05	0.000726683
								GO:0008289	lipid binding	molecular function	137/2935	551/16779	5.9e-06	0.000754278
								GO:0019900	kinase binding	molecular function	137/2935	551/16779	5.9e-06	0.000754278
								GO:0000902	cell morphogenesis	biological process	186/3113	788/17366	2.3e-05	0.000758033
								GO:0097190	apoptotic signaling pathway	biological process	121/3113	477/17366	2.4e-05	0.000787507
								GO:0071219	cellular response to molecule of bacterial origin	biological process	49/3113	155/17366	2.4e-05	0.000787507
								GO:0019901	protein kinase binding	molecular function	123/2935	485/16779	6.4e-06	0.000793406
								GO:0031125	rRNA 3'-end processing	biological process	9/3113	12/17366	2.5e-05	0.000818516
								GO:0048471	perinuclear region of cytoplasm	cellular component	131/3351	514/18335	2.4e-05	0.000827538
								GO:0006753	nucleoside phosphate metabolic process	biological process	137/3113	553/17366	2.6e-05	0.00084939
								GO:0031345	negative regulation of cell projection organization	biological process	45/3113	139/17366	2.7e-05	0.000874389
								GO:0071396	cellular response to lipid	biological process	128/3113	511/17366	2.7e-05	0.000874389
								GO:0006811	ion transport	biological process	300/3113	1358/17366	2.7e-05	0.000874389
								GO:0008152	metabolic process	biological process	1940/3113	10262/17366	2.7e-05	0.000874389
								GO:0005789	endoplasmic reticulum membrane	cellular component	144/3351	576/18335	2.7e-05	0.0008965
								GO:0098636	protein complex involved in cell adhesion	cellular component	16/3351	31/18335	2.7e-05	0.0008965
								GO:0002102	podosome	cellular component	15/3351	28/18335	2.8e-05	0.0008965
								GO:0008305	integrin complex	cellular component	15/3351	28/18335	2.8e-05	0.0008965
								GO:0019722	calcium-mediated signaling	biological process	41/3113	123/17366	2.8e-05	0.000900898
								GO:0010977	negative regulation of neuron projection development	biological process	40/3113	119/17366	2.8e-05	0.000900898
								GO:0030323	respiratory tube development	biological process	55/3113	181/17366	2.8e-05	0.000900898
								GO:0090130	tissue migration	biological process	62/3113	211/17366	2.9e-05	0.000931063
								GO:1903557	positive regulation of tumor necrosis factor superfamily cytokine production	biological process	21/3113	48/17366	3e-05	0.000959034
								GO:0009156	ribonucleoside monophosphate biosynthetic process	biological process	48/3113	152/17366	3e-05	0.000959034
								GO:0070838	divalent metal ion transport	biological process	100/3113	382/17366	3.2e-05	0.0010186
								GO:0001763	morphogenesis of a branching structure	biological process	56/3113	186/17366	3.2e-05	0.0010186
								GO:0015026	coreceptor activity	molecular function	11/2935	16/16779	8.5e-06	0.00102275
								GO:0033628	regulation of cell adhesion mediated by integrin	biological process	17/3113	35/17366	3.3e-05	0.00104374
								GO:0001957	intramembranous ossification	biological process	6/3113	6/17366	3.3e-05	0.00104374
								GO:0036072	direct ossification	biological process	6/3113	6/17366	3.3e-05	0.00104374
								GO:1904951	positive regulation of establishment of protein localization	biological process	96/3113	364/17366	3.4e-05	0.00106631
								GO:0043069	negative regulation of programmed cell death	biological process	175/3113	739/17366	3.4e-05	0.00106631
								GO:0009100	glycoprotein metabolic process	biological process	77/3113	278/17366	3.4e-05	0.00106631
								GO:0002285	lymphocyte activation involved in immune response	biological process	42/3113	128/17366	3.4e-05	0.00106631
								GO:0060402	calcium ion transport into cytosol	biological process	38/3113	112/17366	3.5e-05	0.00109537
								GO:0072511	divalent inorganic cation transport	biological process	100/3113	383/17366	3.6e-05	0.00112195
								GO:0071704	organic substance metabolic process	biological process	1822/3113	9606/17366	3.6e-05	0.00112195
								GO:0008201	heparin binding	molecular function	38/2935	109/16779	9.6e-06	0.0011221
								GO:0098802	plasma membrane receptor complex	cellular component	45/3351	138/18335	3.6e-05	0.00113242
								GO:0002720	positive regulation of cytokine production involved in immune response	biological process	15/3113	29/17366	3.7e-05	0.00115071
								GO:1902107	positive regulation of leukocyte differentiation	biological process	40/3113	121/17366	4.3e-05	0.00133175
								GO:0006414	translational elongation	biological process	21/3113	49/17366	4.3e-05	0.00133175
								GO:0071216	cellular response to biotic stimulus	biological process	53/3113	175/17366	4.4e-05	0.00135989
								GO:0097367	carbohydrate derivative binding	molecular function	415/2935	1978/16779	1.2e-05	0.00136367
								GO:0051047	positive regulation of secretion	biological process	87/3113	326/17366	4.9e-05	0.00151129
								GO:0032535	regulation of cellular component size	biological process	83/3113	308/17366	5e-05	0.00153577
								GO:0001906	cell killing	biological process	32/3113	90/17366	5e-05	0.00153577
								GO:0022008	neurogenesis	biological process	291/3113	1323/17366	5.1e-05	0.00155367
								GO:0090132	epithelium migration	biological process	60/3113	206/17366	5.1e-05	0.00155367
								GO:0002709	regulation of T cell mediated immunity	biological process	20/3113	46/17366	5.1e-05	0.00155367
								GO:0046635	positive regulation of alpha-beta T cell activation	biological process	20/3113	46/17366	5.1e-05	0.00155367
								GO:0043405	regulation of MAP kinase activity	biological process	70/3113	250/17366	5.2e-05	0.00157129
								GO:0043029	T cell homeostasis	biological process	17/3113	36/17366	5.2e-05	0.00157129
								GO:0043300	regulation of leukocyte degranulation	biological process	17/3113	36/17366	5.2e-05	0.00157129
								GO:2000401	regulation of lymphocyte migration	biological process	17/3113	36/17366	5.2e-05	0.00157129
								GO:0071900	regulation of protein serine/threonine kinase activity	biological process	96/3113	368/17366	5.3e-05	0.00159182
								GO:0002262	myeloid cell homeostasis	biological process	39/3113	118/17366	5.3e-05	0.00159182
								GO:0060541	respiratory system development	biological process	59/3113	202/17366	5.3e-05	0.00159182
								GO:0005768	endosome	cellular component	141/3351	569/18335	5.2e-05	0.00160752
								GO:0006979	response to oxidative stress	biological process	99/3113	382/17366	5.4e-05	0.0016121
								GO:0044238	primary metabolic process	biological process	1761/3113	9277/17366	5.4e-05	0.0016121
								GO:0071229	cellular response to acid chemical	biological process	52/3113	172/17366	5.4e-05	0.0016121
								GO:0032102	negative regulation of response to external stimulus	biological process	64/3113	224/17366	5.5e-05	0.00163214
								GO:0002335	mature B cell differentiation	biological process	11/3113	18/17366	5.5e-05	0.00163214
								GO:0048878	chemical homeostasis	biological process	206/3113	898/17366	5.5e-05	0.00163214
								GO:0051093	negative regulation of developmental process	biological process	172/3113	731/17366	5.6e-05	0.00165851
								GO:0098827	endoplasmic reticulum subcompartment	cellular component	144/3351	584/18335	5.6e-05	0.00167347
								GO:0098796	membrane protein complex	cellular component	222/3351	959/18335	5.6e-05	0.00167347
								GO:0045860	positive regulation of protein kinase activity	biological process	95/3113	364/17366	5.7e-05	0.00168478
								GO:0032945	negative regulation of mononuclear cell proliferation	biological process	23/3113	57/17366	6e-05	0.00176644
								GO:0050672	negative regulation of lymphocyte proliferation	biological process	23/3113	57/17366	6e-05	0.00176644
								GO:0045582	positive regulation of T cell differentiation	biological process	26/3113	68/17366	6.1e-05	0.00179234
								GO:0042107	cytokine metabolic process	biological process	31/3113	87/17366	6.2e-05	0.00180746
								GO:0070542	response to fatty acid	biological process	31/3113	87/17366	6.2e-05	0.00180746
								GO:0001910	regulation of leukocyte mediated cytotoxicity	biological process	21/3113	50/17366	6.2e-05	0.00180746
								GO:0002711	positive regulation of T cell mediated immunity	biological process	15/3113	30/17366	6.2e-05	0.00180746
								GO:0019932	second-messenger-mediated signaling	biological process	64/3113	225/17366	6.4e-05	0.00186213
								GO:0031344	regulation of cell projection organization	biological process	129/3113	525/17366	6.5e-05	0.00188386
								GO:0051129	negative regulation of cellular component organization	biological process	129/3113	525/17366	6.5e-05	0.00188386
								GO:0001773	myeloid dendritic cell activation	biological process	14/3113	27/17366	6.6e-05	0.00189807
								GO:1903707	negative regulation of hemopoiesis	biological process	34/3113	99/17366	6.6e-05	0.00189807
								GO:0050702	interleukin-1 beta secretion	biological process	13/3113	24/17366	6.6e-05	0.00189807
								GO:0050869	negative regulation of B cell activation	biological process	13/3113	24/17366	6.6e-05	0.00189807
								GO:0022627	cytosolic small ribosomal subunit	cellular component	40/3351	121/18335	6.7e-05	0.00196936
								GO:0043254	regulation of protein complex assembly	biological process	87/3113	329/17366	6.9e-05	0.00197672
								GO:0097305	response to alcohol	biological process	65/3113	230/17366	6.9e-05	0.00197672
								GO:0007399	nervous system development	biological process	405/3113	1915/17366	7.3e-05	0.0020833
								GO:0010631	epithelial cell migration	biological process	59/3113	204/17366	7.3e-05	0.0020833
								GO:1903034	regulation of response to wounding	biological process	43/3113	136/17366	7.4e-05	0.00209578
								GO:0032760	positive regulation of tumor necrosis factor production	biological process	20/3113	47/17366	7.4e-05	0.00209578
								GO:0070206	protein trimerization	biological process	20/3113	47/17366	7.4e-05	0.00209578
								GO:0007264	small GTPase mediated signal transduction	biological process	105/3113	413/17366	7.4e-05	0.00209578
								GO:0005126	cytokine receptor binding	molecular function	66/2935	231/16779	1.9e-05	0.00209795
								GO:0005031	tumor necrosis factor-activated receptor activity	molecular function	11/2935	17/16779	2e-05	0.00209795
								GO:0005035	death receptor activity	molecular function	11/2935	17/16779	2e-05	0.00209795
								GO:0032989	cellular component morphogenesis	biological process	198/3113	863/17366	7.6e-05	0.00214833
								GO:0043406	positive regulation of MAP kinase activity	biological process	55/3113	187/17366	7.7e-05	0.00217248
								GO:0043281	regulation of cysteine-type endopeptidase activity involved in apoptotic process	biological process	51/3113	170/17366	7.9e-05	0.00222469
								GO:0050766	positive regulation of phagocytosis	biological process	17/3113	37/17366	8e-05	0.0022486
								GO:0007266	Rho protein signal transduction	biological process	46/3113	149/17366	8.1e-05	0.0022639
								GO:0071222	cellular response to lipopolysaccharide	biological process	46/3113	149/17366	8.1e-05	0.0022639
								GO:0043066	negative regulation of apoptotic process	biological process	170/3113	726/17366	8.1e-05	0.0022639
								GO:0042613	MHC class II protein complex	cellular component	9/3351	13/18335	7.9e-05	0.00228463
								GO:0042175	nuclear outer membrane-endoplasmic reticulum membrane network	cellular component	145/3351	593/18335	8.1e-05	0.00230529
								GO:0051092	positive regulation of NF-kappaB transcription factor activity	biological process	33/3113	96/17366	8.3e-05	0.00231112
								GO:0031341	regulation of cell killing	biological process	23/3113	58/17366	8.3e-05	0.00231112
								GO:0090066	regulation of anatomical structure size	biological process	109/3113	433/17366	8.4e-05	0.0023346
								GO:0006464	cellular protein modification process	biological process	636/3113	3133/17366	8.6e-05	0.0023813
								GO:0036211	protein modification process	biological process	636/3113	3133/17366	8.6e-05	0.0023813
								GO:0060443	mammary gland morphogenesis	biological process	19/3113	44/17366	8.8e-05	0.00242317
								GO:0055086	nucleobase-containing small molecule metabolic process	biological process	147/3113	615/17366	8.8e-05	0.00242317
								GO:0030888	regulation of B cell proliferation	biological process	21/3113	51/17366	8.8e-05	0.00242317
								GO:0004713	protein tyrosine kinase activity	molecular function	39/2935	117/16779	2.4e-05	0.0024546
								GO:0044432	endoplasmic reticulum part	cellular component	157/3351	651/18335	8.8e-05	0.00246538
								GO:0009725	response to hormone	biological process	207/3113	910/17366	9e-05	0.00247367
								GO:0019320	hexose catabolic process	biological process	10/3113	16/17366	9.4e-05	0.00257885
								GO:1904018	positive regulation of vasculature development	biological process	41/3113	129/17366	9.5e-05	0.0026015
								GO:0051641	cellular localization	biological process	400/3113	1895/17366	9.6e-05	0.00262406
								GO:0045637	regulation of myeloid cell differentiation	biological process	46/3113	150/17366	9.7e-05	0.00264654
								GO:0050715	positive regulation of cytokine secretion	biological process	30/3113	85/17366	9.9e-05	0.00268414
								GO:1903038	negative regulation of leukocyte cell-cell adhesion	biological process	31/3113	89/17366	0.0001	0.00268414
								GO:0045596	negative regulation of cell differentiation	biological process	134/3113	554/17366	0.0001	0.00268414
								GO:0051051	negative regulation of transport	biological process	96/3113	374/17366	0.0001	0.00268414
								GO:0002532	production of molecular mediator involved in inflammatory response	biological process	18/3113	41/17366	0.0001	0.00268414
								GO:0031343	positive regulation of cell killing	biological process	18/3113	41/17366	0.0001	0.00268414
								GO:0032663	regulation of interleukin-2 production	biological process	18/3113	41/17366	0.0001	0.00268414
								GO:0060341	regulation of cellular localization	biological process	147/3113	617/17366	0.0001	0.00268414
								GO:0019883	antigen processing and presentation of endogenous antigen	biological process	8/3113	11/17366	0.0001	0.00268414
								GO:0003824	catalytic activity	molecular function	1076/2935	5610/16779	2.7e-05	0.00269407
								GO:0019904	protein domain specific binding	molecular function	137/2935	568/16779	3e-05	0.00292214
								GO:0043304	regulation of mast cell degranulation	biological process	14/3113	28/17366	0.00011	0.00293143
								GO:0050850	positive regulation of calcium-mediated signaling	biological process	14/3113	28/17366	0.00011	0.00293143
								GO:0032642	regulation of chemokine production	biological process	23/3113	59/17366	0.00011	0.00293143
								GO:0043122	regulation of I-kappaB kinase/NF-kappaB signaling	biological process	50/3113	168/17366	0.00011	0.00293143
								GO:0044297	cell body	cellular component	124/3351	497/18335	0.00011	0.00298833
								GO:0032432	actin filament bundle	cellular component	23/3351	58/18335	0.00011	0.00298833
								GO:0030246	carbohydrate binding	molecular function	69/2935	248/16779	3.2e-05	0.00304447
								GO:0051222	positive regulation of protein transport	biological process	91/3113	352/17366	0.00012	0.00314172
								GO:0001649	osteoblast differentiation	biological process	53/3113	181/17366	0.00012	0.00314172
								GO:0002888	positive regulation of myeloid leukocyte mediated immunity	biological process	12/3113	22/17366	0.00012	0.00314172
								GO:0014070	response to organic cyclic compound	biological process	213/3113	944/17366	0.00012	0.00314172
								GO:0009166	nucleotide catabolic process	biological process	39/3113	122/17366	0.00012	0.00314172
								GO:0031663	lipopolysaccharide-mediated signaling pathway	biological process	17/3113	38/17366	0.00012	0.00314172
								GO:0032651	regulation of interleukin-1 beta production	biological process	17/3113	38/17366	0.00012	0.00314172
								GO:0035567	non-canonical Wnt signaling pathway	biological process	17/3113	38/17366	0.00012	0.00314172
								GO:0045576	mast cell activation	biological process	21/3113	52/17366	0.00012	0.00314172
								GO:0032602	chemokine production	biological process	24/3113	63/17366	0.00012	0.00314172
								GO:0032580	Golgi cisterna membrane	cellular component	19/3351	44/18335	0.00012	0.00316412
								GO:0044431	Golgi apparatus part	cellular component	124/3351	498/18335	0.00012	0.00316412
								GO:0009124	nucleoside monophosphate biosynthetic process	biological process	48/3113	160/17366	0.00013	0.00337977
								GO:0097421	liver regeneration	biological process	19/3113	45/17366	0.00013	0.00337977
								GO:0007265	Ras protein signal transduction	biological process	76/3113	284/17366	0.00013	0.00337977
								GO:0006812	cation transport	biological process	218/3113	971/17366	0.00013	0.00337977
								GO:0033218	amide binding	molecular function	65/2935	231/16779	3.7e-05	0.00344016
								GO:0043168	anion binding	molecular function	507/2935	2494/16779	3.9e-05	0.00354553
								GO:0001772	immunological synapse	cellular component	14/3351	28/18335	0.00014	0.003586
								GO:0015629	actin cytoskeleton	cellular component	99/3351	384/18335	0.00014	0.003586
								GO:0071495	cellular response to endogenous stimulus	biological process	244/3113	1102/17366	0.00014	0.00360204
								GO:0050679	positive regulation of epithelial cell proliferation	biological process	46/3113	152/17366	0.00014	0.00360204
								GO:0032964	collagen biosynthetic process	biological process	16/3113	35/17366	0.00014	0.00360204
								GO:0033003	regulation of mast cell activation	biological process	16/3113	35/17366	0.00014	0.00360204
								GO:1903532	positive regulation of secretion by cell	biological process	80/3113	303/17366	0.00014	0.00360204
								GO:0045055	regulated exocytosis	biological process	45/3113	148/17366	0.00014	0.00360204
								GO:0015935	small ribosomal subunit	cellular component	48/3351	158/18335	0.00015	0.00378803
								GO:0060070	canonical Wnt signaling pathway	biological process	57/3113	200/17366	0.00015	0.00380673
								GO:0042100	B cell proliferation	biological process	27/3113	75/17366	0.00015	0.00380673
								GO:0016064	immunoglobulin mediated immune response	biological process	51/3113	174/17366	0.00015	0.00380673
								GO:0008347	glial cell migration	biological process	18/3113	42/17366	0.00015	0.00380673
								GO:2000107	negative regulation of leukocyte apoptotic process	biological process	18/3113	42/17366	0.00015	0.00380673
								GO:0002483	antigen processing and presentation of endogenous peptide antigen	biological process	7/3113	9/17366	0.00015	0.00380673
								GO:0035710	CD4-positive, alpha-beta T cell activation	biological process	23/3113	60/17366	0.00015	0.00380673
								GO:0022612	gland morphogenesis	biological process	37/3113	115/17366	0.00015	0.00380673
								GO:0042089	cytokine biosynthetic process	biological process	29/3113	83/17366	0.00016	0.00400592
								GO:0050868	negative regulation of T cell activation	biological process	29/3113	83/17366	0.00016	0.00400592
								GO:0002577	regulation of antigen processing and presentation	biological process	9/3113	14/17366	0.00016	0.00400592
								GO:0030889	negative regulation of B cell proliferation	biological process	9/3113	14/17366	0.00016	0.00400592
								GO:0120035	regulation of plasma membrane bounded cell projection organization	biological process	125/3113	516/17366	0.00016	0.00400592
								GO:0009135	purine nucleoside diphosphate metabolic process	biological process	31/3113	91/17366	0.00016	0.00400592
								GO:0009179	purine ribonucleoside diphosphate metabolic process	biological process	31/3113	91/17366	0.00016	0.00400592
								GO:0044092	negative regulation of molecular function	biological process	206/3113	914/17366	0.00016	0.00400592
								GO:0005198	structural molecule activity	molecular function	202/2935	898/16779	4.9e-05	0.00435213
								GO:0048020	CCR chemokine receptor binding	molecular function	14/2935	27/16779	5e-05	0.00435213
								GO:0019724	B cell mediated immunity	biological process	51/3113	175/17366	0.00018	0.00442485
								GO:0033006	regulation of mast cell activation involved in immune response	biological process	14/3113	29/17366	0.00018	0.00442485
								GO:0070570	regulation of neuron projection regeneration	biological process	14/3113	29/17366	0.00018	0.00442485
								GO:1905517	macrophage migration	biological process	14/3113	29/17366	0.00018	0.00442485
								GO:0035987	endodermal cell differentiation	biological process	17/3113	39/17366	0.00018	0.00442485
								GO:0050854	regulation of antigen receptor-mediated signaling pathway	biological process	17/3113	39/17366	0.00018	0.00442485
								GO:0046849	bone remodeling	biological process	26/3113	72/17366	0.00018	0.00442485
								GO:0035747	natural killer cell chemotaxis	biological process	5/3113	5/17366	0.00018	0.00442485
								GO:1902262	apoptotic process involved in blood vessel morphogenesis	biological process	5/3113	5/17366	0.00018	0.00442485
								GO:2000501	regulation of natural killer cell chemotaxis	biological process	5/3113	5/17366	0.00018	0.00442485
								GO:0016032	viral process	biological process	58/3113	206/17366	0.00018	0.00442485
								GO:0002053	positive regulation of mesenchymal cell proliferation	biological process	13/3113	26/17366	0.00019	0.00465531
								GO:0048246	macrophage chemotaxis	biological process	13/3113	26/17366	0.00019	0.00465531
								GO:0061620	glycolytic process through glucose-6-phosphate	biological process	6/3113	7/17366	0.0002	0.00486036
								GO:0030838	positive regulation of actin filament polymerization	biological process	28/3113	80/17366	0.0002	0.00486036
								GO:0051928	positive regulation of calcium ion transport	biological process	29/3113	84/17366	0.0002	0.00486036
								GO:0071902	positive regulation of protein serine/threonine kinase activity	biological process	69/3113	256/17366	0.0002	0.00486036
								GO:0061756	leukocyte adhesion to vascular endothelial cell	biological process	12/3113	23/17366	0.0002	0.00486036
								GO:0042105	alpha-beta T cell receptor complex	cellular component	5/3351	5/18335	0.0002	0.00498056
								GO:0002507	tolerance induction	biological process	11/3113	20/17366	0.00021	0.00507029
								GO:0034404	nucleobase-containing small molecule biosynthetic process	biological process	48/3113	163/17366	0.00021	0.00507029
								GO:0001912	positive regulation of leukocyte mediated cytotoxicity	biological process	16/3113	36/17366	0.00021	0.00507029
								GO:0006816	calcium ion transport	biological process	87/3113	339/17366	0.00021	0.00507029
								GO:0038083	peptidyl-tyrosine autophosphorylation	biological process	18/3113	43/17366	0.00022	0.00530314
								GO:0005911	cell-cell junction	cellular component	94/3351	365/18335	0.00022	0.00540356
								GO:0048468	cell development	biological process	366/3113	1737/17366	0.00023	0.00552631
								GO:0007204	positive regulation of cytosolic calcium ion concentration	biological process	63/3113	230/17366	0.00023	0.00552631
								GO:0042035	regulation of cytokine biosynthetic process	biological process	26/3113	73/17366	0.00024	0.00574804
								GO:2000379	positive regulation of reactive oxygen species metabolic process	biological process	26/3113	73/17366	0.00024	0.00574804
								GO:0031225	anchored component of membrane	cellular component	25/3351	68/18335	0.00024	0.00581514
								GO:1901292	nucleoside phosphate catabolic process	biological process	40/3113	130/17366	0.00025	0.00593979
								GO:0002440	production of molecular mediator of immune response	biological process	75/3113	285/17366	0.00025	0.00593979
								GO:0009101	glycoprotein biosynthetic process	biological process	62/3113	226/17366	0.00025	0.00593979
								GO:0042108	positive regulation of cytokine biosynthetic process	biological process	19/3113	47/17366	0.00025	0.00593979
								GO:0009185	ribonucleoside diphosphate metabolic process	biological process	31/3113	93/17366	0.00025	0.00593979
								GO:0043229	intracellular organelle	cellular component	1970/3351	10283/18335	0.00025	0.00597667
								GO:0032720	negative regulation of tumor necrosis factor production	biological process	17/3113	40/17366	0.00026	0.00611883
								GO:0071622	regulation of granulocyte chemotaxis	biological process	17/3113	40/17366	0.00026	0.00611883
								GO:0002478	antigen processing and presentation of exogenous peptide antigen	biological process	8/3113	12/17366	0.00026	0.00611883
								GO:0002863	positive regulation of inflammatory response to antigenic stimulus	biological process	8/3113	12/17366	0.00026	0.00611883
								GO:0006007	glucose catabolic process	biological process	8/3113	12/17366	0.00026	0.00611883
								GO:0050855	regulation of B cell receptor signaling pathway	biological process	8/3113	12/17366	0.00026	0.00611883
								GO:0016049	cell growth	biological process	102/3113	412/17366	0.00027	0.00633416
								GO:0016331	morphogenesis of embryonic epithelium	biological process	42/3113	139/17366	0.00027	0.00633416
								GO:0043025	neuronal cell body	cellular component	109/3351	437/18335	0.00027	0.00636987
								GO:0046634	regulation of alpha-beta T cell activation	biological process	24/3113	66/17366	0.00028	0.00655843
								GO:0046394	carboxylic acid biosynthetic process	biological process	79/3113	305/17366	0.0003	0.00698297
								GO:0007160	cell-matrix adhesion	biological process	47/3113	161/17366	0.0003	0.00698297
								GO:0060562	epithelial tube morphogenesis	biological process	74/3113	282/17366	0.0003	0.00698297
								GO:2000116	regulation of cysteine-type endopeptidase activity	biological process	52/3113	183/17366	0.0003	0.00698297
								GO:0071675	regulation of mononuclear cell migration	biological process	16/3113	37/17366	0.00031	0.00713767
								GO:0097553	calcium ion transmembrane import into cytosol	biological process	32/3113	98/17366	0.00031	0.00713767
								GO:0032418	lysosome localization	biological process	21/3113	55/17366	0.00031	0.00713767
								GO:1903725	regulation of phospholipid metabolic process	biological process	21/3113	55/17366	0.00031	0.00713767
								GO:0044319	wound healing, spreading of cells	biological process	13/3113	27/17366	0.00031	0.00713767
								GO:0090505	epiboly involved in wound healing	biological process	13/3113	27/17366	0.00031	0.00713767
								GO:0071347	cellular response to interleukin-1	biological process	28/3113	82/17366	0.00031	0.00713767
								GO:1903305	regulation of regulated secretory pathway	biological process	29/3113	86/17366	0.00032	0.00733391
								GO:0043270	positive regulation of ion transport	biological process	56/3113	201/17366	0.00032	0.00733391
								GO:0060401	cytosolic calcium ion transport	biological process	38/3113	123/17366	0.00032	0.00733391
								GO:0009415	response to water	biological process	9/3113	15/17366	0.00033	0.00751683
								GO:0071402	cellular response to lipoprotein particle stimulus	biological process	9/3113	15/17366	0.00033	0.00751683
								GO:1905523	positive regulation of macrophage migration	biological process	9/3113	15/17366	0.00033	0.00751683
								GO:0070227	lymphocyte apoptotic process	biological process	22/3113	59/17366	0.00033	0.00751683
								GO:0098590	plasma membrane region	cellular component	173/3351	746/18335	0.00033	0.00768429
								GO:0043542	endothelial cell migration	biological process	41/3113	136/17366	0.00034	0.00768586
								GO:0032743	positive regulation of interleukin-2 production	biological process	12/3113	24/17366	0.00034	0.00768586
								GO:0048679	regulation of axon regeneration	biological process	12/3113	24/17366	0.00034	0.00768586
								GO:2000403	positive regulation of lymphocyte migration	biological process	12/3113	24/17366	0.00034	0.00768586
								GO:0044281	small molecule metabolic process	biological process	333/3113	1575/17366	0.00034	0.00768586
								GO:0000323	lytic vacuole	cellular component	101/3351	402/18335	0.00034	0.00771671
								GO:0005764	lysosome	cellular component	101/3351	402/18335	0.00034	0.00771671
								GO:0021915	neural tube development	biological process	44/3113	149/17366	0.00035	0.00788797
								GO:0031334	positive regulation of protein complex assembly	biological process	52/3113	184/17366	0.00035	0.00788797
								GO:0022604	regulation of cell morphogenesis	biological process	94/3113	377/17366	0.00036	0.00801632
								GO:0000904	cell morphogenesis involved in differentiation	biological process	130/3113	550/17366	0.00036	0.00801632
								GO:0035588	G-protein coupled purinergic receptor signaling pathway	biological process	11/3113	21/17366	0.00036	0.00801632
								GO:0046365	monosaccharide catabolic process	biological process	11/3113	21/17366	0.00036	0.00801632
								GO:0002714	positive regulation of B cell mediated immunity	biological process	15/3113	34/17366	0.00036	0.00801632
								GO:0002891	positive regulation of immunoglobulin mediated immune response	biological process	15/3113	34/17366	0.00036	0.00801632
								GO:0006509	membrane protein ectodomain proteolysis	biological process	15/3113	34/17366	0.00036	0.00801632
								GO:0046638	positive regulation of alpha-beta T cell differentiation	biological process	15/3113	34/17366	0.00036	0.00801632
								GO:0016053	organic acid biosynthetic process	biological process	79/3113	307/17366	0.00037	0.00815368
								GO:0002448	mast cell mediated immunity	biological process	17/3113	41/17366	0.00037	0.00815368
								GO:0043303	mast cell degranulation	biological process	17/3113	41/17366	0.00037	0.00815368
								GO:0050710	negative regulation of cytokine secretion	biological process	17/3113	41/17366	0.00037	0.00815368
								GO:1903556	negative regulation of tumor necrosis factor superfamily cytokine production	biological process	17/3113	41/17366	0.00037	0.00815368
								GO:0009790	embryo development	biological process	194/3113	867/17366	0.00037	0.00815368
								GO:0032956	regulation of actin cytoskeleton organization	biological process	69/3113	261/17366	0.00037	0.00815368
								GO:0043412	macromolecule modification	biological process	661/3113	3308/17366	0.00038	0.00831257
								GO:0030041	actin filament polymerization	biological process	42/3113	141/17366	0.00038	0.00831257
								GO:0048754	branching morphogenesis of an epithelial tube	biological process	42/3113	141/17366	0.00038	0.00831257
								GO:0051649	establishment of localization in cell	biological process	300/3113	1407/17366	0.00038	0.00831257
								GO:0050709	negative regulation of protein secretion	biological process	31/3113	95/17366	0.00038	0.00831257
								GO:0072593	reactive oxygen species metabolic process	biological process	55/3113	198/17366	0.00039	0.00846914
								GO:0002793	positive regulation of peptide secretion	biological process	57/3113	207/17366	0.00039	0.00846914
								GO:0007584	response to nutrient	biological process	61/3113	225/17366	0.00039	0.00846914
								GO:0001843	neural tube closure	biological process	27/3113	79/17366	0.00039	0.00846914
								GO:0046031	ADP metabolic process	biological process	28/3113	83/17366	0.00039	0.00846914
								GO:0051235	maintenance of location	biological process	68/3113	257/17366	0.0004	0.00866105
								GO:0022411	cellular component disassembly	biological process	73/3113	280/17366	0.0004	0.00866105
								GO:0080135	regulation of cellular response to stress	biological process	114/3113	474/17366	0.00041	0.00886469
								GO:0043588	skin development	biological process	56/3113	203/17366	0.00042	0.00902848
								GO:0008154	actin polymerization or depolymerization	biological process	49/3113	172/17366	0.00042	0.00902848
								GO:1902622	regulation of neutrophil migration	biological process	14/3113	31/17366	0.00042	0.00902848
								GO:0001706	endoderm formation	biological process	18/3113	45/17366	0.00042	0.00902848
								GO:0034613	cellular protein localization	biological process	260/3113	1204/17366	0.00043	0.00923013
								GO:0030234	enzyme regulator activity	molecular function	183/2935	813/16779	0.00011	0.00937521
								GO:0007015	actin filament organization	biological process	81/3113	318/17366	0.00044	0.00941764
								GO:0046434	organophosphate catabolic process	biological process	48/3113	168/17366	0.00044	0.00941764
								GO:0070727	cellular macromolecule localization	biological process	262/3113	1215/17366	0.00045	0.00960408
								GO:0051259	protein complex oligomerization	biological process	105/3113	432/17366	0.00045	0.00960408
								GO:0007010	cytoskeleton organization	biological process	225/3113	1027/17366	0.00046	0.00978946
								GO:0002792	negative regulation of peptide secretion	biological process	32/3113	100/17366	0.00046	0.00978946
								GO:0043933	protein-containing complex subunit organization	biological process	312/3113	1473/17366	0.00047	0.009988
								GO:0051209	release of sequestered calcium ion into cytosol	biological process	30/3113	92/17366	0.00048	0.0101715
								GO:0051283	negative regulation of sequestering of calcium ion	biological process	30/3113	92/17366	0.00048	0.0101715
								GO:0090504	epiboly	biological process	13/3113	28/17366	0.00049	0.0103247
								GO:0061024	membrane organization	biological process	139/3113	598/17366	0.00049	0.0103247
								GO:0072657	protein localization to membrane	biological process	70/3113	268/17366	0.00049	0.0103247
								GO:0060606	tube closure	biological process	27/3113	80/17366	0.00049	0.0103247
								GO:0045296	cadherin binding	molecular function	63/2935	231/16779	0.00013	0.0106366
								GO:0042287	MHC protein binding	molecular function	14/2935	29/16779	0.00013	0.0106366
								GO:0009132	nucleoside diphosphate metabolic process	biological process	35/3113	113/17366	0.00051	0.0107309
								GO:0030833	regulation of actin filament polymerization	biological process	39/3113	130/17366	0.00052	0.0108951
								GO:0002279	mast cell activation involved in immune response	biological process	17/3113	42/17366	0.00052	0.0108951
								GO:0032722	positive regulation of chemokine production	biological process	17/3113	42/17366	0.00052	0.0108951
								GO:0003735	structural constituent of ribosome	molecular function	121/2935	507/16779	0.00014	0.0110142
								GO:0016757	transferase activity, transferring glycosyl groups	molecular function	67/2935	250/16779	0.00014	0.0110142
								GO:0006887	exocytosis	biological process	67/3113	255/17366	0.00054	0.0112983
								GO:0070555	response to interleukin-1	biological process	33/3113	105/17366	0.00055	0.0114432
								GO:0001782	B cell homeostasis	biological process	12/3113	25/17366	0.00055	0.0114432
								GO:0002675	positive regulation of acute inflammatory response	biological process	12/3113	25/17366	0.00055	0.0114432
								GO:0051480	regulation of cytosolic calcium ion concentration	biological process	70/3113	269/17366	0.00055	0.0114432
								GO:0005125	cytokine activity	molecular function	48/2935	165/16779	0.00015	0.0115783
								GO:0050777	negative regulation of immune response	biological process	32/3113	101/17366	0.00056	0.011635
								GO:0018193	peptidyl-amino acid modification	biological process	215/3113	980/17366	0.00057	0.0118263
								GO:0097237	cellular response to toxic substance	biological process	57/3113	210/17366	0.00058	0.0119506
								GO:0010959	regulation of metal ion transport	biological process	77/3113	302/17366	0.00058	0.0119506
								GO:0070228	regulation of lymphocyte apoptotic process	biological process	18/3113	46/17366	0.00058	0.0119506
								GO:0008064	regulation of actin polymerization or depolymerization	biological process	43/3113	148/17366	0.00058	0.0119506
								GO:0030832	regulation of actin filament length	biological process	43/3113	148/17366	0.00058	0.0119506
								GO:0042063	gliogenesis	biological process	64/3113	242/17366	0.00059	0.0121231
								GO:0051282	regulation of sequestering of calcium ion	biological process	30/3113	93/17366	0.00059	0.0121231
								GO:0009144	purine nucleoside triphosphate metabolic process	biological process	62/3113	233/17366	0.0006	0.0123116
								GO:0050704	regulation of interleukin-1 secretion	biological process	11/3113	22/17366	0.00061	0.0124311
								GO:0010810	regulation of cell-substrate adhesion	biological process	45/3113	157/17366	0.00061	0.0124311
								GO:0050714	positive regulation of protein secretion	biological process	52/3113	188/17366	0.00061	0.0124311
								GO:0051924	regulation of calcium ion transport	biological process	52/3113	188/17366	0.00061	0.0124311
								GO:0072330	monocarboxylic acid biosynthetic process	biological process	58/3113	215/17366	0.00061	0.0124311
								GO:0006096	glycolytic process	biological process	26/3113	77/17366	0.00062	0.0126177
								GO:0045646	regulation of erythrocyte differentiation	biological process	14/3113	32/17366	0.00063	0.0128037
								GO:1990932	5.8S rRNA binding	molecular function	6/2935	7/16779	0.00017	0.0128791
								GO:0002407	dendritic cell chemotaxis	biological process	9/3113	16/17366	0.00064	0.0129013
								GO:0006907	pinocytosis	biological process	9/3113	16/17366	0.00064	0.0129013
								GO:0035313	wound healing, spreading of epidermal cells	biological process	9/3113	16/17366	0.00064	0.0129013
								GO:0050857	positive regulation of antigen receptor-mediated signaling pathway	biological process	9/3113	16/17366	0.00064	0.0129013
								GO:0002724	regulation of T cell cytokine production	biological process	10/3113	19/17366	0.00064	0.0129013
								GO:0043011	myeloid dendritic cell differentiation	biological process	10/3113	19/17366	0.00064	0.0129013
								GO:0006629	lipid metabolic process	biological process	222/3113	1018/17366	0.00065	0.0130852
								GO:0002579	positive regulation of antigen processing and presentation	biological process	6/3113	8/17366	0.00066	0.0131797
								GO:0009414	response to water deprivation	biological process	6/3113	8/17366	0.00066	0.0131797
								GO:0010940	positive regulation of necrotic cell death	biological process	6/3113	8/17366	0.00066	0.0131797
								GO:0060100	positive regulation of phagocytosis, engulfment	biological process	6/3113	8/17366	0.00066	0.0131797
								GO:0072567	chemokine (C-X-C motif) ligand 2 production	biological process	6/3113	8/17366	0.00066	0.0131797
								GO:1905155	positive regulation of membrane invagination	biological process	6/3113	8/17366	0.00066	0.0131797
								GO:0032271	regulation of protein polymerization	biological process	46/3113	162/17366	0.00067	0.0133614
								GO:0042277	peptide binding	molecular function	57/2935	206/16779	0.00018	0.0133887
								GO:0010975	regulation of neuron projection development	biological process	98/3113	403/17366	0.00068	0.0135246
								GO:0043367	CD4-positive, alpha-beta T cell differentiation	biological process	20/3113	54/17366	0.00068	0.0135246
								GO:1901698	response to nitrogen compound	biological process	205/3113	933/17366	0.0007	0.0138854
								GO:0030111	regulation of Wnt signaling pathway	biological process	56/3113	207/17366	0.0007	0.0138854
								GO:0062013	positive regulation of small molecule metabolic process	biological process	45/3113	158/17366	0.00071	0.0140463
								GO:0051260	protein homooligomerization	biological process	71/3113	276/17366	0.00071	0.0140463
								GO:0006165	nucleoside diphosphate phosphorylation	biological process	30/3113	94/17366	0.00072	0.0142064
								GO:0051208	sequestering of calcium ion	biological process	30/3113	94/17366	0.00072	0.0142064
								GO:0001838	embryonic epithelial tube formation	biological process	35/3113	115/17366	0.00073	0.0143657
								GO:0016052	carbohydrate catabolic process	biological process	35/3113	115/17366	0.00073	0.0143657
								GO:0010574	regulation of vascular endothelial growth factor production	biological process	13/3113	29/17366	0.00074	0.0144859
								GO:0032965	regulation of collagen biosynthetic process	biological process	13/3113	29/17366	0.00074	0.0144859
								GO:0001570	vasculogenesis	biological process	22/3113	62/17366	0.00074	0.0144859
								GO:0002040	sprouting angiogenesis	biological process	22/3113	62/17366	0.00074	0.0144859
								GO:0000302	response to reactive oxygen species	biological process	55/3113	203/17366	0.00075	0.0146432
								GO:0009991	response to extracellular stimulus	biological process	117/3113	496/17366	0.00075	0.0146432
								GO:0099024	plasma membrane invagination	biological process	38/3113	128/17366	0.00076	0.0147803
								GO:0045185	maintenance of protein location	biological process	23/3113	66/17366	0.00076	0.0147803
								GO:0008360	regulation of cell shape	biological process	34/3113	111/17366	0.00076	0.0147803
								GO:0006757	ATP generation from ADP	biological process	26/3113	78/17366	0.00077	0.0149553
								GO:0046718	viral entry into host cell	biological process	18/3113	47/17366	0.00079	0.0152641
								GO:0001889	liver development	biological process	43/3113	150/17366	0.00079	0.0152641
								GO:0019058	viral life cycle	biological process	43/3113	150/17366	0.00079	0.0152641
								GO:0055065	metal ion homeostasis	biological process	115/3113	487/17366	0.00079	0.0152641
								GO:0045471	response to ethanol	biological process	47/3113	168/17366	0.00083	0.0160162
								GO:0007219	Notch signaling pathway	biological process	39/3113	133/17366	0.00084	0.0161882
								GO:0032273	positive regulation of protein polymerization	biological process	31/3113	99/17366	0.00085	0.0163598
								GO:0033028	myeloid cell apoptotic process	biological process	12/3113	26/17366	0.00086	0.0165096
								GO:1902624	positive regulation of neutrophil migration	biological process	12/3113	26/17366	0.00086	0.0165096
								GO:0006807	nitrogen compound metabolic process	biological process	1646/3113	8738/17366	0.00087	0.0166372
								GO:0034121	regulation of toll-like receptor signaling pathway	biological process	16/3113	40/17366	0.00087	0.0166372
								GO:1903307	positive regulation of regulated secretory pathway	biological process	16/3113	40/17366	0.00087	0.0166372
								GO:0042887	amide transmembrane transporter activity	molecular function	16/2935	37/16779	0.00023	0.0168023
								GO:2001235	positive regulation of apoptotic signaling pathway	biological process	38/3113	129/17366	0.00089	0.0169761
								GO:0071300	cellular response to retinoic acid	biological process	20/3113	55/17366	0.00089	0.0169761
								GO:0072562	blood microparticle	cellular component	49/3351	173/18335	0.00076	0.0170335
								GO:0048598	embryonic morphogenesis	biological process	121/3113	518/17366	0.00091	0.0172691
								GO:0001558	regulation of cell growth	biological process	82/3113	330/17366	0.00091	0.0172691
								GO:0009199	ribonucleoside triphosphate metabolic process	biological process	61/3113	232/17366	0.00091	0.0172691
								GO:0010712	regulation of collagen metabolic process	biological process	14/3113	33/17366	0.00091	0.0172691
								GO:0002468	dendritic cell antigen processing and presentation	biological process	5/3113	6/17366	0.00094	0.0176808
								GO:0006735	NADH regeneration	biological process	5/3113	6/17366	0.00094	0.0176808
								GO:0015840	urea transport	biological process	5/3113	6/17366	0.00094	0.0176808
								GO:0061081	positive regulation of myeloid leukocyte cytokine production involved in immune response	biological process	5/3113	6/17366	0.00094	0.0176808
								GO:0061621	canonical glycolysis	biological process	5/3113	6/17366	0.00094	0.0176808
								GO:0061718	glucose catabolic process to pyruvate	biological process	5/3113	6/17366	0.00094	0.0176808
								GO:0070099	regulation of chemokine-mediated signaling pathway	biological process	5/3113	6/17366	0.00094	0.0176808
								GO:0021782	glial cell development	biological process	25/3113	75/17366	0.00096	0.0180342
								GO:0002712	regulation of B cell mediated immunity	biological process	17/3113	44/17366	0.00097	0.0180401
								GO:0002889	regulation of immunoglobulin mediated immune response	biological process	17/3113	44/17366	0.00097	0.0180401
								GO:0002446	neutrophil mediated immunity	biological process	11/3113	23/17366	0.00097	0.0180401
								GO:0022617	extracellular matrix disassembly	biological process	11/3113	23/17366	0.00097	0.0180401
								GO:0033032	regulation of myeloid cell apoptotic process	biological process	11/3113	23/17366	0.00097	0.0180401
								GO:0036230	granulocyte activation	biological process	11/3113	23/17366	0.00097	0.0180401
								GO:0060444	branching involved in mammary gland duct morphogenesis	biological process	11/3113	23/17366	0.00097	0.0180401
								GO:2000516	positive regulation of CD4-positive, alpha-beta T cell activation	biological process	11/3113	23/17366	0.00097	0.0180401
								GO:0032970	regulation of actin filament-based process	biological process	74/3113	293/17366	0.00098	0.0182033
								GO:0009628	response to abiotic stimulus	biological process	215/3113	990/17366	0.00099	0.0182525
								GO:0010324	membrane invagination	biological process	39/3113	134/17366	0.00099	0.0182525
								GO:0002517	T cell tolerance induction	biological process	7/3113	11/17366	0.00099	0.0182525
								GO:0051044	positive regulation of membrane protein ectodomain proteolysis	biological process	7/3113	11/17366	0.00099	0.0182525
								GO:0070486	leukocyte aggregation	biological process	7/3113	11/17366	0.00099	0.0182525
								GO:1905153	regulation of membrane invagination	biological process	7/3113	11/17366	0.00099	0.0182525
								GO:0002526	acute inflammatory response	biological process	31/3113	100/17366	0.00102	0.0187578
								GO:0000461	endonucleolytic cleavage to generate mature 3'-end of SSU-rRNA from (SSU-rRNA, 5.8S rRNA, LSU-rRNA)	biological process	4/3113	4/17366	0.00103	0.0187578
								GO:0002606	positive regulation of dendritic cell antigen processing and presentation	biological process	4/3113	4/17366	0.00103	0.0187578
								GO:0050859	negative regulation of B cell receptor signaling pathway	biological process	4/3113	4/17366	0.00103	0.0187578
								GO:0060907	positive regulation of macrophage cytokine production	biological process	4/3113	4/17366	0.00103	0.0187578
								GO:1904401	cellular response to Thyroid stimulating hormone	biological process	4/3113	4/17366	0.00103	0.0187578
								GO:1904588	cellular response to glycoprotein	biological process	4/3113	4/17366	0.00103	0.0187578
								GO:2000427	positive regulation of apoptotic cell clearance	biological process	4/3113	4/17366	0.00103	0.0187578
								GO:2000503	positive regulation of natural killer cell chemotaxis	biological process	4/3113	4/17366	0.00103	0.0187578
								GO:0051091	positive regulation of DNA binding transcription factor activity	biological process	50/3113	183/17366	0.00103	0.0187578
								GO:0051224	negative regulation of protein transport	biological process	38/3113	130/17366	0.00104	0.0189168
								GO:0010243	response to organonitrogen compound	biological process	187/3113	849/17366	0.00105	0.0189828
								GO:0030260	entry into host cell	biological process	18/3113	48/17366	0.00105	0.0189828
								GO:0044409	entry into host	biological process	18/3113	48/17366	0.00105	0.0189828
								GO:0051806	entry into cell of other organism involved in symbiotic interaction	biological process	18/3113	48/17366	0.00105	0.0189828
								GO:0051828	entry into other organism involved in symbiotic interaction	biological process	18/3113	48/17366	0.00105	0.0189828
								GO:0036477	somatodendritic compartment	cellular component	149/3351	643/18335	0.00086	0.0190368
								GO:0002544	chronic inflammatory response	biological process	10/3113	20/17366	0.00108	0.0195015
								GO:0042742	defense response to bacterium	biological process	68/3113	266/17366	0.00109	0.0195871
								GO:0001913	T cell mediated cytotoxicity	biological process	13/3113	30/17366	0.00109	0.0195871
								GO:0030199	collagen fibril organization	biological process	13/3113	30/17366	0.00109	0.0195871
								GO:0060603	mammary gland duct morphogenesis	biological process	13/3113	30/17366	0.00109	0.0195871
								GO:0031102	neuron projection regeneration	biological process	19/3113	52/17366	0.00111	0.0199225
								GO:0002313	mature B cell differentiation involved in immune response	biological process	8/3113	14/17366	0.00113	0.0201359
								GO:0002495	antigen processing and presentation of peptide antigen via MHC class II	biological process	8/3113	14/17366	0.00113	0.0201359
								GO:0010759	positive regulation of macrophage chemotaxis	biological process	8/3113	14/17366	0.00113	0.0201359
								GO:0019884	antigen processing and presentation of exogenous antigen	biological process	8/3113	14/17366	0.00113	0.0201359
								GO:0090177	establishment of planar polarity involved in neural tube closure	biological process	8/3113	14/17366	0.00113	0.0201359
								GO:1901623	regulation of lymphocyte chemotaxis	biological process	8/3113	14/17366	0.00113	0.0201359
								GO:0030574	collagen catabolic process	biological process	9/3113	17/17366	0.00114	0.0202656
								GO:0033630	positive regulation of cell adhesion mediated by integrin	biological process	9/3113	17/17366	0.00114	0.0202656
								GO:0030183	B cell differentiation	biological process	27/3113	84/17366	0.00115	0.0203463
								GO:0001933	negative regulation of protein phosphorylation	biological process	84/3113	342/17366	0.00115	0.0203463
								GO:0007369	gastrulation	biological process	44/3113	157/17366	0.00115	0.0203463
								GO:0042542	response to hydrogen peroxide	biological process	39/3113	135/17366	0.00115	0.0203463
								GO:0046658	anchored component of plasma membrane	cellular component	15/3351	36/18335	0.00094	0.0205539
								GO:0019865	immunoglobulin binding	molecular function	10/2935	18/16779	0.00029	0.0208139
								GO:0002312	B cell activation involved in immune response	biological process	21/3113	60/17366	0.00118	0.0208523
								GO:0031529	ruffle organization	biological process	16/3113	41/17366	0.0012	0.0211055
								GO:0048806	genitalia development	biological process	16/3113	41/17366	0.0012	0.0211055
								GO:0070231	T cell apoptotic process	biological process	16/3113	41/17366	0.0012	0.0211055
								GO:0060021	roof of mouth development	biological process	24/3113	72/17366	0.0012	0.0211055
								GO:0046034	ATP metabolic process	biological process	55/3113	207/17366	0.00122	0.021432
								GO:0061008	hepaticobiliary system development	biological process	43/3113	153/17366	0.00123	0.0215568
								GO:0016055	Wnt signaling pathway	biological process	75/3113	300/17366	0.00123	0.0215568
								GO:0004715	non-membrane spanning protein tyrosine kinase activity	molecular function	18/2935	45/16779	0.00031	0.0218657
								GO:0032526	response to retinoic acid	biological process	30/3113	97/17366	0.00127	0.0222317
								GO:0097197	tetraspanin-enriched microdomain	cellular component	5/3351	6/18335	0.00103	0.0222505
								GO:0015985	energy coupled proton transport, down electrochemical gradient	biological process	12/3113	27/17366	0.00129	0.0225025
								GO:0015986	ATP synthesis coupled proton transport	biological process	12/3113	27/17366	0.00129	0.0225025
								GO:2000404	regulation of T cell migration	biological process	12/3113	27/17366	0.00129	0.0225025
								GO:0043551	regulation of phosphatidylinositol 3-kinase activity	biological process	14/3113	34/17366	0.0013	0.0226504
								GO:0001725	stress fiber	cellular component	19/3351	51/18335	0.00108	0.0227816
								GO:0097517	contractile actin filament bundle	cellular component	19/3351	51/18335	0.00108	0.0227816
								GO:0006875	cellular metal ion homeostasis	biological process	103/3113	435/17366	0.00131	0.022798
								GO:0009205	purine ribonucleoside triphosphate metabolic process	biological process	59/3113	226/17366	0.00132	0.0229452
								GO:0019815	B cell receptor complex	cellular component	4/3351	4/18335	0.00111	0.0231422
								GO:0009141	nucleoside triphosphate metabolic process	biological process	65/3113	254/17366	0.00135	0.0233848
								GO:0007568	aging	biological process	75/3113	301/17366	0.00135	0.0233848
								GO:0198738	cell-cell signaling by wnt	biological process	75/3113	301/17366	0.00135	0.0233848
								GO:0022408	negative regulation of cell-cell adhesion	biological process	36/3113	123/17366	0.00136	0.0235034
								GO:0031400	negative regulation of protein modification process	biological process	106/3113	450/17366	0.00136	0.0235034
								GO:0005839	proteasome core complex	cellular component	11/3351	23/18335	0.00115	0.0237006
								GO:0031175	neuron projection development	biological process	170/3113	768/17366	0.00138	0.0238214
								GO:0060560	developmental growth involved in morphogenesis	biological process	53/3113	199/17366	0.0014	0.0241387
								GO:0060828	regulation of canonical Wnt signaling pathway	biological process	43/3113	154/17366	0.00141	0.024283
								GO:0031985	Golgi cisterna	cellular component	21/3351	59/18335	0.0012	0.02445
								GO:0050871	positive regulation of B cell activation	biological process	45/3113	163/17366	0.00143	0.024599
								GO:0042866	pyruvate biosynthetic process	biological process	26/3113	81/17366	0.00144	0.0247424
								GO:0048407	platelet-derived growth factor binding	molecular function	7/2935	10/16779	0.00036	0.024962
								GO:0046939	nucleotide phosphorylation	biological process	31/3113	102/17366	0.00146	0.0250572
								GO:0070482	response to oxygen levels	biological process	79/3113	321/17366	0.00149	0.0255426
								GO:0005938	cell cortex	cellular component	54/3351	199/18335	0.00127	0.0255855
								GO:0043433	negative regulation of DNA binding transcription factor activity	biological process	34/3113	115/17366	0.0015	0.0256845
								GO:0043236	laminin binding	molecular function	13/2935	28/16779	0.00038	0.0259097
								GO:0051048	negative regulation of secretion	biological process	48/3113	177/17366	0.00153	0.0261681
								GO:0042326	negative regulation of phosphorylation	biological process	90/3113	374/17366	0.00154	0.0263089
								GO:0060284	regulation of cell development	biological process	168/3113	760/17366	0.00157	0.0267907
								GO:0010573	vascular endothelial growth factor production	biological process	13/3113	31/17366	0.00158	0.026869
								GO:0046006	regulation of activated T cell proliferation	biological process	13/3113	31/17366	0.00158	0.026869
								GO:0001841	neural tube formation	biological process	29/3113	94/17366	0.00158	0.026869
								GO:0050801	ion homeostasis	biological process	139/3113	615/17366	0.0016	0.0271781
								GO:0031103	axon regeneration	biological process	16/3113	42/17366	0.00162	0.0274865
								GO:0044425	membrane part	cellular component	1447/3351	7493/18335	0.0014	0.0278911
								GO:0016787	hydrolase activity	molecular function	479/2935	2402/16779	0.00042	0.0281675
								GO:0072175	epithelial tube formation	biological process	35/3113	120/17366	0.00168	0.0284153
								GO:0002866	positive regulation of acute inflammatory response to antigenic stimulus	biological process	6/3113	9/17366	0.00169	0.0284153
								GO:0033080	immature T cell proliferation in thymus	biological process	6/3113	9/17366	0.00169	0.0284153
								GO:0038094	Fc-gamma receptor signaling pathway	biological process	6/3113	9/17366	0.00169	0.0284153
								GO:0042535	positive regulation of tumor necrosis factor biosynthetic process	biological process	6/3113	9/17366	0.00169	0.0284153
								GO:0060033	anatomical structure regression	biological process	6/3113	9/17366	0.00169	0.0284153
								GO:1904587	response to glycoprotein	biological process	6/3113	9/17366	0.00169	0.0284153
								GO:0030001	metal ion transport	biological process	161/3113	726/17366	0.00169	0.0284153
								GO:0014020	primary neural tube formation	biological process	27/3113	86/17366	0.0017	0.0285512
								GO:0043628	ncRNA 3'-end processing	biological process	10/3113	21/17366	0.00173	0.0289571
								GO:1905521	regulation of macrophage migration	biological process	10/3113	21/17366	0.00173	0.0289571
								GO:2000406	positive regulation of T cell migration	biological process	10/3113	21/17366	0.00173	0.0289571
								GO:0048699	generation of neurons	biological process	258/3113	1222/17366	0.00174	0.0290918
								GO:0052547	regulation of peptidase activity	biological process	93/3113	390/17366	0.00175	0.0292262
								GO:0009056	catabolic process	biological process	354/3113	1723/17366	0.00179	0.0298607
								GO:0008047	enzyme activator activity	molecular function	87/2935	355/16779	0.00046	0.0303526
								GO:0050673	epithelial cell proliferation	biological process	80/3113	328/17366	0.00183	0.0304939
								GO:0030030	cell projection organization	biological process	238/3113	1120/17366	0.00184	0.0306262
								GO:0009167	purine ribonucleoside monophosphate metabolic process	biological process	62/3113	243/17366	0.00185	0.0307583
								GO:0009187	cyclic nucleotide metabolic process	biological process	43/3113	156/17366	0.00186	0.0308901
								GO:0003746	translation elongation factor activity	molecular function	11/2935	22/16779	0.00049	0.0313217
								GO:0019200	carbohydrate kinase activity	molecular function	11/2935	22/16779	0.00049	0.0313217
								GO:0001666	response to hypoxia	biological process	73/3113	295/17366	0.00189	0.0313534
								GO:0060071	Wnt signaling pathway, planar cell polarity pathway	biological process	12/3113	28/17366	0.0019	0.0314143
								GO:0070232	regulation of T cell apoptotic process	biological process	12/3113	28/17366	0.0019	0.0314143
								GO:0010721	negative regulation of cell development	biological process	66/3113	262/17366	0.0019	0.0314143
								GO:1904950	negative regulation of establishment of protein localization	biological process	38/3113	134/17366	0.00191	0.0315446
								GO:0034122	negative regulation of toll-like receptor signaling pathway	biological process	9/3113	18/17366	0.00192	0.0316047
								GO:0051043	regulation of membrane protein ectodomain proteolysis	biological process	9/3113	18/17366	0.00192	0.0316047
								GO:0072503	cellular divalent inorganic cation homeostasis	biological process	88/3113	367/17366	0.00192	0.0316047
								GO:0071496	cellular response to external stimulus	biological process	70/3113	281/17366	0.00193	0.0316992
								GO:0008610	lipid biosynthetic process	biological process	102/3113	435/17366	0.00193	0.0316992
								GO:0006959	humoral immune response	biological process	50/3113	188/17366	0.00194	0.0318284
								GO:0055085	transmembrane transport	biological process	276/3113	1318/17366	0.00197	0.032285
								GO:2001233	regulation of apoptotic signaling pathway	biological process	75/3113	305/17366	0.00198	0.0324133
								GO:0045058	T cell selection	biological process	15/3113	39/17366	0.00201	0.0325467
								GO:0003376	sphingosine-1-phosphate signaling pathway	biological process	7/3113	12/17366	0.00201	0.0325467
								GO:0031274	positive regulation of pseudopodium assembly	biological process	7/3113	12/17366	0.00201	0.0325467
								GO:0038065	collagen-activated signaling pathway	biological process	7/3113	12/17366	0.00201	0.0325467
								GO:0046629	gamma-delta T cell activation	biological process	7/3113	12/17366	0.00201	0.0325467
								GO:0048681	negative regulation of axon regeneration	biological process	7/3113	12/17366	0.00201	0.0325467
								GO:0071404	cellular response to low-density lipoprotein particle stimulus	biological process	7/3113	12/17366	0.00201	0.0325467
								GO:0090179	planar cell polarity pathway involved in neural tube closure	biological process	7/3113	12/17366	0.00201	0.0325467
								GO:0090195	chemokine secretion	biological process	7/3113	12/17366	0.00201	0.0325467
								GO:0090196	regulation of chemokine secretion	biological process	7/3113	12/17366	0.00201	0.0325467
								GO:0019956	chemokine binding	molecular function	10/2935	19/16779	0.00052	0.032728
								GO:0002523	leukocyte migration involved in inflammatory response	biological process	8/3113	15/17366	0.00205	0.0328728
								GO:0016074	snoRNA metabolic process	biological process	8/3113	15/17366	0.00205	0.0328728
								GO:0031268	pseudopodium organization	biological process	8/3113	15/17366	0.00205	0.0328728
								GO:0042249	establishment of planar polarity of embryonic epithelium	biological process	8/3113	15/17366	0.00205	0.0328728
								GO:0045652	regulation of megakaryocyte differentiation	biological process	8/3113	15/17366	0.00205	0.0328728
								GO:0070208	protein heterotrimerization	biological process	8/3113	15/17366	0.00205	0.0328728
								GO:0070571	negative regulation of neuron projection regeneration	biological process	8/3113	15/17366	0.00205	0.0328728
								GO:0051271	negative regulation of cellular component movement	biological process	59/3113	230/17366	0.00205	0.0328728
								GO:0009126	purine nucleoside monophosphate metabolic process	biological process	62/3113	244/17366	0.00205	0.0328728
								GO:0033619	membrane protein proteolysis	biological process	16/3113	43/17366	0.00215	0.0343654
								GO:0043550	regulation of lipid kinase activity	biological process	16/3113	43/17366	0.00215	0.0343654
								GO:0060324	face development	biological process	16/3113	43/17366	0.00215	0.0343654
								GO:0016323	basolateral plasma membrane	cellular component	48/3351	175/18335	0.00179	0.0352689
								GO:0010563	negative regulation of phosphorus metabolic process	biological process	111/3113	481/17366	0.00222	0.0354083
								GO:0045936	negative regulation of phosphate metabolic process	biological process	111/3113	481/17366	0.00222	0.0354083
								GO:0051493	regulation of cytoskeleton organization	biological process	94/3113	398/17366	0.00225	0.0358484
								GO:0032370	positive regulation of lipid transport	biological process	17/3113	47/17366	0.00226	0.0358543
								GO:0032890	regulation of organic acid transport	biological process	17/3113	47/17366	0.00226	0.0358543
								GO:0046637	regulation of alpha-beta T cell differentiation	biological process	17/3113	47/17366	0.00226	0.0358543
								GO:0002369	T cell cytokine production	biological process	11/3113	25/17366	0.00226	0.0358543
								GO:0043231	intracellular membrane-bounded organelle	cellular component	1637/3351	8539/18335	0.00184	0.03586
								GO:0015078	proton transmembrane transporter activity	molecular function	37/2935	125/16779	0.00058	0.0359512
								GO:0044445	cytosolic part	cellular component	109/3351	460/18335	0.00187	0.0360528
								GO:0034446	substrate adhesion-dependent cell spreading	biological process	23/3113	71/17366	0.00231	0.0366086
								GO:0071398	cellular response to fatty acid	biological process	18/3113	51/17366	0.00233	0.0368471
								GO:0036293	response to decreased oxygen levels	biological process	74/3113	302/17366	0.00233	0.0368471
								GO:0055074	calcium ion homeostasis	biological process	84/3113	350/17366	0.00234	0.036966
								GO:0042641	actomyosin	cellular component	21/3351	61/18335	0.00194	0.0370045
								GO:0035148	tube formation	biological process	37/3113	131/17366	0.00235	0.0370454
								GO:0098662	inorganic cation transmembrane transport	biological process	141/3113	631/17366	0.00235	0.0370454
								GO:0001704	formation of primary germ layer	biological process	31/3113	105/17366	0.00243	0.0382661
								GO:0010638	positive regulation of organelle organization	biological process	118/3113	517/17366	0.00245	0.0385403
								GO:0006024	glycosaminoglycan biosynthetic process	biological process	14/3113	36/17366	0.00248	0.03893
								GO:0061098	positive regulation of protein tyrosine kinase activity	biological process	14/3113	36/17366	0.00248	0.03893
								GO:0120036	plasma membrane bounded cell projection organization	biological process	233/3113	1101/17366	0.00253	0.0396731
								GO:0032386	regulation of intracellular transport	biological process	79/3113	327/17366	0.00256	0.0401013
								GO:0002691	regulation of cellular extravasation	biological process	10/3113	22/17366	0.00266	0.0415803
								GO:2000108	positive regulation of leukocyte apoptotic process	biological process	10/3113	22/17366	0.00266	0.0415803
								GO:0014065	phosphatidylinositol 3-kinase signaling	biological process	29/3113	97/17366	0.00268	0.0416743
								GO:0001736	establishment of planar polarity	biological process	15/3113	40/17366	0.00268	0.0416743
								GO:0006023	aminoglycan biosynthetic process	biological process	15/3113	40/17366	0.00268	0.0416743
								GO:0007164	establishment of tissue polarity	biological process	15/3113	40/17366	0.00268	0.0416743
								GO:0070265	necrotic cell death	biological process	15/3113	40/17366	0.00268	0.0416743
								GO:0006874	cellular calcium ion homeostasis	biological process	82/3113	342/17366	0.00269	0.0417862
								GO:0043491	protein kinase B signaling	biological process	37/3113	132/17366	0.00271	0.0420092
								GO:0090175	regulation of establishment of planar polarity	biological process	12/3113	29/17366	0.00271	0.0420092
								GO:0072507	divalent inorganic cation homeostasis	biological process	90/3113	381/17366	0.00274	0.0424301
								GO:1903531	negative regulation of secretion by cell	biological process	43/3113	159/17366	0.00275	0.0425408
								GO:0043167	ion binding	molecular function	935/2935	4931/16779	0.0007	0.0427418
								GO:0002576	platelet degranulation	biological process	5/3113	7/17366	0.00281	0.0427585
								GO:0002645	positive regulation of tolerance induction	biological process	5/3113	7/17366	0.00281	0.0427585
								GO:0002885	positive regulation of hypersensitivity	biological process	5/3113	7/17366	0.00281	0.0427585
								GO:0019885	antigen processing and presentation of endogenous peptide antigen via MHC class I	biological process	5/3113	7/17366	0.00281	0.0427585
								GO:0031126	snoRNA 3'-end processing	biological process	5/3113	7/17366	0.00281	0.0427585
								GO:0031284	positive regulation of guanylate cyclase activity	biological process	5/3113	7/17366	0.00281	0.0427585
								GO:0031652	positive regulation of heat generation	biological process	5/3113	7/17366	0.00281	0.0427585
								GO:0048263	determination of dorsal identity	biological process	5/3113	7/17366	0.00281	0.0427585
								GO:0070391	response to lipoteichoic acid	biological process	5/3113	7/17366	0.00281	0.0427585
								GO:0070601	centromeric sister chromatid cohesion	biological process	5/3113	7/17366	0.00281	0.0427585
								GO:0071223	cellular response to lipoteichoic acid	biological process	5/3113	7/17366	0.00281	0.0427585
								GO:0072672	neutrophil extravasation	biological process	5/3113	7/17366	0.00281	0.0427585
								GO:2000341	regulation of chemokine (C-X-C motif) ligand 2 production	biological process	5/3113	7/17366	0.00281	0.0427585
								GO:0019359	nicotinamide nucleotide biosynthetic process	biological process	28/3113	93/17366	0.00281	0.0427585
								GO:0019363	pyridine nucleotide biosynthetic process	biological process	28/3113	93/17366	0.00281	0.0427585
								GO:0043280	positive regulation of cysteine-type endopeptidase activity involved in apoptotic process	biological process	28/3113	93/17366	0.00281	0.0427585
								GO:0002286	T cell activation involved in immune response	biological process	23/3113	72/17366	0.00282	0.0428669
								GO:0001501	skeletal system development	biological process	94/3113	401/17366	0.00285	0.0432787
								GO:0010952	positive regulation of peptidase activity	biological process	36/3113	128/17366	0.00289	0.0437524
								GO:0048017	inositol lipid-mediated signaling	biological process	36/3113	128/17366	0.00289	0.0437524
								GO:0030801	positive regulation of cyclic nucleotide metabolic process	biological process	22/3113	68/17366	0.00289	0.0437524
								GO:0043604	amide biosynthetic process	biological process	204/3113	955/17366	0.00296	0.0447666
								GO:0033077	T cell differentiation in thymus	biological process	20/3113	60/17366	0.00298	0.0450234
								GO:0034103	regulation of tissue remodeling	biological process	19/3113	56/17366	0.00299	0.0451287
								GO:0055080	cation homeostasis	biological process	124/3113	550/17366	0.00303	0.0456861
								GO:0009058	biosynthetic process	biological process	1001/3113	5225/17366	0.00304	0.0457443
								GO:0098771	inorganic ion homeostasis	biological process	127/3113	565/17366	0.00304	0.0457443
								GO:0050798	activated T cell proliferation	biological process	13/3113	33/17366	0.00307	0.0458828
								GO:0061028	establishment of endothelial barrier	biological process	13/3113	33/17366	0.00307	0.0458828
								GO:0001914	regulation of T cell mediated cytotoxicity	biological process	9/3113	19/17366	0.00308	0.0458828
								GO:0010758	regulation of macrophage chemotaxis	biological process	9/3113	19/17366	0.00308	0.0458828
								GO:0033622	integrin activation	biological process	9/3113	19/17366	0.00308	0.0458828
								GO:0042119	neutrophil activation	biological process	9/3113	19/17366	0.00308	0.0458828
								GO:0045066	regulatory T cell differentiation	biological process	9/3113	19/17366	0.00308	0.0458828
								GO:0045577	regulation of B cell differentiation	biological process	9/3113	19/17366	0.00308	0.0458828
								GO:0050706	regulation of interleukin-1 beta secretion	biological process	9/3113	19/17366	0.00308	0.0458828
								GO:1902230	negative regulation of intrinsic apoptotic signaling pathway in response to DNA damage	biological process	9/3113	19/17366	0.00308	0.0458828
								GO:1903827	regulation of cellular protein localization	biological process	87/3113	368/17366	0.00311	0.0462834
								GO:0043086	negative regulation of catalytic activity	biological process	150/3113	681/17366	0.00313	0.0465345
								GO:0061564	axon development	biological process	88/3113	373/17366	0.00315	0.0467852
								GO:0001837	epithelial to mesenchymal transition	biological process	32/3113	111/17366	0.00316	0.046887
								GO:0030003	cellular cation homeostasis	biological process	112/3113	491/17366	0.00317	0.0469418
								GO:0010634	positive regulation of epithelial cell migration	biological process	29/3113	98/17366	0.00317	0.0469418
								GO:0051960	regulation of nervous system development	biological process	162/3113	742/17366	0.00318	0.0469965
								GO:0040007	growth	biological process	174/3113	803/17366	0.00318	0.0469965
								GO:0055082	cellular chemical homeostasis	biological process	140/3113	631/17366	0.0032	0.0472452
								GO:0009891	positive regulation of biosynthetic process	biological process	317/3113	1544/17366	0.00323	0.0475938
								GO:0030336	negative regulation of cell migration	biological process	51/3113	197/17366	0.00323	0.0475938
								GO:0006911	phagocytosis, engulfment	biological process	34/3113	120/17366	0.00326	0.0479884
								GO:0001961	positive regulation of cytokine-mediated signaling pathway	biological process	11/3113	26/17366	0.00329	0.0480973
								GO:0010543	regulation of platelet activation	biological process	11/3113	26/17366	0.00329	0.0480973
								GO:0032732	positive regulation of interleukin-1 production	biological process	11/3113	26/17366	0.00329	0.0480973
								GO:0034340	response to type I interferon	biological process	11/3113	26/17366	0.00329	0.0480973
								GO:0060760	positive regulation of response to cytokine stimulus	biological process	11/3113	26/17366	0.00329	0.0480973
								GO:0071526	semaphorin-plexin signaling pathway	biological process	11/3113	26/17366	0.00329	0.0480973
								GO:0090218	positive regulation of lipid kinase activity	biological process	11/3113	26/17366	0.00329	0.0480973
								GO:0005769	early endosome	cellular component	56/3351	214/18335	0.00255	0.0481279
								GO:0019216	regulation of lipid metabolic process	biological process	61/3113	244/17366	0.00331	0.0483422
								GO:0010522	regulation of calcium ion transport into cytosol	biological process	24/3113	77/17366	0.00332	0.0484408
								GO:0045834	positive regulation of lipid metabolic process	biological process	31/3113	107/17366	0.00334	0.0486849
								GO:0032570	response to progesterone	biological process	14/3113	37/17366	0.00335	0.0487829

## Sheet: D367
GO.ID	Term	Ontology	Significant	Annotated	Pvalue	Qvalue		GO.ID	Term	Ontology	Significant	Annotated	Pvalue	Qvalue
GO:0060255	regulation of macromolecule metabolic process	biological process	152/363	4774/17366	1.8e-09	1.78764e-05		GO:0003735	structural constituent of ribosome	molecular function	77/660	507/16779	5.3e-25	2.16823e-21				down	up
GO:0010468	regulation of gene expression	biological process	118/363	3403/17366	2.9e-09	1.78764e-05		GO:0005198	structural molecule activity	molecular function	105/660	898/16779	2e-24	4.091e-21				95	167
GO:0019222	regulation of metabolic process	biological process	160/363	5163/17366	3.6e-09	1.78764e-05		GO:0005840	ribosome	cellular component	78/729	587/18335	3.3e-21	5.9169e-18
GO:0031323	regulation of cellular metabolic process	biological process	152/363	4886/17366	9.8e-09	3.64976e-05		GO:0022626	cytosolic ribosome	cellular component	58/729	350/18335	1.3e-20	1.16545e-17
GO:0000981	RNA polymerase II transcription factor activity, sequence-specific DNA binding	molecular function	37/371	601/16779	1.9e-08	4.63647e-05		GO:0044421	extracellular region part	cellular component	228/729	3289/18335	3.4e-19	2.03207e-16
GO:0140110	transcription regulator activity	molecular function	59/371	1265/16779	3.4e-08	4.63647e-05		GO:0044391	ribosomal subunit	cellular component	63/729	446/18335	1.3e-18	5.82725e-16
GO:0003700	DNA binding transcription factor activity	molecular function	50/371	987/16779	3.4e-08	4.63647e-05		GO:0005576	extracellular region	cellular component	243/729	3681/18335	7e-18	2.5102e-15
GO:0051171	regulation of nitrogen compound metabolic process	biological process	145/363	4664/17366	3.1e-08	9.23614e-05		GO:0044445	cytosolic part	cellular component	61/729	460/18335	1e-16	2.98833e-14
GO:0080090	regulation of primary metabolic process	biological process	146/363	4767/17366	7.3e-08	0.000181247		GO:0005615	extracellular space	cellular component	211/729	3107/18335	1.5e-16	3.84214e-14
GO:0045944	positive regulation of transcription by RNA polymerase II	biological process	45/363	927/17366	1.2e-07	0.000223455		GO:0009986	cell surface	cellular component	75/729	685/18335	1.2e-15	2.6895e-13
GO:0019438	aromatic compound biosynthetic process	biological process	113/363	3438/17366	1.5e-07	0.000223455		GO:0022627	cytosolic small ribosomal subunit	cellular component	28/729	121/18335	2.5e-14	4.98056e-12
GO:0018130	heterocycle biosynthetic process	biological process	113/363	3439/17366	1.5e-07	0.000223455		GO:0015935	small ribosomal subunit	cellular component	31/729	158/18335	1.3e-13	2.3309e-11
GO:0006355	regulation of transcription, DNA-templated	biological process	96/363	2763/17366	1.5e-07	0.000223455		GO:0002376	immune system process	biological process	148/688	1949/17366	1.7e-15	2.43318e-11
GO:1901362	organic cyclic compound biosynthetic process	biological process	115/363	3533/17366	1.9e-07	0.000229185		GO:0006955	immune response	biological process	106/688	1208/17366	4.2e-15	2.43318e-11
GO:0034654	nucleobase-containing compound biosynthetic process	biological process	111/363	3375/17366	2e-07	0.000229185		GO:1901566	organonitrogen compound biosynthetic process	biological process	138/688	1785/17366	4.9e-15	2.43318e-11
GO:0006351	transcription, DNA-templated	biological process	98/363	2858/17366	2e-07	0.000229185		GO:0043604	amide biosynthetic process	biological process	90/688	955/17366	1.1e-14	4.09667e-11
GO:0019219	regulation of nucleobase-containing compound metabolic process	biological process	108/363	3259/17366	2.2e-07	0.000234096		GO:0043043	peptide biosynthetic process	biological process	85/688	892/17366	3.4e-14	1.013e-10
GO:0051252	regulation of RNA metabolic process	biological process	100/363	2946/17366	2.4e-07	0.000238352		GO:0006412	translation	biological process	83/688	880/17366	1.2e-13	2.9794e-10
GO:1903506	regulation of nucleic acid-templated transcription	biological process	96/363	2793/17366	2.6e-07	0.000242076		GO:0043603	cellular amide metabolic process	biological process	95/688	1099/17366	3.4e-13	6.70365e-10
GO:2001141	regulation of RNA biosynthetic process	biological process	96/363	2798/17366	2.8e-07	0.000245362		GO:0006518	peptide metabolic process	biological process	88/688	981/17366	3.6e-13	6.70365e-10
GO:0000976	transcription regulatory region sequence-specific DNA binding	molecular function	34/371	581/16779	2.5e-07	0.000255688		GO:0031012	extracellular matrix	cellular component	48/729	405/18335	1.3e-11	2.119e-09
GO:0097659	nucleic acid-templated transcription	biological process	98/363	2885/17366	3.2e-07	0.000264836		GO:0006952	defense response	biological process	91/688	1091/17366	8.4e-12	1.39039e-08
GO:0032774	RNA biosynthetic process	biological process	98/363	2897/17366	3.9e-07	0.000265555		GO:0043230	extracellular organelle	cellular component	140/729	2114/18335	5.2e-10	7.76967e-08
GO:0045893	positive regulation of transcription, DNA-templated	biological process	52/363	1198/17366	4e-07	0.000265555		GO:0070062	extracellular exosome	cellular component	139/729	2097/18335	5.8e-10	7.99954e-08
GO:1902680	positive regulation of RNA biosynthetic process	biological process	52/363	1198/17366	4e-07	0.000265555		GO:1903561	extracellular vesicle	cellular component	139/729	2110/18335	8.7e-10	1.11422e-07
GO:1903508	positive regulation of nucleic acid-templated transcription	biological process	52/363	1198/17366	4e-07	0.000265555		GO:1990904	ribonucleoprotein complex	cellular component	82/729	1044/18335	2.4e-09	2.8688e-07
GO:2000112	regulation of cellular macromolecule biosynthetic process	biological process	103/363	3099/17366	4.1e-07	0.000265555		GO:0022625	cytosolic large ribosomal subunit	cellular component	30/729	222/18335	4.6e-09	5.15487e-07
GO:0001067	regulatory region nucleic acid binding	molecular function	38/371	706/16779	4e-07	0.00032728		GO:0005102	signaling receptor binding	molecular function	100/660	1375/16779	1e-09	1.36367e-06
GO:1990837	sequence-specific double-stranded DNA binding	molecular function	34/371	609/16779	7.4e-07	0.000438321		GO:0006954	inflammatory response	biological process	49/688	486/17366	2e-09	2.9794e-06
GO:0003676	nucleic acid binding	molecular function	122/371	3698/16779	7.5e-07	0.000438321		GO:0002682	regulation of immune system process	biological process	80/688	1014/17366	2.4e-09	3.10354e-06
GO:0051254	positive regulation of RNA metabolic process	biological process	53/363	1255/17366	7.1e-07	0.000440703		GO:1901564	organonitrogen compound metabolic process	biological process	311/688	6001/17366	2.5e-09	3.10354e-06
GO:0097159	organic cyclic compound binding	molecular function	169/371	5637/16779	9.1e-07	0.000454556		GO:0005578	proteinaceous extracellular matrix	cellular component	30/729	247/18335	5.5e-08	5.80088e-06
GO:0044212	transcription regulatory region DNA binding	molecular function	37/371	705/16779	1e-06	0.000454556		GO:0002684	positive regulation of immune system process	biological process	64/688	748/17366	5.2e-09	5.9588e-06
GO:0006357	regulation of transcription by RNA polymerase II	biological process	62/363	1574/17366	7.8e-07	0.000464786		GO:0015934	large ribosomal subunit	cellular component	32/729	286/18335	1.4e-07	1.39456e-05
GO:0003690	double-stranded DNA binding	molecular function	36/371	682/16779	1.3e-06	0.00053183		GO:0031982	vesicle	cellular component	176/729	3084/18335	1.6e-07	1.50989e-05
GO:1901363	heterocyclic compound binding	molecular function	166/371	5564/16779	1.8e-06	0.000669436		GO:0022610	biological adhesion	biological process	73/688	948/17366	3.5e-08	3.57528e-05
GO:0001228	transcriptional activator activity, RNA polymerase II transcription regulatory region sequence-speci...	molecular function	22/371	315/16779	2.2e-06	0.000750017		GO:0048518	positive regulation of biological process	biological process	245/688	4585/17366	3.6e-08	3.57528e-05
GO:0010556	regulation of macromolecule biosynthetic process	biological process	103/363	3188/17366	1.6e-06	0.000916738		GO:0007155	cell adhesion	biological process	72/688	939/17366	5.2e-08	4.84153e-05
GO:0000982	transcription factor activity, RNA polymerase II proximal promoter sequence-specific DNA binding	molecular function	22/371	322/16779	3.1e-06	0.000975546		GO:0019538	protein metabolic process	biological process	268/688	5195/17366	1.5e-07	0.000131444
GO:0000977	RNA polymerase II regulatory region sequence-specific DNA binding	molecular function	29/371	517/16779	4.6e-06	0.00134419		GO:0048002	antigen processing and presentation of peptide antigen	biological process	12/688	49/17366	3.3e-07	0.000273112
GO:0001012	RNA polymerase II regulatory region DNA binding	molecular function	29/371	520/16779	5.1e-06	0.00139094		GO:0009605	response to external stimulus	biological process	117/688	1876/17366	3.5e-07	0.000274418
GO:0003677	DNA binding	molecular function	66/371	1724/16779	6.1e-06	0.00155969		GO:0001775	cell activation	biological process	62/688	804/17366	3.9e-07	0.000290491
GO:0006366	transcription by RNA polymerase II	biological process	62/363	1639/17366	3e-06	0.00159611		GO:0050776	regulation of immune response	biological process	50/688	598/17366	5.3e-07	0.000375972
GO:0045935	positive regulation of nucleobase-containing compound metabolic process	biological process	57/363	1459/17366	3e-06	0.00159611		GO:0045087	innate immune response	biological process	45/688	521/17366	8.2e-07	0.000555252
GO:0031326	regulation of cellular biosynthetic process	biological process	105/363	3353/17366	5.2e-06	0.00267119		GO:0032879	regulation of localization	biological process	127/688	2129/17366	1.1e-06	0.000682779
GO:0009889	regulation of biosynthetic process	biological process	105/363	3404/17366	1e-05	0.00496567		GO:0048522	positive regulation of cellular process	biological process	217/688	4120/17366	1.1e-06	0.000682779
GO:0000978	RNA polymerase II proximal promoter sequence-specific DNA binding	molecular function	21/371	337/16779	2.1e-05	0.00505359		GO:0048584	positive regulation of response to stimulus	biological process	105/688	1681/17366	1.5e-06	0.00089382
GO:0010628	positive regulation of gene expression	biological process	56/363	1495/17366	1.3e-05	0.00624713		GO:0051270	regulation of cellular component movement	biological process	56/688	729/17366	1.6e-06	0.000916738
GO:0008146	sulfotransferase activity	molecular function	8/371	56/16779	3e-05	0.0065456		GO:0032502	developmental process	biological process	250/688	4909/17366	1.7e-06	0.000937959
GO:0000987	proximal promoter sequence-specific DNA binding	molecular function	21/371	347/16779	3.2e-05	0.0065456		GO:0005737	cytoplasm	cellular component	411/729	8918/18335	1.2e-05	0.00102457
GO:0001077	transcriptional activator activity, RNA polymerase II proximal promoter sequence-specific DNA bindin...	molecular function	16/371	220/16779	3.2e-05	0.0065456		GO:0042824	MHC class I peptide loading complex	cellular component	4/729	5/18335	1.2e-05	0.00102457
GO:0010557	positive regulation of macromolecule biosynthetic process	biological process	53/363	1406/17366	1.9e-05	0.00884509		GO:0006950	response to stress	biological process	161/688	2892/17366	2.1e-06	0.00111728
GO:0048731	system development	biological process	113/363	3803/17366	2.3e-05	0.0103828		GO:0030155	regulation of cell adhesion	biological process	43/688	509/17366	2.6e-06	0.00133559
GO:0044260	cellular macromolecule metabolic process	biological process	184/363	6977/17366	2.7e-05	0.01183		GO:0044459	plasma membrane part	cellular component	113/729	1936/18335	1.7e-05	0.0013855
GO:0046872	metal ion binding	molecular function	94/371	2919/16779	6.4e-05	0.0124678		GO:0050778	positive regulation of immune response	biological process	42/688	495/17366	3e-06	0.0014897
GO:0043565	sequence-specific DNA binding	molecular function	39/371	920/16779	7.5e-05	0.0139466		GO:0051240	positive regulation of multicellular organismal process	biological process	85/688	1309/17366	3.9e-06	0.00187414
GO:0006807	nitrogen compound metabolic process	biological process	220/363	8738/17366	4.4e-05	0.0187277		GO:0009897	external side of plasma membrane	cellular component	28/729	300/18335	2.7e-05	0.00210483
GO:0048522	positive regulation of cellular process	biological process	119/363	4120/17366	4.7e-05	0.0189232		GO:0007166	cell surface receptor signaling pathway	biological process	120/688	2040/17366	4.7e-06	0.00214692
GO:0048856	anatomical structure development	biological process	129/363	4553/17366	4.7e-05	0.0189232		GO:0008219	cell death	biological process	98/688	1581/17366	4.9e-06	0.00214692
GO:0044237	cellular metabolic process	biological process	227/363	9098/17366	5.2e-05	0.0203854		GO:0002474	antigen processing and presentation of peptide antigen via MHC class I	biological process	9/688	34/17366	4.9e-06	0.00214692
GO:0031325	positive regulation of cellular metabolic process	biological process	79/363	2476/17366	6.2e-05	0.0236824		GO:0005829	cytosol	cellular component	157/729	2919/18335	2.9e-05	0.00216654
GO:0007275	multicellular organism development	biological process	119/363	4155/17366	7e-05	0.024518		GO:0004175	endopeptidase activity	molecular function	40/660	461/16779	2.5e-06	0.00255688
GO:0070887	cellular response to chemical stimulus	biological process	73/363	2248/17366	7.2e-05	0.024518		GO:0012501	programmed cell death	biological process	92/688	1469/17366	6.5e-06	0.00276659
GO:0048513	animal organ development	biological process	87/363	2812/17366	7.2e-05	0.024518		GO:0042274	ribosomal small subunit biogenesis	biological process	15/688	99/17366	7.8e-06	0.00322768
GO:0009893	positive regulation of metabolic process	biological process	83/363	2650/17366	7.3e-05	0.024518		GO:0006915	apoptotic process	biological process	90/688	1442/17366	9.6e-06	0.00386517
GO:0010646	regulation of cell communication	biological process	77/363	2409/17366	7.4e-05	0.024518		GO:2000145	regulation of cell motility	biological process	50/688	664/17366	1e-05	0.00392026
GO:0006725	cellular aromatic compound metabolic process	biological process	134/363	4817/17366	7.6e-05	0.024518		GO:0048856	anatomical structure development	biological process	230/688	4553/17366	1.1e-05	0.00399676
GO:0031328	positive regulation of cellular biosynthetic process	biological process	54/363	1518/17366	7.6e-05	0.024518		GO:0009611	response to wounding	biological process	37/688	435/17366	1.1e-05	0.00399676
GO:0032502	developmental process	biological process	136/363	4909/17366	7.9e-05	0.024518		GO:0002252	immune effector process	biological process	45/688	575/17366	1.1e-05	0.00399676
GO:0046483	heterocycle metabolic process	biological process	133/363	4777/17366	7.9e-05	0.024518		GO:0042825	TAP complex	cellular component	3/729	3/18335	6.3e-05	0.00451836
GO:1901360	organic cyclic compound metabolic process	biological process	137/363	4958/17366	8.3e-05	0.0252337		GO:0019882	antigen processing and presentation	biological process	14/688	91/17366	1.3e-05	0.00461098
GO:0016070	RNA metabolic process	biological process	107/363	3664/17366	9e-05	0.0268146		GO:0046658	anchored component of plasma membrane	cellular component	8/729	36/18335	6.8e-05	0.00468938
GO:0090304	nucleic acid metabolic process	biological process	118/363	4137/17366	9.2e-05	0.026873		GO:0031225	anchored component of membrane	cellular component	11/729	68/18335	7.1e-05	0.00471493
GO:0016043	cellular component organization	biological process	134/363	4843/17366	9.9e-05	0.0283616		GO:0042060	wound healing	biological process	31/688	339/17366	1.4e-05	0.00485019
GO:0051130	positive regulation of cellular component organization	biological process	39/363	989/17366	0.00011	0.029262		GO:0030054	cell junction	cellular component	61/729	927/18335	7.7e-05	0.00493075
GO:0071310	cellular response to organic substance	biological process	62/363	1843/17366	0.00011	0.029262		GO:0034097	response to cytokine	biological process	47/688	620/17366	1.6e-05	0.00541709
GO:0044271	cellular nitrogen compound biosynthetic process	biological process	121/363	4281/17366	0.00011	0.029262		GO:0032101	regulation of response to external stimulus	biological process	43/688	551/17366	1.9e-05	0.00615311
GO:0023051	regulation of signaling	biological process	77/363	2436/17366	0.00011	0.029262		GO:0051239	regulation of multicellular organismal process	biological process	127/688	2253/17366	1.9e-05	0.00615311
GO:0016782	transferase activity, transferring sulfur-containing groups	molecular function	8/371	71/16779	0.00017	0.0302378		GO:0001525	angiogenesis	biological process	30/688	329/17366	2e-05	0.00633915
GO:0009891	positive regulation of biosynthetic process	biological process	54/363	1544/17366	0.00012	0.0308214		GO:0005125	cytokine activity	molecular function	20/660	165/16779	7.8e-06	0.00638196
GO:0000902	cell morphogenesis	biological process	33/363	788/17366	0.00012	0.0308214		GO:0030334	regulation of cell migration	biological process	47/688	626/17366	2.1e-05	0.00638443
GO:0010604	positive regulation of macromolecule metabolic process	biological process	77/363	2448/17366	0.00013	0.0317477		GO:0072678	T cell migration	biological process	9/688	40/17366	2.1e-05	0.00638443
GO:0043170	macromolecule metabolic process	biological process	206/363	8183/17366	0.00013	0.0317477		GO:0001664	G-protein coupled receptor binding	molecular function	24/660	228/16779	1.2e-05	0.008182
GO:0009058	biosynthetic process	biological process	142/363	5225/17366	0.00013	0.0317477		GO:0001523	retinoid metabolic process	biological process	9/688	42/17366	3.1e-05	0.00916738
GO:0043169	cation binding	molecular function	94/371	3005/16779	0.00019	0.0323871		GO:0048583	regulation of response to stimulus	biological process	154/688	2874/17366	3.2e-05	0.00916738
GO:0032989	cellular component morphogenesis	biological process	35/363	863/17366	0.00014	0.0336384		GO:0007584	response to nutrient	biological process	23/688	225/17366	3.2e-05	0.00916738
GO:0051173	positive regulation of nitrogen compound metabolic process	biological process	75/363	2380/17366	0.00015	0.035469		GO:0048869	cellular developmental process	biological process	172/688	3283/17366	3.4e-05	0.00937959
GO:1901576	organic substance biosynthetic process	biological process	140/363	5155/17366	0.00016	0.0366695		GO:0002253	activation of immune response	biological process	31/688	355/17366	3.4e-05	0.00937959
GO:0048518	positive regulation of biological process	biological process	127/363	4585/17366	0.00016	0.0366695		GO:0042127	regulation of cell proliferation	biological process	82/688	1332/17366	4e-05	0.0108342
GO:2000739	regulation of mesenchymal stem cell differentiation	biological process	3/363	6/17366	0.00017	0.0383711		GO:0072330	monocarboxylic acid biosynthetic process	biological process	22/688	215/17366	4.6e-05	0.0122368
GO:0043167	ion binding	molecular function	140/371	4931/16779	0.00029	0.0474556		GO:0031589	cell-substrate adhesion	biological process	25/688	262/17366	4.7e-05	0.0122835
GO:0071704	organic substance metabolic process	biological process	234/363	9606/17366	0.00022	0.0489155		GO:0002521	leukocyte differentiation	biological process	33/688	398/17366	5.4e-05	0.0138696
GO:0034645	cellular macromolecule biosynthetic process	biological process	117/363	4182/17366	0.00023	0.0489473		GO:0030154	cell differentiation	biological process	164/688	3131/17366	5.6e-05	0.0141395
GO:0006811	ion transport	biological process	48/363	1358/17366	0.00023	0.0489473		GO:0070161	anchoring junction	cellular component	32/729	410/18335	0.00023	0.0142203
GO:0006139	nucleobase-containing compound metabolic process	biological process	128/363	4665/17366	0.00023	0.0489473		GO:0040012	regulation of locomotion	biological process	51/688	729/17366	6e-05	0.014897
								GO:0002685	regulation of leukocyte migration	biological process	17/688	146/17366	6.8e-05	0.0166065
								GO:0043207	response to external biotic stimulus	biological process	52/688	755/17366	7.5e-05	0.0180206
								GO:0019885	antigen processing and presentation of endogenous peptide antigen via MHC class I	biological process	4/688	7/17366	7.8e-05	0.0181056
								GO:0031284	positive regulation of guanylate cyclase activity	biological process	4/688	7/17366	7.8e-05	0.0181056
								GO:0009607	response to biotic stimulus	biological process	54/688	795/17366	7.9e-05	0.0181056
								GO:0005912	adherens junction	cellular component	31/729	399/18335	0.00031	0.0185277
								GO:0070232	regulation of T cell apoptotic process	biological process	7/688	28/17366	8.5e-05	0.0188992
								GO:0045765	regulation of angiogenesis	biological process	20/688	193/17366	8.5e-05	0.0188992
								GO:0034618	arginine binding	molecular function	4/660	6/16779	3.3e-05	0.0189209
								GO:0005515	protein binding	molecular function	280/660	5880/16779	3.7e-05	0.0189209
								GO:0001816	cytokine production	biological process	39/688	515/17366	8.7e-05	0.0190594
								GO:0008630	intrinsic apoptotic signaling pathway in response to DNA damage	biological process	12/688	82/17366	8.9e-05	0.019215
								GO:0001817	regulation of cytokine production	biological process	36/688	463/17366	9.5e-05	0.0198627
								GO:0008283	cell proliferation	biological process	93/688	1597/17366	9.5e-05	0.0198627
								GO:0010817	regulation of hormone levels	biological process	33/688	410/17366	9.6e-05	0.0198627
								GO:0050793	regulation of developmental process	biological process	110/688	1963/17366	9.8e-05	0.0199987
								GO:0042611	MHC protein complex	cellular component	6/729	25/18335	0.00036	0.0208219
								GO:0044420	extracellular matrix component	cellular component	12/729	95/18335	0.00038	0.0212919
								GO:0016101	diterpenoid metabolic process	biological process	9/688	49/17366	0.00011	0.0221442
								GO:0051707	response to other organism	biological process	51/688	749/17366	0.00012	0.0229185
								GO:0044249	cellular biosynthetic process	biological process	246/688	5095/17366	0.00012	0.0229185
								GO:0045109	intermediate filament organization	biological process	6/688	21/17366	0.00012	0.0229185
								GO:0043067	regulation of programmed cell death	biological process	74/688	1211/17366	0.00012	0.0229185
								GO:0050727	regulation of inflammatory response	biological process	22/688	231/17366	0.00013	0.0245141
								GO:0042981	regulation of apoptotic process	biological process	73/688	1194/17366	0.00014	0.0248283
								GO:0044267	cellular protein metabolic process	biological process	219/688	4462/17366	0.00014	0.0248283
								GO:0001819	positive regulation of cytokine production	biological process	27/688	314/17366	0.00014	0.0248283
								GO:0009058	biosynthetic process	biological process	251/688	5225/17366	0.00014	0.0248283
								GO:1901576	organic substance biosynthetic process	biological process	248/688	5155/17366	0.00014	0.0248283
								GO:0045103	intermediate filament-based process	biological process	8/688	40/17366	0.00015	0.0259831
								GO:0042254	ribosome biogenesis	biological process	26/688	299/17366	0.00015	0.0259831
								GO:0048514	blood vessel morphogenesis	biological process	32/688	404/17366	0.00016	0.0273968
								GO:0043228	non-membrane-bounded organelle	cellular component	182/729	3674/18335	0.00055	0.0281757
								GO:0043232	intracellular non-membrane-bounded organelle	cellular component	182/729	3674/18335	0.00055	0.0281757
								GO:0072562	blood microparticle	cellular component	17/729	173/18335	0.00055	0.0281757
								GO:0045321	leukocyte activation	biological process	48/688	703/17366	0.00017	0.0284549
								GO:0070231	T cell apoptotic process	biological process	8/688	41/17366	0.00017	0.0284549
								GO:0072376	protein activation cascade	biological process	16/688	143/17366	0.00018	0.0294666
								GO:0045444	fat cell differentiation	biological process	19/688	188/17366	0.00018	0.0294666
								GO:0030097	hemopoiesis	biological process	44/688	629/17366	0.00019	0.0307655
								GO:0042612	MHC class I protein complex	cellular component	4/729	11/18335	0.00065	0.0323736
								GO:0098552	side of membrane	cellular component	33/729	457/18335	0.00074	0.03586
								GO:0000461	endonucleolytic cleavage to generate mature 3'-end of SSU-rRNA from (SSU-rRNA, 5.8S rRNA, LSU-rRNA)	biological process	3/688	4/17366	0.00024	0.0368586
								GO:0032020	ISG15-protein conjugation	biological process	3/688	4/17366	0.00024	0.0368586
								GO:2000427	positive regulation of apoptotic cell clearance	biological process	3/688	4/17366	0.00024	0.0368586
								GO:0051235	maintenance of location	biological process	23/688	257/17366	0.00024	0.0368586
								GO:0009653	anatomical structure morphogenesis	biological process	110/688	2009/17366	0.00024	0.0368586
								GO:0000028	ribosomal small subunit assembly	biological process	8/688	43/17366	0.00025	0.0376187
								GO:0017157	regulation of exocytosis	biological process	15/688	133/17366	0.00025	0.0376187
								GO:0048731	system development	biological process	189/688	3803/17366	0.00026	0.0379727
								GO:0002483	antigen processing and presentation of endogenous peptide antigen	biological process	4/688	9/17366	0.00026	0.0379727
								GO:0031282	regulation of guanylate cyclase activity	biological process	4/688	9/17366	0.00026	0.0379727
								GO:0060627	regulation of vesicle-mediated transport	biological process	29/688	362/17366	0.00027	0.0390504
								GO:2000403	positive regulation of lymphocyte migration	biological process	6/688	24/17366	0.00028	0.0393506
								GO:0010941	regulation of cell death	biological process	77/688	1307/17366	0.00028	0.0393506
								GO:0006721	terpenoid metabolic process	biological process	9/688	55/17366	0.00028	0.0393506
								GO:0050878	regulation of body fluid levels	biological process	25/688	294/17366	0.00029	0.040375
								GO:0050863	regulation of T cell activation	biological process	21/688	228/17366	0.0003	0.0410009
								GO:1901342	regulation of vasculature development	biological process	20/688	212/17366	0.0003	0.0410009
								GO:0072676	lymphocyte migration	biological process	10/688	68/17366	0.00032	0.0433367
								GO:0042287	MHC protein binding	molecular function	7/660	29/16779	0.0001	0.0443192
								GO:0048018	receptor ligand activity	molecular function	31/660	382/16779	0.00012	0.0443192
								GO:0030545	receptor regulator activity	molecular function	32/660	401/16779	0.00012	0.0443192
								GO:0070011	peptidase activity, acting on L-amino acid peptides	molecular function	45/660	643/16779	0.00013	0.0443192
								GO:0002687	positive regulation of leukocyte migration	biological process	13/688	108/17366	0.00034	0.0456305
								GO:0007275	multicellular organism development	biological process	203/688	4155/17366	0.00036	0.0478832
								GO:2000106	regulation of leukocyte apoptotic process	biological process	10/688	69/17366	0.00037	0.0483499
								GO:0022603	regulation of anatomical structure morphogenesis	biological process	50/688	766/17366	0.00037	0.0483499
								GO:0010883	regulation of lipid storage	biological process	7/688	35/17366	0.00038	0.0483834
								GO:0045104	intermediate filament cytoskeleton organization	biological process	7/688	35/17366	0.00038	0.0483834
								GO:0098609	cell-cell adhesion	biological process	38/688	535/17366	0.00038	0.0483834
								GO:0048511	rhythmic process	biological process	22/688	249/17366	0.00039	0.0492358

## Sheet: D549
GO.ID	Term	Ontology	Significant	Annotated	Pvalue	Qvalue		GO.ID	Term	Ontology	Significant	Annotated	Pvalue	Qvalue
GO:0048731	system development	biological process	151/449	3803/17366	4.6e-09	6.85262e-05		GO:0000165	MAPK cascade	biological process	116/2379	623/17366	0.00029	0.014795				down	up
GO:0048856	anatomical structure development	biological process	171/449	4553/17366	1.6e-08	9.93133e-05		GO:0000323	lytic vacuole	cellular component	91/2586	402/18335	2.2e-06	0.000207611				38	506
GO:0007275	multicellular organism development	biological process	159/449	4155/17366	2e-08	9.93133e-05		GO:0000461	endonucleolytic cleavage to generate mature 3'-end of SSU-rRNA from (SSU-rRNA, 5.8S rRNA, LSU-rRNA)	biological process	4/2379	4/17366	0.00035	0.0167651
GO:0032502	developmental process	biological process	179/449	4909/17366	5.6e-08	0.000208558		GO:0001525	angiogenesis	biological process	70/2379	329/17366	9.5e-05	0.00580006
GO:0048513	animal organ development	biological process	114/449	2812/17366	2.9e-07	0.000864026		GO:0001562	response to protozoan	biological process	10/2379	24/17366	0.00071	0.0288986
GO:0003700	DNA binding transcription factor activity	molecular function	54/456	987/16779	7.2e-07	0.0020455		GO:0001772	immunological synapse	cellular component	12/2586	28/18335	0.0002	0.0128071
GO:0000981	RNA polymerase II transcription factor activity, sequence-specific DNA binding	molecular function	38/456	601/16779	1.3e-06	0.0020455		GO:0001773	myeloid dendritic cell activation	biological process	11/2379	27/17366	0.00049	0.0216603
GO:0000976	transcription regulatory region sequence-specific DNA binding	molecular function	37/456	581/16779	1.5e-06	0.0020455		GO:0001775	cell activation	biological process	222/2379	804/17366	1.5e-26	3.72425e-23
GO:0006811	ion transport	biological process	65/449	1358/17366	9.4e-07	0.00233386		GO:0001776	leukocyte homeostasis	biological process	22/2379	78/17366	0.00058	0.0248999
GO:0140110	transcription regulator activity	molecular function	62/456	1265/16779	4e-06	0.00300007		GO:0001816	cytokine production	biological process	120/2379	515/17366	1.6e-09	2.87171e-07
GO:0003690	double-stranded DNA binding	molecular function	40/456	682/16779	4.2e-06	0.00300007		GO:0001817	regulation of cytokine production	biological process	110/2379	463/17366	2.5e-09	4.33052e-07
GO:1990837	sequence-specific double-stranded DNA binding	molecular function	37/456	609/16779	4.4e-06	0.00300007		GO:0001818	negative regulation of cytokine production	biological process	48/2379	176/17366	1.4e-06	0.000141876
GO:0044212	transcription regulatory region DNA binding	molecular function	40/456	705/16779	9.3e-06	0.0049092		GO:0001819	positive regulation of cytokine production	biological process	68/2379	314/17366	6.8e-05	0.00444296
GO:0001067	regulatory region nucleic acid binding	molecular function	40/456	706/16779	9.6e-06	0.0049092		GO:0001882	nucleoside binding	molecular function	92/2230	385/16779	8.5e-09	4.96764e-06
GO:0015318	inorganic molecular entity transmembrane transporter activity	molecular function	41/456	755/16779	2e-05	0.00909111		GO:0001883	purine nucleoside binding	molecular function	91/2230	379/16779	8e-09	4.96764e-06
GO:0007399	nervous system development	biological process	81/449	1915/17366	5.1e-06	0.0108535		GO:0001891	phagocytic cup	cellular component	8/2586	14/18335	0.00021	0.0129838
GO:0000977	RNA polymerase II regulatory region sequence-specific DNA binding	molecular function	31/456	517/16779	3.5e-05	0.0143185		GO:0001906	cell killing	biological process	26/2379	90/17366	0.00013	0.00750624
GO:0001012	RNA polymerase II regulatory region DNA binding	molecular function	31/456	520/16779	3.9e-05	0.0145045		GO:0001909	leukocyte mediated cytotoxicity	biological process	23/2379	73/17366	7.1e-05	0.00459864
GO:0043565	sequence-specific DNA binding	molecular function	46/456	920/16779	4.9e-05	0.0157796		GO:0001932	regulation of protein phosphorylation	biological process	199/2379	1105/17366	1.9e-05	0.00145898
GO:0000978	RNA polymerase II proximal promoter sequence-specific DNA binding	molecular function	23/456	337/16779	5.2e-05	0.0157796		GO:0001934	positive regulation of protein phosphorylation	biological process	146/2379	746/17366	3.4e-06	0.000320568
GO:0001228	transcriptional activator activity, RNA polymerase II transcription regulatory region sequence-speci...	molecular function	22/456	315/16779	5.4e-05	0.0157796		GO:0002237	response to molecule of bacterial origin	biological process	76/2379	318/17366	5.6e-07	6.41717e-05
GO:0015075	ion transmembrane transporter activity	molecular function	41/456	795/16779	6.5e-05	0.0177277		GO:0002250	adaptive immune response	biological process	103/2379	322/17366	1.6e-17	9.93133e-15
GO:0000987	proximal promoter sequence-specific DNA binding	molecular function	23/456	347/16779	8.1e-05	0.0207107		GO:0002252	immune effector process	biological process	172/2379	575/17366	7.7e-25	1.63867e-21
GO:0060042	retina morphogenesis in camera-type eye	biological process	8/449	43/17366	1.2e-05	0.0223455		GO:0002253	activation of immune response	biological process	107/2379	355/17366	4.1e-16	2.03592e-13
GO:0045944	positive regulation of transcription by RNA polymerase II	biological process	46/449	927/17366	1.7e-05	0.0263562		GO:0002263	cell activation involved in immune response	biological process	44/2379	187/17366	0.00019	0.01033
GO:0065008	regulation of biological quality	biological process	109/449	2898/17366	2e-05	0.0263562		GO:0002274	myeloid leukocyte activation	biological process	40/2379	142/17366	4.4e-06	0.000402128
GO:0045893	positive regulation of transcription, DNA-templated	biological process	55/449	1198/17366	2.3e-05	0.0263562		GO:0002366	leukocyte activation involved in immune response	biological process	44/2379	186/17366	0.00016	0.0089606
GO:1902680	positive regulation of RNA biosynthetic process	biological process	55/449	1198/17366	2.3e-05	0.0263562		GO:0002376	immune system process	biological process	531/2379	1949/17366	1e-30	3.57528e-27
GO:1903508	positive regulation of nucleic acid-templated transcription	biological process	55/449	1198/17366	2.3e-05	0.0263562		GO:0002377	immunoglobulin production	biological process	77/2379	224/17366	2.5e-15	1.00655e-12
GO:0008509	anion transmembrane transporter activity	molecular function	19/456	263/16779	0.00011	0.0264712		GO:0002429	immune response-activating cell surface receptor signaling pathway	biological process	73/2379	217/17366	4.6e-14	1.39849e-11
GO:0043269	regulation of ion transport	biological process	32/449	564/17366	2.9e-05	0.0308581		GO:0002440	production of molecular mediator of immune response	biological process	94/2379	285/17366	4.5e-17	2.57833e-14
GO:0003677	DNA binding	molecular function	72/456	1724/16779	0.00014	0.0318189		GO:0002443	leukocyte mediated immunity	biological process	102/2379	332/17366	4.9e-16	2.2811e-13
GO:0051254	positive regulation of RNA metabolic process	biological process	56/449	1255/17366	4.3e-05	0.0427047		GO:0002449	lymphocyte mediated immunity	biological process	88/2379	270/17366	1e-15	4.51424e-13
GO:0009888	tissue development	biological process	63/449	1472/17366	4.8e-05	0.044691		GO:0002455	humoral immune response mediated by circulating immunoglobulin	biological process	47/2379	115/17366	5.5e-13	1.57564e-10
GO:0000982	transcription factor activity, RNA polymerase II proximal promoter sequence-specific DNA binding	molecular function	21/456	322/16779	0.00021	0.0452163		GO:0002456	T cell mediated immunity	biological process	21/2379	71/17366	0.00038	0.0178014
GO:0015698	inorganic anion transport	biological process	13/449	137/17366	5.7e-05	0.0486113		GO:0002460	adaptive immune response based on somatic recombination of immune receptors built from immunoglobuli...	biological process	92/2379	276/17366	4.5e-17	2.57833e-14
GO:0007416	synapse assembly	biological process	12/449	119/17366	6e-05	0.0486113		GO:0002474	antigen processing and presentation of peptide antigen via MHC class I	biological process	24/2379	34/17366	5.6e-14	1.66846e-11
GO:0006820	anion transport	biological process	27/449	457/17366	6.2e-05	0.0486113		GO:0002483	antigen processing and presentation of endogenous peptide antigen	biological process	7/2379	9/17366	2.5e-05	0.00184369
								GO:0002495	antigen processing and presentation of peptide antigen via MHC class II	biological process	7/2379	14/17366	0.00127	0.0449387
								GO:0002504	antigen processing and presentation of peptide or polysaccharide antigen via MHC class II	biological process	12/2379	21/17366	3.8e-06	0.000353804
								GO:0002520	immune system development	biological process	142/2379	706/17366	9.8e-07	0.000107346
								GO:0002521	leukocyte differentiation	biological process	95/2379	398/17366	2.4e-08	3.68586e-06
								GO:0002532	production of molecular mediator involved in inflammatory response	biological process	15/2379	41/17366	0.0002	0.0107949
								GO:0002548	monocyte chemotaxis	biological process	17/2379	41/17366	1.1e-05	0.000900368
								GO:0002573	myeloid leukocyte differentiation	biological process	40/2379	156/17366	4.9e-05	0.00336384
								GO:0002577	regulation of antigen processing and presentation	biological process	10/2379	14/17366	1.4e-06	0.000141876
								GO:0002583	regulation of antigen processing and presentation of peptide antigen	biological process	6/2379	6/17366	6.6e-06	0.000574972
								GO:0002584	negative regulation of antigen processing and presentation of peptide antigen	biological process	4/2379	4/17366	0.00035	0.0167651
								GO:0002586	regulation of antigen processing and presentation of peptide antigen via MHC class II	biological process	4/2379	4/17366	0.00035	0.0167651
								GO:0002682	regulation of immune system process	biological process	273/2379	1014/17366	1.2e-30	3.57528e-27
								GO:0002683	negative regulation of immune system process	biological process	83/2379	324/17366	6.2e-09	1.01496e-06
								GO:0002684	positive regulation of immune system process	biological process	202/2379	748/17366	6.6e-23	1.229e-19
								GO:0002685	regulation of leukocyte migration	biological process	39/2379	146/17366	2.2e-05	0.00167211
								GO:0002687	positive regulation of leukocyte migration	biological process	29/2379	108/17366	0.00022	0.0116631
								GO:0002688	regulation of leukocyte chemotaxis	biological process	25/2379	90/17366	0.00033	0.0163323
								GO:0002694	regulation of leukocyte activation	biological process	129/2379	469/17366	1.2e-15	5.25776e-13
								GO:0002695	negative regulation of leukocyte activation	biological process	33/2379	128/17366	0.00019	0.01033
								GO:0002696	positive regulation of leukocyte activation	biological process	92/2379	322/17366	1.5e-12	3.72425e-10
								GO:0002697	regulation of immune effector process	biological process	66/2379	260/17366	3.1e-07	4.05094e-05
								GO:0002699	positive regulation of immune effector process	biological process	40/2379	157/17366	5.7e-05	0.00377391
								GO:0002703	regulation of leukocyte mediated immunity	biological process	43/2379	150/17366	1.2e-06	0.000126783
								GO:0002705	positive regulation of leukocyte mediated immunity	biological process	25/2379	96/17366	0.00094	0.0350957
								GO:0002706	regulation of lymphocyte mediated immunity	biological process	31/2379	112/17366	7.3e-05	0.00468742
								GO:0002708	positive regulation of lymphocyte mediated immunity	biological process	22/2379	79/17366	0.00071	0.0288986
								GO:0002714	positive regulation of B cell mediated immunity	biological process	12/2379	34/17366	0.00125	0.0446553
								GO:0002757	immune response-activating signal transduction	biological process	94/2379	314/17366	4.1e-14	1.27245e-11
								GO:0002764	immune response-regulating signaling pathway	biological process	99/2379	327/17366	3.8e-15	1.41522e-12
								GO:0002768	immune response-regulating cell surface receptor signaling pathway	biological process	77/2379	228/17366	7.4e-15	2.56367e-12
								GO:0002790	peptide secretion	biological process	91/2379	432/17366	1.4e-05	0.00110935
								GO:0002791	regulation of peptide secretion	biological process	76/2379	350/17366	2.4e-05	0.00179662
								GO:0002793	positive regulation of peptide secretion	biological process	48/2379	207/17366	0.00014	0.00799073
								GO:0002819	regulation of adaptive immune response	biological process	33/2379	117/17366	2.9e-05	0.00209715
								GO:0002821	positive regulation of adaptive immune response	biological process	22/2379	77/17366	0.00048	0.0214089
								GO:0002822	regulation of adaptive immune response based on somatic recombination of immune receptors built from...	biological process	31/2379	110/17366	5e-05	0.00338568
								GO:0002824	positive regulation of adaptive immune response based on somatic recombination of immune receptors b...	biological process	22/2379	76/17366	0.00039	0.0182126
								GO:0002886	regulation of myeloid leukocyte mediated immunity	biological process	14/2379	39/17366	0.00041	0.0188511
								GO:0002891	positive regulation of immunoglobulin mediated immune response	biological process	12/2379	34/17366	0.00125	0.0446553
								GO:0003735	structural constituent of ribosome	molecular function	95/2230	507/16779	0.00028	0.0381827
								GO:0003823	antigen binding	molecular function	60/2230	149/16779	1.9e-16	2.59097e-13
								GO:0003924	GTPase activity	molecular function	70/2230	259/16779	2.5e-09	2.0455e-06
								GO:0004896	cytokine receptor activity	molecular function	27/2230	84/16779	6.5e-06	0.00126449
								GO:0005031	tumor necrosis factor-activated receptor activity	molecular function	12/2230	17/16779	9.6e-08	2.31021e-05
								GO:0005035	death receptor activity	molecular function	12/2230	17/16779	9.6e-08	2.31021e-05
								GO:0005102	signaling receptor binding	molecular function	303/2230	1375/16779	8.1e-21	1.65685e-17
								GO:0005178	integrin binding	molecular function	26/2230	85/16779	2.6e-05	0.00443192
								GO:0005198	structural molecule activity	molecular function	155/2230	898/16779	0.00029	0.0382706
								GO:0005488	binding	molecular function	1669/2230	11724/16779	1.5e-08	7.27289e-06
								GO:0005515	protein binding	molecular function	991/2230	5880/16779	4.4e-23	1.80004e-19
								GO:0005525	GTP binding	molecular function	89/2230	373/16779	1.6e-08	7.27289e-06
								GO:0005543	phospholipid binding	molecular function	66/2230	326/16779	0.00027	0.0380886
								GO:0005576	extracellular region	cellular component	726/2586	3681/18335	2.4e-26	1.4344e-23
								GO:0005615	extracellular space	cellular component	639/2586	3107/18335	8.9e-28	7.97885e-25
								GO:0005737	cytoplasm	cellular component	1407/2586	8918/18335	1.4e-10	1.67347e-08
								GO:0005764	lysosome	cellular component	91/2586	402/18335	2.2e-06	0.000207611
								GO:0005773	vacuole	cellular component	103/2586	481/18335	6.7e-06	0.000572052
								GO:0005783	endoplasmic reticulum	cellular component	203/2586	1160/18335	0.00048	0.0226484
								GO:0005829	cytosol	cellular component	473/2586	2919/18335	0.00025	0.0144597
								GO:0006220	pyrimidine nucleotide metabolic process	biological process	13/2379	37/17366	0.00083	0.0321156
								GO:0006414	translational elongation	biological process	20/2379	49/17366	2.6e-06	0.000249885
								GO:0006448	regulation of translational elongation	biological process	7/2379	14/17366	0.00127	0.0449387
								GO:0006468	protein phosphorylation	biological process	259/2379	1574/17366	0.00062	0.026239
								GO:0006793	phosphorus metabolic process	biological process	427/2379	2723/17366	0.00069	0.0287925
								GO:0006796	phosphate-containing compound metabolic process	biological process	420/2379	2661/17366	0.00045	0.0203758
								GO:0006809	nitric oxide biosynthetic process	biological process	19/2379	55/17366	7.4e-05	0.00471102
								GO:0006810	transport	biological process	652/2379	3816/17366	9.5e-12	2.11226e-09
								GO:0006839	mitochondrial transport	biological process	45/2379	208/17366	0.00109	0.0395079
								GO:0006897	endocytosis	biological process	140/2379	533/17366	4.3e-15	1.56237e-12
								GO:0006909	phagocytosis	biological process	74/2379	209/17366	1.4e-15	5.9588e-13
								GO:0006910	phagocytosis, recognition	biological process	45/2379	108/17366	7.5e-13	2.06903e-10
								GO:0006911	phagocytosis, engulfment	biological process	47/2379	120/17366	3.4e-12	8.16932e-10
								GO:0006915	apoptotic process	biological process	270/2379	1442/17366	1.6e-08	2.53566e-06
								GO:0006928	movement of cell or subcellular component	biological process	247/2379	1439/17366	6e-05	0.00395496
								GO:0006935	chemotaxis	biological process	89/2379	416/17366	9.1e-06	0.000770243
								GO:0006950	response to stress	biological process	567/2379	2892/17366	1.7e-22	2.81388e-19
								GO:0006952	defense response	biological process	293/2379	1091/17366	1e-30	3.57528e-27
								GO:0006954	inflammatory response	biological process	124/2379	486/17366	1.5e-12	3.72425e-10
								GO:0006955	immune response	biological process	366/2379	1208/17366	1e-30	3.57528e-27
								GO:0006956	complement activation	biological process	52/2379	132/17366	1.9e-13	5.54986e-11
								GO:0006958	complement activation, classical pathway	biological process	42/2379	107/17366	4.4e-11	8.85768e-09
								GO:0006959	humoral immune response	biological process	64/2379	188/17366	9.2e-13	2.49186e-10
								GO:0007015	actin filament organization	biological process	64/2379	318/17366	0.00088	0.0337002
								GO:0007155	cell adhesion	biological process	180/2379	939/17366	1e-06	0.000107949
								GO:0007159	leukocyte cell-cell adhesion	biological process	58/2379	241/17366	9.4e-06	0.000786696
								GO:0007166	cell surface receptor signaling pathway	biological process	459/2379	2040/17366	1e-30	3.57528e-27
								GO:0007229	integrin-mediated signaling pathway	biological process	31/2379	90/17366	4.9e-07	5.88672e-05
								GO:0007249	I-kappaB kinase/NF-kappaB signaling	biological process	46/2379	193/17366	9.7e-05	0.00587402
								GO:0007596	blood coagulation	biological process	35/2379	152/17366	0.00121	0.0435395
								GO:0007599	hemostasis	biological process	36/2379	154/17366	0.00077	0.0305885
								GO:0008037	cell recognition	biological process	51/2379	182/17366	2.7e-07	3.59124e-05
								GO:0008104	protein localization	biological process	305/2379	1827/17366	6.9e-05	0.00448862
								GO:0008154	actin polymerization or depolymerization	biological process	39/2379	172/17366	0.0009	0.0342023
								GO:0008219	cell death	biological process	295/2379	1581/17366	4.4e-09	7.4485e-07
								GO:0008283	cell proliferation	biological process	280/2379	1597/17366	3.4e-06	0.000320568
								GO:0008289	lipid binding	molecular function	109/2230	551/16779	9.8e-06	0.00174312
								GO:0008305	integrin complex	cellular component	11/2586	28/18335	0.00091	0.0388483
								GO:0008630	intrinsic apoptotic signaling pathway in response to DNA damage	biological process	27/2379	82/17366	6.9e-06	0.000590743
								GO:0009306	protein secretion	biological process	82/2379	400/17366	9.7e-05	0.00587402
								GO:0009605	response to external stimulus	biological process	372/2379	1876/17366	3.8e-15	1.41522e-12
								GO:0009607	response to biotic stimulus	biological process	206/2379	795/17366	5.3e-21	5.26361e-18
								GO:0009611	response to wounding	biological process	100/2379	435/17366	7.7e-08	1.10295e-05
								GO:0009615	response to virus	biological process	61/2379	199/17366	4.2e-10	7.72437e-08
								GO:0009617	response to bacterium	biological process	143/2379	557/17366	1.6e-14	5.29671e-12
								GO:0009893	positive regulation of metabolic process	biological process	419/2379	2650/17366	0.0004	0.0185632
								GO:0009897	external side of plasma membrane	cellular component	94/2586	300/18335	1.2e-14	2.6895e-12
								GO:0009966	regulation of signal transduction	biological process	389/2379	2126/17366	1.3e-10	2.45141e-08
								GO:0009967	positive regulation of signal transduction	biological process	237/2379	1136/17366	4.3e-12	1.01678e-09
								GO:0009968	negative regulation of signal transduction	biological process	156/2379	890/17366	0.00055	0.0238873
								GO:0009986	cell surface	cellular component	179/2586	685/18335	2.1e-17	9.41325e-15
								GO:0010033	response to organic substance	biological process	453/2379	2505/17366	1.5e-11	3.14725e-09
								GO:0010035	response to inorganic substance	biological process	91/2379	491/17366	0.00143	0.0496567
								GO:0010324	membrane invagination	biological process	49/2379	134/17366	2.3e-11	4.75876e-09
								GO:0010562	positive regulation of phosphorus metabolic process	biological process	170/2379	882/17366	1.4e-06	0.000141876
								GO:0010604	positive regulation of macromolecule metabolic process	biological process	384/2379	2448/17366	0.0013	0.0457827
								GO:0010646	regulation of cell communication	biological process	423/2379	2409/17366	4.8e-09	8.03434e-07
								GO:0010647	positive regulation of cell communication	biological process	259/2379	1278/17366	1e-11	2.15899e-09
								GO:0010941	regulation of cell death	biological process	234/2379	1307/17366	5.3e-06	0.000472779
								GO:0010942	positive regulation of cell death	biological process	96/2379	515/17366	0.00089	0.0339957
								GO:0012501	programmed cell death	biological process	277/2379	1469/17366	5e-09	8.27611e-07
								GO:0012505	endomembrane system	cellular component	475/2586	2832/18335	7.6e-06	0.0006194
								GO:0014065	phosphatidylinositol 3-kinase signaling	biological process	26/2379	97/17366	0.00046	0.0207655
								GO:0015031	protein transport	biological process	235/2379	1274/17366	5.1e-07	5.98226e-05
								GO:0015833	peptide transport	biological process	245/2379	1316/17366	1.3e-07	1.79316e-05
								GO:0015935	small ribosomal subunit	cellular component	37/2586	158/18335	0.0011	0.0458674
								GO:0016043	cellular component organization	biological process	765/2379	4843/17366	4.4e-07	5.41709e-05
								GO:0016064	immunoglobulin mediated immune response	biological process	61/2379	174/17366	7.3e-13	2.05185e-10
								GO:0016192	vesicle-mediated transport	biological process	231/2379	1127/17366	5e-11	9.80066e-09
								GO:0016310	phosphorylation	biological process	313/2379	1924/17366	0.00037	0.0174981
								GO:0016477	cell migration	biological process	198/2379	1033/17366	2.8e-07	3.69129e-05
								GO:0016787	hydrolase activity	molecular function	373/2230	2402/16779	0.00034	0.0421497
								GO:0017038	protein import	biological process	37/2379	164/17366	0.00132	0.0462683
								GO:0018108	peptidyl-tyrosine phosphorylation	biological process	62/2379	289/17366	0.00018	0.00993133
								GO:0018212	peptidyl-tyrosine modification	biological process	62/2379	291/17366	0.00022	0.0116631
								GO:0019001	guanyl nucleotide binding	molecular function	91/2230	389/16779	3e-08	8.76643e-06
								GO:0019220	regulation of phosphate metabolic process	biological process	245/2379	1389/17366	9.5e-06	0.000790623
								GO:0019221	cytokine-mediated signaling pathway	biological process	90/2379	322/17366	1e-11	2.15899e-09
								GO:0019538	protein metabolic process	biological process	828/2379	5195/17366	1.7e-08	2.66578e-06
								GO:0019724	B cell mediated immunity	biological process	61/2379	175/17366	9.7e-13	2.58037e-10
								GO:0019814	immunoglobulin complex	cellular component	45/2586	102/18335	1.8e-13	2.934e-11
								GO:0019838	growth factor binding	molecular function	34/2230	118/16779	6.8e-06	0.00126449
								GO:0019882	antigen processing and presentation	biological process	47/2379	91/17366	7e-18	4.96567e-15
								GO:0019883	antigen processing and presentation of endogenous antigen	biological process	7/2379	11/17366	0.00018	0.00993133
								GO:0019885	antigen processing and presentation of endogenous peptide antigen via MHC class I	biological process	5/2379	7/17366	0.00079	0.0309701
								GO:0019955	cytokine binding	molecular function	32/2230	87/16779	2.7e-08	8.76643e-06
								GO:0022407	regulation of cell-cell adhesion	biological process	64/2379	282/17366	2.5e-05	0.00184369
								GO:0022603	regulation of anatomical structure morphogenesis	biological process	142/2379	766/17366	7.8e-05	0.00490281
								GO:0022610	biological adhesion	biological process	183/2379	948/17366	5e-07	5.91151e-05
								GO:0022626	cytosolic ribosome	cellular component	74/2586	350/18335	0.00019	0.0126174
								GO:0022627	cytosolic small ribosomal subunit	cellular component	30/2586	121/18335	0.00121	0.0493075
								GO:0023014	signal transduction by protein phosphorylation	biological process	119/2379	663/17366	0.00102	0.0377046
								GO:0023051	regulation of signaling	biological process	429/2379	2436/17366	2.4e-09	4.20621e-07
								GO:0023056	positive regulation of signaling	biological process	262/2379	1287/17366	4.7e-12	1.06085e-09
								GO:0030029	actin filament-based process	biological process	109/2379	590/17366	0.00058	0.0248999
								GO:0030036	actin cytoskeleton organization	biological process	103/2379	528/17366	0.00011	0.00645146
								GO:0030041	actin filament polymerization	biological process	34/2379	141/17366	0.00059	0.0252564
								GO:0030097	hemopoiesis	biological process	132/2379	629/17366	2.1e-07	2.84397e-05
								GO:0030098	lymphocyte differentiation	biological process	60/2379	269/17366	7.4e-05	0.00471102
								GO:0030099	myeloid cell differentiation	biological process	66/2379	285/17366	9.4e-06	0.000786696
								GO:0030150	protein import into mitochondrial matrix	biological process	8/2379	15/17366	0.00032	0.0161049
								GO:0030154	cell differentiation	biological process	482/2379	3131/17366	0.00142	0.0494246
								GO:0030155	regulation of cell adhesion	biological process	102/2379	509/17366	3.8e-05	0.00270855
								GO:0030168	platelet activation	biological process	23/2379	78/17366	0.00022	0.0116631
								GO:0030198	extracellular matrix organization	biological process	39/2379	162/17366	0.00025	0.0130675
								GO:0030234	enzyme regulator activity	molecular function	148/2230	813/16779	3e-05	0.0049092
								GO:0030334	regulation of cell migration	biological process	127/2379	626/17366	2.3e-06	0.000225415
								GO:0030335	positive regulation of cell migration	biological process	75/2379	375/17366	0.00041	0.0188511
								GO:0030593	neutrophil chemotaxis	biological process	25/2379	69/17366	2.1e-06	0.000207177
								GO:0030595	leukocyte chemotaxis	biological process	53/2379	159/17366	2e-10	3.72425e-08
								GO:0030838	positive regulation of actin filament polymerization	biological process	22/2379	80/17366	0.00085	0.0327195
								GO:0031012	extracellular matrix	cellular component	90/2586	405/18335	5.4e-06	0.00048411
								GO:0031090	organelle membrane	cellular component	292/2586	1725/18335	0.0003	0.0163
								GO:0031125	rRNA 3'-end processing	biological process	8/2379	12/17366	3.6e-05	0.00257833
								GO:0031226	intrinsic component of plasma membrane	cellular component	169/2586	945/18335	0.00051	0.0234469
								GO:0031269	pseudopodium assembly	biological process	7/2379	14/17366	0.00127	0.0449387
								GO:0031272	regulation of pseudopodium assembly	biological process	7/2379	13/17366	0.00072	0.0290673
								GO:0031274	positive regulation of pseudopodium assembly	biological process	7/2379	12/17366	0.00038	0.0178014
								GO:0031325	positive regulation of cellular metabolic process	biological process	388/2379	2476/17366	0.00132	0.0462683
								GO:0031341	regulation of cell killing	biological process	18/2379	58/17366	0.00052	0.0227836
								GO:0031347	regulation of defense response	biological process	97/2379	407/17366	1.9e-08	2.94836e-06
								GO:0031348	negative regulation of defense response	biological process	37/2379	134/17366	1.6e-05	0.00124792
								GO:0031349	positive regulation of defense response	biological process	54/2379	231/17366	4.5e-05	0.00313255
								GO:0031399	regulation of protein modification process	biological process	227/2379	1371/17366	0.00098	0.0364976
								GO:0031401	positive regulation of protein modification process	biological process	160/2379	903/17366	0.00028	0.0143339
								GO:0031589	cell-substrate adhesion	biological process	55/2379	262/17366	0.00071	0.0288986
								GO:0031982	vesicle	cellular component	571/2586	3084/18335	4.3e-14	7.7099e-12
								GO:0032091	negative regulation of protein binding	biological process	23/2379	80/17366	0.00033	0.0163323
								GO:0032101	regulation of response to external stimulus	biological process	116/2379	551/17366	9.9e-07	0.00010765
								GO:0032102	negative regulation of response to external stimulus	biological process	49/2379	224/17366	0.00052	0.0227836
								GO:0032103	positive regulation of response to external stimulus	biological process	48/2379	220/17366	0.00062	0.026239
								GO:0032268	regulation of cellular protein metabolic process	biological process	325/2379	2026/17366	0.00076	0.0303531
								GO:0032270	positive regulation of cellular protein metabolic process	biological process	204/2379	1172/17366	0.00012	0.0069558
								GO:0032496	response to lipopolysaccharide	biological process	74/2379	306/17366	4.9e-07	5.88672e-05
								GO:0032502	developmental process	biological process	738/2379	4909/17366	0.00078	0.0309034
								GO:0032549	ribonucleoside binding	molecular function	89/2230	379/16779	3.5e-08	9.54567e-06
								GO:0032550	purine ribonucleoside binding	molecular function	89/2230	376/16779	2.4e-08	8.76643e-06
								GO:0032561	guanyl ribonucleotide binding	molecular function	91/2230	388/16779	2.7e-08	8.76643e-06
								GO:0032609	interferon-gamma production	biological process	26/2379	86/17366	5.4e-05	0.00360735
								GO:0032612	interleukin-1 production	biological process	18/2379	57/17366	0.00041	0.0188511
								GO:0032623	interleukin-2 production	biological process	15/2379	47/17366	0.00107	0.0390681
								GO:0032649	regulation of interferon-gamma production	biological process	24/2379	79/17366	9.5e-05	0.00580006
								GO:0032879	regulation of localization	biological process	367/2379	2129/17366	4.7e-07	5.73901e-05
								GO:0032880	regulation of protein localization	biological process	132/2379	717/17366	0.00019	0.01033
								GO:0032940	secretion by cell	biological process	147/2379	755/17366	4.3e-06	0.000395414
								GO:0032943	mononuclear cell proliferation	biological process	57/2379	219/17366	8.2e-07	9.11607e-05
								GO:0032944	regulation of mononuclear cell proliferation	biological process	47/2379	173/17366	2.1e-06	0.000207177
								GO:0032956	regulation of actin cytoskeleton organization	biological process	56/2379	261/17366	0.00036	0.0171339
								GO:0033036	macromolecule localization	biological process	350/2379	2086/17366	1.2e-05	0.000966292
								GO:0033209	tumor necrosis factor-mediated signaling pathway	biological process	20/2379	59/17366	6.6e-05	0.00433129
								GO:0033627	cell adhesion mediated by integrin	biological process	17/2379	50/17366	0.00022	0.0116631
								GO:0033628	regulation of cell adhesion mediated by integrin	biological process	14/2379	35/17366	0.00011	0.00645146
								GO:0033993	response to lipid	biological process	170/2379	900/17366	5.1e-06	0.000460453
								GO:0034097	response to cytokine	biological process	169/2379	620/17366	9.8e-20	7.68372e-17
								GO:0034109	homotypic cell-cell adhesion	biological process	19/2379	62/17366	0.00044	0.0200449
								GO:0034121	regulation of toll-like receptor signaling pathway	biological process	15/2379	40/17366	0.00015	0.00849639
								GO:0034340	response to type I interferon	biological process	11/2379	26/17366	0.00033	0.0163323
								GO:0034341	response to interferon-gamma	biological process	29/2379	78/17366	1.8e-07	2.46006e-05
								GO:0034383	low-density lipoprotein particle clearance	biological process	8/2379	17/17366	0.00094	0.0350957
								GO:0034612	response to tumor necrosis factor	biological process	48/2379	176/17366	1.4e-06	0.000141876
								GO:0034987	immunoglobulin receptor binding	molecular function	45/2230	103/16779	3.1e-14	3.17052e-11
								GO:0035456	response to interferon-beta	biological process	17/2379	28/17366	9.5e-09	1.53828e-06
								GO:0035458	cellular response to interferon-beta	biological process	14/2379	24/17366	4e-07	5.04983e-05
								GO:0035556	intracellular signal transduction	biological process	373/2379	2049/17366	6.4e-10	1.16269e-07
								GO:0040011	locomotion	biological process	237/2379	1300/17366	1.1e-06	0.00011789
								GO:0040012	regulation of locomotion	biological process	144/2379	729/17366	2.4e-06	0.000232161
								GO:0040017	positive regulation of locomotion	biological process	82/2379	415/17366	0.00034	0.0166611
								GO:0042060	wound healing	biological process	80/2379	339/17366	5e-07	5.91151e-05
								GO:0042098	T cell proliferation	biological process	39/2379	148/17366	3.1e-05	0.00223095
								GO:0042105	alpha-beta T cell receptor complex	cellular component	5/2586	5/18335	5.6e-05	0.00386185
								GO:0042110	T cell activation	biological process	85/2379	356/17366	1.3e-07	1.79316e-05
								GO:0042113	B cell activation	biological process	80/2379	280/17366	4.4e-11	8.85768e-09
								GO:0042127	regulation of cell proliferation	biological process	244/2379	1332/17366	5.3e-07	6.16829e-05
								GO:0042129	regulation of T cell proliferation	biological process	31/2379	127/17366	0.00082	0.0318944
								GO:0042325	regulation of phosphorylation	biological process	212/2379	1195/17366	2.7e-05	0.00197166
								GO:0042327	positive regulation of phosphorylation	biological process	149/2379	783/17366	1.3e-05	0.00103562
								GO:0042330	taxis	biological process	89/2379	416/17366	9.1e-06	0.000770243
								GO:0042571	immunoglobulin complex, circulating	cellular component	42/2586	98/18335	3.8e-12	5.24108e-10
								GO:0042605	peptide antigen binding	molecular function	16/2230	29/16779	1.1e-07	2.50006e-05
								GO:0042611	MHC protein complex	cellular component	17/2586	25/18335	1.1e-09	1.23269e-07
								GO:0042612	MHC class I protein complex	cellular component	7/2586	11/18335	0.00022	0.0131487
								GO:0042613	MHC class II protein complex	cellular component	9/2586	13/18335	9.1e-06	0.000709404
								GO:0042742	defense response to bacterium	biological process	77/2379	266/17366	5e-11	9.80066e-09
								GO:0042802	identical protein binding	molecular function	219/2230	1166/16779	2.8e-08	8.76643e-06
								GO:0042832	defense response to protozoan	biological process	10/2379	21/17366	0.00019	0.01033
								GO:0042886	amide transport	biological process	251/2379	1335/17366	3.7e-08	5.62438e-06
								GO:0042887	amide transmembrane transporter activity	molecular function	14/2230	37/16779	0.00016	0.0233771
								GO:0042981	regulation of apoptotic process	biological process	217/2379	1194/17366	4.2e-06	0.000388617
								GO:0043062	extracellular structure organization	biological process	47/2379	200/17366	0.00012	0.0069558
								GO:0043065	positive regulation of apoptotic process	biological process	90/2379	471/17366	0.00057	0.024684
								GO:0043067	regulation of programmed cell death	biological process	220/2379	1211/17366	3.7e-06	0.00034666
								GO:0043068	positive regulation of programmed cell death	biological process	91/2379	478/17366	0.0006	0.0256109
								GO:0043085	positive regulation of catalytic activity	biological process	204/2379	1135/17366	1.7e-05	0.00131901
								GO:0043122	regulation of I-kappaB kinase/NF-kappaB signaling	biological process	38/2379	168/17366	0.00109	0.0395079
								GO:0043123	positive regulation of I-kappaB kinase/NF-kappaB signaling	biological process	33/2379	132/17366	0.00036	0.0171339
								GO:0043207	response to external biotic stimulus	biological process	199/2379	755/17366	3.1e-21	3.55236e-18
								GO:0043226	organelle	cellular component	1664/2586	11246/18335	0.00036	0.0184281
								GO:0043227	membrane-bounded organelle	cellular component	1504/2586	9971/18335	1.7e-05	0.00127004
								GO:0043230	extracellular organelle	cellular component	420/2586	2114/18335	5.3e-15	1.58382e-12
								GO:0043393	regulation of protein binding	biological process	39/2379	173/17366	0.00101	0.0374278
								GO:0043408	regulation of MAPK cascade	biological process	104/2379	563/17366	0.00077	0.0305885
								GO:0043410	positive regulation of MAPK cascade	biological process	81/2379	395/17366	0.00011	0.00645146
								GO:0043549	regulation of kinase activity	biological process	114/2379	629/17366	0.00091	0.0344068
								GO:0043628	ncRNA 3'-end processing	biological process	9/2379	21/17366	0.00104	0.0381598
								GO:0044092	negative regulation of molecular function	biological process	159/2379	914/17366	0.0007	0.0288861
								GO:0044093	positive regulation of molecular function	biological process	251/2379	1414/17366	4.5e-06	0.000408759
								GO:0044267	cellular protein metabolic process	biological process	672/2379	4462/17366	0.00127	0.0449387
								GO:0044319	wound healing, spreading of cells	biological process	12/2379	27/17366	0.0001	0.00598273
								GO:0044391	ribosomal subunit	cellular component	89/2586	446/18335	0.00037	0.0184281
								GO:0044419	interspecies interaction between organisms	biological process	55/2379	262/17366	0.00071	0.0288986
								GO:0044421	extracellular region part	cellular component	672/2586	3289/18335	1.4e-28	2.5102e-25
								GO:0044444	cytoplasmic part	cellular component	1126/2586	7063/18335	1e-08	1.05471e-06
								GO:0044445	cytosolic part	cellular component	91/2586	460/18335	0.00043	0.0208376
								GO:0044459	plasma membrane part	cellular component	392/2586	1936/18335	2.7e-15	9.6822e-13
								GO:0044743	protein transmembrane import into intracellular organelle	biological process	15/2379	35/17366	2.3e-05	0.00173924
								GO:0044877	protein-containing complex binding	molecular function	120/2230	639/16779	4.3e-05	0.0065153
								GO:0045071	negative regulation of viral genome replication	biological process	13/2379	32/17366	0.00016	0.0089606
								GO:0045087	innate immune response	biological process	150/2379	521/17366	5.1e-20	4.22082e-17
								GO:0045088	regulation of innate immune response	biological process	44/2379	178/17366	5.5e-05	0.00365775
								GO:0045089	positive regulation of innate immune response	biological process	37/2379	153/17366	0.00033	0.0163323
								GO:0045121	membrane raft	cellular component	55/2586	255/18335	0.00073	0.0319241
								GO:0045184	establishment of protein localization	biological process	245/2379	1358/17366	1.7e-06	0.000169966
								GO:0045321	leukocyte activation	biological process	190/2379	703/17366	1.2e-21	1.62513e-18
								GO:0045428	regulation of nitric oxide biosynthetic process	biological process	16/2379	48/17366	0.00043	0.0196494
								GO:0045637	regulation of myeloid cell differentiation	biological process	35/2379	150/17366	0.00094	0.0350957
								GO:0045765	regulation of angiogenesis	biological process	45/2379	193/17366	0.0002	0.0107949
								GO:0045785	positive regulation of cell adhesion	biological process	65/2379	313/17366	0.00034	0.0166611
								GO:0045824	negative regulation of innate immune response	biological process	11/2379	28/17366	0.00071	0.0288986
								GO:0045937	positive regulation of phosphate metabolic process	biological process	170/2379	882/17366	1.4e-06	0.000141876
								GO:0046209	nitric oxide metabolic process	biological process	20/2379	62/17366	0.00014	0.00799073
								GO:0046631	alpha-beta T cell activation	biological process	29/2379	102/17366	7.3e-05	0.00468742
								GO:0046634	regulation of alpha-beta T cell activation	biological process	20/2379	66/17366	0.00037	0.0174981
								GO:0046649	lymphocyte activation	biological process	168/2379	604/17366	1.3e-20	1.21038e-17
								GO:0046651	lymphocyte proliferation	biological process	57/2379	218/17366	7e-07	7.89992e-05
								GO:0046903	secretion	biological process	166/2379	879/17366	6.7e-06	0.000576936
								GO:0048002	antigen processing and presentation of peptide antigen	biological process	33/2379	49/17366	9.4e-18	6.08834e-15
								GO:0048247	lymphocyte chemotaxis	biological process	16/2379	41/17366	5e-05	0.00338568
								GO:0048514	blood vessel morphogenesis	biological process	78/2379	404/17366	0.00094	0.0350957
								GO:0048518	positive regulation of biological process	biological process	797/2379	4585/17366	7.4e-17	4.08288e-14
								GO:0048519	negative regulation of biological process	biological process	643/2379	4024/17366	1.3e-06	0.000136381
								GO:0048522	positive regulation of cellular process	biological process	715/2379	4120/17366	1.3e-14	4.40139e-12
								GO:0048523	negative regulation of cellular process	biological process	581/2379	3686/17366	2.9e-05	0.00209715
								GO:0048534	hematopoietic or lymphoid organ development	biological process	137/2379	666/17366	4.2e-07	5.21395e-05
								GO:0048583	regulation of response to stimulus	biological process	555/2379	2874/17366	2e-20	1.75259e-17
								GO:0048584	positive regulation of response to stimulus	biological process	364/2379	1681/17366	3.4e-21	3.61784e-18
								GO:0048585	negative regulation of response to stimulus	biological process	207/2379	1146/17366	1.1e-05	0.000900368
								GO:0048646	anatomical structure formation involved in morphogenesis	biological process	143/2379	814/17366	0.00085	0.0327195
								GO:0048856	anatomical structure development	biological process	696/2379	4553/17366	0.00018	0.00993133
								GO:0048869	cellular developmental process	biological process	508/2379	3283/17366	0.00065	0.0272762
								GO:0048870	cell motility	biological process	214/2379	1136/17366	3.5e-07	4.45637e-05
								GO:0048872	homeostasis of number of cells	biological process	46/2379	212/17366	0.00091	0.0344068
								GO:0050663	cytokine secretion	biological process	37/2379	146/17366	0.00012	0.0069558
								GO:0050670	regulation of lymphocyte proliferation	biological process	47/2379	172/17366	1.7e-06	0.000169966
								GO:0050671	positive regulation of lymphocyte proliferation	biological process	28/2379	114/17366	0.00129	0.0455382
								GO:0050707	regulation of cytokine secretion	biological process	32/2379	129/17366	0.0005	0.022037
								GO:0050708	regulation of protein secretion	biological process	69/2379	323/17366	9.3e-05	0.00572488
								GO:0050714	positive regulation of protein secretion	biological process	43/2379	188/17366	0.00042	0.0192515
								GO:0050727	regulation of inflammatory response	biological process	54/2379	231/17366	4.5e-05	0.00313255
								GO:0050730	regulation of peptidyl-tyrosine phosphorylation	biological process	42/2379	183/17366	0.00045	0.0203758
								GO:0050776	regulation of immune response	biological process	170/2379	598/17366	6.4e-22	9.53408e-19
								GO:0050777	negative regulation of immune response	biological process	26/2379	101/17366	0.0009	0.0342023
								GO:0050778	positive regulation of immune response	biological process	137/2379	495/17366	8.6e-17	4.57551e-14
								GO:0050790	regulation of catalytic activity	biological process	329/2379	1887/17366	7.1e-07	7.95253e-05
								GO:0050793	regulation of developmental process	biological process	322/2379	1963/17366	0.00016	0.0089606
								GO:0050839	cell adhesion molecule binding	molecular function	77/2230	352/16779	5.3e-06	0.00108412
								GO:0050851	antigen receptor-mediated signaling pathway	biological process	69/2379	193/17366	7.4e-15	2.56367e-12
								GO:0050853	B cell receptor signaling pathway	biological process	56/2379	132/17366	4.6e-16	2.21052e-13
								GO:0050863	regulation of T cell activation	biological process	51/2379	228/17366	0.00023	0.0121071
								GO:0050864	regulation of B cell activation	biological process	64/2379	194/17366	4.5e-12	1.04745e-09
								GO:0050865	regulation of cell activation	biological process	136/2379	498/17366	3.7e-16	1.90065e-13
								GO:0050866	negative regulation of cell activation	biological process	38/2379	142/17366	2.7e-05	0.00197166
								GO:0050867	positive regulation of cell activation	biological process	94/2379	330/17366	1.1e-12	2.82529e-10
								GO:0050871	positive regulation of B cell activation	biological process	57/2379	163/17366	4.6e-12	1.05425e-09
								GO:0050878	regulation of body fluid levels	biological process	65/2379	294/17366	5e-05	0.00338568
								GO:0050896	response to stimulus	biological process	1276/2379	8449/17366	9.3e-08	1.307e-05
								GO:0050900	leukocyte migration	biological process	67/2379	257/17366	8.7e-08	1.23432e-05
								GO:0051046	regulation of secretion	biological process	114/2379	591/17366	7.5e-05	0.00475436
								GO:0051047	positive regulation of secretion	biological process	65/2379	326/17366	0.00104	0.0381598
								GO:0051049	regulation of transport	biological process	251/2379	1478/17366	0.00011	0.00645146
								GO:0051050	positive regulation of transport	biological process	144/2379	752/17366	1.3e-05	0.00103562
								GO:0051094	positive regulation of developmental process	biological process	185/2379	1092/17366	0.00099	0.0367781
								GO:0051098	regulation of binding	biological process	58/2379	286/17366	0.00124	0.0445115
								GO:0051128	regulation of cellular component organization	biological process	312/2379	1936/17366	0.00072	0.0290673
								GO:0051173	positive regulation of nitrogen compound metabolic process	biological process	375/2379	2380/17366	0.00109	0.0395079
								GO:0051174	regulation of phosphorus metabolic process	biological process	245/2379	1394/17366	1.2e-05	0.000966292
								GO:0051179	localization	biological process	822/2379	4980/17366	1.1e-11	2.34096e-09
								GO:0051222	positive regulation of protein transport	biological process	75/2379	352/17366	5.2e-05	0.00350518
								GO:0051223	regulation of protein transport	biological process	108/2379	548/17366	4.7e-05	0.00324148
								GO:0051234	establishment of localization	biological process	662/2379	3924/17366	7.3e-11	1.39421e-08
								GO:0051239	regulation of multicellular organismal process	biological process	374/2379	2253/17366	1.5e-05	0.00117608
								GO:0051240	positive regulation of multicellular organismal process	biological process	234/2379	1309/17366	5.9e-06	0.000523168
								GO:0051246	regulation of protein metabolic process	biological process	355/2379	2170/17366	9.1e-05	0.00562501
								GO:0051247	positive regulation of protein metabolic process	biological process	221/2379	1251/17366	2.4e-05	0.00179662
								GO:0051249	regulation of lymphocyte activation	biological process	117/2379	412/17366	2.2e-15	9.10372e-13
								GO:0051250	negative regulation of lymphocyte activation	biological process	29/2379	109/17366	0.00026	0.0135427
								GO:0051251	positive regulation of lymphocyte activation	biological process	87/2379	296/17366	1.1e-12	2.82529e-10
								GO:0051259	protein complex oligomerization	biological process	85/2379	432/17366	0.00031	0.0157077
								GO:0051260	protein homooligomerization	biological process	59/2379	276/17366	0.00028	0.0143339
								GO:0051270	regulation of cellular component movement	biological process	142/2379	729/17366	6e-06	0.000528888
								GO:0051272	positive regulation of cellular component movement	biological process	79/2379	399/17366	0.0004	0.0185632
								GO:0051338	regulation of transferase activity	biological process	125/2379	703/17366	0.00111	0.0401351
								GO:0051347	positive regulation of transferase activity	biological process	86/2379	450/17366	0.00074	0.0297137
								GO:0051607	defense response to virus	biological process	45/2379	144/17366	4.2e-08	6.31994e-06
								GO:0051674	localization of cell	biological process	214/2379	1136/17366	3.5e-07	4.45637e-05
								GO:0051704	multi-organism process	biological process	320/2379	1739/17366	4.2e-09	7.19166e-07
								GO:0051707	response to other organism	biological process	198/2379	749/17366	2.7e-21	3.35182e-18
								GO:0060326	cell chemotaxis	biological process	63/2379	216/17366	2e-09	3.5469e-07
								GO:0060548	negative regulation of cell death	biological process	143/2379	812/17366	0.00076	0.0303531
								GO:0060627	regulation of vesicle-mediated transport	biological process	72/2379	362/17366	0.00062	0.026239
								GO:0060759	regulation of response to cytokine stimulus	biological process	21/2379	74/17366	0.0007	0.0288861
								GO:0061024	membrane organization	biological process	126/2379	598/17366	3.2e-07	4.14525e-05
								GO:0065002	intracellular protein transmembrane transport	biological process	18/2379	45/17366	1.2e-05	0.000966292
								GO:0065008	regulation of biological quality	biological process	465/2379	2898/17366	4.3e-05	0.00302156
								GO:0065009	regulation of molecular function	biological process	420/2379	2409/17366	1.4e-08	2.24256e-06
								GO:0070062	extracellular exosome	cellular component	414/2586	2097/18335	2.5e-14	4.98056e-12
								GO:0070098	chemokine-mediated signaling pathway	biological process	20/2379	61/17366	0.00011	0.00645146
								GO:0070201	regulation of establishment of protein localization	biological process	110/2379	569/17366	9.1e-05	0.00562501
								GO:0070371	ERK1 and ERK2 cascade	biological process	50/2379	233/17366	0.00072	0.0290673
								GO:0070372	regulation of ERK1 and ERK2 cascade	biological process	49/2379	220/17366	0.00034	0.0166611
								GO:0070391	response to lipoteichoic acid	biological process	5/2379	7/17366	0.00079	0.0309701
								GO:0070527	platelet aggregation	biological process	16/2379	47/17366	0.00033	0.0163323
								GO:0070542	response to fatty acid	biological process	24/2379	87/17366	0.00048	0.0214089
								GO:0070555	response to interleukin-1	biological process	28/2379	105/17366	0.00031	0.0157077
								GO:0070661	leukocyte proliferation	biological process	59/2379	230/17366	9e-07	9.93133e-05
								GO:0070663	regulation of leukocyte proliferation	biological process	47/2379	180/17366	6.7e-06	0.000576936
								GO:0070665	positive regulation of leukocyte proliferation	biological process	29/2379	120/17366	0.00139	0.0484937
								GO:0070887	cellular response to chemical stimulus	biological process	432/2379	2248/17366	3.1e-15	1.21528e-12
								GO:0071072	negative regulation of phospholipid biosynthetic process	biological process	4/2379	4/17366	0.00035	0.0167651
								GO:0071216	cellular response to biotic stimulus	biological process	43/2379	175/17366	7.7e-05	0.00486046
								GO:0071219	cellular response to molecule of bacterial origin	biological process	40/2379	155/17366	4.2e-05	0.00296528
								GO:0071222	cellular response to lipopolysaccharide	biological process	38/2379	149/17366	8.5e-05	0.0052981
								GO:0071223	cellular response to lipoteichoic acid	biological process	5/2379	7/17366	0.00079	0.0309701
								GO:0071310	cellular response to organic substance	biological process	346/2379	1843/17366	7.2e-11	1.39297e-08
								GO:0071345	cellular response to cytokine stimulus	biological process	144/2379	518/17366	9e-18	6.08834e-15
								GO:0071346	cellular response to interferon-gamma	biological process	21/2379	60/17366	2.5e-05	0.00184369
								GO:0071347	cellular response to interleukin-1	biological process	24/2379	82/17366	0.00018	0.00993133
								GO:0071356	cellular response to tumor necrosis factor	biological process	43/2379	158/17366	5.2e-06	0.000466653
								GO:0071621	granulocyte chemotaxis	biological process	30/2379	86/17366	5.4e-07	6.23595e-05
								GO:0071622	regulation of granulocyte chemotaxis	biological process	14/2379	40/17366	0.00055	0.0238873
								GO:0071674	mononuclear cell migration	biological process	18/2379	59/17366	0.00065	0.0272762
								GO:0071702	organic substance transport	biological process	339/2379	1904/17366	5.3e-08	7.81724e-06
								GO:0071705	nitrogen compound transport	biological process	284/2379	1584/17366	4.1e-07	5.13258e-05
								GO:0071806	protein transmembrane transport	biological process	21/2379	57/17366	1e-05	0.000827611
								GO:0071840	cellular component organization or biogenesis	biological process	799/2379	5029/17366	6.8e-08	9.93133e-06
								GO:0071887	leukocyte apoptotic process	biological process	23/2379	84/17366	0.0007	0.0288861
								GO:0072376	protein activation cascade	biological process	56/2379	143/17366	3e-14	9.71543e-12
								GO:0072562	blood microparticle	cellular component	58/2586	173/18335	7.1e-11	9.09307e-09
								GO:0072655	establishment of protein localization to mitochondrion	biological process	30/2379	124/17366	0.00114	0.04112
								GO:0072657	protein localization to membrane	biological process	62/2379	268/17366	1.8e-05	0.00138936
								GO:0072659	protein localization to plasma membrane	biological process	27/2379	106/17366	0.00086	0.0330191
								GO:0072676	lymphocyte migration	biological process	23/2379	68/17366	2e-05	0.0015279
								GO:0072678	T cell migration	biological process	14/2379	40/17366	0.00055	0.0238873
								GO:0080134	regulation of response to stress	biological process	169/2379	926/17366	4e-05	0.00283752
								GO:0090022	regulation of neutrophil chemotaxis	biological process	11/2379	27/17366	0.00049	0.0216603
								GO:0090025	regulation of monocyte chemotaxis	biological process	9/2379	21/17366	0.00104	0.0381598
								GO:0090087	regulation of peptide transport	biological process	115/2379	576/17366	1.5e-05	0.00117608
								GO:0090150	establishment of protein localization to membrane	biological process	33/2379	138/17366	0.00083	0.0321156
								GO:0090504	epiboly	biological process	12/2379	28/17366	0.00015	0.00849639
								GO:0090505	epiboly involved in wound healing	biological process	12/2379	27/17366	0.0001	0.00598273
								GO:0097028	dendritic cell differentiation	biological process	17/2379	33/17366	2.6e-07	3.48939e-05
								GO:0097190	apoptotic signaling pathway	biological process	103/2379	477/17366	1.2e-06	0.000126783
								GO:0097191	extrinsic apoptotic signaling pathway	biological process	42/2379	179/17366	0.00027	0.0139176
								GO:0097197	tetraspanin-enriched microdomain	cellular component	5/2586	6/18335	0.00029	0.0162491
								GO:0097300	programmed necrotic cell death	biological process	12/2379	33/17366	0.00092	0.0346968
								GO:0097367	carbohydrate derivative binding	molecular function	313/2230	1978/16779	0.0003	0.0383531
								GO:0097435	supramolecular fiber organization	biological process	93/2379	503/17366	0.00138	0.0482579
								GO:0097529	myeloid leukocyte migration	biological process	40/2379	140/17366	3e-06	0.000286481
								GO:0097530	granulocyte migration	biological process	31/2379	96/17366	2.4e-06	0.000232161
								GO:0098542	defense response to other organism	biological process	125/2379	421/17366	4.9e-18	3.64977e-15
								GO:0098552	side of membrane	cellular component	121/2586	457/18335	1.5e-12	2.24125e-10
								GO:0098588	bounding membrane of organelle	cellular component	188/2586	1056/18335	0.00032	0.0168753
								GO:0098609	cell-cell adhesion	biological process	100/2379	535/17366	0.00064	0.0270087
								GO:0098657	import into cell	biological process	148/2379	589/17366	3.7e-14	1.17274e-11
								GO:0098772	molecular function regulator	molecular function	249/2230	1442/16779	4e-06	0.000861263
								GO:0098805	whole membrane	cellular component	175/2586	942/18335	5.5e-05	0.00386185
								GO:0098857	membrane microdomain	cellular component	55/2586	255/18335	0.00073	0.0319241
								GO:0099024	plasma membrane invagination	biological process	49/2379	128/17366	3.3e-12	8.05903e-10
								GO:0110053	regulation of actin filament organization	biological process	46/2379	209/17366	0.00066	0.027618
								GO:1901342	regulation of vasculature development	biological process	47/2379	212/17366	0.00049	0.0216603
								GO:1901564	organonitrogen compound metabolic process	biological process	937/2379	6001/17366	6.9e-08	9.97954e-06
								GO:1901659	glycosyl compound biosynthetic process	biological process	14/2379	41/17366	0.00074	0.0297137
								GO:1901700	response to oxygen-containing compound	biological process	249/2379	1459/17366	8.2e-05	0.00513258
								GO:1902105	regulation of leukocyte differentiation	biological process	45/2379	205/17366	0.00079	0.0309701
								GO:1902531	regulation of intracellular signal transduction	biological process	226/2379	1296/17366	4.6e-05	0.00318727
								GO:1902533	positive regulation of intracellular signal transduction	biological process	152/2379	731/17366	4.7e-08	7.00159e-06
								GO:1902622	regulation of neutrophil migration	biological process	12/2379	31/17366	0.00048	0.0214089
								GO:1903037	regulation of leukocyte cell-cell adhesion	biological process	48/2379	214/17366	0.00032	0.0161049
								GO:1903409	reactive oxygen species biosynthetic process	biological process	22/2379	78/17366	0.00058	0.0248999
								GO:1903530	regulation of secretion by cell	biological process	104/2379	547/17366	0.00027	0.0139176
								GO:1903561	extracellular vesicle	cellular component	418/2586	2110/18335	1e-14	2.56143e-12
								GO:1903706	regulation of hemopoiesis	biological process	60/2379	272/17366	0.0001	0.00598273
								GO:1903725	regulation of phospholipid metabolic process	biological process	18/2379	55/17366	0.00025	0.0130675
								GO:1903726	negative regulation of phospholipid metabolic process	biological process	6/2379	8/17366	0.00014	0.00799073
								GO:1904401	cellular response to Thyroid stimulating hormone	biological process	4/2379	4/17366	0.00035	0.0167651
								GO:1904587	response to glycoprotein	biological process	6/2379	9/17366	0.00038	0.0178014
								GO:1904588	cellular response to glycoprotein	biological process	4/2379	4/17366	0.00035	0.0167651
								GO:1904951	positive regulation of establishment of protein localization	biological process	77/2379	364/17366	5.3e-05	0.00355649
								GO:1990266	neutrophil migration	biological process	26/2379	77/17366	6.1e-06	0.000534539
								GO:1990542	mitochondrial transmembrane transport	biological process	17/2379	53/17366	0.00048	0.0214089
								GO:1990932	5.8S rRNA binding	molecular function	6/2230	7/16779	3.4e-05	0.00534977
								GO:2000106	regulation of leukocyte apoptotic process	biological process	20/2379	69/17366	0.0007	0.0288861
								GO:2000145	regulation of cell motility	biological process	136/2379	664/17366	5.9e-07	6.70934e-05
								GO:2000147	positive regulation of cell motility	biological process	78/2379	388/17366	0.00027	0.0139176
								GO:2000249	regulation of actin cytoskeleton reorganization	biological process	10/2379	25/17366	0.00105	0.0384321
								GO:2000379	positive regulation of reactive oxygen species metabolic process	biological process	22/2379	73/17366	0.00021	0.0112938
								GO:2000427	positive regulation of apoptotic cell clearance	biological process	4/2379	4/17366	0.00035	0.0167651
								GO:2001057	reactive nitrogen species metabolic process	biological process	20/2379	64/17366	0.00023	0.0121071
								GO:2001233	regulation of apoptotic signaling pathway	biological process	62/2379	305/17366	0.00081	0.0316708
								GO:2001236	regulation of extrinsic apoptotic signaling pathway	biological process	31/2379	127/17366	0.00082	0.0318944

## Sheet: D626
GO.ID	Term	Ontology	Significant	Annotated	Pvalue	Qvalue		GO.ID	Term	Ontology	Significant	Annotated	Pvalue	Qvalue
GO:0006629	lipid metabolic process	biological process	108/510	1018/17366	1e-30	1.4897e-26		GO:0000070	mitotic sister chromatid segregation	biological process	28/2245	118/17366	0.00092	0.0268204	up			down	up
GO:0006082	organic acid metabolic process	biological process	91/510	811/17366	3.4e-29	2.43318e-25		GO:0000122	negative regulation of transcription by RNA polymerase II	biological process	113/2245	638/17366	0.00026	0.00985552	up			559	778
GO:0043436	oxoacid metabolic process	biological process	90/510	798/17366	4.9e-29	2.43318e-25		GO:0000165	MAPK cascade	biological process	121/2245	623/17366	2.1e-06	0.000139659	up
GO:0005506	iron ion binding	molecular function	47/494	206/16779	1.3e-28	5.3183e-25		GO:0000166	nucleotide binding	molecular function	313/2177	1973/16779	4.1e-05	0.00304965	up
GO:0019752	carboxylic acid metabolic process	biological process	87/510	762/17366	1.9e-28	7.07608e-25		GO:0000209	protein polyubiquitination	biological process	40/2245	151/17366	5.4e-06	0.000328342	up
GO:0020037	heme binding	molecular function	41/494	156/16779	1.1e-27	2.25005e-24		GO:0000226	microtubule cytoskeleton organization	biological process	90/2245	419/17366	6e-07	4.49156e-05	up
GO:0008202	steroid metabolic process	biological process	46/510	204/17366	8.4e-28	2.5027e-24		GO:0000278	mitotic cell cycle	biological process	125/2245	591/17366	1e-08	1.09537e-06	up
GO:0055114	oxidation-reduction process	biological process	97/510	965/17366	2.3e-27	5.71052e-24		GO:0000280	nuclear division	biological process	66/2245	330/17366	0.00018	0.00715056	up
GO:0046906	tetrapyrrole binding	molecular function	41/494	162/16779	5.7e-27	7.7729e-24		GO:0000780	condensed nuclear chromosome, centromeric region	cellular component	8/2350	17/18335	0.0006	0.0149417	up
GO:0044281	small molecule metabolic process	biological process	125/510	1575/17366	8.7e-26	1.85148e-22		GO:0000785	chromatin	cellular component	82/2350	467/18335	0.00176	0.036694	up
GO:0016491	oxidoreductase activity	molecular function	84/494	787/16779	2.1e-25	2.14777e-22		GO:0000796	condensin complex	cellular component	5/2350	7/18335	0.00058	0.014647	up
GO:0048037	cofactor binding	molecular function	66/494	504/16779	6.4e-25	5.23648e-22		GO:0000902	cell morphogenesis	biological process	187/2245	788/17366	1.6e-17	6.81006e-15	up
GO:0004497	monooxygenase activity	molecular function	34/494	121/16779	3.5e-24	2.38642e-21		GO:0000904	cell morphogenesis involved in differentiation	biological process	136/2245	550/17366	1.7e-14	4.60453e-12	up
GO:0005576	extracellular region	cellular component	199/510	3681/18335	1.5e-23	2.6895e-20		GO:0000976	transcription regulatory region sequence-specific DNA binding	molecular function	102/2177	581/16779	0.00079	0.04091	up
GO:0072562	blood microparticle	cellular component	36/510	173/18335	1.7e-21	1.52405e-18		GO:0000988	transcription factor activity, protein binding	molecular function	93/2177	419/16779	9.5e-08	1.68976e-05	up
GO:0005615	extracellular space	cellular component	173/510	3107/18335	2.9e-21	1.73323e-18		GO:0000989	transcription factor activity, transcription factor binding	molecular function	93/2177	413/16779	4.6e-08	1.13104e-05	up
GO:0044255	cellular lipid metabolic process	biological process	77/510	771/17366	1.7e-21	3.16561e-18		GO:0001067	regulatory region nucleic acid binding	molecular function	133/2177	706/16779	4.2e-06	0.000439783	up
GO:0016705	oxidoreductase activity, acting on paired donors, with incorporation or reduction of molecular oxyge...	molecular function	37/494	182/16779	7e-21	4.091e-18		GO:0001076	transcription factor activity, RNA polymerase II transcription factor binding	molecular function	33/2177	127/16779	5.7e-05	0.004091	up
GO:0032787	monocarboxylic acid metabolic process	biological process	57/510	447/17366	4.8e-21	7.94507e-18		GO:0001501	skeletal system development	biological process	82/2245	401/17366	1.4e-05	0.000789992	up
GO:0044421	extracellular region part	cellular component	175/510	3289/18335	2e-19	8.965e-17		GO:0001654	eye development	biological process	60/2245	310/17366	0.00081	0.0241331	up
GO:0034364	high-density lipoprotein particle	cellular component	14/510	18/18335	3.8e-19	1.36268e-16		GO:0001655	urogenital system development	biological process	67/2245	304/17366	6.6e-06	0.000396452	up
GO:0034358	plasma lipoprotein particle	cellular component	15/510	24/18335	3.9e-18	9.98957e-16		GO:0001667	ameboidal-type cell migration	biological process	61/2245	292/17366	8.8e-05	0.00386707	up
GO:1990777	lipoprotein particle	cellular component	15/510	24/18335	3.9e-18	9.98957e-16		GO:0001701	in utero embryonic development	biological process	61/2245	311/17366	0.00052	0.0171003	up
GO:0042730	fibrinolysis	biological process	14/510	19/17366	3e-18	4.4691e-15		GO:0001704	formation of primary germ layer	biological process	27/2245	105/17366	0.00029	0.0105369	up
GO:0030195	negative regulation of blood coagulation	biological process	18/510	38/17366	3.8e-18	4.71738e-15		GO:0001726	ruffle	cellular component	33/2350	120/18335	1.3e-05	0.000647472	up
GO:1900047	negative regulation of hemostasis	biological process	18/510	38/17366	3.8e-18	4.71738e-15		GO:0001736	establishment of planar polarity	biological process	13/2245	40/17366	0.0011	0.0313921	up
GO:0032994	protein-lipid complex	cellular component	15/510	26/18335	2.2e-17	4.93075e-15		GO:0001763	morphogenesis of a branching structure	biological process	44/2245	186/17366	4.2e-05	0.00209256	up
GO:0050819	negative regulation of coagulation	biological process	18/510	41/17366	2.1e-17	2.40644e-14		GO:0001764	neuron migration	biological process	30/2245	126/17366	0.00058	0.0187424	up
GO:0006639	acylglycerol metabolic process	biological process	25/510	96/17366	3e-17	3.19221e-14		GO:0001775	cell activation	biological process	156/2245	804/17366	7.4e-08	6.64083e-06	up
GO:0006638	neutral lipid metabolic process	biological process	25/510	98/17366	5.2e-17	5.08251e-14		GO:0001822	kidney development	biological process	56/2245	245/17366	1.2e-05	0.000682305	up
GO:0030193	regulation of blood coagulation	biological process	22/510	72/17366	5.8e-17	5.08251e-14		GO:0001932	regulation of protein phosphorylation	biological process	221/2245	1105/17366	5.8e-12	1.05369e-09	up
GO:1900046	regulation of hemostasis	biological process	22/510	72/17366	5.8e-17	5.08251e-14		GO:0001933	negative regulation of protein phosphorylation	biological process	73/2245	342/17366	8.6e-06	0.000504387	up
GO:0016712	oxidoreductase activity, acting on paired donors, with incorporation or reduction of molecular oxyge...	molecular function	17/494	38/16779	1.2e-16	6.1365e-14		GO:0001934	positive regulation of protein phosphorylation	biological process	146/2245	746/17366	1.1e-07	9.31063e-06	up
GO:0055088	lipid homeostasis	biological process	24/510	91/17366	9.5e-17	7.86231e-14		GO:0001952	regulation of cell-matrix adhesion	biological process	21/2245	82/17366	0.0014	0.0375104	up
GO:0006641	triglyceride metabolic process	biological process	23/510	83/17366	1.3e-16	1.01927e-13		GO:0002009	morphogenesis of an epithelium	biological process	92/2245	411/17366	6.3e-08	5.86569e-06	up
GO:0050818	regulation of coagulation	biological process	22/510	76/17366	2.1e-16	1.56418e-13		GO:0002040	sprouting angiogenesis	biological process	17/2245	62/17366	0.00175	0.0438147	up
GO:0010876	lipid localization	biological process	40/510	292/17366	3.9e-16	2.76659e-13		GO:0002102	podosome	cellular component	11/2350	28/18335	0.0004	0.0107045	up
GO:0045861	negative regulation of proteolysis	biological process	42/510	324/17366	5.2e-16	3.36802e-13		GO:0002218	activation of innate immune response	biological process	28/2245	111/17366	0.00032	0.0114868	up
GO:0006631	fatty acid metabolic process	biological process	39/510	280/17366	5.2e-16	3.36802e-13		GO:0002221	pattern recognition receptor signaling pathway	biological process	25/2245	101/17366	0.00089	0.0260991	up
GO:0044282	small molecule catabolic process	biological process	37/510	254/17366	6.9e-16	4.28289e-13		GO:0002224	toll-like receptor signaling pathway	biological process	20/2245	75/17366	0.00105	0.030255	up
GO:0007596	blood coagulation	biological process	29/510	152/17366	7.2e-16	4.29034e-13		GO:0002244	hematopoietic progenitor cell differentiation	biological process	25/2245	97/17366	0.00047	0.0158049	up
GO:0061045	negative regulation of wound healing	biological process	18/510	49/17366	9.8e-16	5.51741e-13		GO:0002250	adaptive immune response	biological process	65/2245	322/17366	0.00015	0.00605569	up
GO:0007599	hemostasis	biological process	29/510	154/17366	1e-15	5.51741e-13		GO:0002252	immune effector process	biological process	113/2245	575/17366	2.6e-06	0.000168401	up
GO:0061135	endopeptidase regulator activity	molecular function	32/494	197/16779	3e-15	1.36367e-12		GO:0002253	activation of immune response	biological process	78/2245	355/17366	1.3e-06	9.26608e-05	up
GO:1901615	organic hydroxy compound metabolic process	biological process	42/510	340/17366	2.9e-15	1.54107e-12		GO:0002263	cell activation involved in immune response	biological process	43/2245	187/17366	0.0001	0.00425629	up
GO:0050817	coagulation	biological process	29/510	160/17366	3e-15	1.54107e-12		GO:0002285	lymphocyte activation involved in immune response	biological process	30/2245	128/17366	0.00077	0.0230799	up
GO:0061134	peptidase regulator activity	molecular function	34/494	227/16779	4.8e-15	1.96368e-12		GO:0002286	T cell activation involved in immune response	biological process	19/2245	72/17366	0.00159	0.0409796	up
GO:0030414	peptidase inhibitor activity	molecular function	32/494	202/16779	6.2e-15	2.30584e-12		GO:0002287	alpha-beta T cell activation involved in immune response	biological process	14/2245	46/17366	0.00147	0.0385539	up
GO:0004866	endopeptidase inhibitor activity	molecular function	31/494	190/16779	7.2e-15	2.4546e-12		GO:0002292	T cell differentiation involved in immune response	biological process	17/2245	50/17366	0.00011	0.00461597	up
GO:0006869	lipid transport	biological process	36/510	258/17366	6.8e-15	3.26773e-12		GO:0002293	alpha-beta T cell differentiation involved in immune response	biological process	14/2245	45/17366	0.00116	0.0325434	up
GO:0010466	negative regulation of peptidase activity	biological process	36/510	258/17366	6.8e-15	3.26773e-12		GO:0002320	lymphoid progenitor cell differentiation	biological process	8/2245	17/17366	0.00063	0.0198837	up
GO:0034361	very-low-density lipoprotein particle	cellular component	11/510	16/18335	2.7e-14	4.8411e-12		GO:0002366	leukocyte activation involved in immune response	biological process	43/2245	186/17366	9e-05	0.00394332	up
GO:0034385	triglyceride-rich plasma lipoprotein particle	cellular component	11/510	16/18335	2.7e-14	4.8411e-12		GO:0002376	immune system process	biological process	340/2245	1949/17366	7.5e-10	9.23368e-08	up
GO:0004857	enzyme inhibitor activity	molecular function	42/494	360/16779	2.3e-14	7.23792e-12		GO:0002429	immune response-activating cell surface receptor signaling pathway	biological process	49/2245	217/17366	5.7e-05	0.00269565	up
GO:0042632	cholesterol homeostasis	biological process	18/510	57/17366	2.1e-14	9.47991e-12		GO:0002443	leukocyte mediated immunity	biological process	65/2245	332/17366	0.00037	0.0131235	up
GO:0055092	sterol homeostasis	biological process	18/510	57/17366	2.1e-14	9.47991e-12		GO:0002449	lymphocyte mediated immunity	biological process	53/2245	270/17366	0.00114	0.032225	up
GO:0010951	negative regulation of endopeptidase activity	biological process	34/510	244/17366	4.1e-14	1.7964e-11		GO:0002460	adaptive immune response based on somatic recombination of immune receptors built from immunoglobuli...	biological process	56/2245	276/17366	0.00036	0.0127993	up
GO:0008610	lipid biosynthetic process	biological process	46/510	435/17366	4.7e-14	2.00045e-11		GO:0002520	immune system development	biological process	142/2245	706/17366	3e-08	2.9794e-06	up
GO:1903035	negative regulation of response to wounding	biological process	18/510	60/17366	5.8e-14	2.40007e-11		GO:0002521	leukocyte differentiation	biological process	78/2245	398/17366	9.7e-05	0.00418843	up
GO:0006694	steroid biosynthetic process	biological process	23/510	111/17366	1.2e-13	4.83146e-11		GO:0002682	regulation of immune system process	biological process	185/2245	1014/17366	4.2e-07	3.17601e-05	up
GO:0051346	negative regulation of hydrolase activity	biological process	42/510	384/17366	2e-13	7.84053e-11		GO:0002684	positive regulation of immune system process	biological process	139/2245	748/17366	4.5e-06	0.000280487	up
GO:0065008	regulation of biological quality	biological process	150/510	2898/17366	2.9e-13	1.10773e-10		GO:0002694	regulation of leukocyte activation	biological process	87/2245	469/17366	0.00029	0.0105369	up
GO:0004867	serine-type endopeptidase inhibitor activity	molecular function	21/494	96/16779	4.7e-13	1.37341e-10		GO:0002757	immune response-activating signal transduction	biological process	73/2245	314/17366	3.1e-07	2.43056e-05	up
GO:0050878	regulation of body fluid levels	biological process	36/510	294/17366	3.9e-13	1.45246e-10		GO:0002758	innate immune response-activating signal transduction	biological process	25/2245	104/17366	0.00139	0.0373769	up
GO:0046461	neutral lipid catabolic process	biological process	14/510	36/17366	6.2e-13	2.19908e-10		GO:0002764	immune response-regulating signaling pathway	biological process	77/2245	327/17366	8.4e-08	7.4485e-06	up
GO:0046464	acylglycerol catabolic process	biological process	14/510	36/17366	6.2e-13	2.19908e-10		GO:0002768	immune response-regulating cell surface receptor signaling pathway	biological process	52/2245	228/17366	2.6e-05	0.00136863	up
GO:0042627	chylomicron	cellular component	9/510	12/18335	1.9e-12	3.097e-10		GO:0003007	heart morphogenesis	biological process	42/2245	199/17366	0.00083	0.0245815	up
GO:0061041	regulation of wound healing	biological process	22/510	111/17366	1.1e-12	3.81086e-10		GO:0003205	cardiac chamber development	biological process	31/2245	140/17366	0.0017	0.0430696	up
GO:0030162	regulation of proteolysis	biological process	54/510	626/17366	1.2e-12	3.97253e-10		GO:0003279	cardiac septum development	biological process	21/2245	84/17366	0.00194	0.0477689	up
GO:0016125	sterol metabolic process	biological process	20/510	90/17366	1.2e-12	3.97253e-10		GO:0003382	epithelial cell morphogenesis	biological process	12/2245	29/17366	0.00013	0.00532036	up
GO:0052547	regulation of peptidase activity	biological process	41/510	390/17366	1.5e-12	4.85772e-10		GO:0003676	nucleic acid binding	molecular function	564/2177	3698/16779	2.5e-06	0.000284097	up
GO:0006066	alcohol metabolic process	biological process	29/510	204/17366	1.9e-12	6.02219e-10		GO:0003677	DNA binding	molecular function	289/2177	1724/16779	1e-06	0.000120324	up
GO:0008203	cholesterol metabolic process	biological process	19/510	82/17366	2e-12	6.20708e-10		GO:0003682	chromatin binding	molecular function	97/2177	451/16779	2.4e-07	3.38566e-05	up
GO:1902652	secondary alcohol metabolic process	biological process	19/510	85/17366	3.9e-12	1.18568e-09		GO:0003690	double-stranded DNA binding	molecular function	120/2177	682/16779	0.00026	0.0156421	up
GO:0017144	drug metabolic process	biological process	49/510	550/17366	4.4e-12	1.31094e-09		GO:0003700	DNA binding transcription factor activity	molecular function	186/2177	987/16779	4.7e-08	1.13104e-05	up
GO:0048878	chemical homeostasis	biological process	66/510	898/17366	4.9e-12	1.43128e-09		GO:0003712	transcription cofactor activity	molecular function	76/2177	358/16779	7.9e-06	0.00067331	up
GO:0042060	wound healing	biological process	37/510	339/17366	6.1e-12	1.74753e-09		GO:0003774	motor activity	molecular function	36/2177	118/16779	4.6e-07	5.88081e-05	up
GO:0016053	organic acid biosynthetic process	biological process	35/510	307/17366	6.7e-12	1.88321e-09		GO:0003777	microtubule motor activity	molecular function	23/2177	67/16779	6.1e-06	0.000567161	up
GO:0097006	regulation of plasma lipoprotein particle levels	biological process	15/510	50/17366	7.4e-12	2.04144e-09		GO:0003779	actin binding	molecular function	63/2177	322/16779	0.0005	0.0276419	up
GO:0016042	lipid catabolic process	biological process	31/510	246/17366	8.3e-12	2.24809e-09		GO:0004672	protein kinase activity	molecular function	123/2177	600/16779	1.1e-07	1.87504e-05	up
GO:0052548	regulation of endopeptidase activity	biological process	38/510	362/17366	1e-11	2.66018e-09		GO:0004713	protein tyrosine kinase activity	molecular function	32/2177	117/16779	2.5e-05	0.00196683	up
GO:0019433	triglyceride catabolic process	biological process	12/510	29/17366	1.2e-11	3.13621e-09		GO:0004842	ubiquitin-protein transferase activity	molecular function	71/2177	353/16779	9.6e-05	0.0064383	up
GO:0008152	metabolic process	biological process	373/510	10262/17366	1.3e-11	3.33898e-09		GO:0005004	GPI-linked ephrin receptor activity	molecular function	5/2177	7/16779	0.00061	0.0319937	up
GO:0004252	serine-type endopeptidase activity	molecular function	28/494	206/16779	1.5e-11	4.091e-09		GO:0005085	guanyl-nucleotide exchange factor activity	molecular function	43/2177	188/16779	0.00013	0.00830984	up
GO:0017171	serine hydrolase activity	molecular function	29/494	224/16779	2.1e-11	5.36944e-09		GO:0005088	Ras guanyl-nucleotide exchange factor activity	molecular function	33/2177	116/16779	7.5e-06	0.000667011	up
GO:0046503	glycerolipid catabolic process	biological process	14/510	45/17366	2.2e-11	5.37269e-09		GO:0005089	Rho guanyl-nucleotide exchange factor activity	molecular function	24/2177	71/16779	5.2e-06	0.000518859	up
GO:0034370	triglyceride-rich lipoprotein particle remodeling	biological process	8/510	10/17366	2.2e-11	5.37269e-09		GO:0005096	GTPase activator activity	molecular function	51/2177	194/16779	4.3e-07	5.67461e-05	up
GO:0034372	very-low-density lipoprotein particle remodeling	biological process	8/510	10/17366	2.2e-11	5.37269e-09		GO:0005488	binding	molecular function	1732/2177	11724/16779	8e-28	3.2728e-24	up
GO:0046394	carboxylic acid biosynthetic process	biological process	34/510	305/17366	2.5e-11	6.00685e-09		GO:0005515	protein binding	molecular function	938/2177	5880/16779	5e-17	6.81833e-14	up
GO:0072376	protein activation cascade	biological process	23/510	143/17366	3e-11	7.09381e-09		GO:0005524	ATP binding	molecular function	240/2177	1357/16779	1.4e-07	2.29096e-05	up
GO:0019216	regulation of lipid metabolic process	biological process	30/510	244/17366	3.4e-11	7.91403e-09		GO:0005543	phospholipid binding	molecular function	70/2177	326/16779	1.2e-05	0.00098184	up
GO:0006508	proteolysis	biological process	91/510	1527/17366	4.1e-11	9.39657e-09		GO:0005578	proteinaceous extracellular matrix	cellular component	53/2350	247/18335	9.7e-05	0.00289868	up
GO:0046486	glycerolipid metabolic process	biological process	32/510	279/17366	4.7e-11	1.06085e-08		GO:0005604	basement membrane	cellular component	22/2350	79/18335	0.00028	0.00760667	up
GO:0016054	organic acid catabolic process	biological process	25/510	175/17366	5.9e-11	1.2738e-08		GO:0005622	intracellular	cellular component	1794/2350	12404/18335	3.5e-23	6.2755e-20	up
GO:0046395	carboxylic acid catabolic process	biological process	25/510	175/17366	5.9e-11	1.2738e-08		GO:0005623	cell	cellular component	2025/2350	15393/18335	0.00081	0.0196261	up
GO:1901605	alpha-amino acid metabolic process	biological process	25/510	175/17366	5.9e-11	1.2738e-08		GO:0005634	nucleus	cellular component	882/2350	5641/18335	3.9e-14	1.39854e-11	up
GO:1903034	regulation of response to wounding	biological process	22/510	136/17366	7.2e-11	1.53166e-08		GO:0005654	nucleoplasm	cellular component	419/2350	2197/18335	3.9e-19	3.49635e-16	up
GO:0090207	regulation of triglyceride metabolic process	biological process	12/510	33/17366	7.3e-11	1.53166e-08		GO:0005694	chromosome	cellular component	144/2350	833/18335	8.8e-05	0.00270469	up
GO:0008236	serine-type peptidase activity	molecular function	28/494	221/16779	7.9e-11	1.90111e-08		GO:0005737	cytoplasm	cellular component	1214/2350	8918/18335	0.00092	0.0211482	up
GO:0006810	transport	biological process	174/510	3816/17366	1.1e-10	2.27593e-08		GO:0005768	endosome	cellular component	103/2350	569/18335	0.00016	0.0044825	up
GO:0016485	protein processing	biological process	25/510	181/17366	1.2e-10	2.44882e-08		GO:0005769	early endosome	cellular component	53/2350	214/18335	1.3e-06	9.71208e-05	up
GO:0055090	acylglycerol homeostasis	biological process	11/510	28/17366	1.7e-10	3.33222e-08		GO:0005813	centrosome	cellular component	86/2350	413/18335	2.9e-06	0.0001793	up
GO:0070328	triglyceride homeostasis	biological process	11/510	28/17366	1.7e-10	3.33222e-08		GO:0005814	centriole	cellular component	26/2350	86/18335	1.7e-05	0.000781564	up
GO:0009611	response to wounding	biological process	40/510	435/17366	1.7e-10	3.33222e-08		GO:0005815	microtubule organizing center	cellular component	109/2350	554/18335	2.5e-06	0.000166019	up
GO:0046890	regulation of lipid biosynthetic process	biological process	20/510	117/17366	1.9e-10	3.67588e-08		GO:0005829	cytosol	cellular component	427/2350	2919/18335	0.00091	0.0211482	up
GO:0070062	extracellular exosome	cellular component	107/510	2097/18335	2.5e-10	3.73542e-08		GO:0005856	cytoskeleton	cellular component	286/2350	1609/18335	1.5e-09	1.92107e-07	up
GO:1903561	extracellular vesicle	cellular component	107/510	2110/18335	3.5e-10	4.82731e-08		GO:0005871	kinesin complex	cellular component	18/2350	46/18335	6.5e-06	0.000375952	up
GO:0043230	extracellular organelle	cellular component	107/510	2114/18335	3.9e-10	4.99479e-08		GO:0005875	microtubule associated complex	cellular component	32/2350	116/18335	1.6e-05	0.000754947	up
GO:0071827	plasma lipoprotein particle organization	biological process	11/510	29/17366	2.7e-10	5.15665e-08		GO:0005884	actin filament	cellular component	24/2350	82/18335	6.3e-05	0.00209183	up
GO:0005550	pheromone binding	molecular function	8/494	12/16779	2.4e-10	5.45467e-08		GO:0005887	integral component of plasma membrane	cellular component	155/2350	895/18335	4.4e-05	0.0015469	up
GO:0044283	small molecule biosynthetic process	biological process	45/510	542/17366	3.5e-10	6.59994e-08		GO:0005911	cell-cell junction	cellular component	80/2350	365/18335	7.9e-07	6.4385e-05	up
GO:0030234	enzyme regulator activity	molecular function	58/494	813/16779	3.6e-10	7.75137e-08		GO:0005912	adherens junction	cellular component	83/2350	399/18335	4.4e-06	0.000262973	up
GO:0034433	steroid esterification	biological process	8/510	13/17366	5.9e-10	1.07186e-07		GO:0005924	cell-substrate adherens junction	cellular component	64/2350	314/18335	9.9e-05	0.00290995	up
GO:0034434	sterol esterification	biological process	8/510	13/17366	5.9e-10	1.07186e-07		GO:0005925	focal adhesion	cellular component	64/2350	311/18335	7.4e-05	0.00236932	up
GO:0034435	cholesterol esterification	biological process	8/510	13/17366	5.9e-10	1.07186e-07		GO:0005929	cilium	cellular component	74/2350	415/18335	0.00189	0.0389514	up
GO:0051234	establishment of localization	biological process	175/510	3924/17366	6e-10	1.07689e-07		GO:0006139	nucleobase-containing compound metabolic process	biological process	729/2245	4665/17366	1.5e-10	1.97748e-08	up
GO:0001867	complement activation, lectin pathway	biological process	7/510	9/17366	6.2e-10	1.09954e-07		GO:0006302	double-strand break repair	biological process	38/2245	173/17366	0.00065	0.0203854	up
GO:0071825	protein-lipid complex subunit organization	biological process	11/510	31/17366	6.3e-10	1.10413e-07		GO:0006325	chromatin organization	biological process	126/2245	612/17366	4.7e-08	4.54649e-06	up
GO:0002526	acute inflammatory response	biological process	18/510	100/17366	6.5e-10	1.12594e-07		GO:0006338	chromatin remodeling	biological process	29/2245	105/17366	4.5e-05	0.00221243	up
GO:0034367	protein-containing complex remodeling	biological process	9/510	19/17366	1.1e-09	1.82074e-07		GO:0006351	transcription, DNA-templated	biological process	519/2245	2858/17366	1.1e-18	6.55468e-16	up
GO:0034368	protein-lipid complex remodeling	biological process	9/510	19/17366	1.1e-09	1.82074e-07		GO:0006355	regulation of transcription, DNA-templated	biological process	505/2245	2763/17366	1.1e-18	6.55468e-16	up
GO:0034369	plasma lipoprotein particle remodeling	biological process	9/510	19/17366	1.1e-09	1.82074e-07		GO:0006357	regulation of transcription by RNA polymerase II	biological process	302/2245	1574/17366	1.1e-13	2.60106e-11	up
GO:1901606	alpha-amino acid catabolic process	biological process	15/510	69/17366	1.1e-09	1.82074e-07		GO:0006366	transcription by RNA polymerase II	biological process	309/2245	1639/17366	5.4e-13	1.16585e-10	up
GO:0003824	catalytic activity	molecular function	229/494	5610/16779	1e-09	2.0455e-07		GO:0006464	cellular protein modification process	biological process	566/2245	3133/17366	4.7e-20	7.00159e-17	up
GO:0010033	response to organic substance	biological process	124/510	2505/17366	1.4e-09	2.26693e-07		GO:0006468	protein phosphorylation	biological process	312/2245	1574/17366	4.2e-16	1.36016e-13	up
GO:1901700	response to oxygen-containing compound	biological process	84/510	1459/17366	1.4e-09	2.26693e-07		GO:0006470	protein dephosphorylation	biological process	47/2245	233/17366	0.00118	0.0329802	up
GO:0044432	endoplasmic reticulum part	cellular component	47/510	651/18335	2.4e-09	2.8688e-07		GO:0006479	protein methylation	biological process	35/2245	147/17366	0.00021	0.0081468	up
GO:0009605	response to external stimulus	biological process	100/510	1876/17366	1.9e-09	3.04347e-07		GO:0006725	cellular aromatic compound metabolic process	biological process	741/2245	4817/17366	2.3e-09	2.69788e-07	up
GO:0051917	regulation of fibrinolysis	biological process	7/510	10/17366	2e-09	3.13621e-07		GO:0006793	phosphorus metabolic process	biological process	458/2245	2723/17366	9.6e-11	1.3001e-08	up
GO:0045834	positive regulation of lipid metabolic process	biological process	18/510	107/17366	2e-09	3.13621e-07		GO:0006796	phosphate-containing compound metabolic process	biological process	455/2245	2661/17366	9.2e-12	1.50607e-09	up
GO:0043086	negative regulation of catalytic activity	biological process	50/510	681/17366	2.4e-09	3.72425e-07		GO:0006807	nitrogen compound metabolic process	biological process	1245/2245	8738/17366	9.9e-08	8.57444e-06	up
GO:0051604	protein maturation	biological process	26/510	225/17366	2.7e-09	4.14659e-07		GO:0006897	endocytosis	biological process	102/2245	533/17366	2.5e-05	0.00132536	up
GO:0001676	long-chain fatty acid metabolic process	biological process	14/510	64/17366	3.7e-09	5.62438e-07		GO:0006928	movement of cell or subcellular component	biological process	290/2245	1439/17366	5.9e-16	1.83109e-13	up
GO:0031638	zymogen activation	biological process	11/510	36/17366	3.9e-09	5.86852e-07		GO:0006929	substrate-dependent cell migration	biological process	9/2245	19/17366	0.00027	0.0100807	up
GO:0044092	negative regulation of molecular function	biological process	60/510	914/17366	4.1e-09	6.10777e-07		GO:0006935	chemotaxis	biological process	82/2245	416/17366	5.3e-05	0.00253058	up
GO:0044242	cellular lipid catabolic process	biological process	21/510	153/17366	4.3e-09	6.34229e-07		GO:0006950	response to stress	biological process	460/2245	2892/17366	1.9e-07	1.53828e-05	up
GO:0042180	cellular ketone metabolic process	biological process	20/510	140/17366	5e-09	7.30245e-07		GO:0006955	immune response	biological process	213/2245	1208/17366	7.5e-07	5.53106e-05	up
GO:0015711	organic anion transport	biological process	32/510	336/17366	5.3e-09	7.66545e-07		GO:0006996	organelle organization	biological process	535/2245	2959/17366	6.7e-19	4.33956e-16	up
GO:0031639	plasminogen activation	biological process	9/510	22/17366	5.4e-09	7.73498e-07		GO:0007010	cytoskeleton organization	biological process	229/2245	1027/17366	8.4e-18	3.91046e-15	up
GO:0009063	cellular amino acid catabolic process	biological process	15/510	78/17366	6.8e-09	9.64758e-07		GO:0007015	actin filament organization	biological process	71/2245	318/17366	2.2e-06	0.00014566	up
GO:0005783	endoplasmic reticulum	cellular component	67/510	1160/18335	9.5e-09	1.06459e-06		GO:0007017	microtubule-based process	biological process	119/2245	582/17366	1.7e-07	1.38387e-05	up
GO:0008289	lipid binding	molecular function	43/494	551/16779	6e-09	1.16886e-06		GO:0007044	cell-substrate junction assembly	biological process	19/2245	68/17366	0.00075	0.0227551	up
GO:0019218	regulation of steroid metabolic process	biological process	14/510	68/17366	8.6e-09	1.19733e-06		GO:0007045	cell-substrate adherens junction assembly	biological process	17/2245	58/17366	0.00077	0.0230799	up
GO:0050996	positive regulation of lipid catabolic process	biological process	9/510	23/17366	8.6e-09	1.19733e-06		GO:0007049	cell cycle	biological process	223/2245	1169/17366	4.7e-10	5.93355e-08	up
GO:0009725	response to hormone	biological process	59/510	910/17366	8.8e-09	1.21383e-06		GO:0007051	spindle organization	biological process	34/2245	129/17366	3e-05	0.00154107	up
GO:0005789	endoplasmic reticulum membrane	cellular component	42/510	576/18335	1.3e-08	1.37112e-06		GO:0007062	sister chromatid cohesion	biological process	15/2245	50/17366	0.00119	0.0331044	up
GO:0046164	alcohol catabolic process	biological process	10/510	31/17366	1.1e-08	1.50337e-06		GO:0007063	regulation of sister chromatid cohesion	biological process	8/2245	18/17366	0.00101	0.0292155	up
GO:0015849	organic acid transport	biological process	26/510	243/17366	1.4e-08	1.89598e-06		GO:0007064	mitotic sister chromatid cohesion	biological process	10/2245	24/17366	0.00045	0.0152703	up
GO:0098827	endoplasmic reticulum subcompartment	cellular component	42/510	584/18335	2e-08	1.99222e-06		GO:0007098	centrosome cycle	biological process	29/2245	100/17366	1.6e-05	0.000892704	up
GO:0033993	response to lipid	biological process	58/510	900/17366	1.5e-08	2.01311e-06		GO:0007099	centriole replication	biological process	11/2245	26/17366	0.0002	0.00784053	up
GO:0006805	xenobiotic metabolic process	biological process	11/510	41/17366	1.8e-08	2.39416e-06		GO:0007155	cell adhesion	biological process	190/2245	939/17366	7.3e-11	1.00693e-08	up
GO:0019842	vitamin binding	molecular function	18/494	120/16779	1.4e-08	2.60336e-06		GO:0007156	homophilic cell adhesion via plasma membrane adhesion molecules	biological process	31/2245	129/17366	0.0004	0.0139224	up
GO:0006548	histidine catabolic process	biological process	5/510	5/17366	2.1e-08	2.76847e-06		GO:0007160	cell-matrix adhesion	biological process	39/2245	161/17366	6.4e-05	0.0029794	up
GO:0033559	unsaturated fatty acid metabolic process	biological process	14/510	73/17366	2.2e-08	2.87486e-06		GO:0007163	establishment or maintenance of cell polarity	biological process	36/2245	145/17366	7e-05	0.00322845	up
GO:0042175	nuclear outer membrane-endoplasmic reticulum membrane network	cellular component	42/510	593/18335	3.1e-08	2.92542e-06		GO:0007164	establishment of tissue polarity	biological process	13/2245	40/17366	0.0011	0.0313921	up
GO:0015850	organic hydroxy compound transport	biological process	22/510	184/17366	2.4e-08	3.10894e-06		GO:0007166	cell surface receptor signaling pathway	biological process	389/2245	2040/17366	3.4e-17	1.36891e-14	up
GO:0010896	regulation of triglyceride catabolic process	biological process	7/510	13/17366	2.7e-08	3.46741e-06		GO:0007167	enzyme linked receptor protein signaling pathway	biological process	135/2245	720/17366	3.9e-06	0.000246179	up
GO:0016229	steroid dehydrogenase activity	molecular function	9/494	25/16779	2.1e-08	3.73526e-06		GO:0007169	transmembrane receptor protein tyrosine kinase signaling pathway	biological process	95/2245	468/17366	4e-06	0.000251426	up
GO:0006706	steroid catabolic process	biological process	8/510	19/17366	3e-08	3.81974e-06		GO:0007224	smoothened signaling pathway	biological process	27/2245	112/17366	0.00087	0.0256641	up
GO:0034754	cellular hormone metabolic process	biological process	14/510	75/17366	3.2e-08	4.03986e-06		GO:0007254	JNK cascade	biological process	33/2245	151/17366	0.00155	0.0402271	up
GO:0046942	carboxylic acid transport	biological process	25/510	237/17366	3.5e-08	4.38147e-06		GO:0007264	small GTPase mediated signal transduction	biological process	92/2245	413/17366	8e-08	7.13629e-06	up
GO:0042445	hormone metabolic process	biological process	20/510	157/17366	3.6e-08	4.4691e-06		GO:0007265	Ras protein signal transduction	biological process	69/2245	284/17366	1.1e-07	9.31063e-06	up
GO:0051186	cofactor metabolic process	biological process	33/510	385/17366	4e-08	4.92463e-06		GO:0007266	Rho protein signal transduction	biological process	36/2245	149/17366	0.00013	0.00532036	up
GO:0030301	cholesterol transport	biological process	13/510	65/17366	4.2e-08	5.12848e-06		GO:0007267	cell-cell signaling	biological process	176/2245	1097/17366	0.00114	0.032225	up
GO:0090208	positive regulation of triglyceride metabolic process	biological process	8/510	20/17366	4.8e-08	5.81346e-06		GO:0007275	multicellular organism development	biological process	713/2245	4155/17366	7.2e-20	8.70902e-17	up
GO:0032102	negative regulation of response to external stimulus	biological process	24/510	224/17366	4.9e-08	5.88672e-06		GO:0007346	regulation of mitotic cell cycle	biological process	71/2245	362/17366	0.00019	0.00750777	up
GO:0032101	regulation of response to external stimulus	biological process	41/510	551/17366	5e-08	5.91151e-06		GO:0007369	gastrulation	biological process	37/2245	157/17366	0.00018	0.00715056	up
GO:0006721	terpenoid metabolic process	biological process	12/510	55/17366	5e-08	5.91151e-06		GO:0007389	pattern specification process	biological process	70/2245	366/17366	0.00045	0.0152703	up
GO:0015918	sterol transport	biological process	13/510	66/17366	5.1e-08	5.98226e-06		GO:0007399	nervous system development	biological process	366/2245	1915/17366	2.6e-16	9.00749e-14	up
GO:0051004	regulation of lipoprotein lipase activity	biological process	7/510	14/17366	5.2e-08	6.05191e-06		GO:0007409	axonogenesis	biological process	80/2245	341/17366	5.6e-08	5.34764e-06	up
GO:0046914	transition metal ion binding	molecular function	73/494	1285/16779	3.7e-08	6.30696e-06		GO:0007411	axon guidance	biological process	40/2245	147/17366	2.7e-06	0.00017337	up
GO:0006953	acute-phase response	biological process	9/510	28/17366	6.4e-08	7.39076e-06		GO:0007417	central nervous system development	biological process	145/2245	816/17366	3.2e-05	0.00163255	up
GO:0019369	arachidonic acid metabolic process	biological process	10/510	37/17366	7.5e-08	8.59442e-06		GO:0007420	brain development	biological process	121/2245	641/17366	8.8e-06	0.000514093	up
GO:0005579	membrane attack complex	cellular component	5/510	6/18335	9.6e-08	8.6064e-06		GO:0007423	sensory organ development	biological process	87/2245	482/17366	0.00071	0.0218983	up
GO:0006720	isoprenoid metabolic process	biological process	14/510	80/17366	7.6e-08	8.64253e-06		GO:0007492	endoderm development	biological process	19/2245	66/17366	0.0005	0.0165522	up
GO:0006520	cellular amino acid metabolic process	biological process	25/510	247/17366	7.9e-08	8.91563e-06		GO:0007507	heart development	biological process	96/2245	466/17366	1.8e-06	0.000121885	up
GO:0005319	lipid transporter activity	molecular function	15/494	91/16779	6.1e-08	9.98204e-06		GO:0007548	sex differentiation	biological process	51/2245	246/17366	0.00039	0.0136381	up
GO:2000257	regulation of protein activation cascade	biological process	7/510	15/17366	9.5e-08	1.04831e-05		GO:0007611	learning or memory	biological process	44/2245	218/17366	0.00164	0.0419778	up
GO:0006790	sulfur compound metabolic process	biological process	23/510	215/17366	9.5e-08	1.04831e-05		GO:0007632	visual behavior	biological process	15/2245	48/17366	0.00074	0.0224975	up
GO:0072330	monocarboxylic acid biosynthetic process	biological process	23/510	215/17366	9.5e-08	1.04831e-05		GO:0008017	microtubule binding	molecular function	43/2177	199/16779	0.00047	0.0263393	up
GO:0033344	cholesterol efflux	biological process	10/510	38/17366	9.9e-08	1.08441e-05		GO:0008037	cell recognition	biological process	38/2245	182/17366	0.00175	0.0438147	up
GO:1901568	fatty acid derivative metabolic process	biological process	15/510	95/17366	1.1e-07	1.19611e-05		GO:0008047	enzyme activator activity	molecular function	73/2177	355/16779	3.6e-05	0.00277879	up
GO:0010898	positive regulation of triglyceride catabolic process	biological process	6/510	10/17366	1.2e-07	1.29539e-05		GO:0008064	regulation of actin polymerization or depolymerization	biological process	34/2245	148/17366	0.00053	0.0173525	up
GO:0006547	histidine metabolic process	biological process	5/510	6/17366	1.3e-07	1.38329e-05		GO:0008092	cytoskeletal protein binding	molecular function	149/2177	734/16779	9.1e-09	2.8637e-06	up
GO:0052805	imidazole-containing compound catabolic process	biological process	5/510	6/17366	1.3e-07	1.38329e-05		GO:0008094	DNA-dependent ATPase activity	molecular function	18/2177	63/16779	0.0008	0.04091	up
GO:0098772	molecular function regulator	molecular function	78/494	1442/16779	9.4e-08	1.47905e-05		GO:0008104	protein localization	biological process	288/2245	1827/17366	0.00011	0.00461597	up
GO:0031982	vesicle	cellular component	131/510	3084/18335	1.8e-07	1.53686e-05		GO:0008134	transcription factor binding	molecular function	93/2177	509/16779	0.00035	0.0201669	up
GO:0042737	drug catabolic process	biological process	13/510	72/17366	1.5e-07	1.58479e-05		GO:0008144	drug binding	molecular function	255/2177	1579/16779	7.1e-05	0.00484102	up
GO:0006959	humoral immune response	biological process	21/510	188/17366	1.7e-07	1.74654e-05		GO:0008152	metabolic process	biological process	1399/2245	10262/17366	0.00045	0.0152703	up
GO:0050994	regulation of lipid catabolic process	biological process	11/510	50/17366	1.7e-07	1.74654e-05		GO:0008154	actin polymerization or depolymerization	biological process	39/2245	172/17366	0.00028	0.0103247	up
GO:1901616	organic hydroxy compound catabolic process	biological process	10/510	40/17366	1.7e-07	1.74654e-05		GO:0008213	protein alkylation	biological process	35/2245	147/17366	0.00021	0.0081468	up
GO:0015718	monocarboxylic acid transport	biological process	16/510	112/17366	1.7e-07	1.74654e-05		GO:0008270	zinc ion binding	molecular function	195/2177	989/16779	5.2e-10	2.36369e-07	up
GO:0005215	transporter activity	molecular function	67/494	1177/16779	1.4e-07	2.12126e-05		GO:0008283	cell proliferation	biological process	270/2245	1597/17366	9.1e-07	6.64523e-05	up
GO:0009991	response to extracellular stimulus	biological process	37/510	496/17366	2.2e-07	2.22948e-05		GO:0008284	positive regulation of cell proliferation	biological process	127/2245	748/17366	0.00066	0.0205691	up
GO:0051179	localization	biological process	199/510	4980/17366	2.2e-07	2.22948e-05		GO:0008289	lipid binding	molecular function	100/2177	551/16779	0.00027	0.0157796	up
GO:0034308	primary alcohol metabolic process	biological process	9/510	32/17366	2.3e-07	2.31507e-05		GO:0008305	integrin complex	cellular component	10/2350	28/18335	0.00171	0.0360709	up
GO:0006820	anion transport	biological process	35/510	457/17366	2.5e-07	2.46639e-05		GO:0008360	regulation of cell shape	biological process	26/2245	111/17366	0.00168	0.0426354	up
GO:0006690	icosanoid metabolic process	biological process	13/510	75/17366	2.5e-07	2.46639e-05		GO:0008406	gonad development	biological process	42/2245	205/17366	0.00153	0.0398469	up
GO:0033700	phospholipid efflux	biological process	6/510	11/17366	2.5e-07	2.46639e-05		GO:0008542	visual learning	biological process	15/2245	47/17366	0.00058	0.0187424	up
GO:0070330	aromatase activity	molecular function	7/494	16/16779	1.7e-07	2.48382e-05		GO:0008574	ATP-dependent microtubule motor activity, plus-end-directed	molecular function	7/2177	11/16779	0.00013	0.00830984	up
GO:0033764	steroid dehydrogenase activity, acting on the CH-OH group of donors, NAD or NADP as acceptor	molecular function	8/494	23/16779	1.8e-07	2.53924e-05		GO:0008585	female gonad development	biological process	24/2245	97/17366	0.00112	0.0318409	up
GO:0005577	fibrinogen complex	cellular component	5/510	7/18335	3.3e-07	2.57257e-05		GO:0008589	regulation of smoothened signaling pathway	biological process	18/2245	58/17366	0.00025	0.00952494	up
GO:0034366	spherical high-density lipoprotein particle	cellular component	5/510	7/18335	3.3e-07	2.57257e-05		GO:0009058	biosynthetic process	biological process	744/2245	5225/17366	0.00043	0.014828	up
GO:0006699	bile acid biosynthetic process	biological process	7/510	17/17366	2.7e-07	2.64618e-05		GO:0009059	macromolecule biosynthetic process	biological process	654/2245	4279/17366	1.1e-07	9.31063e-06	up
GO:0042493	response to drug	biological process	58/510	980/17366	2.8e-07	2.72625e-05		GO:0009314	response to radiation	biological process	71/2245	385/17366	0.00116	0.0325434	up
GO:0016614	oxidoreductase activity, acting on CH-OH group of donors	molecular function	17/494	128/16779	2.2e-07	3.00007e-05		GO:0009611	response to wounding	biological process	78/2245	435/17366	0.00156	0.0404162	up
GO:0006956	complement activation	biological process	17/510	132/17366	3.3e-07	3.17162e-05		GO:0009628	response to abiotic stimulus	biological process	162/2245	990/17366	0.00074	0.0224975	up
GO:1901575	organic substance catabolic process	biological process	77/510	1463/17366	3.3e-07	3.17162e-05		GO:0009653	anatomical structure morphogenesis	biological process	392/2245	2009/17366	4.4e-19	3.38568e-16	up
GO:0019825	oxygen binding	molecular function	8/494	24/16779	2.6e-07	3.43116e-05		GO:0009719	response to endogenous stimulus	biological process	224/2245	1400/17366	0.00029	0.0105369	up
GO:0019835	cytolysis	biological process	8/510	25/17366	3.6e-07	3.43777e-05		GO:0009790	embryo development	biological process	169/2245	867/17366	1.5e-08	1.60759e-06	up
GO:0042592	homeostatic process	biological process	74/510	1389/17366	3.7e-07	3.51076e-05		GO:0009791	post-embryonic development	biological process	24/2245	87/17366	0.0002	0.00784053	up
GO:0070325	lipoprotein particle receptor binding	molecular function	7/494	17/16779	2.8e-07	3.57962e-05		GO:0009792	embryo development ending in birth or egg hatching	biological process	100/2245	541/17366	0.00012	0.0049795	up
GO:0042157	lipoprotein metabolic process	biological process	16/510	119/17366	4e-07	3.77139e-05		GO:0009887	animal organ morphogenesis	biological process	149/2245	805/17366	2.6e-06	0.000168401	up
GO:0032371	regulation of sterol transport	biological process	9/510	34/17366	4.1e-07	3.81736e-05		GO:0009888	tissue development	biological process	265/2245	1472/17366	3.8e-09	4.35451e-07	up
GO:0032374	regulation of cholesterol transport	biological process	9/510	34/17366	4.1e-07	3.81736e-05		GO:0009889	regulation of biosynthetic process	biological process	579/2245	3404/17366	9.2e-15	2.53801e-12	up
GO:0014070	response to organic cyclic compound	biological process	56/510	944/17366	4.2e-07	3.88617e-05		GO:0009890	negative regulation of biosynthetic process	biological process	199/2245	1226/17366	0.00029	0.0105369	up
GO:0010873	positive regulation of cholesterol esterification	biological process	5/510	7/17366	4.3e-07	3.95414e-05		GO:0009891	positive regulation of biosynthetic process	biological process	271/2245	1544/17366	3e-08	2.9794e-06	up
GO:0046889	positive regulation of lipid biosynthetic process	biological process	11/510	55/17366	4.7e-07	4.29545e-05		GO:0009892	negative regulation of metabolic process	biological process	341/2245	2194/17366	7.5e-05	0.00341674	up
GO:0034363	intermediate-density lipoprotein particle	cellular component	4/510	4/18335	5.9e-07	4.40779e-05		GO:0009893	positive regulation of metabolic process	biological process	462/2245	2650/17366	2.5e-13	5.72962e-11	up
GO:0034375	high-density lipoprotein particle remodeling	biological process	6/510	12/17366	5e-07	4.54177e-05		GO:0009897	external side of plasma membrane	cellular component	64/2350	300/18335	2.4e-05	0.000978	up
GO:0031667	response to nutrient levels	biological process	35/510	471/17366	5.1e-07	4.60453e-05		GO:0009898	cytoplasmic side of plasma membrane	cellular component	34/2350	143/18335	0.00023	0.00634446	up
GO:0010817	regulation of hormone levels	biological process	32/510	410/17366	5.4e-07	4.84601e-05		GO:0009966	regulation of signal transduction	biological process	404/2245	2126/17366	1.3e-17	5.86852e-15	up
GO:1905952	regulation of lipid localization	biological process	15/510	108/17366	6e-07	5.35222e-05		GO:0009967	positive regulation of signal transduction	biological process	225/2245	1136/17366	9.9e-12	1.60305e-09	up
GO:0008391	arachidonic acid monooxygenase activity	molecular function	7/494	18/16779	4.4e-07	5.45467e-05		GO:0009968	negative regulation of signal transduction	biological process	169/2245	890/17366	9.6e-08	8.36323e-06	up
GO:0065005	protein-lipid complex assembly	biological process	7/510	19/17366	6.7e-07	5.94107e-05		GO:0009986	cell surface	cellular component	122/2350	685/18335	8.4e-05	0.00264232	up
GO:0008206	bile acid metabolic process	biological process	8/510	27/17366	7.1e-07	6.22169e-05		GO:0010033	response to organic substance	biological process	383/2245	2505/17366	0.0001	0.00425629	up
GO:0034381	plasma lipoprotein particle clearance	biological process	8/510	27/17366	7.1e-07	6.22169e-05		GO:0010212	response to ionizing radiation	biological process	34/2245	154/17366	0.00111	0.031617	up
GO:0010901	regulation of very-low-density lipoprotein particle remodeling	biological process	4/510	4/17366	7.4e-07	6.44665e-05		GO:0010467	gene expression	biological process	677/2245	4616/17366	2.7e-05	0.00141626	up
GO:0051384	response to glucocorticoid	biological process	19/510	173/17366	8.3e-07	7.18867e-05		GO:0010468	regulation of gene expression	biological process	596/2245	3403/17366	4.6e-18	2.44736e-15	up
GO:0045723	positive regulation of fatty acid biosynthetic process	biological process	6/510	13/17366	9e-07	7.74988e-05		GO:0010470	regulation of gastrulation	biological process	12/2245	32/17366	0.00039	0.0136381	up
GO:0030194	positive regulation of blood coagulation	biological process	7/510	20/17366	1e-06	8.4642e-05		GO:0010556	regulation of macromolecule biosynthetic process	biological process	558/2245	3188/17366	1.1e-16	4.09667e-14	up
GO:1900048	positive regulation of hemostasis	biological process	7/510	20/17366	1e-06	8.4642e-05		GO:0010557	positive regulation of macromolecule biosynthetic process	biological process	254/2245	1406/17366	6.1e-09	6.88422e-07	up
GO:0006954	inflammatory response	biological process	35/510	486/17366	1e-06	8.4642e-05		GO:0010558	negative regulation of macromolecule biosynthetic process	biological process	191/2245	1137/17366	5.9e-05	0.0027814	up
GO:0034310	primary alcohol catabolic process	biological process	5/510	8/17366	1.1e-06	9.25802e-05		GO:0010562	positive regulation of phosphorus metabolic process	biological process	171/2245	882/17366	1.8e-08	1.87515e-06	up
GO:1903317	regulation of protein maturation	biological process	11/510	60/17366	1.2e-06	0.000100429		GO:0010563	negative regulation of phosphorus metabolic process	biological process	87/2245	481/17366	0.00066	0.0205691	up
GO:0016101	diterpenoid metabolic process	biological process	10/510	49/17366	1.3e-06	0.000108191		GO:0010564	regulation of cell cycle process	biological process	91/2245	430/17366	1e-06	7.23155e-05	up
GO:1901617	organic hydroxy compound biosynthetic process	biological process	18/510	162/17366	1.4e-06	0.000115866		GO:0010604	positive regulation of macromolecule metabolic process	biological process	432/2245	2448/17366	2.9e-13	6.54565e-11	up
GO:0045940	positive regulation of steroid metabolic process	biological process	7/510	21/17366	1.5e-06	0.000121443		GO:0010605	negative regulation of macromolecule metabolic process	biological process	319/2245	1994/17366	1.3e-05	0.000736354	up
GO:0050820	positive regulation of coagulation	biological process	7/510	21/17366	1.5e-06	0.000121443		GO:0010623	programmed cell death involved in cell development	biological process	7/2245	15/17366	0.00149	0.0389413	up
GO:0019373	epoxygenase P450 pathway	biological process	6/510	14/17366	1.5e-06	0.000121443		GO:0010628	positive regulation of gene expression	biological process	271/2245	1495/17366	1.2e-09	1.45337e-07	up
GO:0030449	regulation of complement activation	biological process	6/510	14/17366	1.5e-06	0.000121443		GO:0010629	negative regulation of gene expression	biological process	215/2245	1281/17366	2.1e-05	0.00114592	up
GO:0051248	negative regulation of protein metabolic process	biological process	53/510	911/17366	1.6e-06	0.000128839		GO:0010631	epithelial cell migration	biological process	43/2245	204/17366	0.00074	0.0224975	up
GO:0008028	monocarboxylic acid transmembrane transporter activity	molecular function	8/494	29/16779	1.3e-06	0.000156421		GO:0010638	positive regulation of organelle organization	biological process	102/2245	517/17366	6.6e-06	0.000396452	up
GO:0001889	liver development	biological process	17/510	150/17366	2e-06	0.000158479		GO:0010646	regulation of cell communication	biological process	446/2245	2409/17366	2.2e-17	9.10372e-15	up
GO:0032269	negative regulation of cellular protein metabolic process	biological process	51/510	870/17366	2e-06	0.000158479		GO:0010647	positive regulation of cell communication	biological process	242/2245	1278/17366	1.6e-10	2.09081e-08	up
GO:0031099	regeneration	biological process	20/510	201/17366	2e-06	0.000158479		GO:0010648	negative regulation of cell communication	biological process	179/2245	994/17366	1.6e-06	0.000110861	up
GO:0009056	catabolic process	biological process	84/510	1723/17366	2.1e-06	0.000165522		GO:0010720	positive regulation of cell development	biological process	99/2245	452/17366	6.2e-08	5.80889e-06	up
GO:0010872	regulation of cholesterol esterification	biological process	5/510	9/17366	2.4e-06	0.000186213		GO:0010769	regulation of cell morphogenesis involved in differentiation	biological process	57/2245	237/17366	1.9e-06	0.000128074	up
GO:0052803	imidazole-containing compound metabolic process	biological process	5/510	9/17366	2.4e-06	0.000186213		GO:0010770	positive regulation of cell morphogenesis involved in differentiation	biological process	33/2245	128/17366	6.3e-05	0.00294204	up
GO:0072378	blood coagulation, fibrin clot formation	biological process	5/510	9/17366	2.4e-06	0.000186213		GO:0010810	regulation of cell-substrate adhesion	biological process	34/2245	157/17366	0.00157	0.0405343	up
GO:0061008	hepaticobiliary system development	biological process	17/510	153/17366	2.7e-06	0.000208404		GO:0010975	regulation of neuron projection development	biological process	86/2245	403/17366	1.4e-06	9.93133e-05	up
GO:0004364	glutathione transferase activity	molecular function	8/494	30/16779	1.8e-06	0.000210394		GO:0010976	positive regulation of neuron projection development	biological process	55/2245	238/17366	1e-05	0.000575174	up
GO:0005777	peroxisome	cellular component	14/510	113/18335	3.1e-06	0.000213781		GO:0012501	programmed cell death	biological process	227/2245	1469/17366	0.00178	0.044491	up
GO:0042579	microbody	cellular component	14/510	113/18335	3.1e-06	0.000213781		GO:0014065	phosphatidylinositol 3-kinase signaling	biological process	25/2245	97/17366	0.00047	0.0158049	up
GO:0010565	regulation of cellular ketone metabolic process	biological process	13/510	92/17366	2.8e-06	0.000215008		GO:0014069	postsynaptic density	cellular component	43/2350	176/18335	1.8e-05	0.000787171	up
GO:0009636	response to toxic substance	biological process	35/510	509/17366	3e-06	0.000229185		GO:0015629	actin cytoskeleton	cellular component	82/2350	384/18335	1.7e-06	0.000121924	up
GO:0050662	coenzyme binding	molecular function	24/494	274/16779	2.1e-06	0.000238642		GO:0015630	microtubule cytoskeleton	cellular component	173/2350	925/18335	1.1e-07	1.03805e-05	up
GO:0031960	response to corticosteroid	biological process	19/510	189/17366	3.2e-06	0.000243216		GO:0015631	tubulin binding	molecular function	53/2177	261/16779	0.00055	0.0300007	up
GO:0051241	negative regulation of multicellular organismal process	biological process	51/510	888/17366	3.6e-06	0.000272229		GO:0016043	cellular component organization	biological process	893/2245	4843/17366	1e-30	7.4485e-27	up
GO:0034377	plasma lipoprotein particle assembly	biological process	6/510	16/17366	3.9e-06	0.000293426		GO:0016070	RNA metabolic process	biological process	607/2245	3664/17366	3.5e-13	7.66757e-11	up
GO:0046943	carboxylic acid transmembrane transporter activity	molecular function	15/494	121/16779	2.7e-06	0.000298532		GO:0016192	vesicle-mediated transport	biological process	196/2245	1127/17366	5.4e-06	0.000328342	up
GO:0005342	organic acid transmembrane transporter activity	molecular function	15/494	122/16779	3e-06	0.000322974		GO:0016301	kinase activity	molecular function	159/2177	804/16779	1.8e-08	4.9092e-06	up
GO:0046916	cellular transition metal ion homeostasis	biological process	12/510	82/17366	4.6e-06	0.000344353		GO:0016310	phosphorylation	biological process	358/2245	1924/17366	3.5e-14	8.8372e-12	up
GO:0051006	positive regulation of lipoprotein lipase activity	biological process	5/510	10/17366	4.8e-06	0.000357528		GO:0016311	dephosphorylation	biological process	73/2245	386/17366	0.00048	0.0160326	up
GO:0060228	phosphatidylcholine-sterol O-acyltransferase activator activity	molecular function	4/494	5/16779	3.6e-06	0.000377631		GO:0016358	dendrite development	biological process	43/2245	187/17366	0.0001	0.00425629	up
GO:0032368	regulation of lipid transport	biological process	12/510	83/17366	5.3e-06	0.000392806		GO:0016461	unconventional myosin complex	cellular component	4/2350	5/18335	0.00121	0.0267843	up
GO:0008392	arachidonic acid epoxygenase activity	molecular function	6/494	16/16779	3.9e-06	0.000398872		GO:0016477	cell migration	biological process	212/2245	1033/17366	1.3e-12	2.68974e-10	up
GO:0071466	cellular response to xenobiotic stimulus	biological process	13/510	98/17366	5.7e-06	0.000420361		GO:0016567	protein ubiquitination	biological process	110/2245	572/17366	9.7e-06	0.00056226	up
GO:0008395	steroid hydroxylase activity	molecular function	5/494	10/16779	4.8e-06	0.000478946		GO:0016569	covalent chromatin modification	biological process	97/2245	440/17366	6e-08	5.69312e-06	up
GO:0070613	regulation of protein processing	biological process	10/510	59/17366	7.5e-06	0.000550382		GO:0016570	histone modification	biological process	87/2245	397/17366	3.8e-07	2.91797e-05	up
GO:0031100	animal organ regeneration	biological process	13/510	101/17366	8e-06	0.000584196		GO:0016571	histone methylation	biological process	27/2245	117/17366	0.00175	0.0438147	up
GO:0061365	positive regulation of triglyceride lipase activity	biological process	5/510	11/17366	8.5e-06	0.00061768		GO:0016604	nuclear body	cellular component	106/2350	571/18335	4.5e-05	0.00155163	up
GO:0043178	alcohol binding	molecular function	10/494	58/16779	6.6e-06	0.000642871		GO:0016605	PML body	cellular component	18/2350	66/18335	0.00126	0.027551	up
GO:0030258	lipid modification	biological process	18/510	185/17366	9e-06	0.00065084		GO:0016607	nuclear speck	cellular component	55/2350	276/18335	0.00053	0.0135756	up
GO:0062012	regulation of small molecule metabolic process	biological process	26/510	341/17366	9.6e-06	0.000687554		GO:0016740	transferase activity	molecular function	358/2177	2163/16779	1.5e-07	2.36019e-05	up
GO:0002920	regulation of humoral immune response	biological process	7/510	27/17366	9.6e-06	0.000687554		GO:0016772	transferase activity, transferring phosphorus-containing groups	molecular function	173/2177	954/16779	1.9e-06	0.000222083	up
GO:0042803	protein homodimerization activity	molecular function	40/494	646/16779	7.9e-06	0.000751602		GO:0016773	phosphotransferase activity, alcohol group as acceptor	molecular function	141/2177	706/16779	6.5e-08	1.39955e-05	up
GO:0055102	lipase inhibitor activity	molecular function	5/494	11/16779	8.6e-06	0.000773733		GO:0016887	ATPase activity	molecular function	77/2177	392/16779	0.00011	0.00725823	up
GO:0071813	lipoprotein particle binding	molecular function	6/494	18/16779	8.7e-06	0.000773733		GO:0017016	Ras GTPase binding	molecular function	85/2177	329/16779	1.8e-10	1.05197e-07	up
GO:0071814	protein-lipid complex binding	molecular function	6/494	18/16779	8.7e-06	0.000773733		GO:0017048	Rho GTPase binding	molecular function	44/2177	142/16779	1.5e-08	4.38321e-06	up
GO:0051918	negative regulation of fibrinolysis	biological process	4/510	6/17366	1.1e-05	0.000776621		GO:0017076	purine nucleotide binding	molecular function	288/2177	1745/16779	4e-06	0.000430632	up
GO:0006879	cellular iron ion homeostasis	biological process	9/510	49/17366	1.1e-05	0.000776621		GO:0017111	nucleoside-triphosphatase activity	molecular function	124/2177	729/16779	0.00081	0.04091	up
GO:0070887	cellular response to chemical stimulus	biological process	100/510	2248/17366	1.1e-05	0.000776621		GO:0017137	Rab GTPase binding	molecular function	32/2177	130/16779	0.00022	0.0136367	up
GO:0009064	glutamine family amino acid metabolic process	biological process	10/510	62/17366	1.2e-05	0.00083146		GO:0018022	peptidyl-lysine methylation	biological process	25/2245	100/17366	0.00076	0.0229649	up
GO:0033762	response to glucagon	biological process	6/510	19/17366	1.2e-05	0.00083146		GO:0018023	peptidyl-lysine trimethylation	biological process	11/2245	31/17366	0.00116	0.0325434	up
GO:1903319	positive regulation of protein maturation	biological process	6/510	19/17366	1.2e-05	0.00083146		GO:0018108	peptidyl-tyrosine phosphorylation	biological process	62/2245	289/17366	3.4e-05	0.00172278	up
GO:0055076	transition metal ion homeostasis	biological process	13/510	105/17366	1.2e-05	0.00083146		GO:0018130	heterocycle biosynthetic process	biological process	591/2245	3439/17366	4.6e-16	1.458e-13	up
GO:0008514	organic anion transmembrane transporter activity	molecular function	17/494	168/16779	9.8e-06	0.000853017		GO:0018193	peptidyl-amino acid modification	biological process	172/2245	980/17366	1.2e-05	0.000682305	up
GO:0042304	regulation of fatty acid biosynthetic process	biological process	7/510	28/17366	1.3e-05	0.000892447		GO:0018205	peptidyl-lysine modification	biological process	57/2245	292/17366	0.00088	0.0259078	up
GO:0051246	regulation of protein metabolic process	biological process	97/510	2170/17366	1.3e-05	0.000892447		GO:0018212	peptidyl-tyrosine modification	biological process	62/2245	291/17366	4.2e-05	0.00209256	up
GO:0009719	response to endogenous stimulus	biological process	69/510	1400/17366	1.4e-05	0.00095232		GO:0019199	transmembrane receptor protein kinase activity	molecular function	21/2177	67/16779	7.1e-05	0.00484102	up
GO:0043691	reverse cholesterol transport	biological process	5/510	12/17366	1.4e-05	0.00095232		GO:0019219	regulation of nucleobase-containing compound metabolic process	biological process	585/2245	3259/17366	3.7e-20	6.88986e-17	up
GO:0050810	regulation of steroid biosynthetic process	biological process	9/510	51/17366	1.5e-05	0.0010157		GO:0019220	regulation of phosphate metabolic process	biological process	265/2245	1389/17366	8.5e-12	1.50607e-09	up
GO:0005811	lipid droplet	cellular component	9/510	54/18335	1.6e-05	0.00106252		GO:0019222	regulation of metabolic process	biological process	844/2245	5163/17366	6e-18	2.9794e-15	up
GO:0005833	hemoglobin complex	cellular component	5/510	13/18335	1.7e-05	0.00108861		GO:0019438	aromatic compound biosynthetic process	biological process	589/2245	3438/17366	1e-15	2.9794e-13	up
GO:0016616	oxidoreductase activity, acting on the CH-OH group of donors, NAD or NADP as acceptor	molecular function	13/494	105/16779	1.3e-05	0.00110798		GO:0019538	protein metabolic process	biological process	755/2245	5195/17366	2.5e-05	0.00132536	up
GO:0043648	dicarboxylic acid metabolic process	biological process	11/510	78/17366	1.7e-05	0.00114076		GO:0019787	ubiquitin-like protein transferase activity	molecular function	71/2177	365/16779	0.00027	0.0157796	up
GO:0008207	C21-steroid hormone metabolic process	biological process	6/510	20/17366	1.7e-05	0.00114076		GO:0019814	immunoglobulin complex	cellular component	24/2350	102/18335	0.00208	0.0414382	up
GO:0051336	regulation of hydrolase activity	biological process	57/510	1094/17366	1.8e-05	0.00120245		GO:0019827	stem cell population maintenance	biological process	28/2245	119/17366	0.00106	0.0304842	up
GO:1901564	organonitrogen compound metabolic process	biological process	221/510	6001/17366	1.9e-05	0.00126358		GO:0019838	growth factor binding	molecular function	30/2177	118/16779	0.00018	0.0113289	up
GO:0043434	response to peptide hormone	biological process	26/510	356/17366	2e-05	0.00131832		GO:0019899	enzyme binding	molecular function	315/2177	1778/16779	8.8e-10	3.00007e-07	up
GO:0045923	positive regulation of fatty acid metabolic process	biological process	7/510	30/17366	2e-05	0.00131832		GO:0019900	kinase binding	molecular function	112/2177	551/16779	6.1e-07	7.56215e-05	up
GO:1901681	sulfur compound binding	molecular function	17/494	174/16779	1.6e-05	0.00133584		GO:0019901	protein kinase binding	molecular function	102/2177	485/16779	3.7e-07	5.04557e-05	up
GO:0006112	energy reserve metabolic process	biological process	10/510	66/17366	2.1e-05	0.00137814		GO:0019904	protein domain specific binding	molecular function	109/2177	568/16779	1.4e-05	0.00112302	up
GO:0004175	endopeptidase activity	molecular function	31/494	461/16779	1.8e-05	0.00147276		GO:0019932	second-messenger-mediated signaling	biological process	50/2245	225/17366	7.4e-05	0.00338153	up
GO:0042537	benzene-containing compound metabolic process	biological process	6/510	21/17366	2.3e-05	0.00149621		GO:0019933	cAMP-mediated signaling	biological process	22/2245	84/17366	0.00079	0.0236318	up
GO:0010035	response to inorganic substance	biological process	32/510	491/17366	2.3e-05	0.00149621		GO:0019935	cyclic-nucleotide-mediated signaling	biological process	25/2245	91/17366	0.00016	0.00639013	up
GO:0010906	regulation of glucose metabolic process	biological process	11/510	81/17366	2.4e-05	0.00151495		GO:0021537	telencephalon development	biological process	55/2245	238/17366	1e-05	0.000575174	up
GO:0006067	ethanol metabolic process	biological process	4/510	7/17366	2.4e-05	0.00151495		GO:0021543	pallium development	biological process	40/2245	168/17366	7.8e-05	0.0034999	up
GO:0006068	ethanol catabolic process	biological process	4/510	7/17366	2.4e-05	0.00151495		GO:0021795	cerebral cortex cell migration	biological process	13/2245	41/17366	0.00142	0.0378379	up
GO:0006707	cholesterol catabolic process	biological process	4/510	7/17366	2.4e-05	0.00151495		GO:0021825	substrate-dependent cerebral cortex tangential migration	biological process	4/2245	5/17366	0.00125	0.0339185	up
GO:0016127	sterol catabolic process	biological process	4/510	7/17366	2.4e-05	0.00151495		GO:0021885	forebrain cell migration	biological process	18/2245	57/17366	0.0002	0.00784053	up
GO:0034374	low-density lipoprotein particle remodeling	biological process	4/510	7/17366	2.4e-05	0.00151495		GO:0021915	neural tube development	biological process	34/2245	149/17366	0.0006	0.0191396	up
GO:0034384	high-density lipoprotein particle clearance	biological process	4/510	7/17366	2.4e-05	0.00151495		GO:0021987	cerebral cortex development	biological process	29/2245	109/17366	9.3e-05	0.00405094	up
GO:0010903	negative regulation of very-low-density lipoprotein particle remodeling	biological process	3/510	3/17366	2.5e-05	0.00154533		GO:0022008	neurogenesis	biological process	268/2245	1323/17366	4.7e-15	1.32105e-12	up
GO:0019556	histidine catabolic process to glutamate and formamide	biological process	3/510	3/17366	2.5e-05	0.00154533		GO:0022029	telencephalon cell migration	biological process	17/2245	54/17366	0.00031	0.0112089	up
GO:0043606	formamide metabolic process	biological process	3/510	3/17366	2.5e-05	0.00154533		GO:0022402	cell cycle process	biological process	166/2245	825/17366	1.9e-09	2.24637e-07	up
GO:0051919	positive regulation of fibrinolysis	biological process	3/510	3/17366	2.5e-05	0.00154533		GO:0022406	membrane docking	biological process	17/2245	58/17366	0.00077	0.0230799	up
GO:1902023	L-arginine transport	biological process	3/510	3/17366	2.5e-05	0.00154533		GO:0022603	regulation of anatomical structure morphogenesis	biological process	159/2245	766/17366	4.2e-10	5.39374e-08	up
GO:0001523	retinoid metabolic process	biological process	8/510	42/17366	2.6e-05	0.0016005		GO:0022604	regulation of cell morphogenesis	biological process	89/2245	377/17366	7.3e-09	8.11553e-07	up
GO:0001871	pattern binding	molecular function	6/494	21/16779	2.4e-05	0.00185955		GO:0022607	cellular component assembly	biological process	371/2245	2128/17366	1.1e-10	1.47628e-08	up
GO:0030247	polysaccharide binding	molecular function	6/494	21/16779	2.4e-05	0.00185955		GO:0022610	biological adhesion	biological process	190/2245	948/17366	1.7e-10	2.20217e-08	up
GO:0030170	pyridoxal phosphate binding	molecular function	9/494	54/16779	2.5e-05	0.00185955		GO:0022617	extracellular matrix disassembly	biological process	9/2245	23/17366	0.00147	0.0385539	up
GO:0060230	lipoprotein lipase activator activity	molecular function	3/494	3/16779	2.5e-05	0.00185955		GO:0023014	signal transduction by protein phosphorylation	biological process	128/2245	663/17366	1.5e-06	0.000104908	up
GO:0070653	high-density lipoprotein particle receptor binding	molecular function	3/494	3/16779	2.5e-05	0.00185955		GO:0023051	regulation of signaling	biological process	451/2245	2436/17366	1.4e-17	6.13406e-15	up
GO:0006536	glutamate metabolic process	biological process	6/510	22/17366	3.1e-05	0.00189265		GO:0023056	positive regulation of signaling	biological process	244/2245	1287/17366	1.2e-10	1.59611e-08	up
GO:0055072	iron ion homeostasis	biological process	10/510	69/17366	3.1e-05	0.00189265		GO:0023057	negative regulation of signaling	biological process	180/2245	997/17366	1.2e-06	8.59442e-05	up
GO:0016051	carbohydrate biosynthetic process	biological process	15/510	149/17366	3.4e-05	0.00205893		GO:0030010	establishment of cell polarity	biological process	25/2245	98/17366	0.00055	0.0178504	up
GO:0015721	bile acid and bile salt transport	biological process	5/510	14/17366	3.4e-05	0.00205893		GO:0030029	actin filament-based process	biological process	134/2245	590/17366	2.1e-11	3.0974e-09	up
GO:0001101	response to acid chemical	biological process	24/510	325/17366	3.5e-05	0.00211091		GO:0030030	cell projection organization	biological process	238/2245	1120/17366	7.4e-16	2.24975e-13	up
GO:0070279	vitamin B6 binding	molecular function	9/494	55/16779	2.9e-05	0.00211855		GO:0030031	cell projection assembly	biological process	78/2245	372/17366	8.5e-06	0.000500492	up
GO:0042802	identical protein binding	molecular function	59/494	1166/16779	3.1e-05	0.00222493		GO:0030036	actin cytoskeleton organization	biological process	118/2245	528/17366	9.5e-10	1.16001e-07	up
GO:0071704	organic substance metabolic process	biological process	326/510	9606/17366	3.8e-05	0.0022826		GO:0030041	actin filament polymerization	biological process	31/2245	141/17366	0.00192	0.0475911	up
GO:0005977	glycogen metabolic process	biological process	9/510	57/17366	3.9e-05	0.00231467		GO:0030048	actin filament-based movement	biological process	21/2245	78/17366	0.0007	0.0216346	up
GO:0006073	cellular glucan metabolic process	biological process	9/510	57/17366	3.9e-05	0.00231467		GO:0030054	cell junction	cellular component	171/2350	927/18335	3.4e-07	2.90295e-05	up
GO:0044042	glucan metabolic process	biological process	9/510	57/17366	3.9e-05	0.00231467		GO:0030055	cell-substrate junction	cellular component	65/2350	319/18335	8.9e-05	0.00270469	up
GO:0034362	low-density lipoprotein particle	cellular component	4/510	8/18335	3.8e-05	0.00234945		GO:0030097	hemopoiesis	biological process	129/2245	629/17366	4.1e-08	3.99201e-06	up
GO:0006633	fatty acid biosynthetic process	biological process	12/510	101/17366	4e-05	0.0023646		GO:0030098	lymphocyte differentiation	biological process	58/2245	269/17366	5.2e-05	0.00250694	up
GO:0005496	steroid binding	molecular function	10/494	70/16779	3.6e-05	0.00253924		GO:0030099	myeloid cell differentiation	biological process	56/2245	285/17366	0.00082	0.0243337	up
GO:0043177	organic acid binding	molecular function	16/494	168/16779	3.8e-05	0.00259097		GO:0030154	cell differentiation	biological process	548/2245	3131/17366	2.3e-16	8.15788e-14	up
GO:0005543	phospholipid binding	molecular function	24/494	326/16779	3.8e-05	0.00259097		GO:0030155	regulation of cell adhesion	biological process	103/2245	509/17366	1.8e-06	0.000121885	up
GO:0019915	lipid storage	biological process	9/510	58/17366	4.5e-05	0.00264966		GO:0030182	neuron differentiation	biological process	228/2245	1098/17366	4.5e-14	1.09896e-11	up
GO:0044248	cellular catabolic process	biological process	71/510	1508/17366	4.6e-05	0.00269788		GO:0030183	B cell differentiation	biological process	21/2245	84/17366	0.00194	0.0477689	up
GO:0038024	cargo receptor activity	molecular function	10/494	71/16779	4.1e-05	0.00274969		GO:0030198	extracellular matrix organization	biological process	37/2245	162/17366	0.00035	0.0124736	up
GO:0031984	organelle subcompartment	cellular component	48/510	951/18335	5e-05	0.00294977		GO:0030217	T cell differentiation	biological process	40/2245	194/17366	0.00172	0.0434285	up
GO:0046930	pore complex	cellular component	6/510	25/18335	5.1e-05	0.00294977		GO:0030326	embryonic limb morphogenesis	biological process	28/2245	110/17366	0.00027	0.0100807	up
GO:0006950	response to stress	biological process	119/510	2892/17366	5.1e-05	0.00295621		GO:0030334	regulation of cell migration	biological process	131/2245	626/17366	9.1e-09	1.00417e-06	up
GO:0010043	response to zinc ion	biological process	8/510	46/17366	5.1e-05	0.00295621		GO:0030335	positive regulation of cell migration	biological process	69/2245	375/17366	0.00144	0.0380349	up
GO:0010676	positive regulation of cellular carbohydrate metabolic process	biological process	8/510	46/17366	5.1e-05	0.00295621		GO:0030336	negative regulation of cell migration	biological process	46/2245	197/17366	4e-05	0.00201311	up
GO:0060191	regulation of lipase activity	biological process	9/510	59/17366	5.2e-05	0.0029909		GO:0030424	axon	cellular component	81/2350	452/18335	0.00103	0.0233771	up
GO:0097305	response to alcohol	biological process	19/510	230/17366	5.2e-05	0.0029909		GO:0030426	growth cone	cellular component	35/2350	128/18335	8.1e-06	0.0004401	up
GO:0016765	transferase activity, transferring alkyl or aryl (other than methyl) groups	molecular function	9/494	58/16779	4.6e-05	0.00303526		GO:0030427	site of polarized growth	cellular component	37/2350	133/18335	2.9e-06	0.0001793	up
GO:0055082	cellular chemical homeostasis	biological process	37/510	631/17366	5.4e-05	0.00309399		GO:0030516	regulation of axon extension	biological process	21/2245	81/17366	0.00118	0.0329802	up
GO:1901652	response to peptide	biological process	27/510	401/17366	5.8e-05	0.00331044		GO:0030554	adenyl nucleotide binding	molecular function	246/2177	1389/16779	8.4e-08	1.56202e-05	up
GO:0048545	response to steroid hormone	biological process	26/510	379/17366	5.9e-05	0.00335467		GO:0030695	GTPase regulator activity	molecular function	52/2177	214/16779	4.3e-06	0.000439783	up
GO:1904036	negative regulation of epithelial cell apoptotic process	biological process	7/510	35/17366	6e-05	0.00339856		GO:0030832	regulation of actin filament length	biological process	34/2245	148/17366	0.00053	0.0173525	up
GO:1901361	organic cyclic compound catabolic process	biological process	27/510	402/17366	6.1e-05	0.00344211		GO:0030833	regulation of actin filament polymerization	biological process	30/2245	130/17366	0.001	0.0289825	up
GO:0010038	response to metal ion	biological process	23/510	316/17366	6.4e-05	0.00359777		GO:0030900	forebrain development	biological process	81/2245	350/17366	8.6e-08	7.53613e-06	up
GO:0062013	positive regulation of small molecule metabolic process	biological process	15/510	158/17366	6.6e-05	0.00369625		GO:0031023	microtubule organizing center organization	biological process	33/2245	109/17366	1.5e-06	0.000104908	up
GO:0017001	antibiotic catabolic process	biological process	6/510	25/17366	6.9e-05	0.00384979		GO:0031058	positive regulation of histone modification	biological process	21/2245	74/17366	0.00032	0.0114868	up
GO:0010675	regulation of cellular carbohydrate metabolic process	biological process	12/510	107/17366	7.1e-05	0.00394659		GO:0031175	neuron projection development	biological process	174/2245	768/17366	2.2e-14	5.74972e-12	up
GO:0015671	oxygen transport	biological process	5/510	16/17366	7.2e-05	0.0039873		GO:0031226	intrinsic component of plasma membrane	cellular component	163/2350	945/18335	3.5e-05	0.00128071	up
GO:0006732	coenzyme metabolic process	biological process	21/510	278/17366	7.8e-05	0.00430358		GO:0031234	extrinsic component of cytoplasmic side of plasma membrane	cellular component	24/2350	94/18335	0.00061	0.0149826	up
GO:0009410	response to xenobiotic stimulus	biological process	18/510	218/17366	8.1e-05	0.00440994		GO:0031252	cell leading edge	cellular component	66/2350	285/18335	9.6e-07	7.48383e-05	up
GO:0071375	cellular response to peptide hormone stimulus	biological process	19/510	238/17366	8.2e-05	0.00440994		GO:0031267	small GTPase binding	molecular function	87/2177	341/16779	2.2e-10	1.12502e-07	up
GO:0015802	basic amino acid transport	biological process	4/510	9/17366	8.2e-05	0.00440994		GO:0031297	replication fork processing	biological process	9/2245	23/17366	0.00147	0.0385539	up
GO:0032372	negative regulation of sterol transport	biological process	4/510	9/17366	8.2e-05	0.00440994		GO:0031323	regulation of cellular metabolic process	biological process	809/2245	4886/17366	1.5e-18	8.59442e-16	up
GO:0032375	negative regulation of cholesterol transport	biological process	4/510	9/17366	8.2e-05	0.00440994		GO:0031324	negative regulation of cellular metabolic process	biological process	321/2245	2032/17366	3.5e-05	0.00176744	up
GO:0034380	high-density lipoprotein particle assembly	biological process	4/510	9/17366	8.2e-05	0.00440994		GO:0031325	positive regulation of cellular metabolic process	biological process	436/2245	2476/17366	3.1e-13	6.89264e-11	up
GO:0071377	cellular response to glucagon stimulus	biological process	4/510	9/17366	8.2e-05	0.00440994		GO:0031326	regulation of cellular biosynthetic process	biological process	574/2245	3353/17366	3.4e-15	9.74035e-13	up
GO:0071702	organic substance transport	biological process	84/510	1904/17366	8.7e-05	0.00466201		GO:0031327	negative regulation of cellular biosynthetic process	biological process	197/2245	1208/17366	0.00025	0.00952494	up
GO:0005344	oxygen carrier activity	molecular function	5/494	16/16779	7.2e-05	0.00467543		GO:0031328	positive regulation of cellular biosynthetic process	biological process	269/2245	1518/17366	1.4e-08	1.51129e-06	up
GO:0010243	response to organonitrogen compound	biological process	45/510	849/17366	9.6e-05	0.00512585		GO:0031334	positive regulation of protein complex assembly	biological process	42/2245	184/17366	0.00015	0.00605569	up
GO:0006526	arginine biosynthetic process	biological process	3/510	4/17366	9.9e-05	0.00519297		GO:0031344	regulation of cell projection organization	biological process	106/2245	525/17366	1.5e-06	0.000104908	up
GO:0045917	positive regulation of complement activation	biological process	3/510	4/17366	9.9e-05	0.00519297		GO:0031346	positive regulation of cell projection organization	biological process	70/2245	312/17366	2.1e-06	0.000139659	up
GO:2000259	positive regulation of protein activation cascade	biological process	3/510	4/17366	9.9e-05	0.00519297		GO:0031349	positive regulation of defense response	biological process	49/2245	231/17366	0.00028	0.0103247	up
GO:0034114	regulation of heterotypic cell-cell adhesion	biological process	5/510	17/17366	9.9e-05	0.00519297		GO:0031399	regulation of protein modification process	biological process	265/2245	1371/17366	1.9e-12	3.82491e-10	up
GO:0034383	low-density lipoprotein particle clearance	biological process	5/510	17/17366	9.9e-05	0.00519297		GO:0031400	negative regulation of protein modification process	biological process	89/2245	450/17366	2.3e-05	0.00123694	up
GO:0016126	sterol biosynthetic process	biological process	7/510	38/17366	0.0001	0.00522702		GO:0031401	positive regulation of protein modification process	biological process	177/2245	903/17366	4.3e-09	4.88985e-07	up
GO:0052689	carboxylic ester hydrolase activity	molecular function	13/494	126/16779	8.8e-05	0.00562512		GO:0031507	heterochromatin assembly	biological process	5/2245	8/17366	0.00143	0.0378379	up
GO:0006811	ion transport	biological process	64/510	1358/17366	0.00011	0.00572962		GO:0031589	cell-substrate adhesion	biological process	56/2245	262/17366	8.8e-05	0.00386707	up
GO:0016999	antibiotic metabolic process	biological process	11/510	96/17366	0.00012	0.00620708		GO:0031974	membrane-enclosed lumen	cellular component	526/2350	3246/18335	3.3e-10	5.379e-08	up
GO:0007584	response to nutrient	biological process	18/510	225/17366	0.00012	0.00620708		GO:0031981	nuclear lumen	cellular component	509/2350	2923/18335	3.1e-15	1.85277e-12	up
GO:0031406	carboxylic acid binding	molecular function	15/494	164/16779	0.0001	0.00629385		GO:0032259	methylation	biological process	55/2245	285/17366	0.0014	0.0375104	up
GO:0015914	phospholipid transport	biological process	8/510	52/17366	0.00013	0.00649869		GO:0032268	regulation of cellular protein metabolic process	biological process	332/2245	2026/17366	9.4e-07	6.83082e-05	up
GO:0019217	regulation of fatty acid metabolic process	biological process	9/510	66/17366	0.00013	0.00649869		GO:0032270	positive regulation of cellular protein metabolic process	biological process	208/2245	1172/17366	6.3e-07	4.69256e-05	up
GO:1901701	cellular response to oxygen-containing compound	biological process	46/510	886/17366	0.00013	0.00649869		GO:0032271	regulation of protein polymerization	biological process	35/2245	162/17366	0.00141	0.0377105	up
GO:0006575	cellular modified amino acid metabolic process	biological process	12/510	114/17366	0.00013	0.00649869		GO:0032279	asymmetric synapse	cellular component	43/2350	179/18335	2.8e-05	0.00111564	up
GO:0045471	response to ethanol	biological process	15/510	168/17366	0.00013	0.00649869		GO:0032446	protein modification by small protein conjugation	biological process	117/2245	615/17366	8.5e-06	0.000500492	up
GO:0010954	positive regulation of protein processing	biological process	5/510	18/17366	0.00013	0.00649869		GO:0032495	response to muramyl dipeptide	biological process	7/2245	13/17366	0.0005	0.0165522	up
GO:0010269	response to selenium ion	biological process	4/510	10/17366	0.00013	0.00649869		GO:0032502	developmental process	biological process	819/2245	4909/17366	7.6e-20	8.70902e-17	up
GO:0034116	positive regulation of heterotypic cell-cell adhesion	biological process	4/510	10/17366	0.00013	0.00649869		GO:0032535	regulation of cellular component size	biological process	62/2245	308/17366	0.00023	0.00885351	up
GO:0042178	xenobiotic catabolic process	biological process	4/510	10/17366	0.00013	0.00649869		GO:0032553	ribonucleotide binding	molecular function	288/2177	1754/16779	6.1e-06	0.000567161	up
GO:1904478	regulation of intestinal absorption	biological process	4/510	10/17366	0.00013	0.00649869		GO:0032555	purine ribonucleotide binding	molecular function	287/2177	1737/16779	3.8e-06	0.000420157	up
GO:0005044	scavenger receptor activity	molecular function	8/494	51/16779	0.00011	0.00681833		GO:0032559	adenyl ribonucleotide binding	molecular function	245/2177	1382/16779	8.2e-08	1.56202e-05	up
GO:0006637	acyl-CoA metabolic process	biological process	9/510	67/17366	0.00014	0.00695193		GO:0032774	RNA biosynthetic process	biological process	528/2245	2897/17366	2.2e-19	2.04834e-16	up
GO:0035383	thioester metabolic process	biological process	9/510	67/17366	0.00014	0.00695193		GO:0032874	positive regulation of stress-activated MAPK cascade	biological process	29/2245	118/17366	0.00041	0.0142372	up
GO:0043169	cation binding	molecular function	121/494	3005/16779	0.00012	0.00732716		GO:0032879	regulation of localization	biological process	337/2245	2129/17366	1.8e-05	0.000996825	up
GO:0044262	cellular carbohydrate metabolic process	biological process	17/510	210/17366	0.00016	0.00789245		GO:0032947	protein-containing complex scaffold activity	molecular function	15/2177	49/16779	0.00098	0.0483034	up
GO:0032268	regulation of cellular protein metabolic process	biological process	87/510	2026/17366	0.00016	0.00789245		GO:0032956	regulation of actin cytoskeleton organization	biological process	60/2245	261/17366	4.9e-06	0.000304147	up
GO:0016289	CoA hydrolase activity	molecular function	5/494	18/16779	0.00014	0.008182		GO:0032970	regulation of actin filament-based process	biological process	66/2245	293/17366	3.5e-06	0.000222818	up
GO:0017127	cholesterol transporter activity	molecular function	5/494	18/16779	0.00014	0.008182		GO:0032989	cellular component morphogenesis	biological process	201/2245	863/17366	7.8e-18	3.74828e-15	up
GO:0030246	carbohydrate binding	molecular function	19/494	248/16779	0.00014	0.008182		GO:0032990	cell part morphogenesis	biological process	120/2245	508/17366	1.7e-11	2.55807e-09	up
GO:0046470	phosphatidylcholine metabolic process	biological process	6/510	29/17366	0.00017	0.00835805		GO:0033043	regulation of organelle organization	biological process	190/2245	990/17366	6.3e-09	7.05647e-07	up
GO:0019725	cellular homeostasis	biological process	40/510	744/17366	0.00018	0.00879167		GO:0033044	regulation of chromosome organization	biological process	52/2245	258/17366	0.00068	0.0211041	up
GO:0044264	cellular polysaccharide metabolic process	biological process	9/510	69/17366	0.00018	0.00879167		GO:0033151	V(D)J recombination	biological process	7/2245	15/17366	0.00149	0.0389413	up
GO:0045913	positive regulation of carbohydrate metabolic process	biological process	8/510	55/17366	0.00019	0.00924977		GO:0033152	immunoglobulin V(D)J recombination	biological process	4/2245	5/17366	0.00125	0.0339185	up
GO:0042448	progesterone metabolic process	biological process	4/510	11/17366	0.00021	0.010157		GO:0033267	axon part	cellular component	62/2350	320/18335	0.00053	0.0135756	up
GO:0060192	negative regulation of lipase activity	biological process	4/510	11/17366	0.00021	0.010157		GO:0033554	cellular response to stress	biological process	241/2245	1421/17366	2.9e-06	0.000185413	up
GO:0032870	cellular response to hormone stimulus	biological process	33/510	577/17366	0.00022	0.0105381		GO:0033674	positive regulation of kinase activity	biological process	80/2245	392/17366	1.8e-05	0.000996825	up
GO:0051050	positive regulation of transport	biological process	40/510	752/17366	0.00022	0.0105381		GO:0034086	maintenance of sister chromatid cohesion	biological process	7/2245	11/17366	0.00012	0.0049795	up
GO:0033273	response to vitamin	biological process	11/510	103/17366	0.00022	0.0105381		GO:0034088	maintenance of mitotic sister chromatid cohesion	biological process	7/2245	11/17366	0.00012	0.0049795	up
GO:0006898	receptor-mediated endocytosis	biological process	16/510	196/17366	0.00023	0.0109467		GO:0034091	regulation of maintenance of sister chromatid cohesion	biological process	5/2245	7/17366	0.0006	0.0191396	up
GO:0090303	positive regulation of wound healing	biological process	7/510	43/17366	0.00023	0.0109467		GO:0034182	regulation of maintenance of mitotic sister chromatid cohesion	biological process	5/2245	7/17366	0.0006	0.0191396	up
GO:0032489	regulation of Cdc42 protein signal transduction	biological process	3/510	5/17366	0.00024	0.0112785		GO:0034329	cell junction assembly	biological process	34/2245	147/17366	0.00046	0.0155741	up
GO:0034382	chylomicron remnant clearance	biological process	3/510	5/17366	0.00024	0.0112785		GO:0034330	cell junction organization	biological process	38/2245	182/17366	0.00175	0.0438147	up
GO:0034447	very-low-density lipoprotein particle clearance	biological process	3/510	5/17366	0.00024	0.0112785		GO:0034332	adherens junction organization	biological process	24/2245	84/17366	0.00011	0.00461597	up
GO:0071830	triglyceride-rich lipoprotein particle clearance	biological process	3/510	5/17366	0.00024	0.0112785		GO:0034333	adherens junction assembly	biological process	21/2245	67/17366	6.8e-05	0.00314595	up
GO:0098754	detoxification	biological process	10/510	89/17366	0.00028	0.0130757		GO:0034453	microtubule anchoring	biological process	9/2245	19/17366	0.00027	0.0100807	up
GO:1901653	cellular response to peptide	biological process	19/510	262/17366	0.00028	0.0130757		GO:0034613	cellular protein localization	biological process	196/2245	1204/17366	0.00028	0.0103247	up
GO:0015248	sterol transporter activity	molecular function	5/494	20/16779	0.00023	0.0132525		GO:0034645	cellular macromolecule biosynthetic process	biological process	641/2245	4182/17366	1e-07	8.61098e-06	up
GO:0043062	extracellular structure organization	biological process	16/510	200/17366	0.00029	0.0133337		GO:0034654	nucleobase-containing compound biosynthetic process	biological process	584/2245	3375/17366	1.7e-16	6.1768e-14	up
GO:0032496	response to lipopolysaccharide	biological process	21/510	306/17366	0.00029	0.0133337		GO:0034968	histone lysine methylation	biological process	23/2245	94/17366	0.00165	0.0420891	up
GO:0005978	glycogen biosynthetic process	biological process	6/510	32/17366	0.00029	0.0133337		GO:0035023	regulation of Rho protein signal transduction	biological process	31/2245	118/17366	7.1e-05	0.00326447	up
GO:0006695	cholesterol biosynthetic process	biological process	6/510	32/17366	0.00029	0.0133337		GO:0035091	phosphatidylinositol binding	molecular function	53/2177	200/16779	1.9e-07	2.87885e-05	up
GO:0009250	glucan biosynthetic process	biological process	6/510	32/17366	0.00029	0.0133337		GO:0035107	appendage morphogenesis	biological process	31/2245	123/17366	0.00016	0.00639013	up
GO:0015245	fatty acid transmembrane transporter activity	molecular function	3/494	5/16779	0.00024	0.0136367		GO:0035108	limb morphogenesis	biological process	31/2245	123/17366	0.00016	0.00639013	up
GO:0015669	gas transport	biological process	5/510	21/17366	0.0003	0.013667		GO:0035113	embryonic appendage morphogenesis	biological process	28/2245	110/17366	0.00027	0.0100807	up
GO:0070723	response to cholesterol	biological process	5/510	21/17366	0.0003	0.013667		GO:0035234	ectopic germ cell programmed cell death	biological process	5/2245	8/17366	0.00143	0.0378379	up
GO:0042447	hormone catabolic process	biological process	4/510	12/17366	0.0003	0.013667		GO:0035239	tube morphogenesis	biological process	111/2245	624/17366	0.00025	0.00952494	up
GO:0042133	neurotransmitter metabolic process	biological process	12/510	125/17366	0.00031	0.0140795		GO:0035282	segmentation	biological process	21/2245	84/17366	0.00194	0.0477689	up
GO:0050801	ion homeostasis	biological process	34/510	615/17366	0.00032	0.0144895		GO:0035295	tube development	biological process	147/2245	818/17366	1.5e-05	0.000840056	up
GO:1902653	secondary alcohol biosynthetic process	biological process	6/510	33/17366	0.00035	0.0157998		GO:0035329	hippo signaling	biological process	11/2245	28/17366	0.00043	0.014828	up
GO:0006109	regulation of carbohydrate metabolic process	biological process	12/510	127/17366	0.00036	0.0162022		GO:0035556	intracellular signal transduction	biological process	398/2245	2049/17366	5e-19	3.38568e-16	up
GO:0015485	cholesterol binding	molecular function	6/494	32/16779	0.0003	0.0165851		GO:0035639	purine ribonucleoside triphosphate binding	molecular function	281/2177	1704/16779	5.7e-06	0.000555207	up
GO:0001848	complement binding	molecular function	4/494	12/16779	0.0003	0.0165851		GO:0035690	cellular response to drug	biological process	68/2245	329/17366	5e-05	0.00242622	up
GO:0042572	retinol metabolic process	biological process	5/510	22/17366	0.00037	0.0166021		GO:0035872	nucleotide-binding domain, leucine rich repeat containing receptor signaling pathway	biological process	6/2245	10/17366	0.00061	0.0193756	up
GO:0006952	defense response	biological process	52/510	1091/17366	0.00039	0.0174469		GO:0036211	protein modification process	biological process	566/2245	3133/17366	4.7e-20	7.00159e-17	up
GO:1901698	response to nitrogen compound	biological process	46/510	933/17366	0.00041	0.0181779		GO:0038034	signal transduction in absence of ligand	biological process	17/2245	57/17366	0.00062	0.0196096	up
GO:0005976	polysaccharide metabolic process	biological process	9/510	77/17366	0.00041	0.0181779		GO:0038061	NIK/NF-kappaB signaling	biological process	17/2245	50/17366	0.00011	0.00461597	up
GO:0015748	organophosphate ester transport	biological process	9/510	77/17366	0.00041	0.0181779		GO:0040007	growth	biological process	144/2245	803/17366	2.1e-05	0.00114592	up
GO:0097164	ammonium ion metabolic process	biological process	12/510	129/17366	0.00042	0.018566		GO:0040011	locomotion	biological process	253/2245	1300/17366	3.1e-12	5.9206e-10	up
GO:0010984	regulation of lipoprotein particle clearance	biological process	4/510	13/17366	0.00043	0.0189518		GO:0040012	regulation of locomotion	biological process	143/2245	729/17366	1.3e-07	1.07589e-05	up
GO:0050790	regulation of catalytic activity	biological process	80/510	1887/17366	0.00046	0.0200369		GO:0040013	negative regulation of locomotion	biological process	50/2245	240/17366	0.00039	0.0136381	up
GO:0006760	folic acid-containing compound metabolic process	biological process	5/510	23/17366	0.00046	0.0200369		GO:0042110	T cell activation	biological process	71/2245	356/17366	0.00011	0.00461597	up
GO:0036314	response to sterol	biological process	5/510	23/17366	0.00046	0.0200369		GO:0042113	B cell activation	biological process	60/2245	280/17366	4.7e-05	0.00230315	up
GO:0090322	regulation of superoxide metabolic process	biological process	5/510	23/17366	0.00046	0.0200369		GO:0042127	regulation of cell proliferation	biological process	233/2245	1332/17366	4.1e-07	3.11621e-05	up
GO:0008201	heparin binding	molecular function	11/494	109/16779	0.00037	0.0201823		GO:0042325	regulation of phosphorylation	biological process	237/2245	1195/17366	2.2e-12	4.31229e-10	up
GO:0000050	urea cycle	biological process	3/510	6/17366	0.00047	0.0203535		GO:0042326	negative regulation of phosphorylation	biological process	77/2245	374/17366	1.9e-05	0.00104831	up
GO:0034201	response to oleic acid	biological process	3/510	6/17366	0.00047	0.0203535		GO:0042327	positive regulation of phosphorylation	biological process	154/2245	783/17366	3.7e-08	3.62624e-06	up
GO:0002237	response to molecule of bacterial origin	biological process	21/510	318/17366	0.00049	0.0210969		GO:0042330	taxis	biological process	82/2245	416/17366	5.3e-05	0.00253058	up
GO:0050727	regulation of inflammatory response	biological process	17/510	231/17366	0.00049	0.0210969		GO:0042393	histone binding	molecular function	36/2177	157/16779	0.00041	0.023296	up
GO:1990712	HFE-transferrin receptor complex	cellular component	3/510	6/18335	0.0004	0.0224125		GO:0042551	neuron maturation	biological process	12/2245	36/17366	0.00132	0.0356879	up
GO:0050750	low-density lipoprotein particle receptor binding	molecular function	4/494	13/16779	0.00043	0.0231464		GO:0042995	cell projection	cellular component	267/2350	1558/18335	1.7e-07	1.52405e-05	up
GO:0044238	primary metabolic process	biological process	309/510	9277/17366	0.00055	0.023612		GO:0043005	neuron projection	cellular component	165/2350	971/18335	6.9e-05	0.0022494	up
GO:0003854	3-beta-hydroxy-delta5-steroid dehydrogenase activity	molecular function	3/494	6/16779	0.00047	0.0243389		GO:0043009	chordate embryonic development	biological process	100/2245	536/17366	8.3e-05	0.00367991	up
GO:0005542	folic acid binding	molecular function	3/494	6/16779	0.00047	0.0243389		GO:0043085	positive regulation of catalytic activity	biological process	225/2245	1135/17366	9.1e-12	1.50607e-09	up
GO:0034190	apolipoprotein receptor binding	molecular function	3/494	6/16779	0.00047	0.0243389		GO:0043087	regulation of GTPase activity	biological process	120/2245	490/17366	1.3e-12	2.68974e-10	up
GO:0071310	cellular response to organic substance	biological process	78/510	1843/17366	0.00058	0.0245462		GO:0043167	ion binding	molecular function	818/2177	4931/16779	7.4e-19	1.51367e-15	up
GO:0002922	positive regulation of humoral immune response	biological process	4/510	14/17366	0.00058	0.0245462		GO:0043168	anion binding	molecular function	404/2177	2494/16779	2.4e-07	3.38566e-05	up
GO:0009074	aromatic amino acid family catabolic process	biological process	4/510	14/17366	0.00058	0.0245462		GO:0043169	cation binding	molecular function	518/2177	3005/16779	6.3e-14	5.15466e-11	up
GO:0010866	regulation of triglyceride biosynthetic process	biological process	4/510	14/17366	0.00058	0.0245462		GO:0043170	macromolecule metabolic process	biological process	1211/2245	8183/17366	2.4e-12	4.64322e-10	up
GO:0071397	cellular response to cholesterol	biological process	4/510	14/17366	0.00058	0.0245462		GO:0043226	organelle	cellular component	1581/2350	11246/18335	9.6e-11	2.1516e-08	up
GO:0002673	regulation of acute inflammatory response	biological process	7/510	50/17366	0.0006	0.0252492		GO:0043227	membrane-bounded organelle	cellular component	1425/2350	9971/18335	3.4e-11	8.70886e-09	up
GO:0090277	positive regulation of peptide hormone secretion	biological process	9/510	81/17366	0.0006	0.0252492		GO:0043228	non-membrane-bounded organelle	cellular component	524/2350	3674/18335	0.00202	0.0406951	up
GO:0046364	monosaccharide biosynthetic process	biological process	8/510	65/17366	0.00061	0.0255977		GO:0043229	intracellular organelle	cellular component	1453/2350	10283/18335	8.8e-10	1.21372e-07	up
GO:0051235	maintenance of location	biological process	18/510	257/17366	0.00062	0.0259442		GO:0043231	intracellular membrane-bounded organelle	cellular component	1217/2350	8539/18335	3.3e-08	3.48053e-06	up
GO:0080134	regulation of response to stress	biological process	45/510	926/17366	0.00064	0.0267061		GO:0043232	intracellular non-membrane-bounded organelle	cellular component	524/2350	3674/18335	0.00202	0.0406951	up
GO:0005539	glycosaminoglycan binding	molecular function	13/494	151/16779	0.00053	0.0271029		GO:0043233	organelle lumen	cellular component	526/2350	3246/18335	3.3e-10	5.379e-08	up
GO:1903036	positive regulation of response to wounding	biological process	7/510	51/17366	0.00068	0.028296		GO:0043254	regulation of protein complex assembly	biological process	67/2245	329/17366	9.1e-05	0.00397545	up
GO:0060416	response to growth hormone	biological process	5/510	25/17366	0.0007	0.0289664		GO:0043405	regulation of MAP kinase activity	biological process	57/2245	250/17366	1.1e-05	0.000630258	up
GO:0070873	regulation of glycogen metabolic process	biological process	5/510	25/17366	0.0007	0.0289664		GO:0043406	positive regulation of MAP kinase activity	biological process	42/2245	187/17366	0.00021	0.0081468	up
GO:0032934	sterol binding	molecular function	6/494	36/16779	0.00058	0.0292936		GO:0043408	regulation of MAPK cascade	biological process	112/2245	563/17366	1.6e-06	0.000110861	up
GO:0015893	drug transport	biological process	14/510	176/17366	0.00071	0.0292988		GO:0043410	positive regulation of MAPK cascade	biological process	79/2245	395/17366	4.3e-05	0.00212814	up
GO:0015908	fatty acid transport	biological process	8/510	67/17366	0.00075	0.030864		GO:0043412	macromolecule modification	biological process	593/2245	3308/17366	2.5e-20	5.32036e-17	up
GO:0050777	negative regulation of immune response	biological process	10/510	101/17366	0.00077	0.0314265		GO:0043414	macromolecule methylation	biological process	52/2245	237/17366	7.7e-05	0.00346547	up
GO:0034113	heterotypic cell-cell adhesion	biological process	6/510	38/17366	0.00077	0.0314265		GO:0043506	regulation of JUN kinase activity	biological process	18/2245	61/17366	0.0005	0.0165522	up
GO:0055081	anion homeostasis	biological process	6/510	38/17366	0.00077	0.0314265		GO:0043507	positive regulation of JUN kinase activity	biological process	17/2245	49/17366	8e-05	0.00357886	up
GO:0006525	arginine metabolic process	biological process	4/510	15/17366	0.00078	0.0316612		GO:0043547	positive regulation of GTPase activity	biological process	107/2245	441/17366	4e-11	5.67505e-09	up
GO:0006656	phosphatidylcholine biosynthetic process	biological process	4/510	15/17366	0.00078	0.0316612		GO:0043549	regulation of kinase activity	biological process	128/2245	629/17366	7.4e-08	6.64083e-06	up
GO:0002698	negative regulation of immune effector process	biological process	9/510	84/17366	0.00079	0.0319221		GO:0043565	sequence-specific DNA binding	molecular function	159/2177	920/16779	7e-05	0.00484102	up
GO:0002923	regulation of humoral immune response mediated by circulating immunoglobulin	biological process	3/510	7/17366	0.00081	0.0319221		GO:0043933	protein-containing complex subunit organization	biological process	228/2245	1473/17366	0.0016	0.0411661	up
GO:0010985	negative regulation of lipoprotein particle clearance	biological process	3/510	7/17366	0.00081	0.0319221		GO:0043949	regulation of cAMP-mediated signaling	biological process	9/2245	21/17366	0.00067	0.0208371	up
GO:0015809	arginine transport	biological process	3/510	7/17366	0.00081	0.0319221		GO:0044085	cellular component biogenesis	biological process	385/2245	2346/17366	8.6e-08	7.53613e-06	up
GO:0015886	heme transport	biological process	3/510	7/17366	0.00081	0.0319221		GO:0044087	regulation of cellular component biogenesis	biological process	135/2245	688/17366	3e-07	2.37718e-05	up
GO:0019627	urea metabolic process	biological process	3/510	7/17366	0.00081	0.0319221		GO:0044089	positive regulation of cellular component biogenesis	biological process	87/2245	396/17366	3.4e-07	2.63801e-05	up
GO:0030300	regulation of intestinal cholesterol absorption	biological process	3/510	7/17366	0.00081	0.0319221		GO:0044093	positive regulation of molecular function	biological process	270/2245	1414/17366	4.8e-12	8.9382e-10	up
GO:0032488	Cdc42 protein signal transduction	biological process	3/510	7/17366	0.00081	0.0319221		GO:0044212	transcription regulatory region DNA binding	molecular function	132/2177	705/16779	6.3e-06	0.00057274	up
GO:0045916	negative regulation of complement activation	biological process	3/510	7/17366	0.00081	0.0319221		GO:0044237	cellular metabolic process	biological process	1265/2245	9098/17366	3.1e-05	0.00158697	up
GO:1904729	regulation of intestinal lipid absorption	biological process	3/510	7/17366	0.00081	0.0319221		GO:0044238	primary metabolic process	biological process	1302/2245	9277/17366	1.7e-06	0.000117245	up
GO:2000258	negative regulation of protein activation cascade	biological process	3/510	7/17366	0.00081	0.0319221		GO:0044249	cellular biosynthetic process	biological process	733/2245	5095/17366	0.00014	0.00568278	up
GO:0051591	response to cAMP	biological process	10/510	102/17366	0.00083	0.0319487		GO:0044260	cellular macromolecule metabolic process	biological process	1054/2245	6977/17366	1.9e-12	3.82491e-10	up
GO:0001970	positive regulation of activation of membrane attack complex	biological process	2/510	2/17366	0.00086	0.0319487		GO:0044267	cellular protein metabolic process	biological process	643/2245	4462/17366	0.00038	0.0134462	up
GO:0006982	response to lipid hydroperoxide	biological process	2/510	2/17366	0.00086	0.0319487		GO:0044271	cellular nitrogen compound biosynthetic process	biological process	629/2245	4281/17366	4.9e-05	0.00238547	up
GO:0009093	cysteine catabolic process	biological process	2/510	2/17366	0.00086	0.0319487		GO:0044420	extracellular matrix component	cellular component	28/2350	95/18335	1.4e-05	0.000678432	up
GO:0010430	fatty acid omega-oxidation	biological process	2/510	2/17366	0.00086	0.0319487		GO:0044422	organelle part	cellular component	960/2350	6778/18335	1.8e-05	0.000787171	up
GO:0010963	regulation of L-arginine import	biological process	2/510	2/17366	0.00086	0.0319487		GO:0044424	intracellular part	cellular component	1679/2350	11850/18335	3.6e-14	1.39854e-11	up
GO:0015942	formate metabolic process	biological process	2/510	2/17366	0.00086	0.0319487		GO:0044427	chromosomal part	cellular component	132/2350	759/18335	0.00013	0.00369984	up
GO:0016098	monoterpenoid metabolic process	biological process	2/510	2/17366	0.00086	0.0319487		GO:0044428	nuclear part	cellular component	559/2350	3315/18335	4.9e-14	1.46428e-11	up
GO:0019442	tryptophan catabolic process to acetyl-CoA	biological process	2/510	2/17366	0.00086	0.0319487		GO:0044430	cytoskeletal part	cellular component	218/2350	1272/18335	2.5e-06	0.000166019	up
GO:0019448	L-cysteine catabolic process	biological process	2/510	2/17366	0.00086	0.0319487		GO:0044446	intracellular organelle part	cellular component	940/2350	6594/18335	7.9e-06	0.0004401	up
GO:0019557	histidine catabolic process to glutamate and formate	biological process	2/510	2/17366	0.00086	0.0319487		GO:0044448	cell cortex part	cellular component	27/2350	116/18335	0.00135	0.0291633	up
GO:0030450	regulation of complement activation, classical pathway	biological process	2/510	2/17366	0.00086	0.0319487		GO:0044450	microtubule organizing center part	cellular component	33/2350	120/18335	1.3e-05	0.000647472	up
GO:0032805	positive regulation of low-density lipoprotein particle receptor catabolic process	biological process	2/510	2/17366	0.00086	0.0319487		GO:0044451	nucleoplasm part	cellular component	172/2350	891/18335	1.3e-08	1.45681e-06	up
GO:0033595	response to genistein	biological process	2/510	2/17366	0.00086	0.0319487		GO:0044459	plasma membrane part	cellular component	336/2350	1936/18335	7.4e-10	1.10568e-07	up
GO:0043152	induction of bacterial agglutination	biological process	2/510	2/17366	0.00086	0.0319487		GO:0044463	cell projection part	cellular component	180/2350	1059/18335	3.2e-05	0.00119533	up
GO:0045959	negative regulation of complement activation, classical pathway	biological process	2/510	2/17366	0.00086	0.0319487		GO:0044464	cell part	cellular component	2021/2350	15342/18335	0.00051	0.0134475	up
GO:0051715	cytolysis in other organism	biological process	2/510	2/17366	0.00086	0.0319487		GO:0044782	cilium organization	biological process	48/2245	238/17366	0.00105	0.030255	up
GO:0060621	negative regulation of cholesterol import	biological process	2/510	2/17366	0.00086	0.0319487		GO:0044843	cell cycle G1/S phase transition	biological process	31/2245	139/17366	0.00151	0.0393949	up
GO:0097638	L-arginine import across plasma membrane	biological process	2/510	2/17366	0.00086	0.0319487		GO:0045087	innate immune response	biological process	93/2245	521/17366	0.00069	0.0213699	up
GO:0097639	L-lysine import across plasma membrane	biological process	2/510	2/17366	0.00086	0.0319487		GO:0045088	regulation of innate immune response	biological process	39/2245	178/17366	0.00059	0.0189423	up
GO:1903400	L-arginine transmembrane transport	biological process	2/510	2/17366	0.00086	0.0319487		GO:0045089	positive regulation of innate immune response	biological process	36/2245	153/17366	0.00022	0.00849052	up
GO:1990379	lipid transport across blood brain barrier	biological process	2/510	2/17366	0.00086	0.0319487		GO:0045137	development of primary sexual characteristics	biological process	43/2245	209/17366	0.00124	0.0339185	up
GO:2000910	negative regulation of sterol import	biological process	2/510	2/17366	0.00086	0.0319487		GO:0045178	basal part of cell	cellular component	14/2350	44/18335	0.00083	0.0198425	up
GO:0035296	regulation of tube diameter	biological process	11/510	121/17366	0.00088	0.0325294		GO:0045202	synapse	cellular component	126/2350	718/18335	0.00013	0.00369984	up
GO:0097746	regulation of blood vessel diameter	biological process	11/510	121/17366	0.00088	0.0325294		GO:0045216	cell-cell junction organization	biological process	36/2245	166/17366	0.00113	0.032064	up
GO:0044058	regulation of digestive system process	biological process	6/510	39/17366	0.00089	0.0328176		GO:0045321	leukocyte activation	biological process	140/2245	703/17366	7.2e-08	6.54015e-06	up
GO:0046872	metal ion binding	molecular function	114/494	2919/16779	0.00066	0.0329276		GO:0045595	regulation of cell differentiation	biological process	262/2245	1388/17366	3.7e-11	5.29989e-09	up
GO:0006006	glucose metabolic process	biological process	13/510	160/17366	0.0009	0.0331044		GO:0045597	positive regulation of cell differentiation	biological process	155/2245	787/17366	3e-08	2.9794e-06	up
GO:0036315	cellular response to sterol	biological process	4/510	16/17366	0.00101	0.037059		GO:0045664	regulation of neuron differentiation	biological process	114/2245	542/17366	6.4e-08	5.92179e-06	up
GO:0047617	acyl-CoA hydrolase activity	molecular function	4/494	15/16779	0.00078	0.0374649		GO:0045666	positive regulation of neuron differentiation	biological process	67/2245	316/17366	2.5e-05	0.00132536	up
GO:0008509	anion transmembrane transporter activity	molecular function	18/494	263/16779	0.00083	0.0374649		GO:0045785	positive regulation of cell adhesion	biological process	65/2245	313/17366	6.3e-05	0.00294204	up
GO:0016702	oxidoreductase activity, acting on single donors with incorporation of molecular oxygen, incorporati...	molecular function	5/494	26/16779	0.00085	0.0374649		GO:0045859	regulation of protein kinase activity	biological process	116/2245	581/17366	8.4e-07	6.16428e-05	up
GO:0004031	aldehyde oxidase activity	molecular function	2/494	2/16779	0.00087	0.0374649		GO:0045860	positive regulation of protein kinase activity	biological process	72/2245	364/17366	0.00013	0.00532036	up
GO:0004063	aryldialkylphosphatase activity	molecular function	2/494	2/16779	0.00087	0.0374649		GO:0045892	negative regulation of transcription, DNA-templated	biological process	162/2245	935/17366	4.4e-05	0.00217042	up
GO:0008431	vitamin E binding	molecular function	2/494	2/16779	0.00087	0.0374649		GO:0045893	positive regulation of transcription, DNA-templated	biological process	235/2245	1198/17366	9e-12	1.50607e-09	up
GO:0016623	oxidoreductase activity, acting on the aldehyde or oxo group of donors, oxygen as acceptor	molecular function	2/494	2/16779	0.00087	0.0374649		GO:0045934	negative regulation of nucleobase-containing compound metabolic process	biological process	195/2245	1151/17366	3e-05	0.00154107	up
GO:0017064	fatty acid amide hydrolase activity	molecular function	2/494	2/16779	0.00087	0.0374649		GO:0045935	positive regulation of nucleobase-containing compound metabolic process	biological process	276/2245	1459/17366	7.8e-12	1.39996e-09	up
GO:0017174	glycine N-methyltransferase activity	molecular function	2/494	2/16779	0.00087	0.0374649		GO:0045936	negative regulation of phosphate metabolic process	biological process	87/2245	481/17366	0.00066	0.0205691	up
GO:0047023	androsterone dehydrogenase activity	molecular function	2/494	2/16779	0.00087	0.0374649		GO:0045937	positive regulation of phosphate metabolic process	biological process	171/2245	882/17366	1.8e-08	1.87515e-06	up
GO:0051978	lysophospholipid transporter activity	molecular function	2/494	2/16779	0.00087	0.0374649		GO:0045944	positive regulation of transcription by RNA polymerase II	biological process	184/2245	927/17366	7.5e-10	9.23368e-08	up
GO:0102077	oleamide hydrolase activity	molecular function	2/494	2/16779	0.00087	0.0374649		GO:0045995	regulation of embryonic development	biological process	28/2245	101/17366	5.6e-05	0.00266528	up
GO:0103073	anandamide amidohydrolase activity	molecular function	2/494	2/16779	0.00087	0.0374649		GO:0046328	regulation of JNK cascade	biological process	32/2245	135/17366	0.00042	0.0145506	up
GO:0009617	response to bacterium	biological process	30/510	557/17366	0.00109	0.0398961		GO:0046330	positive regulation of JNK cascade	biological process	27/2245	98/17366	8.4e-05	0.0037132	up
GO:0048584	positive regulation of response to stimulus	biological process	71/510	1681/17366	0.0011	0.0401635		GO:0046483	heterocycle metabolic process	biological process	740/2245	4777/17366	5.9e-10	7.38591e-08	up
GO:0072329	monocarboxylic acid catabolic process	biological process	9/510	88/17366	0.00111	0.0404295		GO:0046545	development of primary female sexual characteristics	biological process	25/2245	100/17366	0.00076	0.0229649	up
GO:0006875	cellular metal ion homeostasis	biological process	25/510	435/17366	0.00114	0.0414209		GO:0046578	regulation of Ras protein signal transduction	biological process	53/2245	191/17366	3.3e-08	3.25564e-06	up
GO:0006778	porphyrin-containing compound metabolic process	biological process	5/510	28/17366	0.0012	0.0431797		GO:0046631	alpha-beta T cell activation	biological process	26/2245	102/17366	0.00044	0.0151029	up
GO:0010907	positive regulation of glucose metabolic process	biological process	5/510	28/17366	0.0012	0.0431797		GO:0046632	alpha-beta T cell differentiation	biological process	21/2245	80/17366	0.00099	0.0287486	up
GO:0050892	intestinal absorption	biological process	5/510	28/17366	0.0012	0.0431797		GO:0046649	lymphocyte activation	biological process	122/2245	604/17366	2.3e-07	1.83225e-05	up
GO:0070207	protein homotrimerization	biological process	5/510	28/17366	0.0012	0.0431797		GO:0046660	female sex differentiation	biological process	28/2245	113/17366	0.00044	0.0151029	up
GO:0055013	cardiac muscle cell development	biological process	7/510	56/17366	0.00121	0.0434346		GO:0046777	protein autophosphorylation	biological process	41/2245	201/17366	0.00188	0.0466773	up
GO:0140104	molecular carrier activity	molecular function	5/494	27/16779	0.00102	0.0434669		GO:0046872	metal ion binding	molecular function	511/2177	2919/16779	5.6e-15	5.7274e-12	up
GO:0046677	response to antibiotic	biological process	22/510	365/17366	0.00122	0.0435835		GO:0046914	transition metal ion binding	molecular function	219/2177	1285/16779	7.7e-06	0.000670228	up
GO:0048732	gland development	biological process	25/510	437/17366	0.00122	0.0435835		GO:0048015	phosphatidylinositol-mediated signaling	biological process	31/2245	125/17366	0.00022	0.00849052	up
GO:0055065	metal ion homeostasis	biological process	27/510	487/17366	0.00125	0.0444792		GO:0048017	inositol lipid-mediated signaling	biological process	33/2245	128/17366	6.3e-05	0.00294204	up
GO:0000098	sulfur amino acid catabolic process	biological process	3/510	8/17366	0.00126	0.0444792		GO:0048041	focal adhesion assembly	biological process	17/2245	58/17366	0.00077	0.0230799	up
GO:0002921	negative regulation of humoral immune response	biological process	3/510	8/17366	0.00126	0.0444792		GO:0048278	vesicle docking	biological process	14/2245	47/17366	0.00185	0.0460091	up
GO:0006591	ornithine metabolic process	biological process	3/510	8/17366	0.00126	0.0444792		GO:0048284	organelle fusion	biological process	32/2245	141/17366	0.00094	0.02735	up
GO:0071941	nitrogen cycle metabolic process	biological process	3/510	8/17366	0.00126	0.0444792		GO:0048285	organelle fission	biological process	71/2245	367/17366	0.00029	0.0105369	up
GO:0005996	monosaccharide metabolic process	biological process	15/510	208/17366	0.00128	0.045005		GO:0048365	Rac GTPase binding	molecular function	15/2177	47/16779	0.0006	0.0318779	up
GO:0044110	growth involved in symbiotic interaction	biological process	4/510	17/17366	0.00129	0.045005		GO:0048468	cell development	biological process	340/2245	1737/17366	1.1e-16	4.09667e-14	up
GO:0044116	growth of symbiont involved in interaction with host	biological process	4/510	17/17366	0.00129	0.045005		GO:0048469	cell maturation	biological process	34/2245	146/17366	0.0004	0.0139224	up
GO:0044117	growth of symbiont in host	biological process	4/510	17/17366	0.00129	0.045005		GO:0048513	animal organ development	biological process	483/2245	2812/17366	7.6e-13	1.61739e-10	up
GO:0046653	tetrahydrofolate metabolic process	biological process	4/510	17/17366	0.00129	0.045005		GO:0048518	positive regulation of biological process	biological process	799/2245	4585/17366	4.2e-25	1.56419e-21	up
GO:0098657	import into cell	biological process	31/510	589/17366	0.00131	0.045596		GO:0048519	negative regulation of biological process	biological process	648/2245	4024/17366	1.2e-11	1.90174e-09	up
GO:0006855	drug transmembrane transport	biological process	7/510	57/17366	0.00134	0.0465314		GO:0048522	positive regulation of cellular process	biological process	734/2245	4120/17366	1.9e-25	9.43477e-22	up
GO:0030003	cellular cation homeostasis	biological process	27/510	491/17366	0.00141	0.0488483		GO:0048523	negative regulation of cellular process	biological process	595/2245	3686/17366	8.8e-11	1.20269e-08	up
GO:0042311	vasodilation	biological process	5/510	29/17366	0.00142	0.0490806		GO:0048534	hematopoietic or lymphoid organ development	biological process	133/2245	666/17366	1.3e-07	1.07589e-05	up
								GO:0048565	digestive tract development	biological process	28/2245	117/17366	0.0008	0.023883	up
								GO:0048583	regulation of response to stimulus	biological process	531/2245	2874/17366	7.9e-21	2.35373e-17	up
								GO:0048584	positive regulation of response to stimulus	biological process	322/2245	1681/17366	1.8e-14	4.78832e-12	up
								GO:0048585	negative regulation of response to stimulus	biological process	212/2245	1146/17366	1.8e-08	1.87515e-06	up
								GO:0048588	developmental cell growth	biological process	40/2245	184/17366	0.00059	0.0189423	up
								GO:0048589	developmental growth	biological process	104/2245	546/17366	2.5e-05	0.00132536	up
								GO:0048598	embryonic morphogenesis	biological process	98/2245	518/17366	5.7e-05	0.00269565	up
								GO:0048608	reproductive structure development	biological process	75/2245	413/17366	0.00134	0.036163	up
								GO:0048646	anatomical structure formation involved in morphogenesis	biological process	148/2245	814/17366	7.6e-06	0.000452869	up
								GO:0048666	neuron development	biological process	192/2245	875/17366	2.5e-14	6.42112e-12	up
								GO:0048667	cell morphogenesis involved in neuron differentiation	biological process	101/2245	433/17366	1.4e-09	1.68192e-07	up
								GO:0048699	generation of neurons	biological process	256/2245	1222/17366	3.2e-16	1.08342e-13	up
								GO:0048729	tissue morphogenesis	biological process	110/2245	503/17366	1.3e-08	1.41358e-06	up
								GO:0048731	system development	biological process	665/2245	3803/17366	2.4e-20	5.32036e-17	up
								GO:0048736	appendage development	biological process	36/2245	146/17366	8.2e-05	0.00364643	up
								GO:0048755	branching morphogenesis of a nerve	biological process	6/2245	9/17366	0.00027	0.0100807	up
								GO:0048762	mesenchymal cell differentiation	biological process	37/2245	168/17366	0.00072	0.0221608	up
								GO:0048812	neuron projection morphogenesis	biological process	115/2245	477/17366	1.1e-11	1.76201e-09	up
								GO:0048844	artery morphogenesis	biological process	14/2245	47/17366	0.00185	0.0460091	up
								GO:0048856	anatomical structure development	biological process	770/2245	4553/17366	5.2e-20	7.04222e-17	up
								GO:0048858	cell projection morphogenesis	biological process	117/2245	492/17366	1.9e-11	2.83043e-09	up
								GO:0048869	cellular developmental process	biological process	578/2245	3283/17366	6e-18	2.9794e-15	up
								GO:0048870	cell motility	biological process	224/2245	1136/17366	1.7e-11	2.55807e-09	up
								GO:0048872	homeostasis of number of cells	biological process	43/2245	212/17366	0.00166	0.0422718	up
								GO:0050673	epithelial cell proliferation	biological process	64/2245	328/17366	0.00045	0.0152703	up
								GO:0050678	regulation of epithelial cell proliferation	biological process	56/2245	273/17366	0.00027	0.0100807	up
								GO:0050767	regulation of neurogenesis	biological process	148/2245	665/17366	9.1e-12	1.50607e-09	up
								GO:0050769	positive regulation of neurogenesis	biological process	89/2245	399/17366	1.2e-07	1.00429e-05	up
								GO:0050770	regulation of axonogenesis	biological process	38/2245	150/17366	2.8e-05	0.00145845	up
								GO:0050772	positive regulation of axonogenesis	biological process	20/2245	73/17366	0.00073	0.0224223	up
								GO:0050776	regulation of immune response	biological process	121/2245	598/17366	2.3e-07	1.83225e-05	up
								GO:0050778	positive regulation of immune response	biological process	97/2245	495/17366	1.5e-05	0.000840056	up
								GO:0050789	regulation of biological process	biological process	1460/2245	10564/17366	6.1e-06	0.000369397	up
								GO:0050790	regulation of catalytic activity	biological process	327/2245	1887/17366	3.6e-09	4.1573e-07	up
								GO:0050793	regulation of developmental process	biological process	348/2245	1963/17366	6e-11	8.35346e-09	up
								GO:0050794	regulation of cellular process	biological process	1401/2245	10066/17366	2.5e-06	0.000163344	up
								GO:0050808	synapse organization	biological process	58/2245	242/17366	1.8e-06	0.000121885	up
								GO:0050851	antigen receptor-mediated signaling pathway	biological process	46/2245	193/17366	2.3e-05	0.00123694	up
								GO:0050853	B cell receptor signaling pathway	biological process	33/2245	132/17366	0.00012	0.0049795	up
								GO:0050864	regulation of B cell activation	biological process	42/2245	194/17366	0.00048	0.0160326	up
								GO:0050865	regulation of cell activation	biological process	91/2245	498/17366	0.00035	0.0124736	up
								GO:0051020	GTPase binding	molecular function	102/2177	431/16779	6.1e-10	2.49551e-07	up
								GO:0051056	regulation of small GTPase mediated signal transduction	biological process	60/2245	214/17366	2.8e-09	3.25872e-07	up
								GO:0051090	regulation of DNA binding transcription factor activity	biological process	58/2245	294/17366	0.00061	0.0193756	up
								GO:0051091	positive regulation of DNA binding transcription factor activity	biological process	38/2245	183/17366	0.00194	0.0477689	up
								GO:0051094	positive regulation of developmental process	biological process	199/2245	1092/17366	1.6e-07	1.30963e-05	up
								GO:0051128	regulation of cellular component organization	biological process	365/2245	1936/17366	2.5e-15	7.30245e-13	up
								GO:0051130	positive regulation of cellular component organization	biological process	200/2245	989/17366	2.3e-11	3.35913e-09	up
								GO:0051171	regulation of nitrogen compound metabolic process	biological process	783/2245	4664/17366	1.7e-19	1.68833e-16	up
								GO:0051172	negative regulation of nitrogen compound metabolic process	biological process	304/2245	1898/17366	2e-05	0.00109941	up
								GO:0051173	positive regulation of nitrogen compound metabolic process	biological process	424/2245	2380/17366	1.1e-13	2.60106e-11	up
								GO:0051174	regulation of phosphorus metabolic process	biological process	265/2245	1394/17366	1.3e-11	2.0173e-09	up
								GO:0051179	localization	biological process	751/2245	4980/17366	6.8e-08	6.2147e-06	up
								GO:0051239	regulation of multicellular organismal process	biological process	393/2245	2253/17366	2.5e-11	3.61578e-09	up
								GO:0051240	positive regulation of multicellular organismal process	biological process	232/2245	1309/17366	1.5e-07	1.23456e-05	up
								GO:0051246	regulation of protein metabolic process	biological process	354/2245	2170/17366	6e-07	4.49156e-05	up
								GO:0051247	positive regulation of protein metabolic process	biological process	217/2245	1251/17366	2e-06	0.000134207	up
								GO:0051249	regulation of lymphocyte activation	biological process	77/2245	412/17366	0.00049	0.01633	up
								GO:0051252	regulation of RNA metabolic process	biological process	536/2245	2946/17366	1.5e-19	1.59611e-16	up
								GO:0051253	negative regulation of RNA metabolic process	biological process	174/2245	1015/17366	4.2e-05	0.00209256	up
								GO:0051254	positive regulation of RNA metabolic process	biological process	245/2245	1255/17366	5.1e-12	9.37959e-10	up
								GO:0051258	protein polymerization	biological process	44/2245	212/17366	0.00091	0.0265809	up
								GO:0051270	regulation of cellular component movement	biological process	146/2245	729/17366	2.6e-08	2.65289e-06	up
								GO:0051271	negative regulation of cellular component movement	biological process	52/2245	230/17366	3.3e-05	0.00167782	up
								GO:0051276	chromosome organization	biological process	177/2245	923/17366	2.3e-08	2.36297e-06	up
								GO:0051298	centrosome duplication	biological process	17/2245	55/17366	0.00039	0.0136381	up
								GO:0051336	regulation of hydrolase activity	biological process	193/2245	1094/17366	2.5e-06	0.000163344	up
								GO:0051338	regulation of transferase activity	biological process	139/2245	703/17366	1.2e-07	1.00429e-05	up
								GO:0051345	positive regulation of hydrolase activity	biological process	145/2245	682/17366	4.6e-10	5.85694e-08	up
								GO:0051347	positive regulation of transferase activity	biological process	89/2245	450/17366	2.3e-05	0.00123694	up
								GO:0051493	regulation of cytoskeleton organization	biological process	88/2245	398/17366	2.2e-07	1.77154e-05	up
								GO:0051495	positive regulation of cytoskeleton organization	biological process	39/2245	178/17366	0.00059	0.0189423	up
								GO:0051641	cellular localization	biological process	299/2245	1895/17366	7.4e-05	0.00338153	up
								GO:0051674	localization of cell	biological process	224/2245	1136/17366	1.7e-11	2.55807e-09	up
								GO:0051726	regulation of cell cycle	biological process	143/2245	749/17366	7e-07	5.18801e-05	up
								GO:0051960	regulation of nervous system development	biological process	161/2245	742/17366	9.1e-12	1.50607e-09	up
								GO:0051962	positive regulation of nervous system development	biological process	96/2245	449/17366	3.2e-07	2.49583e-05	up
								GO:0055123	digestive system development	biological process	29/2245	128/17366	0.00163	0.0418657	up
								GO:0060173	limb development	biological process	36/2245	146/17366	8.2e-05	0.00364643	up
								GO:0060255	regulation of macromolecule metabolic process	biological process	796/2245	4774/17366	4.7e-19	3.38568e-16	up
								GO:0060271	cilium assembly	biological process	47/2245	225/17366	0.00054	0.0175641	up
								GO:0060284	regulation of cell development	biological process	165/2245	760/17366	4.7e-12	8.86277e-10	up
								GO:0060322	head development	biological process	127/2245	673/17366	5.4e-06	0.000328342	up
								GO:0060348	bone development	biological process	37/2245	167/17366	0.00064	0.0201566	up
								GO:0060385	axonogenesis involved in innervation	biological process	4/2245	5/17366	0.00125	0.0339185	up
								GO:0060429	epithelium development	biological process	173/2245	901/17366	3e-08	2.9794e-06	up
								GO:0060560	developmental growth involved in morphogenesis	biological process	46/2245	199/17366	5.2e-05	0.00250694	up
								GO:0060562	epithelial tube morphogenesis	biological process	55/2245	282/17366	0.00109	0.0312264	up
								GO:0060589	nucleoside-triphosphatase regulator activity	molecular function	56/2177	242/16779	9.1e-06	0.000759757	up
								GO:0060666	dichotomous subdivision of terminal units involved in salivary gland branching	biological process	4/2245	5/17366	0.00125	0.0339185	up
								GO:0060840	artery development	biological process	20/2245	68/17366	0.00026	0.00985552	up
								GO:0061024	membrane organization	biological process	106/2245	598/17366	0.00039	0.0136381	up
								GO:0061138	morphogenesis of a branching epithelium	biological process	38/2245	173/17366	0.00065	0.0203854	up
								GO:0061387	regulation of extent of cell growth	biological process	23/2245	94/17366	0.00165	0.0420891	up
								GO:0061458	reproductive system development	biological process	75/2245	416/17366	0.00164	0.0419778	up
								GO:0061564	axon development	biological process	87/2245	373/17366	2e-08	2.06903e-06	up
								GO:0065007	biological regulation	biological process	1539/2245	11148/17366	1.8e-06	0.000121885	up
								GO:0065008	regulation of biological quality	biological process	424/2245	2898/17366	0.00171	0.0432494	up
								GO:0065009	regulation of molecular function	biological process	405/2245	2409/17366	1.8e-09	2.14517e-07	up
								GO:0070013	intracellular organelle lumen	cellular component	526/2350	3243/18335	2.9e-10	5.379e-08	up
								GO:0070161	anchoring junction	cellular component	83/2350	410/18335	1.3e-05	0.000647472	up
								GO:0070304	positive regulation of stress-activated protein kinase signaling cascade	biological process	29/2245	119/17366	0.00047	0.0158049	up
								GO:0070424	regulation of nucleotide-binding oligomerization domain containing signaling pathway	biological process	4/2245	4/17366	0.00028	0.0103247	up
								GO:0070432	regulation of nucleotide-binding oligomerization domain containing 2 signaling pathway	biological process	4/2245	4/17366	0.00028	0.0103247	up
								GO:0070647	protein modification by small protein conjugation or removal	biological process	133/2245	736/17366	3e-05	0.00154107	up
								GO:0070727	cellular macromolecule localization	biological process	196/2245	1215/17366	0.00045	0.0152703	up
								GO:0070828	heterochromatin organization	biological process	6/2245	11/17366	0.0012	0.0331044	up
								GO:0070848	response to growth factor	biological process	107/2245	575/17366	5.3e-05	0.00253058	up
								GO:0070887	cellular response to chemical stimulus	biological process	358/2245	2248/17366	5.4e-06	0.000328342	up
								GO:0070925	organelle assembly	biological process	111/2245	609/17366	9.4e-05	0.00408256	up
								GO:0070997	neuron death	biological process	59/2245	305/17366	0.00091	0.0265809	up
								GO:0071236	cellular response to antibiotic	biological process	35/2245	144/17366	0.00014	0.00568278	up
								GO:0071310	cellular response to organic substance	biological process	313/2245	1843/17366	6.7e-08	6.1611e-06	up
								GO:0071363	cellular response to growth factor stimulus	biological process	102/2245	551/17366	9.7e-05	0.00418843	up
								GO:0071396	cellular response to lipid	biological process	90/2245	511/17366	0.00127	0.0343985	up
								GO:0071407	cellular response to organic cyclic compound	biological process	90/2245	512/17366	0.00135	0.036367	up
								GO:0071417	cellular response to organonitrogen compound	biological process	79/2245	436/17366	0.00108	0.0309995	up
								GO:0071495	cellular response to endogenous stimulus	biological process	194/2245	1102/17366	2.7e-06	0.00017337	up
								GO:0071695	anatomical structure maturation	biological process	33/2245	135/17366	0.00019	0.00750777	up
								GO:0071704	organic substance metabolic process	biological process	1340/2245	9606/17366	4.1e-06	0.000256629	up
								GO:0071840	cellular component organization or biogenesis	biological process	906/2245	5029/17366	1e-30	7.4485e-27	up
								GO:0071900	regulation of protein serine/threonine kinase activity	biological process	82/2245	368/17366	3.9e-07	2.9794e-05	up
								GO:0071902	positive regulation of protein serine/threonine kinase activity	biological process	57/2245	256/17366	2.3e-05	0.00123694	up
								GO:0072001	renal system development	biological process	61/2245	261/17366	2.3e-06	0.000151607	up
								GO:0072359	circulatory system development	biological process	148/2245	814/17366	7.6e-06	0.000452869	up
								GO:0080090	regulation of primary metabolic process	biological process	791/2245	4767/17366	2.7e-18	1.4897e-15	up
								GO:0080134	regulation of response to stress	biological process	166/2245	926/17366	5e-06	0.000309066	up
								GO:0080135	regulation of cellular response to stress	biological process	90/2245	474/17366	9.8e-05	0.00421938	up
								GO:0080182	histone H3-K4 trimethylation	biological process	7/2245	14/17366	0.00089	0.0260991	up
								GO:0086014	atrial cardiac muscle cell action potential	biological process	6/2245	11/17366	0.0012	0.0331044	up
								GO:0086015	SA node cell action potential	biological process	5/2245	8/17366	0.00143	0.0378379	up
								GO:0086018	SA node cell to atrial cardiac muscle cell signaling	biological process	5/2245	8/17366	0.00143	0.0378379	up
								GO:0086026	atrial cardiac muscle cell to AV node cell signaling	biological process	6/2245	11/17366	0.0012	0.0331044	up
								GO:0086066	atrial cardiac muscle cell to AV node cell communication	biological process	6/2245	11/17366	0.0012	0.0331044	up
								GO:0086070	SA node cell to atrial cardiac muscle cell communication	biological process	5/2245	8/17366	0.00143	0.0378379	up
								GO:0090066	regulation of anatomical structure size	biological process	84/2245	433/17366	7.7e-05	0.00346547	up
								GO:0090130	tissue migration	biological process	44/2245	211/17366	0.00082	0.0243337	up
								GO:0090132	epithelium migration	biological process	44/2245	206/17366	0.00048	0.0160326	up
								GO:0090240	positive regulation of histone H4 acetylation	biological process	4/2245	5/17366	0.00125	0.0339185	up
								GO:0090304	nucleic acid metabolic process	biological process	676/2245	4137/17366	1.4e-13	3.25872e-11	up
								GO:0097159	organic cyclic compound binding	molecular function	841/2177	5637/16779	7.2e-08	1.47276e-05	up
								GO:0097191	extrinsic apoptotic signaling pathway	biological process	40/2245	179/17366	0.00033	0.0118173	up
								GO:0097192	extrinsic apoptotic signaling pathway in absence of ligand	biological process	17/2245	57/17366	0.00062	0.0196096	up
								GO:0097367	carbohydrate derivative binding	molecular function	313/2177	1978/16779	5e-05	0.00365268	up
								GO:0097435	supramolecular fiber organization	biological process	105/2245	503/17366	3.1e-07	2.43056e-05	up
								GO:0097458	neuron part	cellular component	205/2350	1225/18335	2.4e-05	0.000978	up
								GO:0097485	neuron projection guidance	biological process	40/2245	149/17366	3.8e-06	0.000240888	up
								GO:0097659	nucleic acid-templated transcription	biological process	525/2245	2885/17366	4.1e-19	3.38568e-16	up
								GO:0098534	centriole assembly	biological process	11/2245	27/17366	0.00029	0.0105369	up
								GO:0098552	side of membrane	cellular component	102/2350	457/18335	9.3e-09	1.11166e-06	up
								GO:0098562	cytoplasmic side of membrane	cellular component	39/2350	157/18335	2.9e-05	0.00113037	up
								GO:0098609	cell-cell adhesion	biological process	101/2245	535/17366	4.8e-05	0.00234445	up
								GO:0098636	protein complex involved in cell adhesion	cellular component	13/2350	31/18335	5.3e-05	0.001793	up
								GO:0098644	complex of collagen trimers	cellular component	7/2350	14/18335	0.00085	0.0200533	up
								GO:0098657	import into cell	biological process	113/2245	589/17366	8.2e-06	0.000486675	up
								GO:0098727	maintenance of cell number	biological process	30/2245	122/17366	0.00032	0.0114868	up
								GO:0098735	positive regulation of the force of heart contraction	biological process	4/2245	5/17366	0.00125	0.0339185	up
								GO:0098885	modification of postsynaptic actin cytoskeleton	biological process	4/2245	5/17366	0.00125	0.0339185	up
								GO:0098984	neuron to neuron synapse	cellular component	43/2350	181/18335	3.7e-05	0.00132682	up
								GO:0099010	modification of postsynaptic structure	biological process	6/2245	7/17366	2.9e-05	0.00150527	up
								GO:0099563	modification of synaptic structure	biological process	6/2245	11/17366	0.0012	0.0331044	up
								GO:0099572	postsynaptic specialization	cellular component	43/2350	177/18335	2.1e-05	0.0008965	up
								GO:0110053	regulation of actin filament organization	biological process	48/2245	209/17366	4.3e-05	0.00212814	up
								GO:0120025	plasma membrane bounded cell projection	cellular component	265/2350	1519/18335	3.8e-08	3.78522e-06	up
								GO:0120031	plasma membrane bounded cell projection assembly	biological process	77/2245	367/17366	9.5e-06	0.000552818	up
								GO:0120035	regulation of plasma membrane bounded cell projection organization	biological process	105/2245	516/17366	1.1e-06	7.91628e-05	up
								GO:0120036	plasma membrane bounded cell projection organization	biological process	236/2245	1101/17366	3.5e-16	1.15866e-13	up
								GO:0120038	plasma membrane bounded cell projection part	cellular component	180/2350	1059/18335	3.2e-05	0.00119533	up
								GO:0120039	plasma membrane bounded cell projection morphogenesis	biological process	117/2245	489/17366	1.3e-11	2.0173e-09	up
								GO:0140014	mitotic nuclear division	biological process	46/2245	208/17366	0.00016	0.00639013	up
								GO:0140056	organelle localization by membrane tethering	biological process	15/2245	50/17366	0.00119	0.0331044	up
								GO:0140096	catalytic activity, acting on a protein	molecular function	362/2177	2091/16779	6.8e-10	2.52898e-07	up
								GO:0140110	transcription regulator activity	molecular function	244/2177	1265/16779	2.8e-11	1.90913e-08	up
								GO:0150034	distal axon	cellular component	48/2350	241/18335	0.00116	0.0259985	up
								GO:1901222	regulation of NIK/NF-kappaB signaling	biological process	14/2245	42/17366	0.00054	0.0175641	up
								GO:1901265	nucleoside phosphate binding	molecular function	313/2177	1973/16779	4.1e-05	0.00304965	up
								GO:1901360	organic cyclic compound metabolic process	biological process	749/2245	4958/17366	5.2e-08	4.9977e-06	up
								GO:1901362	organic cyclic compound biosynthetic process	biological process	594/2245	3533/17366	3.8e-14	9.43477e-12	up
								GO:1901363	heterocyclic compound binding	molecular function	832/2177	5564/16779	5.8e-08	1.31821e-05	up
								GO:1901576	organic substance biosynthetic process	biological process	738/2245	5155/17366	0.00024	0.00921464	up
								GO:1901699	cellular response to nitrogen compound	biological process	91/2245	509/17366	0.00074	0.0224975	up
								GO:1901701	cellular response to oxygen-containing compound	biological process	148/2245	886/17366	0.00051	0.0168086	up
								GO:1901981	phosphatidylinositol phosphate binding	molecular function	30/2177	120/16779	0.00025	0.0152649	up
								GO:1901987	regulation of cell cycle phase transition	biological process	42/2245	206/17366	0.00168	0.0426354	up
								GO:1901990	regulation of mitotic cell cycle phase transition	biological process	40/2245	186/17366	0.00074	0.0224975	up
								GO:1902170	cellular response to reactive nitrogen species	biological process	8/2245	19/17366	0.00155	0.0402271	up
								GO:1902275	regulation of chromatin organization	biological process	33/2245	142/17366	0.00051	0.0168086	up
								GO:1902531	regulation of intracellular signal transduction	biological process	253/2245	1296/17366	2.2e-12	4.31229e-10	up
								GO:1902532	negative regulation of intracellular signal transduction	biological process	77/2245	406/17366	0.00031	0.0112089	up
								GO:1902533	positive regulation of intracellular signal transduction	biological process	147/2245	731/17366	1.8e-08	1.87515e-06	up
								GO:1902679	negative regulation of RNA biosynthetic process	biological process	166/2245	954/17366	2.8e-05	0.00145845	up
								GO:1902680	positive regulation of RNA biosynthetic process	biological process	235/2245	1198/17366	9e-12	1.50607e-09	up
								GO:1902692	regulation of neuroblast proliferation	biological process	10/2245	28/17366	0.00183	0.0456642	up
								GO:1902807	negative regulation of cell cycle G1/S phase transition	biological process	14/2245	42/17366	0.00054	0.0175641	up
								GO:1902903	regulation of supramolecular fiber organization	biological process	56/2245	266/17366	0.00013	0.00532036	up
								GO:1902905	positive regulation of supramolecular fiber organization	biological process	34/2245	157/17366	0.00157	0.0405343	up
								GO:1903047	mitotic cell cycle process	biological process	101/2245	480/17366	3.5e-07	2.70153e-05	up
								GO:1903506	regulation of nucleic acid-templated transcription	biological process	511/2245	2793/17366	4.8e-19	3.38568e-16	up
								GO:1903507	negative regulation of nucleic acid-templated transcription	biological process	166/2245	953/17366	2.6e-05	0.00136863	up
								GO:1903508	positive regulation of nucleic acid-templated transcription	biological process	235/2245	1198/17366	9e-12	1.50607e-09	up
								GO:1905269	positive regulation of chromatin organization	biological process	23/2245	82/17366	0.00021	0.0081468	up
								GO:1905515	non-motile cilium assembly	biological process	14/2245	46/17366	0.00147	0.0385539	up
								GO:1990023	mitotic spindle midzone	cellular component	5/2350	8/18335	0.00138	0.0294564	up
								GO:1990138	neuron projection extension	biological process	35/2245	140/17366	7.6e-05	0.00344125	up
								GO:1990837	sequence-specific double-stranded DNA binding	molecular function	107/2177	609/16779	0.00058	0.0312208	up
								GO:1990939	ATP-dependent microtubule motor activity	molecular function	7/2177	14/16779	0.00091	0.0454001	up
								GO:2000026	regulation of multicellular organismal development	biological process	280/2245	1509/17366	4.9e-11	6.88635e-09	up
								GO:2000042	negative regulation of double-strand break repair via homologous recombination	biological process	6/2245	8/17366	0.0001	0.00425629	up
								GO:2000112	regulation of cellular macromolecule biosynthetic process	biological process	547/2245	3099/17366	4.2e-17	1.64651e-14	up
								GO:2000113	negative regulation of cellular macromolecule biosynthetic process	biological process	185/2245	1101/17366	7.6e-05	0.00344125	up
								GO:2000134	negative regulation of G1/S transition of mitotic cell cycle	biological process	13/2245	39/17366	0.00084	0.0248283	up
								GO:2000145	regulation of cell motility	biological process	134/2245	664/17366	6.1e-08	5.75137e-06	up
								GO:2000146	negative regulation of cell motility	biological process	47/2245	213/17366	0.00014	0.00568278	up
								GO:2000172	regulation of branching morphogenesis of a nerve	biological process	4/2245	5/17366	0.00125	0.0339185	up
								GO:2001022	positive regulation of response to DNA damage stimulus	biological process	18/2245	65/17366	0.00115	0.0324461	up
								GO:2001141	regulation of RNA biosynthetic process	biological process	512/2245	2798/17366	4.2e-19	3.38568e-16	up
								GO:2001236	regulation of extrinsic apoptotic signaling pathway	biological process	32/2245	127/17366	0.00013	0.00532036	up
								GO:2001239	regulation of extrinsic apoptotic signaling pathway in absence of ligand	biological process	12/2245	37/17366	0.00173	0.0436071	up
								GO:2001252	positive regulation of chromosome organization	biological process	35/2245	139/17366	6.5e-05	0.00301653	up

## Sheet: sum
GO.ID	Term	Ontology	45D		367D	549D	626D
GO:0002252	immune effector process	biological process	6.1e-10	1e-21	1.1e-05	7.7e-25	2.6e-06	5	#REF!
GO:0002376	immune system process	biological process	1.1e-15	1e-30	1.7e-15	1e-30	7.5e-10	5	FALSE
GO:0002682	regulation of immune system process	biological process	3.8e-08	1e-30	2.4e-09	1.2e-30	4.2e-07	5	FALSE
GO:0002684	positive regulation of immune system process	biological process	1.9e-06	1e-30	5.2e-09	6.6e-23	4.5e-06	5	FALSE
GO:0005576	extracellular region	cellular component	2.5e-13	1e-30	7e-18	2.4e-26	1.5e-23	5	FALSE
GO:0005615	extracellular space	cellular component	4e-11	1e-30	1.5e-16	8.9e-28	2.9e-21	5	FALSE
GO:0006950	response to stress	biological process	6.6e-10	1e-30	2.1e-06	1.7e-22	1.9e-07	5	FALSE
GO:0006952	defense response	biological process	7e-12	2.4e-30	8.4e-12	1e-30	0.00039	5	FALSE
GO:0006955	immune response	biological process	8.7e-13	1e-30	4.2e-15	1e-30	7.5e-07	5	FALSE
GO:0007155	cell adhesion	biological process	5.6e-06	9.5e-24	5.2e-08	1e-06	7.3e-11	5	FALSE
GO:0007275	multicellular organism development	biological process	2.1e-05	3.2e-18	7e-05	2e-08	7.2e-20	5	FALSE
GO:0009605	response to external stimulus	biological process	6.3e-09	8.1e-28	3.5e-07	3.8e-15	1.9e-09	5	FALSE
GO:0009611	response to wounding	biological process	1.2e-08	3.5e-22	1.1e-05	7.7e-08	1.7e-10	5	FALSE
GO:0009986	cell surface	cellular component	0.00028	1e-30	1.2e-15	2.1e-17	8.4e-05	5	FALSE
GO:0022610	biological adhesion	biological process	7.2e-06	4.8e-24	3.5e-08	5e-07	1.7e-10	5	FALSE
GO:0031589	cell-substrate adhesion	biological process	2.4e-05	1.9e-07	4.7e-05	0.00071	8.8e-05	5	FALSE
GO:0032502	developmental process	biological process	7.6e-07	4.2e-21	1.7e-06	5.6e-08	7.6e-20	5	FALSE
GO:0042060	wound healing	biological process	1.7e-07	4e-16	1.4e-05	5e-07	6.1e-12	5	FALSE
GO:0043230	extracellular organelle	cellular component	0.0001	1e-30	5.2e-10	5.3e-15	3.9e-10	5	FALSE
GO:0044421	extracellular region part	cellular component	1.7e-12	1e-30	3.4e-19	1.4e-28	2e-19	5	FALSE
GO:0045087	innate immune response	biological process	2.3e-07	2.1e-18	8.2e-07	5.1e-20	0.00069	5	FALSE
GO:0048518	positive regulation of biological process	biological process	1.3e-06	1e-30	3.6e-08	7.4e-17	4.2e-25	5	FALSE
GO:0048522	positive regulation of cellular process	biological process	9.1e-05	4.6e-27	1.1e-06	1.3e-14	1.9e-25	5	FALSE
GO:0048583	regulation of response to stimulus	biological process	7.7e-05	1e-30	3.2e-05	2e-20	7.9e-21	5	FALSE
GO:0048584	positive regulation of response to stimulus	biological process	0.00016	1e-30	1.5e-06	3.4e-21	1.8e-14	5	FALSE
GO:0048731	system development	biological process	1.4e-05	4.3e-20	2.3e-05	4.6e-09	2.4e-20	5	FALSE
GO:0048856	anatomical structure development	biological process	5e-07	4e-20	1.1e-05	1.6e-08	5.2e-20	5	FALSE
GO:0050878	regulation of body fluid levels	biological process	2.8e-06	3.1e-09	0.00029	5e-05	3.9e-13	5	FALSE
GO:0070062	extracellular exosome	cellular component	0.00013	1e-30	5.8e-10	2.5e-14	2.5e-10	5	FALSE
GO:0072562	blood microparticle	cellular component	0.00012	0.00076	0.00055	7.1e-11	1.7e-21	5	FALSE
GO:1903561	extracellular vesicle	cellular component	9.4e-05	1e-30	8.7e-10	1e-14	3.5e-10	5	FALSE
GO:0000461	endonucleolytic cleavage to generate mature 3'-end of SSU-rRNA from (SSU-rRNA, 5.8S rRNA, LSU-rRNA)	biological process		0.00103	0.00024	0.00035	0.0006	4	FALSE
GO:0001503	ossification	biological process	0.00021	1.3e-05	3.1e-05		2.6e-05	4	FALSE
GO:0001775	cell activation	biological process		1e-30	3.9e-07	1.5e-26	7.4e-08	4	FALSE
GO:0002253	activation of immune response	biological process		6.7e-17	3.4e-05	4.1e-16	1.3e-06	4	FALSE
GO:0002474	antigen processing and presentation of peptide antigen via MHC class I	biological process	8.1e-06	1.9e-12	4.9e-06	5.6e-14		4	FALSE
GO:0002521	leukocyte differentiation	biological process		4.2e-18	5.4e-05	2.4e-08	9.7e-05	4	FALSE
GO:0005102	signaling receptor binding	molecular function	2.5e-05	3.7e-19	1e-09	8.1e-21		4	FALSE
GO:0005515	protein binding	molecular function		1e-30	3.7e-05	4.4e-23	5e-17	4	FALSE
GO:0005578	proteinaceous extracellular matrix	cellular component	3e-08	5.9e-08	5.5e-08		9.7e-05	4	FALSE
GO:0005737	cytoplasm	cellular component		1.4e-25	1.2e-05	1.4e-10	0.00092	4	FALSE
GO:0005829	cytosol	cellular component		4.8e-08	2.9e-05	0.00025	0.00091	4	FALSE
GO:0006811	ion transport	biological process		2.7e-05	0.00023	9.4e-07	0.00011	4	FALSE
GO:0006897	endocytosis	biological process	0.00016	6.2e-17		4.3e-15	2.5e-05	4	FALSE
GO:0006954	inflammatory response	biological process		2.6e-18	2e-09	1.5e-12	1e-06	4	FALSE
GO:0006959	humoral immune response	biological process	2.1e-05	0.00194		9.2e-13	1.7e-07	4	FALSE
GO:0007166	cell surface receptor signaling pathway	biological process		1e-30	4.7e-06	1e-30	3.4e-17	4	FALSE
GO:0007596	blood coagulation	biological process	0.00015	8.1e-09		0.00121	7.2e-16	4	FALSE
GO:0007599	hemostasis	biological process	0.00017	5e-09		0.00077	1e-15	4	FALSE
GO:0008283	cell proliferation	biological process		6.7e-23	9.5e-05	3.4e-06	9.1e-07	4	FALSE
GO:0009607	response to biotic stimulus	biological process	1.8e-07	4.1e-18	7.9e-05	5.3e-21		4	FALSE
GO:0009617	response to bacterium	biological process	5.4e-05	5.8e-13		1.6e-14	0.00109	4	FALSE
GO:0009888	tissue development	biological process	1.3e-05	6.5e-09		4.8e-05	3.8e-09	4	FALSE
GO:0009893	positive regulation of metabolic process	biological process		1.9e-09	7.3e-05	0.0004	2.5e-13	4	FALSE
GO:0009897	external side of plasma membrane	cellular component		4.6e-13	2.7e-05	1.2e-14	2.4e-05	4	FALSE
GO:0010604	positive regulation of macromolecule metabolic process	biological process		3.7e-08	0.00013	0.0013	2.9e-13	4	FALSE
GO:0010646	regulation of cell communication	biological process		3.8e-21	7.4e-05	4.8e-09	2.2e-17	4	FALSE
GO:0012501	programmed cell death	biological process		2.1e-13	6.5e-06	5e-09	0.00178	4	FALSE
GO:0016043	cellular component organization	biological process		1.3e-08	9.9e-05	4.4e-07	1e-30	4	FALSE
GO:0019538	protein metabolic process	biological process		5.1e-12	1.5e-07	1.7e-08	2.5e-05	4	FALSE
GO:0019882	antigen processing and presentation	biological process	3.4e-05	5.2e-17	1.3e-05	7e-18		4	FALSE
GO:0022603	regulation of anatomical structure morphogenesis	biological process		6.3e-10	0.00037	7.8e-05	4.2e-10	4	FALSE
GO:0023051	regulation of signaling	biological process		5.1e-21	0.00011	2.4e-09	1.4e-17	4	FALSE
GO:0030097	hemopoiesis	biological process		6.9e-18	0.00019	2.1e-07	4.1e-08	4	FALSE
GO:0030154	cell differentiation	biological process		3.9e-17	5.6e-05	0.00142	2.3e-16	4	FALSE
GO:0030155	regulation of cell adhesion	biological process		1.9e-15	2.6e-06	3.8e-05	1.8e-06	4	FALSE
GO:0030334	regulation of cell migration	biological process		1.8e-14	2.1e-05	2.3e-06	9.1e-09	4	FALSE
GO:0031012	extracellular matrix	cellular component	2.4e-11	5.3e-15	1.3e-11	5.4e-06		4	FALSE
GO:0031325	positive regulation of cellular metabolic process	biological process		4.9e-09	6.2e-05	0.00132	3.1e-13	4	FALSE
GO:0031982	vesicle	cellular component		1e-30	1.6e-07	4.3e-14	1.8e-07	4	FALSE
GO:0032101	regulation of response to external stimulus	biological process		4.4e-16	1.9e-05	9.9e-07	5e-08	4	FALSE
GO:0032879	regulation of localization	biological process		9.3e-19	1.1e-06	4.7e-07	1.8e-05	4	FALSE
GO:0033993	response to lipid	biological process	2.4e-05	5e-13		5.1e-06	1.5e-08	4	FALSE
GO:0034097	response to cytokine	biological process	2.4e-05	4.8e-26	1.6e-05	9.8e-20		4	FALSE
GO:0040012	regulation of locomotion	biological process		1.2e-13	6e-05	2.4e-06	1.3e-07	4	FALSE
GO:0042127	regulation of cell proliferation	biological process		1.5e-20	4e-05	5.3e-07	4.1e-07	4	FALSE
GO:0043062	extracellular structure organization	biological process	4.3e-05	1.3e-08		0.00012	0.00029	4	FALSE
GO:0043207	response to external biotic stimulus	biological process	1.3e-07	6.9e-19	7.5e-05	3.1e-21		4	FALSE
GO:0044267	cellular protein metabolic process	biological process		2.8e-07	0.00014	0.00127	0.00038	4	FALSE
GO:0044420	extracellular matrix component	cellular component	7.5e-06	6e-07	0.00038		1.4e-05	4	FALSE
GO:0044459	plasma membrane part	cellular component		4.5e-27	1.7e-05	2.7e-15	7.4e-10	4	FALSE
GO:0045321	leukocyte activation	biological process		1e-30	0.00017	1.2e-21	7.2e-08	4	FALSE
GO:0048002	antigen processing and presentation of peptide antigen	biological process	9.9e-08	3.3e-15	3.3e-07	9.4e-18		4	FALSE
GO:0048513	animal organ development	biological process		3.1e-14	7.2e-05	2.9e-07	7.6e-13	4	FALSE
GO:0048869	cellular developmental process	biological process		2.7e-17	3.4e-05	0.00065	6e-18	4	FALSE
GO:0050727	regulation of inflammatory response	biological process		2.9e-07	0.00013	4.5e-05	0.00049	4	FALSE
GO:0050776	regulation of immune response	biological process		1.3e-27	5.3e-07	6.4e-22	2.3e-07	4	FALSE
GO:0050778	positive regulation of immune response	biological process		3.6e-23	3e-06	8.6e-17	1.5e-05	4	FALSE
GO:0050793	regulation of developmental process	biological process		1e-13	9.8e-05	0.00016	6e-11	4	FALSE
GO:0051173	positive regulation of nitrogen compound metabolic process	biological process		1.8e-08	0.00015	0.00109	1.1e-13	4	FALSE
GO:0051239	regulation of multicellular organismal process	biological process		8.8e-21	1.9e-05	1.5e-05	2.5e-11	4	FALSE
GO:0051240	positive regulation of multicellular organismal process	biological process		3.6e-18	3.9e-06	5.9e-06	1.5e-07	4	FALSE
GO:0051270	regulation of cellular component movement	biological process		3.1e-14	1.6e-06	6e-06	2.6e-08	4	FALSE
GO:0051707	response to other organism	biological process	1e-07	5e-19	0.00012	2.7e-21		4	FALSE
GO:0070887	cellular response to chemical stimulus	biological process		1.5e-28	7.2e-05	3.1e-15	5.4e-06	4	FALSE
GO:0071310	cellular response to organic substance	biological process		4.4e-23	0.00011	7.2e-11	6.7e-08	4	FALSE
GO:0072376	protein activation cascade	biological process	2e-08		0.00018	3e-14	3e-11	4	FALSE
GO:0098552	side of membrane	cellular component		6.9e-14	0.00074	1.5e-12	9.3e-09	4	FALSE
GO:0098609	cell-cell adhesion	biological process		2.2e-12	0.00038	0.00064	4.8e-05	4	FALSE
GO:0098657	import into cell	biological process	0.00014	3.9e-18		3.7e-14	8.2e-06	4	FALSE
GO:1901564	organonitrogen compound metabolic process	biological process		1.8e-14	2.5e-09	6.9e-08	1.9e-05	4	FALSE
GO:2000145	regulation of cell motility	biological process		7.8e-15	1e-05	5.9e-07	6.1e-08	4	FALSE
GO:0000165	MAPK cascade	biological process		4.3e-08		0.00029	2.1e-06	3	FALSE
GO:0000902	cell morphogenesis	biological process		2.3e-05	0.00012		1.6e-17	3	FALSE
GO:0000976	transcription regulatory region sequence-specific DNA binding	molecular function			2.5e-07	1.5e-06	0.00079	3	FALSE
GO:0001067	regulatory region nucleic acid binding	molecular function			4e-07	9.6e-06	4.2e-06	3	FALSE
GO:0001101	response to acid chemical	biological process	0.00013	2.3e-06			3.5e-05	3	FALSE
GO:0001525	angiogenesis	biological process		3.7e-11	2e-05	9.5e-05		3	FALSE
GO:0001816	cytokine production	biological process		5.5e-21	8.7e-05	1.6e-09		3	FALSE
GO:0001817	regulation of cytokine production	biological process		4.8e-19	9.5e-05	2.5e-09		3	FALSE
GO:0001819	positive regulation of cytokine production	biological process		2.2e-13	0.00014	6.8e-05		3	FALSE
GO:0001932	regulation of protein phosphorylation	biological process		1e-11		1.9e-05	5.8e-12	3	FALSE
GO:0001934	positive regulation of protein phosphorylation	biological process		1.7e-10		3.4e-06	1.1e-07	3	FALSE
GO:0002250	adaptive immune response	biological process		2.3e-13		1.6e-17	0.00015	3	FALSE
GO:0002263	cell activation involved in immune response	biological process		3.7e-09		0.00019	0.0001	3	FALSE
GO:0002366	leukocyte activation involved in immune response	biological process		2.9e-09		0.00016	9e-05	3	FALSE
GO:0002429	immune response-activating cell surface receptor signaling pathway	biological process		1.1e-09		4.6e-14	5.7e-05	3	FALSE
GO:0002443	leukocyte mediated immunity	biological process		9.3e-13		4.9e-16	0.00037	3	FALSE
GO:0002449	lymphocyte mediated immunity	biological process		1.8e-08		1e-15	0.00114	3	FALSE
GO:0002460	adaptive immune response based on somatic recombination of immune receptors built from immunoglobuli...	biological process		1.8e-10		4.5e-17	0.00036	3	FALSE
GO:0002483	antigen processing and presentation of endogenous peptide antigen	biological process		0.00015	0.00026	2.5e-05		3	FALSE
GO:0002520	immune system development	biological process		4.2e-19		9.8e-07	3e-08	3	FALSE
GO:0002685	regulation of leukocyte migration	biological process		4e-12	6.8e-05	2.2e-05		3	FALSE
GO:0002687	positive regulation of leukocyte migration	biological process		2e-09	0.00034	0.00022		3	FALSE
GO:0002694	regulation of leukocyte activation	biological process		7.8e-19		1.2e-15	0.00029	3	FALSE
GO:0002757	immune response-activating signal transduction	biological process		1.2e-14		4.1e-14	3.1e-07	3	FALSE
GO:0002764	immune response-regulating signaling pathway	biological process		2.6e-15		3.8e-15	8.4e-08	3	FALSE
GO:0002768	immune response-regulating cell surface receptor signaling pathway	biological process		1.5e-10		7.4e-15	2.6e-05	3	FALSE
GO:0003677	DNA binding	molecular function			6.1e-06	0.00014	1e-06	3	FALSE
GO:0003690	double-stranded DNA binding	molecular function			1.3e-06	4.2e-06	0.00026	3	FALSE
GO:0003700	DNA binding transcription factor activity	molecular function			3.4e-08	7.2e-07	4.7e-08	3	FALSE
GO:0003735	structural constituent of ribosome	molecular function		0.00014	5.3e-25	0.00028		3	FALSE
GO:0005044	scavenger receptor activity	molecular function	1e-05	4.4e-06			0.00011	3	FALSE
GO:0005125	cytokine activity	molecular function	7.5e-08	0.00015	7.8e-06			3	FALSE
GO:0005198	structural molecule activity	molecular function		4.9e-05	2e-24	0.00029		3	FALSE
GO:0005488	binding	molecular function		8.9e-12		1.5e-08	8e-28	3	FALSE
GO:0005539	glycosaminoglycan binding	molecular function	1.2e-07	3.8e-07			0.00053	3	FALSE
GO:0005604	basement membrane	cellular component	0.00034	1e-05			0.00028	3	FALSE
GO:0005783	endoplasmic reticulum	cellular component		8.4e-12		0.00048	9.5e-09	3	FALSE
GO:0005912	adherens junction	cellular component		1.4e-11	0.00031		4.4e-06	3	FALSE
GO:0006468	protein phosphorylation	biological process		3.7e-08		0.00062	4.2e-16	3	FALSE
GO:0006629	lipid metabolic process	biological process	1.2e-06	0.00065			1e-30	3	FALSE
GO:0006793	phosphorus metabolic process	biological process		2.1e-10		0.00069	9.6e-11	3	FALSE
GO:0006796	phosphate-containing compound metabolic process	biological process		7.2e-11		0.00045	9.2e-12	3	FALSE
GO:0006807	nitrogen compound metabolic process	biological process		0.00087	4.4e-05		9.9e-08	3	FALSE
GO:0006810	transport	biological process		1e-20		9.5e-12	1.1e-10	3	FALSE
GO:0006898	receptor-mediated endocytosis	biological process	8.3e-06	7.4e-10			0.00023	3	FALSE
GO:0006915	apoptotic process	biological process		3.9e-13	9.6e-06	1.6e-08		3	FALSE
GO:0006928	movement of cell or subcellular component	biological process		4.1e-17		6e-05	5.9e-16	3	FALSE
GO:0006935	chemotaxis	biological process		1.3e-16		9.1e-06	5.3e-05	3	FALSE
GO:0006956	complement activation	biological process	7.8e-06			1.9e-13	3.3e-07	3	FALSE
GO:0007015	actin filament organization	biological process		0.00044		0.00088	2.2e-06	3	FALSE
GO:0007399	nervous system development	biological process		7.3e-05		5.1e-06	2.6e-16	3	FALSE
GO:0007584	response to nutrient	biological process		0.00039	3.2e-05		0.00012	3	FALSE
GO:0008104	protein localization	biological process		2.3e-08		6.9e-05	0.00011	3	FALSE
GO:0008154	actin polymerization or depolymerization	biological process		0.00042		0.0009	0.00028	3	FALSE
GO:0008201	heparin binding	molecular function	3.1e-06	9.6e-06			0.00037	3	FALSE
GO:0008219	cell death	biological process		1.4e-14	4.9e-06	4.4e-09		3	FALSE
GO:0008289	lipid binding	molecular function		5.9e-06		9.8e-06	6e-09	3	FALSE
GO:0008305	integrin complex	cellular component		2.8e-05		0.00091	0.00171	3	FALSE
GO:0008630	intrinsic apoptotic signaling pathway in response to DNA damage	biological process		1.6e-05	8.9e-05	6.9e-06		3	FALSE
GO:0009058	biosynthetic process	biological process		0.00304	0.00013		0.00043	3	FALSE
GO:0009615	response to virus	biological process	5.1e-07	4.1e-09		4.2e-10		3	FALSE
GO:0009653	anatomical structure morphogenesis	biological process		2.6e-11	0.00024		4.4e-19	3	FALSE
GO:0009891	positive regulation of biosynthetic process	biological process		0.00323	0.00012		3e-08	3	FALSE
GO:0009966	regulation of signal transduction	biological process		7.9e-22		1.3e-10	1.3e-17	3	FALSE
GO:0009967	positive regulation of signal transduction	biological process		1.7e-20		4.3e-12	9.9e-12	3	FALSE
GO:0009968	negative regulation of signal transduction	biological process		2.7e-07		0.00055	9.6e-08	3	FALSE
GO:0010033	response to organic substance	biological process		6e-29		1.5e-11	1.4e-09	3	FALSE
GO:0010035	response to inorganic substance	biological process		1.5e-05		0.00143	2.3e-05	3	FALSE
GO:0010562	positive regulation of phosphorus metabolic process	biological process		9.1e-12		1.4e-06	1.8e-08	3	FALSE
GO:0010647	positive regulation of cell communication	biological process		1.5e-20		1e-11	1.6e-10	3	FALSE
GO:0010941	regulation of cell death	biological process		2.2e-12	0.00028	5.3e-06		3	FALSE
GO:0014065	phosphatidylinositol 3-kinase signaling	biological process		0.00268		0.00046	0.00047	3	FALSE
GO:0015935	small ribosomal subunit	cellular component		0.00015	1.3e-13	0.0011		3	FALSE
GO:0016192	vesicle-mediated transport	biological process		1.5e-11		5e-11	5.4e-06	3	FALSE
GO:0016310	phosphorylation	biological process		6.6e-09		0.00037	3.5e-14	3	FALSE
GO:0016477	cell migration	biological process		8.9e-23		2.8e-07	1.3e-12	3	FALSE
GO:0018108	peptidyl-tyrosine phosphorylation	biological process		2.2e-10		0.00018	3.4e-05	3	FALSE
GO:0018212	peptidyl-tyrosine modification	biological process		5.9e-11		0.00022	4.2e-05	3	FALSE
GO:0019220	regulation of phosphate metabolic process	biological process		4e-12		9.5e-06	8.5e-12	3	FALSE
GO:0019838	growth factor binding	molecular function		6.6e-07		6.8e-06	0.00018	3	FALSE
GO:0019885	antigen processing and presentation of endogenous peptide antigen via MHC class I	biological process		0.00281	7.8e-05	0.00079		3	FALSE
GO:0022627	cytosolic small ribosomal subunit	cellular component		6.7e-05	2.5e-14	0.00121		3	FALSE
GO:0023014	signal transduction by protein phosphorylation	biological process		2.8e-07		0.00102	1.5e-06	3	FALSE
GO:0023056	positive regulation of signaling	biological process		1.5e-20		4.7e-12	1.2e-10	3	FALSE
GO:0030029	actin filament-based process	biological process		9.5e-06		0.00058	2.1e-11	3	FALSE
GO:0030036	actin cytoskeleton organization	biological process		5.5e-06		0.00011	9.5e-10	3	FALSE
GO:0030041	actin filament polymerization	biological process		0.00038		0.00059	0.00192	3	FALSE
GO:0030054	cell junction	cellular component		3.8e-08	7.7e-05		3.4e-07	3	FALSE
GO:0030098	lymphocyte differentiation	biological process		5.8e-16		7.4e-05	5.2e-05	3	FALSE
GO:0030099	myeloid cell differentiation	biological process		1.1e-06		9.4e-06	0.00082	3	FALSE
GO:0030198	extracellular matrix organization	biological process		2e-09		0.00025	0.00035	3	FALSE
GO:0030234	enzyme regulator activity	molecular function		0.00011		3e-05	3.6e-10	3	FALSE
GO:0030335	positive regulation of cell migration	biological process		2e-11		0.00041	0.00144	3	FALSE
GO:0030595	leukocyte chemotaxis	biological process		1.9e-14		2e-10	4.3e-06	3	FALSE
GO:0031226	intrinsic component of plasma membrane	cellular component		2.3e-11		0.00051	3.5e-05	3	FALSE
GO:0031349	positive regulation of defense response	biological process		7.8e-13		4.5e-05	0.00028	3	FALSE
GO:0031399	regulation of protein modification process	biological process		1.5e-09		0.00098	1.9e-12	3	FALSE
GO:0031401	positive regulation of protein modification process	biological process		1.6e-08		0.00028	4.3e-09	3	FALSE
GO:0032102	negative regulation of response to external stimulus	biological process		5.5e-05		0.00052	4.9e-08	3	FALSE
GO:0032268	regulation of cellular protein metabolic process	biological process		2e-08		0.00076	9.4e-07	3	FALSE
GO:0032270	positive regulation of cellular protein metabolic process	biological process		2.1e-10		0.00012	6.3e-07	3	FALSE
GO:0032496	response to lipopolysaccharide	biological process		8.2e-12		4.9e-07	0.00029	3	FALSE
GO:0032956	regulation of actin cytoskeleton organization	biological process		0.00037		0.00036	4.9e-06	3	FALSE
GO:0032989	cellular component morphogenesis	biological process		7.6e-05	0.00014		7.8e-18	3	FALSE
GO:0035556	intracellular signal transduction	biological process		3.8e-15		6.4e-10	5e-19	3	FALSE
GO:0038024	cargo receptor activity	molecular function	2.2e-06	9e-07			4.1e-05	3	FALSE
GO:0040011	locomotion	biological process		9.5e-20		1.1e-06	3.1e-12	3	FALSE
GO:0042110	T cell activation	biological process		2.4e-22		1.3e-07	0.00011	3	FALSE
GO:0042113	B cell activation	biological process		5.2e-08		4.4e-11	4.7e-05	3	FALSE
GO:0042325	regulation of phosphorylation	biological process		1.1e-11		2.7e-05	2.2e-12	3	FALSE
GO:0042327	positive regulation of phosphorylation	biological process		5.4e-10		1.3e-05	3.7e-08	3	FALSE
GO:0042330	taxis	biological process		1.3e-16		9.1e-06	5.3e-05	3	FALSE
GO:0042605	peptide antigen binding	molecular function	1e-07	1.3e-08		1.1e-07		3	FALSE
GO:0042611	MHC protein complex	cellular component		3.4e-11	0.00036	1.1e-09		3	FALSE
GO:0042612	MHC class I protein complex	cellular component		3.8e-07	0.00065	0.00022		3	FALSE
GO:0042802	identical protein binding	molecular function		1.8e-08		2.8e-08	3.1e-05	3	FALSE
GO:0042981	regulation of apoptotic process	biological process		4.3e-11	0.00014	4.2e-06		3	FALSE
GO:0043067	regulation of programmed cell death	biological process		1.3e-11	0.00012	3.7e-06		3	FALSE
GO:0043085	positive regulation of catalytic activity	biological process		7.6e-12		1.7e-05	9.1e-12	3	FALSE
GO:0043167	ion binding	molecular function		0.0007	0.00029		7.4e-19	3	FALSE
GO:0043226	organelle	cellular component		2.7e-10		0.00036	9.6e-11	3	FALSE
GO:0043227	membrane-bounded organelle	cellular component		6.8e-13		1.7e-05	3.4e-11	3	FALSE
GO:0043408	regulation of MAPK cascade	biological process		4e-08		0.00077	1.6e-06	3	FALSE
GO:0043410	positive regulation of MAPK cascade	biological process		3.7e-10		0.00011	4.3e-05	3	FALSE
GO:0043549	regulation of kinase activity	biological process		2.7e-06		0.00091	7.4e-08	3	FALSE
GO:0043565	sequence-specific DNA binding	molecular function			7.5e-05	4.9e-05	7e-05	3	FALSE
GO:0044092	negative regulation of molecular function	biological process		0.00016		0.0007	4.1e-09	3	FALSE
GO:0044093	positive regulation of molecular function	biological process		4.1e-13		4.5e-06	4.8e-12	3	FALSE
GO:0044212	transcription regulatory region DNA binding	molecular function			1e-06	9.3e-06	6.3e-06	3	FALSE
GO:0044445	cytosolic part	cellular component		0.00187	1e-16	0.00043		3	FALSE
GO:0045088	regulation of innate immune response	biological process		9.5e-10		5.5e-05	0.00059	3	FALSE
GO:0045089	positive regulation of innate immune response	biological process		2.9e-08		0.00033	0.00022	3	FALSE
GO:0045765	regulation of angiogenesis	biological process		5.3e-07	8.5e-05	0.0002		3	FALSE
GO:0045785	positive regulation of cell adhesion	biological process		2e-10		0.00034	6.3e-05	3	FALSE
GO:0045893	positive regulation of transcription, DNA-templated	biological process			4e-07	2.3e-05	9e-12	3	FALSE
GO:0045937	positive regulation of phosphate metabolic process	biological process		9.1e-12		1.4e-06	1.8e-08	3	FALSE
GO:0045944	positive regulation of transcription by RNA polymerase II	biological process			1.2e-07	1.7e-05	7.5e-10	3	FALSE
GO:0046631	alpha-beta T cell activation	biological process		1.1e-07		7.3e-05	0.00044	3	FALSE
GO:0046649	lymphocyte activation	biological process		1.1e-28		1.3e-20	2.3e-07	3	FALSE
GO:0048514	blood vessel morphogenesis	biological process		9.2e-11	0.00016	0.00094		3	FALSE
GO:0048519	negative regulation of biological process	biological process		4.1e-14		1.3e-06	1.2e-11	3	FALSE
GO:0048523	negative regulation of cellular process	biological process		8.2e-13		2.9e-05	8.8e-11	3	FALSE
GO:0048534	hematopoietic or lymphoid organ development	biological process		1.3e-18		4.2e-07	1.3e-07	3	FALSE
GO:0048585	negative regulation of response to stimulus	biological process		1.1e-10		1.1e-05	1.8e-08	3	FALSE
GO:0048646	anatomical structure formation involved in morphogenesis	biological process		2.5e-13		0.00085	7.6e-06	3	FALSE
GO:0048870	cell motility	biological process		2.3e-21		3.5e-07	1.7e-11	3	FALSE
GO:0048872	homeostasis of number of cells	biological process		1.9e-06		0.00091	0.00166	3	FALSE
GO:0050777	negative regulation of immune response	biological process		0.00056		0.0009	0.00077	3	FALSE
GO:0050790	regulation of catalytic activity	biological process		1.1e-12		7.1e-07	3.6e-09	3	FALSE
GO:0050851	antigen receptor-mediated signaling pathway	biological process		2.4e-09		7.4e-15	2.3e-05	3	FALSE
GO:0050853	B cell receptor signaling pathway	biological process		2.4e-06		4.6e-16	0.00012	3	FALSE
GO:0050863	regulation of T cell activation	biological process		7.6e-12	0.0003	0.00023		3	FALSE
GO:0050864	regulation of B cell activation	biological process		6.9e-06		4.5e-12	0.00048	3	FALSE
GO:0050865	regulation of cell activation	biological process		4.3e-19		3.7e-16	0.00035	3	FALSE
GO:0051050	positive regulation of transport	biological process		6.1e-10		1.3e-05	0.00022	3	FALSE
GO:0051094	positive regulation of developmental process	biological process		2.3e-09		0.00099	1.6e-07	3	FALSE
GO:0051128	regulation of cellular component organization	biological process		9.2e-11		0.00072	2.5e-15	3	FALSE
GO:0051130	positive regulation of cellular component organization	biological process		1.5e-07	0.00011		2.3e-11	3	FALSE
GO:0051174	regulation of phosphorus metabolic process	biological process		6.6e-12		1.2e-05	1.3e-11	3	FALSE
GO:0051179	localization	biological process		2.2e-29		1.1e-11	6.8e-08	3	FALSE
GO:0051234	establishment of localization	biological process		3.9e-20		7.3e-11	6e-10	3	FALSE
GO:0051235	maintenance of location	biological process		0.0004	0.00024		0.00062	3	FALSE
GO:0051246	regulation of protein metabolic process	biological process		2.7e-10		9.1e-05	6e-07	3	FALSE
GO:0051247	positive regulation of protein metabolic process	biological process		6.4e-12		2.4e-05	2e-06	3	FALSE
GO:0051249	regulation of lymphocyte activation	biological process		8.1e-16		2.2e-15	0.00049	3	FALSE
GO:0051254	positive regulation of RNA metabolic process	biological process			7.1e-07	4.3e-05	5.1e-12	3	FALSE
GO:0051338	regulation of transferase activity	biological process		2.3e-06		0.00111	1.2e-07	3	FALSE
GO:0051347	positive regulation of transferase activity	biological process		1.7e-05		0.00074	2.3e-05	3	FALSE
GO:0051607	defense response to virus	biological process	9.1e-05	3.9e-07		4.2e-08		3	FALSE
GO:0051674	localization of cell	biological process		2.3e-21		3.5e-07	1.7e-11	3	FALSE
GO:0051704	multi-organism process	biological process	1.9e-05	2.1e-09		4.2e-09		3	FALSE
GO:0052547	regulation of peptidase activity	biological process	2.3e-05	0.00175			1.5e-12	3	FALSE
GO:0060627	regulation of vesicle-mediated transport	biological process		1.5e-06	0.00027	0.00062		3	FALSE
GO:0061024	membrane organization	biological process		0.00049		3.2e-07	0.00039	3	FALSE
GO:0065008	regulation of biological quality	biological process		1.6e-11		2e-05	2.9e-13	3	FALSE
GO:0065009	regulation of molecular function	biological process		2.4e-14		1.4e-08	1.8e-09	3	FALSE
GO:0070161	anchoring junction	cellular component		1.1e-11	0.00023		1.3e-05	3	FALSE
GO:0071702	organic substance transport	biological process		7.7e-11		5.3e-08	8.7e-05	3	FALSE
GO:0071704	organic substance metabolic process	biological process		3.6e-05	0.00022		4.1e-06	3	FALSE
GO:0071840	cellular component organization or biogenesis	biological process		4.6e-09		6.8e-08	1e-30	3	FALSE
GO:0072330	monocarboxylic acid biosynthetic process	biological process		0.00061	4.6e-05		9.5e-08	3	FALSE
GO:0072676	lymphocyte migration	biological process		3.4e-10	0.00032	2e-05		3	FALSE
GO:0072678	T cell migration	biological process		1.7e-05	2.1e-05	0.00055		3	FALSE
GO:0080134	regulation of response to stress	biological process		7.3e-14		4e-05	5e-06	3	FALSE
GO:0097367	carbohydrate derivative binding	molecular function		1.2e-05		0.0003	5e-05	3	FALSE
GO:0097435	supramolecular fiber organization	biological process		1.2e-05		0.00138	3.1e-07	3	FALSE
GO:0098542	defense response to other organism	biological process	2.9e-06	6.4e-09		4.9e-18		3	FALSE
GO:0098772	molecular function regulator	molecular function		2e-06		4e-06	9.4e-08	3	FALSE
GO:0140110	transcription regulator activity	molecular function			3.4e-08	4e-06	2.8e-11	3	FALSE
GO:1901342	regulation of vasculature development	biological process		4e-06	0.0003	0.00049		3	FALSE
GO:1901700	response to oxygen-containing compound	biological process		7.2e-16		8.2e-05	1.4e-09	3	FALSE
GO:1902531	regulation of intracellular signal transduction	biological process		2.1e-10		4.6e-05	2.2e-12	3	FALSE
GO:1902533	positive regulation of intracellular signal transduction	biological process		5.6e-15		4.7e-08	1.8e-08	3	FALSE
GO:1902680	positive regulation of RNA biosynthetic process	biological process			4e-07	2.3e-05	9e-12	3	FALSE
GO:1903034	regulation of response to wounding	biological process	5.2e-05	7.4e-05			7.2e-11	3	FALSE
GO:1903508	positive regulation of nucleic acid-templated transcription	biological process			4e-07	2.3e-05	9e-12	3	FALSE
GO:1990837	sequence-specific double-stranded DNA binding	molecular function			7.4e-07	4.4e-06	0.00058	3	FALSE
GO:2000106	regulation of leukocyte apoptotic process	biological process		2.6e-06	0.00037	0.0007		3	FALSE
GO:2000427	positive regulation of apoptotic cell clearance	biological process		0.00103	0.00024	0.00035		3	FALSE
GO:0000323	lytic vacuole	cellular component		0.00034		2.2e-06		2	FALSE
GO:0000904	cell morphogenesis involved in differentiation	biological process		0.00036			1.7e-14	2	FALSE
GO:0000977	RNA polymerase II regulatory region sequence-specific DNA binding	molecular function			4.6e-06	3.5e-05		2	FALSE
GO:0000978	RNA polymerase II proximal promoter sequence-specific DNA binding	molecular function			2.1e-05	5.2e-05		2	FALSE
GO:0000981	RNA polymerase II transcription factor activity, sequence-specific DNA binding	molecular function			1.9e-08	1.3e-06		2	FALSE
GO:0000982	transcription factor activity, RNA polymerase II proximal promoter sequence-specific DNA binding	molecular function			3.1e-06	0.00021		2	FALSE
GO:0000987	proximal promoter sequence-specific DNA binding	molecular function			3.2e-05	8.1e-05		2	FALSE
GO:0001012	RNA polymerase II regulatory region DNA binding	molecular function			5.1e-06	3.9e-05		2	FALSE
GO:0001228	transcriptional activator activity, RNA polymerase II transcription regulatory region sequence-speci...	molecular function			2.2e-06	5.4e-05		2	FALSE
GO:0001501	skeletal system development	biological process		0.00285			1.4e-05	2	FALSE
[truncated: 1,862 more rows]
