# Supplementary material for: Uricase deficiency in rats results in a variety of metabolic disorders, addition to gouty nephropathy
Source: PLoS One. 2025 Aug 22;20(8):e0330344. doi: 10.1371/journal.pone.0330344 (PMC12373213; doi:10.1371/journal.pone.0330344)
Supplement: S4 — (ZIP) [file pone.0330344.s005.zip › Figure6-7/GO/2 liver.xlsx]

## Sheet: D45
GO.ID	Term	Ontology	Significant	Annotated	Pvalue	Qvalue		GO.ID	Term	Ontology	Significant	Annotated	Pvalue	Qvalue
GO:0005550	pheromone binding	molecular function	7/190	12/16779	1.6e-11	6.5456e-08		GO:0042605	peptide antigen binding	molecular function	11/278	29/16779	5.6e-13	2.29096e-09				down	up
GO:0002526	acute inflammatory response	biological process	9/187	100/17366	1.3e-06	0.0193661		GO:0002474	antigen processing and presentation of peptide antigen via MHC class I	biological process	12/302	34/17366	2.4e-13	3.57528e-09				7	26
GO:0020037	heme binding	molecular function	10/190	156/16779	1.1e-05	0.0218187		GO:0019882	antigen processing and presentation	biological process	16/302	91/17366	3.8e-12	2.83043e-08
GO:0046906	tetrapyrrole binding	molecular function	10/190	162/16779	1.6e-05	0.0218187		GO:0048002	antigen processing and presentation of peptide antigen	biological process	12/302	49/17366	3.2e-11	1.58901e-07
GO:0046914	transition metal ion binding	molecular function	31/190	1285/16779	4.8e-05	0.0484102		GO:0042611	MHC protein complex	cellular component	8/307	25/18335	4.8e-09	8.6064e-06
GO:0016712	oxidoreductase activity, acting on paired donors, with incorporation or reduction of molecular oxyge...	molecular function	5/190	38/16779	6.5e-05	0.0484102		GO:0033218	amide binding	molecular function	18/278	231/16779	6e-08	0.00012273
GO:0004497	monooxygenase activity	molecular function	8/190	121/16779	7.1e-05	0.0484102		GO:0042277	peptide binding	molecular function	16/278	206/16779	3.5e-07	0.000477283
								GO:0042612	MHC class I protein complex	cellular component	5/307	11/18335	5.4e-07	0.00048411
								GO:0050994	regulation of lipid catabolic process	biological process	9/302	50/17366	1.7e-07	0.000633123
								GO:0003735	structural constituent of ribosome	molecular function	25/278	507/16779	1.2e-06	0.0012273
								GO:0042180	cellular ketone metabolic process	biological process	13/302	140/17366	1e-06	0.0029794
								GO:0005840	ribosome	cellular component	26/307	587/18335	6.8e-06	0.00406413
								GO:0050996	positive regulation of lipid catabolic process	biological process	6/302	23/17366	2.1e-06	0.00521395
								GO:0035458	cellular response to interferon-beta	biological process	6/302	24/17366	2.7e-06	0.00574599
								GO:0003823	antigen binding	molecular function	12/278	149/16779	7.1e-06	0.00580922
								GO:0010565	regulation of cellular ketone metabolic process	biological process	10/302	92/17366	4.5e-06	0.00837956
								GO:0055114	oxidation-reduction process	biological process	37/302	965/17366	5.3e-06	0.00877268
								GO:0044391	ribosomal subunit	cellular component	21/307	446/18335	2.2e-05	0.0096822
								GO:0022626	cytosolic ribosome	cellular component	18/307	350/18335	2.7e-05	0.0096822
								GO:0035456	response to interferon-beta	biological process	6/302	28/17366	7.2e-06	0.00975076
								GO:0046320	regulation of fatty acid oxidation	biological process	6/302	28/17366	7.2e-06	0.00975076
								GO:0031998	regulation of fatty acid beta-oxidation	biological process	5/302	17/17366	8e-06	0.00993133
								GO:0044282	small molecule catabolic process	biological process	16/302	254/17366	1e-05	0.0114592
								GO:0019217	regulation of fatty acid metabolic process	biological process	8/302	66/17366	1.8e-05	0.0188695
								GO:0008207	C21-steroid hormone metabolic process	biological process	5/302	20/17366	1.9e-05	0.0188695
								GO:0044445	cytosolic part	cellular component	20/307	460/18335	0.0001	0.0298833

## Sheet: D185
GO.ID	Term	Ontology	Significant	Annotated	Pvalue	Qvalue		GO.ID	Term	Ontology	Significant	Annotated	Pvalue	Qvalue
GO:0005550	pheromone binding	molecular function	5/75	12/16779	1.2e-09	4.9092e-06		GO:0019882	antigen processing and presentation	biological process	16/220	91/17366	2.9e-14	4.32013e-10				down	up
GO:0031308	intrinsic component of nuclear outer membrane	cellular component	2/80	2/18335	1.9e-05	0.0113557		GO:0002474	antigen processing and presentation of peptide antigen via MHC class I	biological process	10/220	34/17366	8.7e-12	6.4802e-08				10	18
GO:0031309	integral component of nuclear outer membrane	cellular component	2/80	2/18335	1.9e-05	0.0113557		GO:0048002	antigen processing and presentation of peptide antigen	biological process	11/220	49/17366	2e-11	9.93133e-08
GO:0043190	ATP-binding cassette (ABC) transporter complex	cellular component	2/80	2/18335	1.9e-05	0.0113557		GO:0042611	MHC protein complex	cellular component	7/227	25/18335	1.6e-08	2.8688e-05
GO:0032922	circadian regulation of gene expression	biological process	5/75	47/17366	1.7e-06	0.0253249		GO:0042605	peptide antigen binding	molecular function	7/209	29/16779	5.2e-08	0.000212732
GO:0007623	circadian rhythm	biological process	7/75	171/17366	9e-06	0.044691		GO:0002376	immune system process	biological process	52/220	1949/17366	1.2e-07	0.00044691
GO:0010949	negative regulation of intestinal phytosterol absorption	biological process	2/75	2/17366	1.8e-05	0.044691		GO:0035456	response to interferon-beta	biological process	6/220	28/17366	1.2e-06	0.00357528
GO:0045796	negative regulation of intestinal cholesterol absorption	biological process	2/75	2/17366	1.8e-05	0.044691		GO:0010033	response to organic substance	biological process	57/220	2505/17366	5e-06	0.0124142
GO:0060752	intestinal phytosterol absorption	biological process	2/75	2/17366	1.8e-05	0.044691		GO:0042613	MHC class II protein complex	cellular component	4/227	13/18335	1.5e-05	0.0134475
GO:1904730	negative regulation of intestinal lipid absorption	biological process	2/75	2/17366	1.8e-05	0.044691		GO:0034616	response to laminar fluid shear stress	biological process	4/220	11/17366	7.7e-06	0.0163867
								GO:0009966	regulation of signal transduction	biological process	50/220	2126/17366	9.3e-06	0.0173178
								GO:0009605	response to external stimulus	biological process	45/220	1876/17366	1.8e-05	0.029794
								GO:0006952	defense response	biological process	31/220	1091/17366	2e-05	0.029794
								GO:0010646	regulation of cell communication	biological process	53/220	2409/17366	3.1e-05	0.0419825
								GO:0048583	regulation of response to stimulus	biological process	60/220	2874/17366	3.8e-05	0.044691
								GO:0070887	cellular response to chemical stimulus	biological process	50/220	2248/17366	4.2e-05	0.044691
								GO:0023051	regulation of signaling	biological process	53/220	2436/17366	4.2e-05	0.044691
								GO:0030334	regulation of cell migration	biological process	21/220	626/17366	4.9e-05	0.0486635

## Sheet: D367
GO.ID	Term	Ontology	Significant	Annotated	Pvalue	Qvalue		GO.ID	Term	Ontology	Significant	Annotated	Pvalue	Qvalue
GO:0005550	pheromone binding	molecular function	7/183	12/16779	1.2e-11	4.9092e-08		GO:0003735	structural constituent of ribosome	molecular function	44/315	507/16779	1.6e-17	6.5456e-14				down	up
GO:0005578	proteinaceous extracellular matrix	cellular component	14/198	247/18335	5.1e-07	0.00091443		GO:0005840	ribosome	cellular component	44/330	587/18335	8.9e-16	1.59577e-12				7	45
GO:0008217	regulation of blood pressure	biological process	12/195	144/17366	8.1e-08	0.00120666		GO:0044391	ribosomal subunit	cellular component	37/330	446/18335	9e-15	8.0685e-12
GO:0031012	extracellular matrix	cellular component	17/198	405/18335	2e-06	0.001793		GO:0022626	cytosolic ribosome	cellular component	32/330	350/18335	4.5e-14	2.6895e-11
GO:0008015	blood circulation	biological process	16/195	368/17366	4.2e-06	0.0243318		GO:0005198	structural molecule activity	molecular function	51/315	898/16779	1.1e-12	2.25005e-09
GO:0003013	circulatory system process	biological process	16/195	372/17366	4.9e-06	0.0243318		GO:0044445	cytosolic part	cellular component	33/330	460/18335	1.5e-11	6.72375e-09
GO:0009653	anatomical structure morphogenesis	biological process	44/195	2009/17366	9.2e-06	0.0342631		GO:0015935	small ribosomal subunit	cellular component	19/330	158/18335	6.9e-11	2.06195e-08
								GO:1990904	ribonucleoprotein complex	cellular component	51/330	1044/18335	6.9e-11	2.06195e-08
								GO:1901566	organonitrogen compound biosynthetic process	biological process	76/329	1785/17366	7.8e-12	7.4485e-08
								GO:0006412	translation	biological process	49/329	880/17366	1e-11	7.4485e-08
								GO:0043043	peptide biosynthetic process	biological process	49/329	892/17366	1.7e-11	8.44163e-08
								GO:0043603	cellular amide metabolic process	biological process	55/329	1099/17366	3e-11	1.11728e-07
								GO:0006518	peptide metabolic process	biological process	51/329	981/17366	4.5e-11	1.34073e-07
								GO:0022627	cytosolic small ribosomal subunit	cellular component	16/330	121/18335	5.5e-10	1.40879e-07
								GO:0043604	amide biosynthetic process	biological process	49/329	955/17366	1.8e-10	4.4691e-07
								GO:0044444	cytoplasmic part	cellular component	175/330	7063/18335	4.9e-08	1.09821e-05
								GO:0005829	cytosol	cellular component	87/330	2919/18335	7e-07	0.000138061
								GO:0042612	MHC class I protein complex	cellular component	5/330	11/18335	7.7e-07	0.000138061
								GO:0042254	ribosome biogenesis	biological process	22/329	299/17366	6.5e-08	0.000138329
								GO:0043228	non-membrane-bounded organelle	cellular component	101/330	3674/18335	2.8e-06	0.000386185
								GO:0043232	intracellular non-membrane-bounded organelle	cellular component	101/330	3674/18335	2.8e-06	0.000386185
								GO:0022625	cytosolic large ribosomal subunit	cellular component	16/330	222/18335	2.8e-06	0.000386185
								GO:0015934	large ribosomal subunit	cellular component	18/330	286/18335	4.7e-06	0.000601936
								GO:0008295	spermidine biosynthetic process	biological process	4/329	5/17366	6.2e-07	0.00115452
								GO:0005737	cytoplasm	cellular component	199/330	8918/18335	1.2e-05	0.0014344
								GO:0005310	dicarboxylic acid transmembrane transporter activity	molecular function	7/315	31/16779	1.4e-06	0.00184095
								GO:0017153	sodium:dicarboxylate symporter activity	molecular function	4/315	6/16779	1.8e-06	0.00184095
								GO:0042274	ribosomal small subunit biogenesis	biological process	11/329	99/17366	2.7e-06	0.0044691
								GO:0042611	MHC protein complex	cellular component	5/330	25/18335	7.2e-05	0.0080685
								GO:0051238	sequestering of metal ion	biological process	6/329	29/17366	1.5e-05	0.0183348
								GO:0000462	maturation of SSU-rRNA from tricistronic rRNA transcript (SSU-rRNA, 5.8S rRNA, LSU-rRNA)	biological process	7/329	43/17366	1.5e-05	0.0183348
								GO:0008216	spermidine metabolic process	biological process	4/329	9/17366	1.5e-05	0.0183348
								GO:0022613	ribonucleoprotein complex biogenesis	biological process	22/329	416/17366	1.6e-05	0.0183348
								GO:0030490	maturation of SSU-rRNA	biological process	8/329	61/17366	1.9e-05	0.0202174
								GO:0006880	intracellular sequestering of iron ion	biological process	5/329	19/17366	2.2e-05	0.0204834
								GO:0097577	sequestering of iron ion	biological process	5/329	19/17366	2.2e-05	0.0204834
								GO:0006596	polyamine biosynthetic process	biological process	4/329	10/17366	2.4e-05	0.0210311
								GO:0005314	high-affinity glutamate transmembrane transporter activity	molecular function	3/315	4/16779	2.6e-05	0.0212732
								GO:0000461	endonucleolytic cleavage to generate mature 3'-end of SSU-rRNA from (SSU-rRNA, 5.8S rRNA, LSU-rRNA)	biological process	3/329	4/17366	2.7e-05	0.0223455
								GO:1901564	organonitrogen compound metabolic process	biological process	149/329	6001/17366	3.1e-05	0.0243056
								GO:0043226	organelle	cellular component	232/330	11246/18335	0.00038	0.0400788
								GO:0015501	glutamate:sodium symporter activity	molecular function	3/315	5/16779	6.4e-05	0.0436373
								GO:0008199	ferric iron binding	molecular function	5/315	25/16779	8.8e-05	0.0454556
								GO:0046943	carboxylic acid transmembrane transporter activity	molecular function	10/315	121/16779	9.5e-05	0.0454556
								GO:0005342	organic acid transmembrane transporter activity	molecular function	10/315	122/16779	0.0001	0.0454556

## Sheet: D549
GO.ID	Term	Ontology	Significant	Annotated	Pvalue	Qvalue		GO.ID	Term	Ontology	Significant	Annotated	Pvalue	Qvalue
GO:0005622	intracellular	cellular component	347/435	12404/18335	8.9e-09	1.59577e-05		GO:0000139	Golgi membrane	cellular component	58/1880	344/18335	0.0001	0.00284603				down	up
GO:0044424	intracellular part	cellular component	326/435	11850/18335	1.9e-06	0.00170335		GO:0000214	tRNA-intron endonuclease complex	cellular component	5/1880	5/18335	1.1e-05	0.000419638				17	229
GO:0043226	organelle	cellular component	310/435	11246/18335	7.4e-06	0.00442273		GO:0000323	lytic vacuole	cellular component	76/1880	402/18335	9.7e-08	4.83114e-06
GO:0043227	membrane-bounded organelle	cellular component	280/435	9971/18335	1.2e-05	0.005379		GO:0000379	tRNA-type intron splice site recognition and cleavage	biological process	4/1760	4/17366	0.00011	0.0199838
GO:0008137	NADH dehydrogenase (ubiquinone) activity	molecular function	7/420	30/16779	7.2e-06	0.0125457		GO:0000460	maturation of 5.8S rRNA	biological process	11/1760	32/17366	0.00019	0.0285902
GO:0050136	NADH dehydrogenase (quinone) activity	molecular function	7/420	30/16779	7.2e-06	0.0125457		GO:0000461	endonucleolytic cleavage to generate mature 3'-end of SSU-rRNA from (SSU-rRNA, 5.8S rRNA, LSU-rRNA)	biological process	4/1760	4/17366	0.00011	0.0199838
GO:0003954	NADH dehydrogenase activity	molecular function	7/420	31/16779	9.2e-06	0.0125457		GO:0000466	maturation of 5.8S rRNA from tricistronic rRNA transcript (SSU-rRNA, 5.8S rRNA, LSU-rRNA)	biological process	8/1760	19/17366	0.0003	0.0395496
GO:0009922	fatty acid elongase activity	molecular function	4/420	7/16779	1.3e-05	0.0127844		GO:0000469	cleavage involved in rRNA processing	biological process	10/1760	24/17366	5.7e-05	0.0136956
GO:0016655	oxidoreductase activity, acting on NAD(P)H, quinone or similar compound as acceptor	molecular function	7/420	34/16779	1.8e-05	0.0127844		GO:0000502	proteasome complex	cellular component	15/1880	66/18335	0.00237	0.0442647
GO:0102336	3-oxo-arachidoyl-CoA synthase activity	molecular function	4/420	8/16779	2.5e-05	0.0127844		GO:0000786	nucleosome	cellular component	20/1880	99/18335	0.00228	0.043032
GO:0102337	3-oxo-cerotoyl-CoA synthase activity	molecular function	4/420	8/16779	2.5e-05	0.0127844		GO:0002313	mature B cell differentiation involved in immune response	biological process	7/1760	14/17366	0.0002	0.0289262
GO:0102338	3-oxo-lignoceronyl-CoA synthase activity	molecular function	4/420	8/16779	2.5e-05	0.0127844		GO:0002335	mature B cell differentiation	biological process	8/1760	18/17366	0.00019	0.0285902
GO:0005506	iron ion binding	molecular function	16/420	206/16779	6.4e-05	0.0290916		GO:0002376	immune system process	biological process	245/1760	1949/17366	0.00013	0.0225187
GO:0016651	oxidoreductase activity, acting on NAD(P)H	molecular function	9/420	73/16779	8.3e-05	0.0316123		GO:0002474	antigen processing and presentation of peptide antigen via MHC class I	biological process	22/1760	34/17366	2e-14	9.93133e-11
GO:0016491	oxidoreductase activity	molecular function	38/420	787/16779	8.5e-05	0.0316123		GO:0002483	antigen processing and presentation of endogenous peptide antigen	biological process	6/1760	9/17366	6.9e-05	0.014897
GO:0004312	fatty acid synthase activity	molecular function	4/420	11/16779	0.00011	0.0375008		GO:0003723	RNA binding	molecular function	195/1663	1496/16779	2.6e-05	0.0132958
GO:0043229	intracellular organelle	cellular component	282/435	10283/18335	0.00011	0.039446		GO:0003735	structural constituent of ribosome	molecular function	105/1663	507/16779	1.3e-13	2.65915e-10
								GO:0003824	catalytic activity	molecular function	693/1663	5610/16779	9e-14	2.65915e-10
								GO:0005198	structural molecule activity	molecular function	144/1663	898/16779	2.6e-09	3.54553e-06
								GO:0005622	intracellular	cellular component	1475/1880	12404/18335	6.5e-28	1.94242e-25
								GO:0005730	nucleolus	cellular component	100/1880	718/18335	0.0009	0.0206885
								GO:0005737	cytoplasm	cellular component	1176/1880	8918/18335	1e-30	5.97667e-28
								GO:0005739	mitochondrion	cellular component	266/1880	1536/18335	5.6e-19	8.36733e-17
								GO:0005740	mitochondrial envelope	cellular component	116/1880	546/18335	1.2e-14	1.53686e-12
								GO:0005741	mitochondrial outer membrane	cellular component	24/1880	113/18335	0.00041	0.00980173
								GO:0005743	mitochondrial inner membrane	cellular component	86/1880	367/18335	1.2e-13	1.34475e-11
								GO:0005746	mitochondrial respiratory chain	cellular component	25/1880	86/18335	9.9e-07	4.32944e-05
								GO:0005747	mitochondrial respiratory chain complex I	cellular component	14/1880	50/18335	0.00036	0.00884219
								GO:0005753	mitochondrial proton-transporting ATP synthase complex	cellular component	8/1880	25/18335	0.00263	0.0481183
								GO:0005764	lysosome	cellular component	76/1880	402/18335	9.7e-08	4.83114e-06
								GO:0005765	lysosomal membrane	cellular component	41/1880	204/18335	1.9e-05	0.00068134
								GO:0005773	vacuole	cellular component	86/1880	481/18335	1.9e-07	8.965e-06
								GO:0005774	vacuolar membrane	cellular component	45/1880	240/18335	4.7e-05	0.00150484
								GO:0005783	endoplasmic reticulum	cellular component	160/1880	1160/18335	4.8e-05	0.00150989
								GO:0005789	endoplasmic reticulum membrane	cellular component	81/1880	576/18335	0.00203	0.0395629
								GO:0005829	cytosol	cellular component	402/1880	2919/18335	2.6e-11	1.72659e-09
								GO:0005839	proteasome core complex	cellular component	9/1880	23/18335	0.00026	0.00695791
								GO:0005840	ribosome	cellular component	117/1880	587/18335	9.1e-13	8.15815e-11
								GO:0006119	oxidative phosphorylation	biological process	18/1760	74/17366	0.00033	0.0420172
								GO:0006220	pyrimidine nucleotide metabolic process	biological process	12/1760	37/17366	0.00019	0.0285902
								GO:0006221	pyrimidine nucleotide biosynthetic process	biological process	11/1760	29/17366	6.9e-05	0.014897
								GO:0006364	rRNA processing	biological process	38/1760	183/17366	1.3e-05	0.00395227
								GO:0006388	tRNA splicing, via endonucleolytic cleavage and ligation	biological process	6/1760	10/17366	0.00016	0.0264836
								GO:0006399	tRNA metabolic process	biological process	35/1760	142/17366	4.8e-07	0.000223455
								GO:0006400	tRNA modification	biological process	16/1760	56/17366	9.4e-05	0.0191824
								GO:0006412	translation	biological process	152/1760	880/17366	1.9e-11	2.83043e-08
								GO:0006414	translational elongation	biological process	21/1760	49/17366	2.8e-09	2.78077e-06
								GO:0006448	regulation of translational elongation	biological process	8/1760	14/17366	1.9e-05	0.00534043
								GO:0006486	protein glycosylation	biological process	34/1760	178/17366	0.00021	0.029794
								GO:0006518	peptide metabolic process	biological process	167/1760	981/17366	5.9e-12	1.2556e-08
								GO:0006595	polyamine metabolic process	biological process	8/1760	17/17366	0.00011	0.0199838
								GO:0006605	protein targeting	biological process	41/1760	234/17366	0.00035	0.044186
								GO:0006626	protein targeting to mitochondrion	biological process	24/1760	111/17366	0.00026	0.0355341
								GO:0006753	nucleoside phosphate metabolic process	biological process	90/1760	553/17366	3.8e-06	0.00120444
								GO:0006793	phosphorus metabolic process	biological process	327/1760	2723/17366	0.0003	0.0395496
								GO:0006807	nitrogen compound metabolic process	biological process	996/1760	8738/17366	1.5e-08	1.24142e-05
								GO:0006810	transport	biological process	475/1760	3816/17366	9e-08	5.82926e-05
								GO:0006839	mitochondrial transport	biological process	47/1760	208/17366	1e-07	6.20708e-05
								GO:0006886	intracellular protein transport	biological process	102/1760	700/17366	0.0001	0.0196013
								GO:0007005	mitochondrion organization	biological process	71/1760	389/17366	6.4e-07	0.000280414
								GO:0008033	tRNA processing	biological process	25/1760	88/17366	1.3e-06	0.000509634
								GO:0008152	metabolic process	biological process	1172/1760	10262/17366	5.5e-12	1.2556e-08
								GO:0009056	catabolic process	biological process	245/1760	1723/17366	9.4e-09	8.23716e-06
								GO:0009117	nucleotide metabolic process	biological process	90/1760	547/17366	2.4e-06	0.00089382
								GO:0009123	nucleoside monophosphate metabolic process	biological process	48/1760	265/17366	4.9e-05	0.0119664
								GO:0009126	purine nucleoside monophosphate metabolic process	biological process	43/1760	244/17366	0.00022	0.0309183
								GO:0009141	nucleoside triphosphate metabolic process	biological process	50/1760	254/17366	3.2e-06	0.00110861
								GO:0009144	purine nucleoside triphosphate metabolic process	biological process	45/1760	233/17366	1.6e-05	0.00467357
								GO:0009161	ribonucleoside monophosphate metabolic process	biological process	47/1760	254/17366	3.4e-05	0.00904461
								GO:0009163	nucleoside biosynthetic process	biological process	13/1760	39/17366	7.4e-05	0.0155265
								GO:0009167	purine ribonucleoside monophosphate metabolic process	biological process	43/1760	243/17366	0.0002	0.0289262
								GO:0009199	ribonucleoside triphosphate metabolic process	biological process	46/1760	232/17366	6.4e-06	0.00198627
								GO:0009205	purine ribonucleoside triphosphate metabolic process	biological process	43/1760	226/17366	3.6e-05	0.00924641
								GO:0009218	pyrimidine ribonucleotide metabolic process	biological process	9/1760	22/17366	0.00016	0.0264836
								GO:0009220	pyrimidine ribonucleotide biosynthetic process	biological process	9/1760	20/17366	6.6e-05	0.0146747
								GO:0009279	cell outer membrane	cellular component	3/1880	3/18335	0.00108	0.0227816
								GO:0009451	RNA modification	biological process	27/1760	113/17366	1.7e-05	0.00487017
								GO:0009615	response to virus	biological process	39/1760	199/17366	4.1e-05	0.0103522
								GO:0009894	regulation of catabolic process	biological process	89/1760	609/17366	0.00025	0.0344838
								GO:0010008	endosome membrane	cellular component	36/1880	196/18335	0.00039	0.00944959
								GO:0010821	regulation of mitochondrion organization	biological process	32/1760	160/17366	0.00013	0.0225187
								GO:0012505	endomembrane system	cellular component	363/1880	2832/18335	1.1e-06	4.69595e-05
								GO:0015031	protein transport	biological process	180/1760	1274/17366	1.7e-06	0.000649356
								GO:0015078	proton transmembrane transporter activity	molecular function	30/1663	125/16779	3.5e-06	0.0028637
								GO:0015833	peptide transport	biological process	186/1760	1316/17366	1.1e-06	0.000442884
								GO:0015934	large ribosomal subunit	cellular component	55/1880	286/18335	3.2e-06	0.000127502
								GO:0015935	small ribosomal subunit	cellular component	37/1880	158/18335	1.2e-06	5.00372e-05
								GO:0015985	energy coupled proton transport, down electrochemical gradient	biological process	10/1760	27/17366	0.00019	0.0285902
								GO:0015986	ATP synthesis coupled proton transport	biological process	10/1760	27/17366	0.00019	0.0285902
								GO:0016072	rRNA metabolic process	biological process	39/1760	205/17366	8.2e-05	0.016966
								GO:0016074	snoRNA metabolic process	biological process	9/1760	15/17366	3.1e-06	0.00109954
								GO:0016740	transferase activity	molecular function	265/1663	2163/16779	8.2e-05	0.0306825
								GO:0016779	nucleotidyltransferase activity	molecular function	27/1663	126/16779	9e-05	0.0306825
								GO:0019538	protein metabolic process	biological process	642/1760	5195/17366	2.6e-10	2.76659e-07
								GO:0019637	organophosphate metabolic process	biological process	136/1760	873/17366	1.8e-07	9.93133e-05
								GO:0019693	ribose phosphate metabolic process	biological process	70/1760	455/17366	0.00025	0.0344838
								GO:0019843	rRNA binding	molecular function	20/1663	73/16779	1.9e-05	0.0111041
								GO:0019866	organelle inner membrane	cellular component	89/1880	409/18335	3.9e-12	3.0403e-10
								GO:0019867	outer membrane	cellular component	30/1880	133/18335	2.6e-05	0.000914078
								GO:0019882	antigen processing and presentation	biological process	33/1760	91/17366	2.2e-11	2.9794e-08
								GO:0019883	antigen processing and presentation of endogenous antigen	biological process	6/1760	11/17366	0.00032	0.0414525
								GO:0022613	ribonucleoprotein complex biogenesis	biological process	74/1760	416/17366	1e-06	0.000413806
								GO:0022625	cytosolic large ribosomal subunit	cellular component	44/1880	222/18335	1.4e-05	0.000522958
								GO:0022626	cytosolic ribosome	cellular component	75/1880	350/18335	4.1e-10	2.22767e-08
								GO:0022627	cytosolic small ribosomal subunit	cellular component	30/1880	121/18335	3.5e-06	0.000136424
								GO:0030150	protein import into mitochondrial matrix	biological process	7/1760	15/17366	0.00033	0.0420172
								GO:0030176	integral component of endoplasmic reticulum membrane	cellular component	23/1880	94/18335	5.8e-05	0.001793
								GO:0030312	external encapsulating structure	cellular component	3/1880	3/18335	0.00108	0.0227816
								GO:0030313	cell envelope	cellular component	3/1880	3/18335	0.00108	0.0227816
								GO:0030490	maturation of SSU-rRNA	biological process	16/1760	61/17366	0.00028	0.037578
								GO:0030964	NADH dehydrogenase complex	cellular component	14/1880	50/18335	0.00036	0.00884219
								GO:0031082	BLOC complex	cellular component	8/1880	19/18335	0.00032	0.00819657
								GO:0031090	organelle membrane	cellular component	301/1880	1725/18335	4.8e-22	1.0758e-19
								GO:0031125	rRNA 3'-end processing	biological process	9/1760	12/17366	1.8e-07	9.93133e-05
								GO:0031126	snoRNA 3'-end processing	biological process	5/1760	7/17366	0.00019	0.0285902
								GO:0031227	intrinsic component of endoplasmic reticulum membrane	cellular component	23/1880	99/18335	0.00013	0.00364203
								GO:0031300	intrinsic component of organelle membrane	cellular component	32/1880	153/18335	6.8e-05	0.00206651
								GO:0031301	integral component of organelle membrane	cellular component	32/1880	148/18335	3.4e-05	0.0011084
								GO:0031966	mitochondrial membrane	cellular component	110/1880	508/18335	1.5e-14	1.793e-12
								GO:0031967	organelle envelope	cellular component	157/1880	867/18335	4.8e-13	4.52968e-11
								GO:0031968	organelle outer membrane	cellular component	27/1880	130/18335	0.00027	0.00711926
								GO:0031974	membrane-enclosed lumen	cellular component	393/1880	3246/18335	9.3e-05	0.0026895
								GO:0031975	envelope	cellular component	159/1880	869/18335	1.4e-13	1.47659e-11
								GO:0031982	vesicle	cellular component	422/1880	3084/18335	1.7e-11	1.21924e-09
								GO:0031984	organelle subcompartment	cellular component	132/1880	951/18335	0.00017	0.00468938
								GO:0032991	protein-containing complex	cellular component	589/1880	4502/18335	1.2e-12	1.02457e-10
								GO:0033036	macromolecule localization	biological process	260/1760	2086/17366	0.00014	0.0239722
								GO:0034470	ncRNA processing	biological process	64/1760	296/17366	3.4e-09	3.16561e-06
								GO:0034641	cellular nitrogen compound metabolic process	biological process	628/1760	5560/17366	0.00031	0.0405094
								GO:0034660	ncRNA metabolic process	biological process	76/1760	403/17366	6.5e-08	4.40139e-05
								GO:0042175	nuclear outer membrane-endoplasmic reticulum membrane network	cellular component	83/1880	593/18335	0.00206	0.0396749
								GO:0042254	ribosome biogenesis	biological process	62/1760	299/17366	3.1e-08	2.19908e-05
								GO:0042455	ribonucleoside biosynthetic process	biological process	13/1760	39/17366	7.4e-05	0.0155265
								GO:0042605	peptide antigen binding	molecular function	14/1663	29/16779	1.5e-07	0.000153412
								GO:0042611	MHC protein complex	cellular component	13/1880	25/18335	2.1e-07	9.65462e-06
								GO:0042612	MHC class I protein complex	cellular component	7/1880	11/18335	2.7e-05	0.000930981
								GO:0042773	ATP synthesis coupled electron transport	biological process	16/1760	59/17366	0.00018	0.0285902
								GO:0042775	mitochondrial ATP synthesis coupled electron transport	biological process	16/1760	54/17366	5.8e-05	0.0137147
								GO:0042824	MHC class I peptide loading complex	cellular component	4/1880	5/18335	0.00051	0.012032
								GO:0042825	TAP complex	cellular component	3/1880	3/18335	0.00108	0.0227816
								GO:0042886	amide transport	biological process	189/1760	1335/17366	7.8e-07	0.00033199
								GO:0043021	ribonucleoprotein complex binding	molecular function	25/1663	109/16779	5e-05	0.0227278
								GO:0043043	peptide biosynthetic process	biological process	153/1760	892/17366	2.8e-11	3.47597e-08
								GO:0043226	organelle	cellular component	1372/1880	11246/18335	3.3e-29	1.47922e-26
								GO:0043227	membrane-bounded organelle	cellular component	1245/1880	9971/18335	2.6e-28	9.3236e-26
								GO:0043228	non-membrane-bounded organelle	cellular component	429/1880	3674/18335	0.00094	0.0210677
								GO:0043229	intracellular organelle	cellular component	1259/1880	10283/18335	2e-24	5.12286e-22
								GO:0043230	extracellular organelle	cellular component	303/1880	2114/18335	1.9e-10	1.09894e-08
								GO:0043231	intracellular membrane-bounded organelle	cellular component	1070/1880	8539/18335	1.6e-21	3.18756e-19
								GO:0043232	intracellular non-membrane-bounded organelle	cellular component	429/1880	3674/18335	0.00094	0.0210677
								GO:0043233	organelle lumen	cellular component	393/1880	3246/18335	9.3e-05	0.0026895
								GO:0043413	macromolecule glycosylation	biological process	34/1760	178/17366	0.00021	0.029794
								GO:0043603	cellular amide metabolic process	biological process	183/1760	1099/17366	3.8e-12	1.13217e-08
								GO:0043604	amide biosynthetic process	biological process	163/1760	955/17366	8.8e-12	1.63867e-08
								GO:0043628	ncRNA 3'-end processing	biological process	10/1760	21/17366	1.4e-05	0.00417116
								GO:0044237	cellular metabolic process	biological process	1055/1760	9098/17366	1.1e-11	1.82074e-08
								GO:0044238	primary metabolic process	biological process	1049/1760	9277/17366	2.1e-08	1.64651e-05
								GO:0044248	cellular catabolic process	biological process	214/1760	1508/17366	1.1e-07	6.55468e-05
								GO:0044267	cellular protein metabolic process	biological process	563/1760	4462/17366	2.5e-10	2.76659e-07
								GO:0044281	small molecule metabolic process	biological process	218/1760	1575/17366	5.7e-07	0.000257312
								GO:0044391	ribosomal subunit	cellular component	92/1880	446/18335	3.9e-11	2.49739e-09
								GO:0044422	organelle part	cellular component	873/1880	6778/18335	4.6e-19	7.498e-17
								GO:0044424	intracellular part	cellular component	1436/1880	11850/18335	1e-30	5.97667e-28
								GO:0044428	nuclear part	cellular component	391/1880	3315/18335	0.0008	0.0186286
								GO:0044429	mitochondrial part	cellular component	143/1880	727/18335	7.2e-15	9.93046e-13
								GO:0044431	Golgi apparatus part	cellular component	71/1880	498/18335	0.00262	0.0481183
								GO:0044432	endoplasmic reticulum part	cellular component	91/1880	651/18335	0.00134	0.0276163
								GO:0044433	cytoplasmic vesicle part	cellular component	66/1880	446/18335	0.00145	0.0295438
								GO:0044437	vacuolar part	cellular component	47/1880	251/18335	3.3e-05	0.00109572
								GO:0044440	endosomal part	cellular component	38/1880	208/18335	0.0003	0.00779565
								GO:0044444	cytoplasmic part	cellular component	985/1880	7063/18335	1e-30	5.97667e-28
								GO:0044445	cytosolic part	cellular component	97/1880	460/18335	3e-12	2.445e-10
								GO:0044446	intracellular organelle part	cellular component	858/1880	6594/18335	5.6e-20	1.00408e-17
								GO:0044455	mitochondrial membrane part	cellular component	53/1880	195/18335	1.9e-11	1.31027e-09
								GO:0044462	external encapsulating structure part	cellular component	3/1880	3/18335	0.00108	0.0227816
								GO:0045184	establishment of protein localization	biological process	189/1760	1358/17366	2.5e-06	0.000908354
								GO:0045259	proton-transporting ATP synthase complex	cellular component	9/1880	29/18335	0.00183	0.0368673
								GO:0045271	respiratory chain complex I	cellular component	14/1880	50/18335	0.00036	0.00884219
								GO:0046034	ATP metabolic process	biological process	39/1760	207/17366	0.0001	0.0196013
								GO:0046132	pyrimidine ribonucleoside biosynthetic process	biological process	9/1760	20/17366	6.6e-05	0.0146747
								GO:0046134	pyrimidine nucleoside biosynthetic process	biological process	9/1760	20/17366	6.6e-05	0.0146747
								GO:0046907	intracellular transport	biological process	154/1760	1116/17366	3.5e-05	0.00914728
								GO:0048002	antigen processing and presentation of peptide antigen	biological process	25/1760	49/17366	6.7e-13	2.49525e-09
								GO:0051179	localization	biological process	570/1760	4980/17366	0.00018	0.0285902
								GO:0051186	cofactor metabolic process	biological process	65/1760	385/17366	2.6e-05	0.00717263
								GO:0051234	establishment of localization	biological process	483/1760	3924/17366	2.9e-07	0.000144004
								GO:0051247	positive regulation of protein metabolic process	biological process	165/1760	1251/17366	0.0002	0.0289262
								GO:0055086	nucleobase-containing small molecule metabolic process	biological process	98/1760	615/17366	3.6e-06	0.00116585
								GO:0055114	oxidation-reduction process	biological process	131/1760	965/17366	0.00028	0.037578
								GO:0070013	intracellular organelle lumen	cellular component	393/1880	3243/18335	8.6e-05	0.00256997
								GO:0070062	extracellular exosome	cellular component	301/1880	2097/18335	1.9e-10	1.09894e-08
								GO:0070069	cytochrome complex	cellular component	10/1880	35/18335	0.00208	0.0396749
								GO:0070469	respiratory chain	cellular component	29/1880	100/18335	1.5e-07	7.26892e-06
								GO:0070585	protein localization to mitochondrion	biological process	27/1760	127/17366	0.00015	0.0253926
								GO:0071702	organic substance transport	biological process	258/1760	1904/17366	2.8e-07	0.000143833
								GO:0071704	organic substance metabolic process	biological process	1081/1760	9606/17366	2.7e-08	2.0111e-05
								GO:0071705	nitrogen compound transport	biological process	221/1760	1584/17366	2.6e-07	0.000138329
								GO:0072528	pyrimidine-containing compound biosynthetic process	biological process	11/1760	32/17366	0.00019	0.0285902
								GO:0072655	establishment of protein localization to mitochondrion	biological process	27/1760	124/17366	9.8e-05	0.0196013
								GO:0090150	establishment of protein localization to membrane	biological process	29/1760	138/17366	0.00011	0.0199838
								GO:0090407	organophosphate biosynthetic process	biological process	79/1760	515/17366	0.00012	0.0212814
								GO:0090502	RNA phosphodiester bond hydrolysis, endonucleolytic	biological process	17/1760	60/17366	6.4e-05	0.0146747
								GO:0098588	bounding membrane of organelle	cellular component	177/1880	1056/18335	1.5e-11	1.12062e-09
								GO:0098791	Golgi subcompartment	cellular component	67/1880	451/18335	0.00121	0.0252271
								GO:0098796	membrane protein complex	cellular component	137/1880	959/18335	3.3e-05	0.00109572
								GO:0098798	mitochondrial protein complex	cellular component	65/1880	242/18335	1.8e-13	1.793e-11
								GO:0098800	inner mitochondrial membrane protein complex	cellular component	38/1880	130/18335	1.4e-09	7.38294e-08
								GO:0098803	respiratory chain complex	cellular component	25/1880	85/18335	7.7e-07	3.45153e-05
								GO:0098805	whole membrane	cellular component	142/1880	942/18335	1.3e-06	5.2975e-05
								GO:0098852	lytic vacuole membrane	cellular component	41/1880	204/18335	1.9e-05	0.00068134
								GO:0140098	catalytic activity, acting on RNA	molecular function	52/1663	311/16779	0.00012	0.0377631
								GO:0140101	catalytic activity, acting on a tRNA	molecular function	24/1663	106/16779	8.8e-05	0.0306825
								GO:1901135	carbohydrate derivative metabolic process	biological process	139/1760	946/17366	3.6e-06	0.00116585
								GO:1901137	carbohydrate derivative biosynthetic process	biological process	91/1760	613/17366	0.00012	0.0212814
								GO:1901564	organonitrogen compound metabolic process	biological process	762/1760	6001/17366	6.7e-16	4.9905e-12
								GO:1901566	organonitrogen compound biosynthetic process	biological process	285/1760	1785/17366	3.5e-16	4.9905e-12
								GO:1901575	organic substance catabolic process	biological process	206/1760	1463/17366	3.5e-07	0.000168192
								GO:1901659	glycosyl compound biosynthetic process	biological process	14/1760	41/17366	2.9e-05	0.00785478
								GO:1902555	endoribonuclease complex	cellular component	7/1880	19/18335	0.00195	0.0384214
								GO:1903561	extracellular vesicle	cellular component	303/1880	2110/18335	1.6e-10	9.89241e-09
								GO:1904401	cellular response to Thyroid stimulating hormone	biological process	4/1760	4/17366	0.00011	0.0199838
								GO:1904587	response to glycoprotein	biological process	7/1760	9/17366	3.3e-06	0.00111728
								GO:1904588	cellular response to glycoprotein	biological process	4/1760	4/17366	0.00011	0.0199838
								GO:1905348	endonuclease complex	cellular component	7/1880	19/18335	0.00195	0.0384214
								GO:1990204	oxidoreductase complex	cellular component	23/1880	103/18335	0.00025	0.00679167
								GO:1990542	mitochondrial transmembrane transport	biological process	16/1760	53/17366	4.5e-05	0.0111728
								GO:1990904	ribonucleoprotein complex	cellular component	171/1880	1044/18335	2.2e-10	1.23269e-08
								GO:1990932	5.8S rRNA binding	molecular function	6/1663	7/16779	6e-06	0.004091
								GO:2001235	positive regulation of apoptotic signaling pathway	biological process	27/1760	129/17366	0.0002	0.0289262

## Sheet: D626
GO.ID	Term	Ontology	Significant	Annotated	Pvalue	Qvalue		GO.ID	Term	Ontology	Significant	Annotated	Pvalue	Qvalue
GO:0005833	hemoglobin complex	cellular component	5/115	13/18335	1.1e-08	1.9723e-05												down	up
GO:0005344	oxygen carrier activity	molecular function	5/113	16/16779	5.2e-08	0.000212732												11	0
GO:0005578	proteinaceous extracellular matrix	cellular component	11/115	247/18335	4.4e-07	0.00039446
GO:0015671	oxygen transport	biological process	5/107	16/17366	3.3e-08	0.000491601
GO:0019825	oxygen binding	molecular function	5/113	24/16779	4.9e-07	0.0010023
GO:0015669	gas transport	biological process	5/107	21/17366	1.5e-07	0.00111728
GO:0140104	molecular carrier activity	molecular function	5/113	27/16779	9.1e-07	0.00124094
GO:0031012	extracellular matrix	cellular component	11/115	405/18335	4.8e-05	0.028688
GO:0097305	response to alcohol	biological process	9/107	230/17366	1.2e-05	0.0484152
GO:0015893	drug transport	biological process	8/107	176/17366	1.3e-05	0.0484152
GO:0005615	extracellular space	cellular component	36/115	3107/18335	0.00011	0.0493075

## Sheet: sum
GO.ID	Term	Ontology	45D	185D	367D	549D	626D	cout
GO:0042611	MHC protein complex	cellular component	4.8e-09	1.6e-08	7.2e-05	2.1e-07		4	#REF!
GO:0002474	antigen processing and presentation of peptide antigen via MHC class I	biological process	2.4e-13	8.7e-12		2e-14		3	FALSE
GO:0003735	structural constituent of ribosome	molecular function	1.2e-06		1.6e-17	1.3e-13		3	FALSE
GO:0005550	pheromone binding	molecular function	1.6e-11	1.2e-09	1.2e-11			3	FALSE
GO:0005840	ribosome	cellular component	6.8e-06		8.9e-16	9.1e-13		3	FALSE
GO:0019882	antigen processing and presentation	biological process	3.8e-12	2.9e-14		2.2e-11		3	FALSE
GO:0022626	cytosolic ribosome	cellular component	2.7e-05		4.5e-14	4.1e-10		3	FALSE
GO:0042605	peptide antigen binding	molecular function	5.6e-13	5.2e-08		1.5e-07		3	FALSE
GO:0042612	MHC class I protein complex	cellular component	5.4e-07		7.7e-07	2.7e-05		3	FALSE
GO:0044391	ribosomal subunit	cellular component	2.2e-05		9e-15	3.9e-11		3	FALSE
GO:0044445	cytosolic part	cellular component	0.0001		1.5e-11	3e-12		3	FALSE
GO:0048002	antigen processing and presentation of peptide antigen	biological process	3.2e-11	2e-11		6.7e-13		3	FALSE
GO:0000461	endonucleolytic cleavage to generate mature 3'-end of SSU-rRNA from (SSU-rRNA, 5.8S rRNA, LSU-rRNA)	biological process			2.7e-05	0.00011		2	FALSE
GO:0002376	immune system process	biological process		1.2e-07		0.00013		2	FALSE
GO:0005198	structural molecule activity	molecular function			1.1e-12	2.6e-09		2	FALSE
GO:0005578	proteinaceous extracellular matrix	cellular component			5.1e-07		4.4e-07	2	FALSE
GO:0005737	cytoplasm	cellular component			1.2e-05	1e-30		2	FALSE
GO:0005829	cytosol	cellular component			7e-07	2.6e-11		2	FALSE
GO:0006412	translation	biological process			1e-11	1.9e-11		2	FALSE
GO:0006518	peptide metabolic process	biological process			4.5e-11	5.9e-12		2	FALSE
GO:0015934	large ribosomal subunit	cellular component			4.7e-06	3.2e-06		2	FALSE
GO:0015935	small ribosomal subunit	cellular component			6.9e-11	1.2e-06		2	FALSE
GO:0022613	ribonucleoprotein complex biogenesis	biological process			1.6e-05	1e-06		2	FALSE
GO:0022625	cytosolic large ribosomal subunit	cellular component			2.8e-06	1.4e-05		2	FALSE
GO:0022627	cytosolic small ribosomal subunit	cellular component			5.5e-10	3.5e-06		2	FALSE
GO:0030490	maturation of SSU-rRNA	biological process			1.9e-05	0.00028		2	FALSE
GO:0031012	extracellular matrix	cellular component			2e-06		4.8e-05	2	FALSE
GO:0035456	response to interferon-beta	biological process	7.2e-06	1.2e-06				2	FALSE
GO:0042254	ribosome biogenesis	biological process			6.5e-08	3.1e-08		2	FALSE
GO:0043043	peptide biosynthetic process	biological process			1.7e-11	2.8e-11		2	FALSE
GO:0043226	organelle	cellular component			0.00038	3.3e-29		2	FALSE
GO:0043228	non-membrane-bounded organelle	cellular component			2.8e-06	0.00094		2	FALSE
GO:0043232	intracellular non-membrane-bounded organelle	cellular component			2.8e-06	0.00094		2	FALSE
GO:0043603	cellular amide metabolic process	biological process			3e-11	3.8e-12		2	FALSE
GO:0043604	amide biosynthetic process	biological process			1.8e-10	8.8e-12		2	FALSE
GO:0044444	cytoplasmic part	cellular component			4.9e-08	1e-30		2	FALSE
GO:0055114	oxidation-reduction process	biological process	5.3e-06			0.00028		2	FALSE
GO:1901564	organonitrogen compound metabolic process	biological process			3.1e-05	6.7e-16		2	FALSE
GO:1901566	organonitrogen compound biosynthetic process	biological process			7.8e-12	3.5e-16		2	FALSE
GO:1990904	ribonucleoprotein complex	cellular component			6.9e-11	2.2e-10		2	FALSE
GO:0000139	Golgi membrane	cellular component				0.0001		1	FALSE
GO:0000214	tRNA-intron endonuclease complex	cellular component				1.1e-05		1	FALSE
GO:0000323	lytic vacuole	cellular component				9.7e-08		1	FALSE
GO:0000379	tRNA-type intron splice site recognition and cleavage	biological process				0.00011		1	FALSE
GO:0000460	maturation of 5.8S rRNA	biological process				0.00019		1	FALSE
GO:0000462	maturation of SSU-rRNA from tricistronic rRNA transcript (SSU-rRNA, 5.8S rRNA, LSU-rRNA)	biological process			1.5e-05			1	FALSE
GO:0000466	maturation of 5.8S rRNA from tricistronic rRNA transcript (SSU-rRNA, 5.8S rRNA, LSU-rRNA)	biological process				0.0003		1	FALSE
GO:0000469	cleavage involved in rRNA processing	biological process				5.7e-05		1	FALSE
GO:0000502	proteasome complex	cellular component				0.00237		1	FALSE
GO:0000786	nucleosome	cellular component				0.00228		1	FALSE
GO:0002313	mature B cell differentiation involved in immune response	biological process				0.0002		1	FALSE
GO:0002335	mature B cell differentiation	biological process				0.00019		1	FALSE
GO:0002483	antigen processing and presentation of endogenous peptide antigen	biological process				6.9e-05		1	FALSE
GO:0002526	acute inflammatory response	biological process	1.3e-06					1	FALSE
GO:0003013	circulatory system process	biological process			4.9e-06			1	FALSE
GO:0003723	RNA binding	molecular function				2.6e-05		1	FALSE
GO:0003823	antigen binding	molecular function	7.1e-06					1	FALSE
GO:0003824	catalytic activity	molecular function				9e-14		1	FALSE
GO:0003954	NADH dehydrogenase activity	molecular function				9.2e-06		1	FALSE
GO:0004312	fatty acid synthase activity	molecular function				0.00011		1	FALSE
GO:0004497	monooxygenase activity	molecular function	7.1e-05					1	FALSE
GO:0005310	dicarboxylic acid transmembrane transporter activity	molecular function			1.4e-06			1	FALSE
GO:0005314	high-affinity glutamate transmembrane transporter activity	molecular function			2.6e-05			1	FALSE
GO:0005342	organic acid transmembrane transporter activity	molecular function			0.0001			1	FALSE
GO:0005344	oxygen carrier activity	molecular function					5.2e-08	1	FALSE
GO:0005506	iron ion binding	molecular function				6.4e-05		1	FALSE
GO:0005615	extracellular space	cellular component					0.00011	1	FALSE
GO:0005622	intracellular	cellular component				6.5e-28		1	FALSE
GO:0005730	nucleolus	cellular component				0.0009		1	FALSE
GO:0005739	mitochondrion	cellular component				5.6e-19		1	FALSE
GO:0005740	mitochondrial envelope	cellular component				1.2e-14		1	FALSE
GO:0005741	mitochondrial outer membrane	cellular component				0.00041		1	FALSE
GO:0005743	mitochondrial inner membrane	cellular component				1.2e-13		1	FALSE
GO:0005746	mitochondrial respiratory chain	cellular component				9.9e-07		1	FALSE
GO:0005747	mitochondrial respiratory chain complex I	cellular component				0.00036		1	FALSE
GO:0005753	mitochondrial proton-transporting ATP synthase complex	cellular component				0.00263		1	FALSE
GO:0005764	lysosome	cellular component				9.7e-08		1	FALSE
GO:0005765	lysosomal membrane	cellular component				1.9e-05		1	FALSE
GO:0005773	vacuole	cellular component				1.9e-07		1	FALSE
GO:0005774	vacuolar membrane	cellular component				4.7e-05		1	FALSE
GO:0005783	endoplasmic reticulum	cellular component				4.8e-05		1	FALSE
GO:0005789	endoplasmic reticulum membrane	cellular component				0.00203		1	FALSE
GO:0005833	hemoglobin complex	cellular component					1.1e-08	1	FALSE
GO:0005839	proteasome core complex	cellular component				0.00026		1	FALSE
GO:0006119	oxidative phosphorylation	biological process				0.00033		1	FALSE
GO:0006220	pyrimidine nucleotide metabolic process	biological process				0.00019		1	FALSE
GO:0006221	pyrimidine nucleotide biosynthetic process	biological process				6.9e-05		1	FALSE
GO:0006364	rRNA processing	biological process				1.3e-05		1	FALSE
GO:0006388	tRNA splicing, via endonucleolytic cleavage and ligation	biological process				0.00016		1	FALSE
GO:0006399	tRNA metabolic process	biological process				4.8e-07		1	FALSE
GO:0006400	tRNA modification	biological process				9.4e-05		1	FALSE
GO:0006414	translational elongation	biological process				2.8e-09		1	FALSE
GO:0006448	regulation of translational elongation	biological process				1.9e-05		1	FALSE
GO:0006486	protein glycosylation	biological process				0.00021		1	FALSE
GO:0006595	polyamine metabolic process	biological process				0.00011		1	FALSE
GO:0006596	polyamine biosynthetic process	biological process			2.4e-05			1	FALSE
GO:0006605	protein targeting	biological process				0.00035		1	FALSE
GO:0006626	protein targeting to mitochondrion	biological process				0.00026		1	FALSE
GO:0006753	nucleoside phosphate metabolic process	biological process				3.8e-06		1	FALSE
GO:0006793	phosphorus metabolic process	biological process				0.0003		1	FALSE
GO:0006807	nitrogen compound metabolic process	biological process				1.5e-08		1	FALSE
GO:0006810	transport	biological process				9e-08		1	FALSE
GO:0006839	mitochondrial transport	biological process				1e-07		1	FALSE
GO:0006880	intracellular sequestering of iron ion	biological process			2.2e-05			1	FALSE
GO:0006886	intracellular protein transport	biological process				0.0001		1	FALSE
GO:0006952	defense response	biological process		2e-05				1	FALSE
GO:0007005	mitochondrion organization	biological process				6.4e-07		1	FALSE
GO:0007623	circadian rhythm	biological process		9e-06				1	FALSE
GO:0008015	blood circulation	biological process			4.2e-06			1	FALSE
GO:0008033	tRNA processing	biological process				1.3e-06		1	FALSE
GO:0008137	NADH dehydrogenase (ubiquinone) activity	molecular function				7.2e-06		1	FALSE
GO:0008152	metabolic process	biological process				5.5e-12		1	FALSE
GO:0008199	ferric iron binding	molecular function			8.8e-05			1	FALSE
GO:0008207	C21-steroid hormone metabolic process	biological process	1.9e-05					1	FALSE
GO:0008216	spermidine metabolic process	biological process			1.5e-05			1	FALSE
GO:0008217	regulation of blood pressure	biological process			8.1e-08			1	FALSE
GO:0008295	spermidine biosynthetic process	biological process			6.2e-07			1	FALSE
GO:0009056	catabolic process	biological process				9.4e-09		1	FALSE
GO:0009117	nucleotide metabolic process	biological process				2.4e-06		1	FALSE
GO:0009123	nucleoside monophosphate metabolic process	biological process				4.9e-05		1	FALSE
GO:0009126	purine nucleoside monophosphate metabolic process	biological process				0.00022		1	FALSE
GO:0009141	nucleoside triphosphate metabolic process	biological process				3.2e-06		1	FALSE
GO:0009144	purine nucleoside triphosphate metabolic process	biological process				1.6e-05		1	FALSE
GO:0009161	ribonucleoside monophosphate metabolic process	biological process				3.4e-05		1	FALSE
GO:0009163	nucleoside biosynthetic process	biological process				7.4e-05		1	FALSE
GO:0009167	purine ribonucleoside monophosphate metabolic process	biological process				0.0002		1	FALSE
GO:0009199	ribonucleoside triphosphate metabolic process	biological process				6.4e-06		1	FALSE
GO:0009205	purine ribonucleoside triphosphate metabolic process	biological process				3.6e-05		1	FALSE
GO:0009218	pyrimidine ribonucleotide metabolic process	biological process				0.00016		1	FALSE
GO:0009220	pyrimidine ribonucleotide biosynthetic process	biological process				6.6e-05		1	FALSE
GO:0009279	cell outer membrane	cellular component				0.00108		1	FALSE
GO:0009451	RNA modification	biological process				1.7e-05		1	FALSE
GO:0009605	response to external stimulus	biological process		1.8e-05				1	FALSE
GO:0009615	response to virus	biological process				4.1e-05		1	FALSE
GO:0009653	anatomical structure morphogenesis	biological process			9.2e-06			1	FALSE
GO:0009894	regulation of catabolic process	biological process				0.00025		1	FALSE
GO:0009922	fatty acid elongase activity	molecular function				1.3e-05		1	FALSE
GO:0009966	regulation of signal transduction	biological process		9.3e-06				1	FALSE
GO:0010008	endosome membrane	cellular component				0.00039		1	FALSE
GO:0010033	response to organic substance	biological process		5e-06				1	FALSE
GO:0010565	regulation of cellular ketone metabolic process	biological process	4.5e-06					1	FALSE
GO:0010646	regulation of cell communication	biological process		3.1e-05				1	FALSE
GO:0010821	regulation of mitochondrion organization	biological process				0.00013		1	FALSE
GO:0010949	negative regulation of intestinal phytosterol absorption	biological process		1.8e-05				1	FALSE
GO:0012505	endomembrane system	cellular component				1.1e-06		1	FALSE
GO:0015031	protein transport	biological process				1.7e-06		1	FALSE
GO:0015078	proton transmembrane transporter activity	molecular function				3.5e-06		1	FALSE
GO:0015501	glutamate:sodium symporter activity	molecular function			6.4e-05			1	FALSE
GO:0015669	gas transport	biological process					1.5e-07	1	FALSE
GO:0015671	oxygen transport	biological process					3.3e-08	1	FALSE
GO:0015833	peptide transport	biological process				1.1e-06		1	FALSE
GO:0015893	drug transport	biological process					1.3e-05	1	FALSE
GO:0015985	energy coupled proton transport, down electrochemical gradient	biological process				0.00019		1	FALSE
GO:0015986	ATP synthesis coupled proton transport	biological process				0.00019		1	FALSE
GO:0016072	rRNA metabolic process	biological process				8.2e-05		1	FALSE
GO:0016074	snoRNA metabolic process	biological process				3.1e-06		1	FALSE
GO:0016491	oxidoreductase activity	molecular function				8.5e-05		1	FALSE
GO:0016651	oxidoreductase activity, acting on NAD(P)H	molecular function				8.3e-05		1	FALSE
GO:0016655	oxidoreductase activity, acting on NAD(P)H, quinone or similar compound as acceptor	molecular function				1.8e-05		1	FALSE
GO:0016712	oxidoreductase activity, acting on paired donors, with incorporation or reduction of molecular oxyge...	molecular function	6.5e-05					1	FALSE
GO:0016740	transferase activity	molecular function				8.2e-05		1	FALSE
GO:0016779	nucleotidyltransferase activity	molecular function				9e-05		1	FALSE
GO:0017153	sodium:dicarboxylate symporter activity	molecular function			1.8e-06			1	FALSE
GO:0019217	regulation of fatty acid metabolic process	biological process	1.8e-05					1	FALSE
GO:0019538	protein metabolic process	biological process				2.6e-10		1	FALSE
GO:0019637	organophosphate metabolic process	biological process				1.8e-07		1	FALSE
GO:0019693	ribose phosphate metabolic process	biological process				0.00025		1	FALSE
GO:0019825	oxygen binding	molecular function					4.9e-07	1	FALSE
GO:0019843	rRNA binding	molecular function				1.9e-05		1	FALSE
GO:0019866	organelle inner membrane	cellular component				3.9e-12		1	FALSE
GO:0019867	outer membrane	cellular component				2.6e-05		1	FALSE
GO:0019883	antigen processing and presentation of endogenous antigen	biological process				0.00032		1	FALSE
GO:0020037	heme binding	molecular function	1.1e-05					1	FALSE
GO:0023051	regulation of signaling	biological process		4.2e-05				1	FALSE
GO:0030150	protein import into mitochondrial matrix	biological process				0.00033		1	FALSE
GO:0030176	integral component of endoplasmic reticulum membrane	cellular component				5.8e-05		1	FALSE
GO:0030312	external encapsulating structure	cellular component				0.00108		1	FALSE
GO:0030313	cell envelope	cellular component				0.00108		1	FALSE
GO:0030334	regulation of cell migration	biological process		4.9e-05				1	FALSE
GO:0030964	NADH dehydrogenase complex	cellular component				0.00036		1	FALSE
GO:0031082	BLOC complex	cellular component				0.00032		1	FALSE
GO:0031090	organelle membrane	cellular component				4.8e-22		1	FALSE
GO:0031125	rRNA 3'-end processing	biological process				1.8e-07		1	FALSE
GO:0031126	snoRNA 3'-end processing	biological process				0.00019		1	FALSE
GO:0031227	intrinsic component of endoplasmic reticulum membrane	cellular component				0.00013		1	FALSE
GO:0031300	intrinsic component of organelle membrane	cellular component				6.8e-05		1	FALSE
GO:0031301	integral component of organelle membrane	cellular component				3.4e-05		1	FALSE
GO:0031308	intrinsic component of nuclear outer membrane	cellular component		1.9e-05				1	FALSE
GO:0031309	integral component of nuclear outer membrane	cellular component		1.9e-05				1	FALSE
GO:0031966	mitochondrial membrane	cellular component				1.5e-14		1	FALSE
GO:0031967	organelle envelope	cellular component				4.8e-13		1	FALSE
GO:0031968	organelle outer membrane	cellular component				0.00027		1	FALSE
GO:0031974	membrane-enclosed lumen	cellular component				9.3e-05		1	FALSE
GO:0031975	envelope	cellular component				1.4e-13		1	FALSE
GO:0031982	vesicle	cellular component				1.7e-11		1	FALSE
GO:0031984	organelle subcompartment	cellular component				0.00017		1	FALSE
GO:0031998	regulation of fatty acid beta-oxidation	biological process	8e-06					1	FALSE
GO:0032922	circadian regulation of gene expression	biological process		1.7e-06				1	FALSE
GO:0032991	protein-containing complex	cellular component				1.2e-12		1	FALSE
GO:0033036	macromolecule localization	biological process				0.00014		1	FALSE
GO:0033218	amide binding	molecular function	6e-08					1	FALSE
GO:0034470	ncRNA processing	biological process				3.4e-09		1	FALSE
GO:0034616	response to laminar fluid shear stress	biological process		7.7e-06				1	FALSE
GO:0034641	cellular nitrogen compound metabolic process	biological process				0.00031		1	FALSE
GO:0034660	ncRNA metabolic process	biological process				6.5e-08		1	FALSE
GO:0035458	cellular response to interferon-beta	biological process	2.7e-06					1	FALSE
GO:0042175	nuclear outer membrane-endoplasmic reticulum membrane network	cellular component				0.00206		1	FALSE
GO:0042180	cellular ketone metabolic process	biological process	1e-06					1	FALSE
GO:0042274	ribosomal small subunit biogenesis	biological process			2.7e-06			1	FALSE
GO:0042277	peptide binding	molecular function	3.5e-07					1	FALSE
GO:0042455	ribonucleoside biosynthetic process	biological process				7.4e-05		1	FALSE
GO:0042613	MHC class II protein complex	cellular component		1.5e-05				1	FALSE
GO:0042773	ATP synthesis coupled electron transport	biological process				0.00018		1	FALSE
GO:0042775	mitochondrial ATP synthesis coupled electron transport	biological process				5.8e-05		1	FALSE
GO:0042824	MHC class I peptide loading complex	cellular component				0.00051		1	FALSE
GO:0042825	TAP complex	cellular component				0.00108		1	FALSE
GO:0042886	amide transport	biological process				7.8e-07		1	FALSE
GO:0043021	ribonucleoprotein complex binding	molecular function				5e-05		1	FALSE
GO:0043190	ATP-binding cassette (ABC) transporter complex	cellular component		1.9e-05				1	FALSE
GO:0043227	membrane-bounded organelle	cellular component				2.6e-28		1	FALSE
GO:0043229	intracellular organelle	cellular component				2e-24		1	FALSE
GO:0043230	extracellular organelle	cellular component				1.9e-10		1	FALSE
GO:0043231	intracellular membrane-bounded organelle	cellular component				1.6e-21		1	FALSE
GO:0043233	organelle lumen	cellular component				9.3e-05		1	FALSE
GO:0043413	macromolecule glycosylation	biological process				0.00021		1	FALSE
GO:0043628	ncRNA 3'-end processing	biological process				1.4e-05		1	FALSE
GO:0044237	cellular metabolic process	biological process				1.1e-11		1	FALSE
GO:0044238	primary metabolic process	biological process				2.1e-08		1	FALSE
GO:0044248	cellular catabolic process	biological process				1.1e-07		1	FALSE
GO:0044267	cellular protein metabolic process	biological process				2.5e-10		1	FALSE
GO:0044281	small molecule metabolic process	biological process				5.7e-07		1	FALSE
GO:0044282	small molecule catabolic process	biological process	1e-05					1	FALSE
GO:0044422	organelle part	cellular component				4.6e-19		1	FALSE
GO:0044424	intracellular part	cellular component				1e-30		1	FALSE
GO:0044428	nuclear part	cellular component				0.0008		1	FALSE
GO:0044429	mitochondrial part	cellular component				7.2e-15		1	FALSE
GO:0044431	Golgi apparatus part	cellular component				0.00262		1	FALSE
GO:0044432	endoplasmic reticulum part	cellular component				0.00134		1	FALSE
GO:0044433	cytoplasmic vesicle part	cellular component				0.00145		1	FALSE
GO:0044437	vacuolar part	cellular component				3.3e-05		1	FALSE
GO:0044440	endosomal part	cellular component				0.0003		1	FALSE
GO:0044446	intracellular organelle part	cellular component				5.6e-20		1	FALSE
GO:0044455	mitochondrial membrane part	cellular component				1.9e-11		1	FALSE
GO:0044462	external encapsulating structure part	cellular component				0.00108		1	FALSE
GO:0045184	establishment of protein localization	biological process				2.5e-06		1	FALSE
GO:0045259	proton-transporting ATP synthase complex	cellular component				0.00183		1	FALSE
GO:0045271	respiratory chain complex I	cellular component				0.00036		1	FALSE
GO:0045796	negative regulation of intestinal cholesterol absorption	biological process		1.8e-05				1	FALSE
GO:0046034	ATP metabolic process	biological process				0.0001		1	FALSE
GO:0046132	pyrimidine ribonucleoside biosynthetic process	biological process				6.6e-05		1	FALSE
GO:0046134	pyrimidine nucleoside biosynthetic process	biological process				6.6e-05		1	FALSE
GO:0046320	regulation of fatty acid oxidation	biological process	7.2e-06					1	FALSE
GO:0046906	tetrapyrrole binding	molecular function	1.6e-05					1	FALSE
GO:0046907	intracellular transport	biological process				3.5e-05		1	FALSE
GO:0046914	transition metal ion binding	molecular function	4.8e-05					1	FALSE
GO:0046943	carboxylic acid transmembrane transporter activity	molecular function			9.5e-05			1	FALSE
GO:0048583	regulation of response to stimulus	biological process		3.8e-05				1	FALSE
GO:0050136	NADH dehydrogenase (quinone) activity	molecular function				7.2e-06		1	FALSE
GO:0050994	regulation of lipid catabolic process	biological process	1.7e-07					1	FALSE
GO:0050996	positive regulation of lipid catabolic process	biological process	2.1e-06					1	FALSE
GO:0051179	localization	biological process				0.00018		1	FALSE
GO:0051186	cofactor metabolic process	biological process				2.6e-05		1	FALSE
GO:0051234	establishment of localization	biological process				2.9e-07		1	FALSE
GO:0051238	sequestering of metal ion	biological process			1.5e-05			1	FALSE
GO:0051247	positive regulation of protein metabolic process	biological process				0.0002		1	FALSE
GO:0055086	nucleobase-containing small molecule metabolic process	biological process				3.6e-06		1	FALSE
GO:0060752	intestinal phytosterol absorption	biological process		1.8e-05				1	FALSE
GO:0070013	intracellular organelle lumen	cellular component				8.6e-05		1	FALSE
GO:0070062	extracellular exosome	cellular component				1.9e-10		1	FALSE
GO:0070069	cytochrome complex	cellular component				0.00208		1	FALSE
GO:0070469	respiratory chain	cellular component				1.5e-07		1	FALSE
GO:0070585	protein localization to mitochondrion	biological process				0.00015		1	FALSE
GO:0070887	cellular response to chemical stimulus	biological process		4.2e-05				1	FALSE
GO:0071702	organic substance transport	biological process				2.8e-07		1	FALSE
GO:0071704	organic substance metabolic process	biological process				2.7e-08		1	FALSE
GO:0071705	nitrogen compound transport	biological process				2.6e-07		1	FALSE
GO:0072528	pyrimidine-containing compound biosynthetic process	biological process				0.00019		1	FALSE
GO:0072655	establishment of protein localization to mitochondrion	biological process				9.8e-05		1	FALSE
GO:0090150	establishment of protein localization to membrane	biological process				0.00011		1	FALSE
GO:0090407	organophosphate biosynthetic process	biological process				0.00012		1	FALSE
GO:0090502	RNA phosphodiester bond hydrolysis, endonucleolytic	biological process				6.4e-05		1	FALSE
GO:0097305	response to alcohol	biological process					1.2e-05	1	FALSE
GO:0097577	sequestering of iron ion	biological process			2.2e-05			1	FALSE
GO:0098588	bounding membrane of organelle	cellular component				1.5e-11		1	FALSE
GO:0098791	Golgi subcompartment	cellular component				0.00121		1	FALSE
GO:0098796	membrane protein complex	cellular component				3.3e-05		1	FALSE
GO:0098798	mitochondrial protein complex	cellular component				1.8e-13		1	FALSE
GO:0098800	inner mitochondrial membrane protein complex	cellular component				1.4e-09		1	FALSE
GO:0098803	respiratory chain complex	cellular component				7.7e-07		1	FALSE
GO:0098805	whole membrane	cellular component				1.3e-06		1	FALSE
GO:0098852	lytic vacuole membrane	cellular component				1.9e-05		1	FALSE
GO:0102336	3-oxo-arachidoyl-CoA synthase activity	molecular function				2.5e-05		1	FALSE
GO:0102337	3-oxo-cerotoyl-CoA synthase activity	molecular function				2.5e-05		1	FALSE
GO:0102338	3-oxo-lignoceronyl-CoA synthase activity	molecular function				2.5e-05		1	FALSE
GO:0140098	catalytic activity, acting on RNA	molecular function				0.00012		1	FALSE
GO:0140101	catalytic activity, acting on a tRNA	molecular function				8.8e-05		1	FALSE
GO:0140104	molecular carrier activity	molecular function					9.1e-07	1	FALSE
GO:1901135	carbohydrate derivative metabolic process	biological process				3.6e-06		1	FALSE
GO:1901137	carbohydrate derivative biosynthetic process	biological process				0.00012		1	FALSE
GO:1901575	organic substance catabolic process	biological process				3.5e-07		1	FALSE
GO:1901659	glycosyl compound biosynthetic process	biological process				2.9e-05		1	FALSE
GO:1902555	endoribonuclease complex	cellular component				0.00195		1	FALSE
GO:1903561	extracellular vesicle	cellular component				1.6e-10		1	FALSE
GO:1904401	cellular response to Thyroid stimulating hormone	biological process				0.00011		1	FALSE
GO:1904587	response to glycoprotein	biological process				3.3e-06		1	FALSE
GO:1904588	cellular response to glycoprotein	biological process				0.00011		1	FALSE
GO:1904730	negative regulation of intestinal lipid absorption	biological process		1.8e-05				1	FALSE
GO:1905348	endonuclease complex	cellular component				0.00195		1	FALSE
GO:1990204	oxidoreductase complex	cellular component				0.00025		1	FALSE
GO:1990542	mitochondrial transmembrane transport	biological process				4.5e-05		1	FALSE
GO:1990932	5.8S rRNA binding	molecular function				6e-06		1	FALSE
GO:2001235	positive regulation of apoptotic signaling pathway	biological process				0.0002		1	FALSE
