# Supplementary material for: Uricase deficiency in rats results in a variety of metabolic disorders, addition to gouty nephropathy
Source: PLoS One. 2025 Aug 22;20(8):e0330344. doi: 10.1371/journal.pone.0330344 (PMC12373213; doi:10.1371/journal.pone.0330344)
Supplement: S4 — (ZIP) [file pone.0330344.s005.zip › Figure6-7/GO/3 Duo.xlsx]

## Sheet: D45
GO.ID	Term	Ontology	Significant	Annotated	Pvalue	Qvalue		GO.ID	Term	Ontology	Significant	Annotated	Pvalue	Qvalue
GO:0005576	extracellular region	cellular component	55/122	3681/18335	3.5e-10	6.2755e-07		GO:0002377	immunoglobulin production	biological process	29/89	224/17366	1e-30	7.4485e-27				down	up
GO:0004252	serine-type endopeptidase activity	molecular function	14/117	206/16779	1.7e-10	6.9547e-07		GO:0002440	production of molecular mediator of immune response	biological process	30/89	285/17366	1e-30	7.4485e-27				16	26
GO:0008236	serine-type peptidase activity	molecular function	14/117	221/16779	4.4e-10	7.09107e-07		GO:0006955	immune response	biological process	40/89	1208/17366	3.2e-23	1.58901e-19
GO:0017171	serine hydrolase activity	molecular function	14/117	224/16779	5.2e-10	7.09107e-07		GO:0002376	immune system process	biological process	47/89	1949/17366	5.3e-22	1.97385e-18
GO:0016787	hydrolase activity	molecular function	41/117	2402/16779	1.5e-08	1.53413e-05		GO:0005615	extracellular space	cellular component	46/88	3107/18335	3.4e-14	6.0962e-11
GO:0044421	extracellular region part	cellular component	47/122	3289/18335	6.4e-08	5.7376e-05		GO:0005576	extracellular region	cellular component	49/88	3681/18335	1.7e-13	1.52405e-10
GO:0005615	extracellular space	cellular component	45/122	3107/18335	9.6e-08	5.7376e-05		GO:0044421	extracellular region part	cellular component	46/88	3289/18335	2.9e-13	1.73323e-10
GO:0070011	peptidase activity, acting on L-amino acid peptides	molecular function	19/117	643/16779	9.6e-08	7.85472e-05		GO:0003823	antigen binding	molecular function	11/61	149/16779	5.3e-12	2.16823e-08
GO:0004175	endopeptidase activity	molecular function	16/117	461/16779	1.3e-07	8.86383e-05		GO:0042605	peptide antigen binding	molecular function	5/61	29/16779	6e-08	0.00012273
GO:0008233	peptidase activity	molecular function	19/117	668/16779	1.7e-07	9.93529e-05		GO:0002474	antigen processing and presentation of peptide antigen via MHC class I	biological process	5/89	34/17366	7.8e-07	0.00232393
GO:0003824	catalytic activity	molecular function	65/117	5610/16779	6.8e-07	0.000347735		GO:0034987	immunoglobulin receptor binding	molecular function	6/61	103/16779	2e-06	0.00272733
GO:0007586	digestion	biological process	9/128	108/17366	1e-07	0.0014897		GO:0042571	immunoglobulin complex, circulating	cellular component	6/88	98/18335	7.6e-06	0.0034067
GO:0016788	hydrolase activity, acting on ester bonds	molecular function	16/117	670/16779	1.6e-05	0.00727289		GO:0019814	immunoglobulin complex	cellular component	6/88	102/18335	9.6e-06	0.00344256
GO:0004556	alpha-amylase activity	molecular function	2/117	2/16779	4.8e-05	0.0196368		GO:0072562	blood microparticle	cellular component	7/88	173/18335	2e-05	0.00589129
GO:0004522	ribonuclease A activity	molecular function	2/117	3/16779	0.00014	0.0477283		GO:0043190	ATP-binding cassette (ABC) transporter complex	cellular component	2/88	2/18335	2.3e-05	0.00589129
GO:0016160	amylase activity	molecular function	2/117	3/16779	0.00014	0.0477283		GO:0048002	antigen processing and presentation of peptide antigen	biological process	5/89	49/17366	5e-06	0.0124142
								GO:0015254	glycerol channel activity	molecular function	2/61	2/16779	1.3e-05	0.0132958
								GO:0006958	complement activation, classical pathway	biological process	6/89	107/17366	1.8e-05	0.0309399
								GO:0006910	phagocytosis, recognition	biological process	6/89	108/17366	1.9e-05	0.0309399
								GO:0010949	negative regulation of intestinal phytosterol absorption	biological process	2/89	2/17366	2.6e-05	0.0309399
								GO:0045796	negative regulation of intestinal cholesterol absorption	biological process	2/89	2/17366	2.6e-05	0.0309399
								GO:0060752	intestinal phytosterol absorption	biological process	2/89	2/17366	2.6e-05	0.0309399
								GO:1904730	negative regulation of intestinal lipid absorption	biological process	2/89	2/17366	2.6e-05	0.0309399
								GO:0002455	humoral immune response mediated by circulating immunoglobulin	biological process	6/89	115/17366	2.7e-05	0.0309399
								GO:0006911	phagocytosis, engulfment	biological process	6/89	120/17366	3.5e-05	0.0372425
								GO:0099024	plasma membrane invagination	biological process	6/89	128/17366	5e-05	0.0496567

## Sheet: D185
GO.ID	Term	Ontology	Significant	Annotated	Pvalue	Qvalue		GO.ID	Term	Ontology	Significant	Annotated	Pvalue	Qvalue
GO:0008137	NADH dehydrogenase (ubiquinone) activity	molecular function	6/154	30/16779	2.7e-07	0.00045001		GO:0000028	ribosomal small subunit assembly	biological process	16/1673	43/17366	1.1e-06	0.000136556				down	up
GO:0050136	NADH dehydrogenase (quinone) activity	molecular function	6/154	30/16779	2.7e-07	0.00045001		GO:0000049	tRNA binding	molecular function	16/1579	46/16779	2.3e-06	0.000392054				27	532
GO:0003954	NADH dehydrogenase activity	molecular function	6/154	31/16779	3.3e-07	0.00045001		GO:0000166	nucleotide binding	molecular function	232/1579	1973/16779	0.00013	0.00901407
GO:0016655	oxidoreductase activity, acting on NAD(P)H, quinone or similar compound as acceptor	molecular function	6/154	34/16779	5.9e-07	0.000603423		GO:0000214	tRNA-intron endonuclease complex	cellular component	4/1784	5/18335	0.00041	0.00639243
GO:0032922	circadian regulation of gene expression	biological process	7/153	47/17366	1.7e-07	0.00253249		GO:0000276	mitochondrial proton-transporting ATP synthase complex, coupling factor F(o)	cellular component	7/1784	13/18335	8.3e-05	0.00151856
GO:0070469	respiratory chain	cellular component	8/162	100/18335	2.9e-06	0.0051997		GO:0000291	nuclear-transcribed mRNA catabolic process, exonucleolytic	biological process	6/1673	13/17366	0.00075	0.0387943
GO:0098803	respiratory chain complex	cellular component	7/162	85/18335	1e-05	0.008965		GO:0000313	organellar ribosome	cellular component	46/1784	81/18335	5.6e-26	3.86185e-24
GO:0048511	rhythmic process	biological process	12/153	249/17366	2.1e-06	0.0107258		GO:0000314	organellar small ribosomal subunit	cellular component	13/1784	24/18335	6e-08	1.63e-06
GO:0007623	circadian rhythm	biological process	10/153	171/17366	2.8e-06	0.0107258		GO:0000315	organellar large ribosomal subunit	cellular component	29/1784	51/18335	6.8e-17	2.771e-15
GO:0045333	cellular respiration	biological process	9/153	137/17366	3.5e-06	0.0107258		GO:0000447	endonucleolytic cleavage in ITS1 to separate SSU-rRNA from 5.8S rRNA and LSU-rRNA from tricistronic ...	biological process	6/1673	9/17366	5.2e-05	0.00416475
GO:0022904	respiratory electron transport chain	biological process	7/153	73/17366	3.6e-06	0.0107258		GO:0000460	maturation of 5.8S rRNA	biological process	10/1673	32/17366	0.00059	0.0319608
GO:0098800	inner mitochondrial membrane protein complex	cellular component	8/162	130/18335	2e-05	0.0119533		GO:0000461	endonucleolytic cleavage to generate mature 3'-end of SSU-rRNA from (SSU-rRNA, 5.8S rRNA, LSU-rRNA)	biological process	4/1673	4/17366	8.6e-05	0.00637384
GO:0022900	electron transport chain	biological process	7/153	80/17366	6.7e-06	0.0155354		GO:0000462	maturation of SSU-rRNA from tricistronic rRNA transcript (SSU-rRNA, 5.8S rRNA, LSU-rRNA)	biological process	18/1673	43/17366	2.7e-08	4.67697e-06
GO:0017144	drug metabolic process	biological process	17/153	550/17366	7.3e-06	0.0155354		GO:0000466	maturation of 5.8S rRNA from tricistronic rRNA transcript (SSU-rRNA, 5.8S rRNA, LSU-rRNA)	biological process	8/1673	19/17366	0.00021	0.0138423
GO:0071396	cellular response to lipid	biological process	16/153	511/17366	1.2e-05	0.0189598		GO:0000469	cleavage involved in rRNA processing	biological process	10/1673	24/17366	3.7e-05	0.00311406
GO:0042773	ATP synthesis coupled electron transport	biological process	6/153	59/17366	1.3e-05	0.0189598		GO:0000478	endonucleolytic cleavage involved in rRNA processing	biological process	7/1673	15/17366	0.00024	0.0154107
GO:0009750	response to fructose	biological process	3/153	6/17366	1.3e-05	0.0189598		GO:0000479	endonucleolytic cleavage of tricistronic rRNA transcript (SSU-rRNA, 5.8S rRNA, LSU-rRNA)	biological process	7/1673	15/17366	0.00024	0.0154107
GO:0015980	energy derivation by oxidation of organic compounds	biological process	10/153	205/17366	1.4e-05	0.0189598		GO:0000502	proteasome complex	cellular component	26/1784	66/18335	1.4e-10	4.82731e-09
GO:0044455	mitochondrial membrane part	cellular component	9/162	195/18335	6e-05	0.0199791		GO:0000702	oxidized base lesion DNA N-glycosylase activity	molecular function	4/1579	5/16779	0.00036	0.0207431
GO:0005747	mitochondrial respiratory chain complex I	cellular component	5/162	50/18335	7.8e-05	0.0199791		GO:0000781	chromosome, telomeric region	cellular component	22/1784	111/18335	0.00093	0.0135568
GO:0030964	NADH dehydrogenase complex	cellular component	5/162	50/18335	7.8e-05	0.0199791		GO:0000784	nuclear chromosome, telomeric region	cellular component	19/1784	88/18335	0.00069	0.0106653
GO:0045271	respiratory chain complex I	cellular component	5/162	50/18335	7.8e-05	0.0199791		GO:0001405	presequence translocase-associated import motor	cellular component	3/1784	3/18335	0.00092	0.013521
GO:0005746	mitochondrial respiratory chain	cellular component	6/162	86/18335	0.00011	0.0246537		GO:0001730	2'-5'-oligoadenylate synthetase activity	molecular function	3/1579	3/16779	0.00083	0.0414089
GO:0031966	mitochondrial membrane	cellular component	14/162	508/18335	0.00017	0.0338678		GO:0002181	cytoplasmic translation	biological process	24/1673	102/17366	2.9e-05	0.00246865
GO:0016651	oxidoreductase activity, acting on NAD(P)H	molecular function	6/154	73/16779	5.6e-05	0.0458192		GO:0002376	immune system process	biological process	230/1673	1949/17366	0.00045	0.0252017
GO:0055114	oxidation-reduction process	biological process	22/153	965/17366	3.9e-05	0.0481288		GO:0002474	antigen processing and presentation of peptide antigen via MHC class I	biological process	20/1673	34/17366	1.6e-12	5.07132e-10
GO:0033993	response to lipid	biological process	21/153	900/17366	4.2e-05	0.0481288		GO:0002478	antigen processing and presentation of exogenous peptide antigen	biological process	7/1673	12/17366	3.9e-05	0.00326395
								GO:0002504	antigen processing and presentation of peptide or polysaccharide antigen via MHC class II	biological process	10/1673	21/17366	8.7e-06	0.000852657
								GO:0003676	nucleic acid binding	molecular function	422/1579	3698/16779	2.1e-06	0.000390505
								GO:0003689	DNA clamp loader activity	molecular function	5/1579	9/16779	0.00067	0.0351406
								GO:0003723	RNA binding	molecular function	284/1579	1496/16779	1e-30	2.0455e-27
								GO:0003725	double-stranded RNA binding	molecular function	17/1579	61/16779	3.1e-05	0.00269832
								GO:0003735	structural constituent of ribosome	molecular function	153/1579	507/16779	1e-30	2.0455e-27
								GO:0003743	translation initiation factor activity	molecular function	15/1579	55/16779	0.00012	0.00876643
								GO:0003746	translation elongation factor activity	molecular function	11/1579	22/16779	1.3e-06	0.000265915
								GO:0003823	antigen binding	molecular function	28/1579	149/16779	0.00029	0.0177073
								GO:0003824	catalytic activity	molecular function	712/1579	5610/16779	3.3e-24	4.5001e-21
								GO:0003899	DNA-directed 5'-3' RNA polymerase activity	molecular function	13/1579	36/16779	1.3e-05	0.00166197
								GO:0004298	threonine-type endopeptidase activity	molecular function	13/1579	24/16779	4e-08	1.25877e-05
								GO:0004549	tRNA-specific ribonuclease activity	molecular function	6/1579	13/16779	0.00066	0.0351406
								GO:0004601	peroxidase activity	molecular function	13/1579	37/16779	1.8e-05	0.0020455
								GO:0004602	glutathione peroxidase activity	molecular function	8/1579	19/16779	0.00018	0.0120718
								GO:0004792	thiosulfate sulfurtransferase activity	molecular function	3/1579	3/16779	0.00083	0.0414089
								GO:0004812	aminoacyl-tRNA ligase activity	molecular function	15/1579	49/16779	2.7e-05	0.00251039
								GO:0005198	structural molecule activity	molecular function	181/1579	898/16779	4.7e-24	4.80693e-21
								GO:0005576	extracellular region	cellular component	423/1784	3681/18335	4.2e-05	0.000801128
								GO:0005615	extracellular space	cellular component	388/1784	3107/18335	1.9e-08	5.67783e-07
								GO:0005622	intracellular	cellular component	1481/1784	12404/18335	1e-30	8.15e-29
								GO:0005623	cell	cellular component	1575/1784	15393/18335	3.4e-08	9.83258e-07
								GO:0005634	nucleus	cellular component	649/1784	5641/18335	5.5e-08	1.54086e-06
								GO:0005665	DNA-directed RNA polymerase II, core complex	cellular component	6/1784	15/18335	0.00194	0.0255766
								GO:0005730	nucleolus	cellular component	128/1784	718/18335	6.6e-12	2.51783e-10
								GO:0005736	DNA-directed RNA polymerase I complex	cellular component	5/1784	11/18335	0.00242	0.0312821
								GO:0005737	cytoplasm	cellular component	1223/1784	8918/18335	1e-30	8.15e-29
								GO:0005739	mitochondrion	cellular component	399/1784	1536/18335	1e-30	8.15e-29
								GO:0005740	mitochondrial envelope	cellular component	155/1784	546/18335	1e-30	8.15e-29
								GO:0005741	mitochondrial outer membrane	cellular component	26/1784	113/18335	2.5e-05	0.000498056
								GO:0005742	mitochondrial outer membrane translocase complex	cellular component	5/1784	9/18335	0.00078	0.0117524
								GO:0005743	mitochondrial inner membrane	cellular component	123/1784	367/18335	1e-30	8.15e-29
								GO:0005744	mitochondrial inner membrane presequence translocase complex	cellular component	7/1784	9/18335	2.5e-06	5.53395e-05
								GO:0005746	mitochondrial respiratory chain	cellular component	30/1784	86/18335	2e-10	6.64074e-09
								GO:0005747	mitochondrial respiratory chain complex I	cellular component	18/1784	50/18335	4.8e-07	1.14752e-05
								GO:0005750	mitochondrial respiratory chain complex III	cellular component	5/1784	12/18335	0.00383	0.0468376
								GO:0005753	mitochondrial proton-transporting ATP synthase complex	cellular component	12/1784	25/18335	1.1e-06	2.56143e-05
								GO:0005758	mitochondrial intermembrane space	cellular component	18/1784	60/18335	9.6e-06	0.000202504
								GO:0005759	mitochondrial matrix	cellular component	92/1784	240/18335	1e-30	8.15e-29
								GO:0005761	mitochondrial ribosome	cellular component	46/1784	81/18335	5.6e-26	3.86185e-24
								GO:0005762	mitochondrial large ribosomal subunit	cellular component	29/1784	51/18335	6.8e-17	2.771e-15
								GO:0005763	mitochondrial small ribosomal subunit	cellular component	13/1784	24/18335	6e-08	1.63e-06
								GO:0005777	peroxisome	cellular component	24/1784	113/18335	0.00019	0.00315435
								GO:0005778	peroxisomal membrane	cellular component	14/1784	47/18335	0.0001	0.00175784
								GO:0005779	integral component of peroxisomal membrane	cellular component	6/1784	17/18335	0.00405	0.048411
								GO:0005784	Sec61 translocon complex	cellular component	3/1784	4/18335	0.00341	0.0427562
								GO:0005829	cytosol	cellular component	437/1784	2919/18335	3.4e-23	2.25785e-21
								GO:0005832	chaperonin-containing T-complex	cellular component	5/1784	12/18335	0.00383	0.0468376
								GO:0005838	proteasome regulatory particle	cellular component	7/1784	18/18335	0.00099	0.0143151
								GO:0005839	proteasome core complex	cellular component	13/1784	23/18335	3e-08	8.81803e-07
								GO:0005840	ribosome	cellular component	176/1784	587/18335	1e-30	8.15e-29
								GO:0005852	eukaryotic translation initiation factor 3 complex	cellular component	6/1784	17/18335	0.00405	0.048411
								GO:0005869	dynactin complex	cellular component	5/1784	8/18335	0.00038	0.00602956
								GO:0006082	organic acid metabolic process	biological process	126/1673	811/17366	3.5e-08	5.66734e-06
								GO:0006091	generation of precursor metabolites and energy	biological process	57/1673	303/17366	6.1e-07	8.11354e-05
								GO:0006096	glycolytic process	biological process	17/1673	77/17366	0.00088	0.0442884
								GO:0006119	oxidative phosphorylation	biological process	22/1673	74/17366	1e-06	0.000125185
								GO:0006139	nucleobase-containing compound metabolic process	biological process	510/1673	4665/17366	0.00028	0.0176744
								GO:0006163	purine nucleotide metabolic process	biological process	81/1673	442/17366	9.5e-09	1.74718e-06
								GO:0006164	purine nucleotide biosynthetic process	biological process	52/1673	288/17366	6.5e-06	0.000667797
								GO:0006165	nucleoside diphosphate phosphorylation	biological process	23/1673	94/17366	2.1e-05	0.00184022
								GO:0006183	GTP biosynthetic process	biological process	6/1673	10/17366	0.00012	0.00843226
								GO:0006213	pyrimidine nucleoside metabolic process	biological process	10/1673	31/17366	0.00045	0.0252017
								GO:0006220	pyrimidine nucleotide metabolic process	biological process	15/1673	37/17366	6.5e-07	8.4939e-05
								GO:0006221	pyrimidine nucleotide biosynthetic process	biological process	13/1673	29/17366	9.1e-07	0.000114884
								GO:0006261	DNA-dependent DNA replication	biological process	25/1673	111/17366	4.3e-05	0.00353907
								GO:0006271	DNA strand elongation involved in DNA replication	biological process	6/1673	10/17366	0.00012	0.00843226
								GO:0006281	DNA repair	biological process	55/1673	367/17366	0.00063	0.0336384
								GO:0006364	rRNA processing	biological process	48/1673	183/17366	7.2e-11	1.72997e-08
								GO:0006396	RNA processing	biological process	115/1673	686/17366	1.9e-09	3.82491e-07
								GO:0006399	tRNA metabolic process	biological process	43/1673	142/17366	4.2e-12	1.25135e-09
								GO:0006400	tRNA modification	biological process	17/1673	56/17366	1.2e-05	0.00113142
								GO:0006403	RNA localization	biological process	27/1673	145/17366	0.00062	0.0332235
								GO:0006412	translation	biological process	215/1673	880/17366	1e-30	2.48283e-27
								GO:0006414	translational elongation	biological process	24/1673	49/17366	2e-12	6.08041e-10
								GO:0006418	tRNA aminoacylation for protein translation	biological process	13/1673	48/17366	0.00045	0.0252017
								GO:0006457	protein folding	biological process	36/1673	156/17366	5.4e-07	7.31307e-05
								GO:0006458	'de novo' protein folding	biological process	11/1673	29/17366	4.3e-05	0.00353907
								GO:0006518	peptide metabolic process	biological process	233/1673	981/17366	1e-30	2.48283e-27
								GO:0006520	cellular amino acid metabolic process	biological process	45/1673	247/17366	2.1e-05	0.00184022
								GO:0006575	cellular modified amino acid metabolic process	biological process	27/1673	114/17366	8.2e-06	0.000818842
								GO:0006605	protein targeting	biological process	46/1673	234/17366	2.1e-06	0.000242509
								GO:0006625	protein targeting to peroxisome	biological process	7/1673	16/17366	0.0004	0.0227435
								GO:0006626	protein targeting to mitochondrion	biological process	26/1673	111/17366	1.5e-05	0.00138792
								GO:0006725	cellular aromatic compound metabolic process	biological process	534/1673	4817/17366	4e-05	0.00332894
								GO:0006732	coenzyme metabolic process	biological process	72/1673	278/17366	2.7e-15	1.29748e-12
								GO:0006733	oxidoreduction coenzyme metabolic process	biological process	39/1673	140/17366	6.5e-10	1.38329e-07
								GO:0006743	ubiquinone metabolic process	biological process	7/1673	15/17366	0.00024	0.0154107
								GO:0006744	ubiquinone biosynthetic process	biological process	7/1673	14/17366	0.00014	0.0095232
								GO:0006749	glutathione metabolic process	biological process	11/1673	32/17366	0.00012	0.00843226
								GO:0006753	nucleoside phosphate metabolic process	biological process	115/1673	553/17366	8.3e-16	4.75558e-13
								GO:0006754	ATP biosynthetic process	biological process	35/1673	116/17366	4.6e-10	9.93133e-08
								GO:0006760	folic acid-containing compound metabolic process	biological process	8/1673	23/17366	0.00095	0.0474904
								GO:0006790	sulfur compound metabolic process	biological process	39/1673	215/17366	8e-05	0.00608041
								GO:0006807	nitrogen compound metabolic process	biological process	1003/1673	8738/17366	5.6e-17	4.17116e-14
								GO:0006839	mitochondrial transport	biological process	45/1673	208/17366	1.6e-07	2.43216e-05
								GO:0006886	intracellular protein transport	biological process	101/1673	700/17366	2.2e-05	0.00190543
								GO:0006955	immune response	biological process	149/1673	1208/17366	0.00082	0.0419778
								GO:0006974	cellular response to DNA damage stimulus	biological process	82/1673	595/17366	0.00056	0.0306703
								GO:0006979	response to oxidative stress	biological process	56/1673	382/17366	0.00097	0.0483281
								GO:0006996	organelle organization	biological process	337/1673	2959/17366	0.00028	0.0176744
								GO:0007005	mitochondrion organization	biological process	82/1673	389/17366	6.2e-12	1.77618e-09
								GO:0007031	peroxisome organization	biological process	11/1673	28/17366	2.9e-05	0.00246865
								GO:0008033	tRNA processing	biological process	27/1673	88/17366	2.9e-08	4.96567e-06
								GO:0008104	protein localization	biological process	219/1673	1827/17366	0.00026	0.0166233
								GO:0008135	translation factor activity, RNA binding	molecular function	28/1579	89/16779	5.2e-09	2.36369e-06
								GO:0008152	metabolic process	biological process	1187/1673	10262/17366	2.7e-26	5.74599e-23
								GO:0008320	protein transmembrane transporter activity	molecular function	8/1579	16/16779	3.9e-05	0.00306825
								GO:0008541	proteasome regulatory particle, lid subcomplex	cellular component	4/1784	7/18335	0.00246	0.0312821
								GO:0008565	protein transporter activity	molecular function	20/1579	78/16779	2.5e-05	0.00243512
								GO:0009055	electron transfer activity	molecular function	22/1579	92/16779	3.3e-05	0.00275516
								GO:0009056	catabolic process	biological process	216/1673	1723/17366	1.9e-05	0.00170508
								GO:0009058	biosynthetic process	biological process	663/1673	5225/17366	1.3e-18	1.38329e-15
								GO:0009059	macromolecule biosynthetic process	biological process	485/1673	4279/17366	1.1e-05	0.00104374
								GO:0009108	coenzyme biosynthetic process	biological process	50/1673	178/17366	1.8e-12	5.58637e-10
								GO:0009116	nucleoside metabolic process	biological process	24/1673	93/17366	5.4e-06	0.000566506
								GO:0009117	nucleotide metabolic process	biological process	114/1673	547/17366	9.5e-16	5.05434e-13
								GO:0009119	ribonucleoside metabolic process	biological process	19/1673	77/17366	9.6e-05	0.00704489
								GO:0009123	nucleoside monophosphate metabolic process	biological process	70/1673	265/17366	2.2e-15	1.09245e-12
								GO:0009124	nucleoside monophosphate biosynthetic process	biological process	47/1673	160/17366	1.4e-12	4.53387e-10
								GO:0009126	purine nucleoside monophosphate metabolic process	biological process	62/1673	244/17366	5.8e-13	2.10738e-10
								GO:0009127	purine nucleoside monophosphate biosynthetic process	biological process	40/1673	141/17366	2.1e-10	4.66921e-08
								GO:0009132	nucleoside diphosphate metabolic process	biological process	27/1673	113/17366	6.9e-06	0.000704036
								GO:0009135	purine nucleoside diphosphate metabolic process	biological process	20/1673	91/17366	0.00034	0.0209297
								GO:0009141	nucleoside triphosphate metabolic process	biological process	70/1673	254/17366	2e-16	1.29539e-13
								GO:0009142	nucleoside triphosphate biosynthetic process	biological process	44/1673	142/17366	9.8e-13	3.39513e-10
								GO:0009144	purine nucleoside triphosphate metabolic process	biological process	66/1673	233/17366	3.3e-16	2.04834e-13
								GO:0009145	purine nucleoside triphosphate biosynthetic process	biological process	41/1673	127/17366	1.3e-12	4.30358e-10
								GO:0009147	pyrimidine nucleoside triphosphate metabolic process	biological process	9/1673	23/17366	0.00016	0.0106884
								GO:0009148	pyrimidine nucleoside triphosphate biosynthetic process	biological process	8/1673	19/17366	0.00021	0.0138423
								GO:0009150	purine ribonucleotide metabolic process	biological process	78/1673	432/17366	3.5e-08	5.66734e-06
								GO:0009152	purine ribonucleotide biosynthetic process	biological process	50/1673	284/17366	2e-05	0.00177345
								GO:0009156	ribonucleoside monophosphate biosynthetic process	biological process	44/1673	152/17366	1.3e-11	3.58631e-09
								GO:0009161	ribonucleoside monophosphate metabolic process	biological process	66/1673	254/17366	3.3e-14	1.44589e-11
								GO:0009163	nucleoside biosynthetic process	biological process	14/1673	39/17366	8.3e-06	0.000818842
								GO:0009165	nucleotide biosynthetic process	biological process	70/1673	343/17366	9.7e-10	1.97946e-07
								GO:0009166	nucleotide catabolic process	biological process	28/1673	122/17366	1.1e-05	0.00104374
								GO:0009167	purine ribonucleoside monophosphate metabolic process	biological process	62/1673	243/17366	4.7e-13	1.78764e-10
								GO:0009168	purine ribonucleoside monophosphate biosynthetic process	biological process	40/1673	141/17366	2.1e-10	4.66921e-08
								GO:0009179	purine ribonucleoside diphosphate metabolic process	biological process	20/1673	91/17366	0.00034	0.0209297
								GO:0009185	ribonucleoside diphosphate metabolic process	biological process	20/1673	93/17366	0.00047	0.0261253
								GO:0009199	ribonucleoside triphosphate metabolic process	biological process	65/1673	232/17366	9.9e-16	5.08553e-13
								GO:0009201	ribonucleoside triphosphate biosynthetic process	biological process	42/1673	132/17366	1.2e-12	4.06282e-10
								GO:0009205	purine ribonucleoside triphosphate metabolic process	biological process	64/1673	226/17366	9.4e-16	5.05434e-13
								GO:0009206	purine ribonucleoside triphosphate biosynthetic process	biological process	41/1673	126/17366	9.6e-13	3.39513e-10
								GO:0009218	pyrimidine ribonucleotide metabolic process	biological process	9/1673	22/17366	0.00011	0.00791628
								GO:0009220	pyrimidine ribonucleotide biosynthetic process	biological process	9/1673	20/17366	4.4e-05	0.00354307
								GO:0009259	ribonucleotide metabolic process	biological process	82/1673	445/17366	5.9e-09	1.09865e-06
								GO:0009260	ribonucleotide biosynthetic process	biological process	54/1673	295/17366	2.8e-06	0.000311281
								GO:0009262	deoxyribonucleotide metabolic process	biological process	9/1673	25/17366	0.00034	0.0209297
								GO:0009295	nucleoid	cellular component	11/1784	41/18335	0.00145	0.0194019
								GO:0009394	2'-deoxyribonucleotide metabolic process	biological process	8/1673	20/17366	0.00032	0.0200296
								GO:0009451	RNA modification	biological process	29/1673	113/17366	6.6e-07	8.54958e-05
								GO:0009636	response to toxic substance	biological process	72/1673	509/17366	0.00057	0.0311036
								GO:0010269	response to selenium ion	biological process	6/1673	10/17366	0.00012	0.00843226
								GO:0010467	gene expression	biological process	532/1673	4616/17366	3.3e-07	4.63775e-05
								GO:0015031	protein transport	biological process	170/1673	1274/17366	5e-06	0.000528262
								GO:0015078	proton transmembrane transporter activity	molecular function	30/1579	125/16779	1.2e-06	0.000258379
								GO:0015450	P-P-bond-hydrolysis-driven protein transmembrane transporter activity	molecular function	6/1579	13/16779	0.00066	0.0351406
								GO:0015833	peptide transport	biological process	171/1673	1316/17366	2.2e-05	0.00190543
								GO:0015919	peroxisomal membrane transport	biological process	7/1673	15/17366	0.00024	0.0154107
								GO:0015934	large ribosomal subunit	cellular component	84/1784	286/18335	4.3e-21	2.33633e-19
								GO:0015935	small ribosomal subunit	cellular component	56/1784	158/18335	1.3e-18	5.97667e-17
								GO:0015980	energy derivation by oxidation of organic compounds	biological process	35/1673	205/17366	0.00059	0.0319608
								GO:0015985	energy coupled proton transport, down electrochemical gradient	biological process	14/1673	27/17366	3.4e-08	5.62776e-06
								GO:0015986	ATP synthesis coupled proton transport	biological process	14/1673	27/17366	3.4e-08	5.62776e-06
								GO:0016053	organic acid biosynthetic process	biological process	56/1673	307/17366	2.1e-06	0.000242509
								GO:0016072	rRNA metabolic process	biological process	52/1673	205/17366	4.6e-11	1.1421e-08
								GO:0016074	snoRNA metabolic process	biological process	8/1673	15/17366	2.5e-05	0.00215275
								GO:0016209	antioxidant activity	molecular function	23/1579	71/16779	6.6e-08	1.92861e-05
								GO:0016226	iron-sulfur cluster assembly	biological process	8/1673	18/17366	0.00013	0.00896579
								GO:0016272	prefoldin complex	cellular component	5/1784	7/18335	0.00015	0.00261117
								GO:0016469	proton-transporting two-sector ATPase complex	cellular component	20/1784	57/18335	1.8e-07	4.54563e-06
								GO:0016491	oxidoreductase activity	molecular function	128/1579	787/16779	3.5e-10	1.78981e-07
								GO:0016531	copper chaperone activity	molecular function	3/1579	3/16779	0.00083	0.0414089
								GO:0016558	protein import into peroxisome matrix	biological process	7/1673	13/17366	7.7e-05	0.00588241
								GO:0016627	oxidoreductase activity, acting on the CH-CH group of donors	molecular function	16/1579	49/16779	5.8e-06	0.0008182
								GO:0016645	oxidoreductase activity, acting on the CH-NH group of donors	molecular function	9/1579	25/16779	0.00029	0.0177073
								GO:0016646	oxidoreductase activity, acting on the CH-NH group of donors, NAD or NADP as acceptor	molecular function	8/1579	17/16779	6.8e-05	0.00515163
								GO:0016684	oxidoreductase activity, acting on peroxide as acceptor	molecular function	15/1579	40/16779	1.6e-06	0.000311695
								GO:0016740	transferase activity	molecular function	256/1579	2163/16779	3.3e-05	0.00275516
								GO:0016741	transferase activity, transferring one-carbon groups	molecular function	32/1579	180/16779	0.00032	0.0189728
								GO:0016742	hydroxymethyl-, formyl- and related transferase activity	molecular function	5/1579	8/16779	0.00032	0.0189728
								GO:0016763	transferase activity, transferring pentosyl groups	molecular function	14/1579	54/16779	0.00035	0.020455
								GO:0016779	nucleotidyltransferase activity	molecular function	33/1579	126/16779	3.9e-08	1.25877e-05
								GO:0016783	sulfurtransferase activity	molecular function	9/1579	11/16779	2.6e-08	1.06366e-05
								GO:0016787	hydrolase activity	molecular function	282/1579	2402/16779	2.3e-05	0.00235233
								GO:0016799	hydrolase activity, hydrolyzing N-glycosyl compounds	molecular function	10/1579	24/16779	3e-05	0.00269832
								GO:0016829	lyase activity	molecular function	33/1579	163/16779	1.9e-05	0.00210078
								GO:0016853	isomerase activity	molecular function	32/1579	151/16779	9.3e-06	0.00126821
								GO:0016860	intramolecular oxidoreductase activity	molecular function	15/1579	50/16779	3.5e-05	0.00280755
								GO:0016874	ligase activity	molecular function	36/1579	169/16779	2.3e-06	0.000392054
								GO:0016875	ligase activity, forming carbon-oxygen bonds	molecular function	15/1579	49/16779	2.7e-05	0.00251039
								GO:0017038	protein import	biological process	37/1673	164/17366	6.8e-07	8.73272e-05
								GO:0017144	drug metabolic process	biological process	103/1673	550/17366	2.4e-11	6.27242e-09
								GO:0019104	DNA N-glycosylase activity	molecular function	7/1579	14/16779	0.00012	0.00876643
								GO:0019205	nucleobase-containing compound kinase activity	molecular function	12/1579	41/16779	0.00027	0.0175329
								GO:0019359	nicotinamide nucleotide biosynthetic process	biological process	22/1673	93/17366	5.6e-05	0.00441393
								GO:0019362	pyridine nucleotide metabolic process	biological process	32/1673	125/17366	1.9e-07	2.80241e-05
								GO:0019363	pyridine nucleotide biosynthetic process	biological process	22/1673	93/17366	5.6e-05	0.00441393
								GO:0019439	aromatic compound catabolic process	biological process	63/1673	378/17366	1.1e-05	0.00104374
								GO:0019538	protein metabolic process	biological process	617/1673	5195/17366	7.4e-11	1.74981e-08
								GO:0019637	organophosphate metabolic process	biological process	151/1673	873/17366	3.8e-13	1.4897e-10
								GO:0019674	NAD metabolic process	biological process	12/1673	37/17366	0.00012	0.00843226
								GO:0019682	glyceraldehyde-3-phosphate metabolic process	biological process	7/1673	17/17366	0.00062	0.0332235
								GO:0019692	deoxyribose phosphate metabolic process	biological process	8/1673	20/17366	0.00032	0.0200296
								GO:0019693	ribose phosphate metabolic process	biological process	86/1673	455/17366	6.9e-10	1.44774e-07
								GO:0019752	carboxylic acid metabolic process	biological process	124/1673	762/17366	2.8e-09	5.34764e-07
								GO:0019770	IgG receptor activity	molecular function	3/1579	3/16779	0.00083	0.0414089
								GO:0019815	B cell receptor complex	cellular component	4/1784	4/18335	8.9e-05	0.00159577
								GO:0019843	rRNA binding	molecular function	23/1579	73/16779	1.2e-07	3.2728e-05
								GO:0019866	organelle inner membrane	cellular component	129/1784	409/18335	1e-30	8.15e-29
								GO:0019867	outer membrane	cellular component	31/1784	133/18335	3.2e-06	6.99707e-05
								GO:0019882	antigen processing and presentation	biological process	35/1673	91/17366	1.6e-13	6.62089e-11
								GO:0019884	antigen processing and presentation of exogenous antigen	biological process	7/1673	14/17366	0.00014	0.0095232
								GO:0022607	cellular component assembly	biological process	248/1673	2128/17366	0.00056	0.0306703
								GO:0022613	ribonucleoprotein complex biogenesis	biological process	97/1673	416/17366	7.6e-17	5.3913e-14
								GO:0022618	ribonucleoprotein complex assembly	biological process	46/1673	210/17366	8.1e-08	1.28368e-05
								GO:0022624	proteasome accessory complex	cellular component	9/1784	25/18335	0.00037	0.00597667
								GO:0022625	cytosolic large ribosomal subunit	cellular component	50/1784	222/18335	1.2e-08	3.70966e-07
								GO:0022626	cytosolic ribosome	cellular component	92/1784	350/18335	2.3e-19	1.14553e-17
								GO:0022627	cytosolic small ribosomal subunit	cellular component	40/1784	121/18335	1.4e-12	5.45696e-11
								GO:0022884	macromolecule transmembrane transporter activity	molecular function	8/1579	19/16779	0.00018	0.0120718
								GO:0022900	electron transport chain	biological process	24/1673	80/17366	2.7e-07	3.90504e-05
								GO:0022904	respiratory electron transport chain	biological process	22/1673	73/17366	7.8e-07	9.93133e-05
								GO:0030150	protein import into mitochondrial matrix	biological process	9/1673	15/17366	2e-06	0.000234598
								GO:0030173	integral component of Golgi membrane	cellular component	11/1784	40/18335	0.00116	0.016377
								GO:0030176	integral component of endoplasmic reticulum membrane	cellular component	18/1784	94/18335	0.00384	0.0468376
								GO:0030490	maturation of SSU-rRNA	biological process	22/1673	61/17366	2.1e-08	3.72425e-06
								GO:0030515	snoRNA binding	molecular function	11/1579	29/16779	3.5e-05	0.00280755
								GO:0030532	small nuclear ribonucleoprotein complex	cellular component	17/1784	70/18335	0.00031	0.005053
								GO:0030684	preribosome	cellular component	21/1784	70/18335	1.8e-06	4.08532e-05
								GO:0030686	90S preribosome	cellular component	8/1784	28/18335	0.00415	0.0492778
								GO:0030687	preribosome, large subunit precursor	cellular component	8/1784	22/18335	0.00073	0.0111871
								GO:0030964	NADH dehydrogenase complex	cellular component	18/1784	50/18335	4.8e-07	1.14752e-05
								GO:0031090	organelle membrane	cellular component	281/1784	1725/18335	1.7e-19	8.70886e-18
								GO:0031125	rRNA 3'-end processing	biological process	8/1673	12/17366	2.5e-06	0.00028214
								GO:0031126	snoRNA 3'-end processing	biological process	5/1673	7/17366	0.00015	0.0101111
								GO:0031163	metallo-sulfur cluster assembly	biological process	8/1673	18/17366	0.00013	0.00896579
								GO:0031228	intrinsic component of Golgi membrane	cellular component	11/1784	42/18335	0.00179	0.0237739
								GO:0031231	intrinsic component of peroxisomal membrane	cellular component	6/1784	17/18335	0.00405	0.048411
								GO:0031300	intrinsic component of organelle membrane	cellular component	37/1784	153/18335	1.4e-07	3.586e-06
								GO:0031301	integral component of organelle membrane	cellular component	37/1784	148/18335	5.5e-08	1.54086e-06
								GO:0031304	intrinsic component of mitochondrial inner membrane	cellular component	11/1784	27/18335	2.1e-05	0.000423067
								GO:0031305	integral component of mitochondrial inner membrane	cellular component	11/1784	27/18335	2.1e-05	0.000423067
								GO:0031390	Ctf18 RFC-like complex	cellular component	5/1784	8/18335	0.00038	0.00602956
								GO:0031903	microbody membrane	cellular component	14/1784	47/18335	0.0001	0.00175784
								GO:0031966	mitochondrial membrane	cellular component	146/1784	508/18335	1e-30	8.15e-29
								GO:0031967	organelle envelope	cellular component	194/1784	867/18335	8.6e-30	6.42492e-28
								GO:0031968	organelle outer membrane	cellular component	30/1784	130/18335	5.7e-06	0.000121668
								GO:0031970	organelle envelope lumen	cellular component	20/1784	68/18335	4.4e-06	9.50506e-05
								GO:0031974	membrane-enclosed lumen	cellular component	474/1784	3246/18335	5e-23	2.98833e-21
								GO:0031975	envelope	cellular component	195/1784	869/18335	4.1e-30	3.19622e-28
								GO:0031981	nuclear lumen	cellular component	370/1784	2923/18335	9.9e-09	3.11416e-07
								GO:0031982	vesicle	cellular component	402/1784	3084/18335	3.3e-11	1.18338e-09
								GO:0032040	small-subunit processome	cellular component	10/1784	33/18335	0.00084	0.0124473
								GO:0032543	mitochondrial translation	biological process	22/1673	47/17366	5.3e-11	1.29433e-08
								GO:0032592	integral component of mitochondrial membrane	cellular component	15/1784	55/18335	0.00017	0.00287557
								GO:0032787	monocarboxylic acid metabolic process	biological process	65/1673	447/17366	0.0005	0.027587
								GO:0032991	protein-containing complex	cellular component	724/1784	4502/18335	1e-30	8.15e-29
								GO:0033036	macromolecule localization	biological process	247/1673	2086/17366	0.00022	0.0144376
								GO:0033108	mitochondrial respiratory chain complex assembly	biological process	17/1673	45/17366	3.9e-07	5.42975e-05
								GO:0033170	protein-DNA loading ATPase activity	molecular function	5/1579	9/16779	0.00067	0.0351406
								GO:0033177	proton-transporting two-sector ATPase complex, proton-transporting domain	cellular component	11/1784	27/18335	2.1e-05	0.000423067
								GO:0033178	proton-transporting two-sector ATPase complex, catalytic domain	cellular component	7/1784	19/18335	0.00143	0.0194019
								GO:0033218	amide binding	molecular function	42/1579	231/16779	2.4e-05	0.00239473
								GO:0033365	protein localization to organelle	biological process	83/1673	574/17366	0.00011	0.00791628
								GO:0034062	5'-3' RNA polymerase activity	molecular function	13/1579	37/16779	1.8e-05	0.0020455
								GO:0034340	response to type I interferon	biological process	9/1673	26/17366	0.00048	0.026582
								GO:0034404	nucleobase-containing small molecule biosynthetic process	biological process	42/1673	163/17366	2e-09	3.92026e-07
								GO:0034427	nuclear-transcribed mRNA catabolic process, exonucleolytic, 3'-5'	biological process	5/1673	7/17366	0.00015	0.0101111
								GO:0034470	ncRNA processing	biological process	76/1673	296/17366	7.4e-16	4.40951e-13
								GO:0034475	U4 snRNA 3'-end processing	biological process	4/1673	5/17366	0.0004	0.0227435
								GO:0034613	cellular protein localization	biological process	154/1673	1204/17366	0.00013	0.00896579
								GO:0034622	cellular protein-containing complex assembly	biological process	117/1673	791/17366	1.4e-06	0.000170949
								GO:0034641	cellular nitrogen compound metabolic process	biological process	716/1673	5560/17366	1.4e-22	2.31731e-19
								GO:0034645	cellular macromolecule biosynthetic process	biological process	471/1673	4182/17366	3.1e-05	0.0026239
								GO:0034655	nucleobase-containing compound catabolic process	biological process	59/1673	333/17366	3e-06	0.00032861
								GO:0034660	ncRNA metabolic process	biological process	97/1673	403/17366	7.9e-18	7.84575e-15
								GO:0034708	methyltransferase complex	cellular component	20/1784	78/18335	4.1e-05	0.000790462
								GO:0034709	methylosome	cellular component	7/1784	11/18335	1.9e-05	0.000396128
								GO:0036094	small molecule binding	molecular function	269/1579	2286/16779	3.1e-05	0.00269832
								GO:0042101	T cell receptor complex	cellular component	7/1784	13/18335	8.3e-05	0.00151856
								GO:0042105	alpha-beta T cell receptor complex	cellular component	4/1784	5/18335	0.00041	0.00639243
								GO:0042254	ribosome biogenesis	biological process	80/1673	299/17366	9.3e-18	8.65888e-15
								GO:0042255	ribosome assembly	biological process	26/1673	87/17366	9.6e-08	1.50538e-05
								GO:0042273	ribosomal large subunit biogenesis	biological process	20/1673	91/17366	0.00034	0.0209297
								GO:0042274	ribosomal small subunit biogenesis	biological process	33/1673	99/17366	7.6e-11	1.76902e-08
								GO:0042277	peptide binding	molecular function	36/1579	206/16779	0.0002	0.0131968
								GO:0042398	cellular modified amino acid biosynthetic process	biological process	11/1673	34/17366	0.00023	0.0150277
								GO:0042455	ribonucleoside biosynthetic process	biological process	14/1673	39/17366	8.3e-06	0.000818842
								GO:0042558	pteridine-containing compound metabolic process	biological process	11/1673	30/17366	6.2e-05	0.00483568
								GO:0042559	pteridine-containing compound biosynthetic process	biological process	7/1673	17/17366	0.00062	0.0332235
								GO:0042579	microbody	cellular component	24/1784	113/18335	0.00019	0.00315435
								GO:0042605	peptide antigen binding	molecular function	17/1579	29/16779	5.7e-11	3.33124e-08
								GO:0042611	MHC protein complex	cellular component	19/1784	25/18335	5.4e-15	2.1516e-13
								GO:0042612	MHC class I protein complex	cellular component	8/1784	11/18335	1e-06	2.35921e-05
								GO:0042613	MHC class II protein complex	cellular component	10/1784	13/18335	1.6e-08	4.86237e-07
								GO:0042645	mitochondrial nucleoid	cellular component	11/1784	41/18335	0.00145	0.0194019
								GO:0042719	mitochondrial intermembrane space protein transporter complex	cellular component	4/1784	4/18335	8.9e-05	0.00159577
								GO:0042773	ATP synthesis coupled electron transport	biological process	20/1673	59/17366	3e-07	4.25629e-05
								GO:0042775	mitochondrial ATP synthesis coupled electron transport	biological process	20/1673	54/17366	5.5e-08	8.81005e-06
								GO:0042886	amide transport	biological process	174/1673	1335/17366	1.6e-05	0.00145337
								GO:0042887	amide transmembrane transporter activity	molecular function	11/1579	37/16779	0.00042	0.0238642
								GO:0043021	ribonucleoprotein complex binding	molecular function	28/1579	109/16779	6.2e-07	0.000140912
								GO:0043038	amino acid activation	biological process	15/1673	52/17366	7.7e-05	0.00588241
								GO:0043039	tRNA aminoacylation	biological process	15/1673	51/17366	6e-05	0.00470432
								GO:0043043	peptide biosynthetic process	biological process	218/1673	892/17366	1e-30	2.48283e-27
								GO:0043142	single-stranded DNA-dependent ATPase activity	molecular function	6/1579	13/16779	0.00066	0.0351406
								GO:0043144	snoRNA processing	biological process	5/1673	9/17366	0.00075	0.0387943
								GO:0043170	macromolecule metabolic process	biological process	879/1673	8183/17366	1.7e-06	0.000202599
								GO:0043209	myelin sheath	cellular component	36/1784	163/18335	2.1e-06	4.70662e-05
								GO:0043226	organelle	cellular component	1403/1784	11246/18335	1e-30	8.15e-29
								GO:0043227	membrane-bounded organelle	cellular component	1263/1784	9971/18335	1e-30	8.15e-29
								GO:0043228	non-membrane-bounded organelle	cellular component	506/1784	3674/18335	3.8e-19	1.793e-17
								GO:0043229	intracellular organelle	cellular component	1321/1784	10283/18335	1e-30	8.15e-29
								GO:0043230	extracellular organelle	cellular component	323/1784	2114/18335	4.6e-18	1.96376e-16
								GO:0043231	intracellular membrane-bounded organelle	cellular component	1131/1784	8539/18335	1e-30	8.15e-29
								GO:0043232	intracellular non-membrane-bounded organelle	cellular component	506/1784	3674/18335	3.8e-19	1.793e-17
								GO:0043233	organelle lumen	cellular component	474/1784	3246/18335	5e-23	2.98833e-21
								GO:0043240	Fanconi anaemia nuclear complex	cellular component	5/1784	12/18335	0.00383	0.0468376
								GO:0043248	proteasome assembly	biological process	9/1673	15/17366	2e-06	0.000234598
								GO:0043436	oxoacid metabolic process	biological process	125/1673	798/17366	2.5e-08	4.38147e-06
								GO:0043574	peroxisomal transport	biological process	7/1673	16/17366	0.0004	0.0227435
								GO:0043603	cellular amide metabolic process	biological process	246/1673	1099/17366	1e-30	2.48283e-27
								GO:0043604	amide biosynthetic process	biological process	227/1673	955/17366	1e-30	2.48283e-27
								GO:0043628	ncRNA 3'-end processing	biological process	9/1673	21/17366	7e-05	0.00540306
								GO:0043933	protein-containing complex subunit organization	biological process	204/1673	1473/17366	3.1e-08	5.24781e-06
								GO:0044085	cellular component biogenesis	biological process	303/1673	2346/17366	1.4e-08	2.54339e-06
								GO:0044183	protein binding involved in protein folding	molecular function	9/1579	25/16779	0.00029	0.0177073
								GO:0044237	cellular metabolic process	biological process	1073/1673	9098/17366	1.3e-24	2.42076e-21
								GO:0044238	primary metabolic process	biological process	1055/1673	9277/17366	3.5e-17	2.74418e-14
								GO:0044248	cellular catabolic process	biological process	193/1673	1508/17366	1.6e-05	0.00145337
								GO:0044249	cellular biosynthetic process	biological process	644/1673	5095/17366	1.7e-17	1.4897e-14
								GO:0044260	cellular macromolecule metabolic process	biological process	752/1673	6977/17366	1.7e-05	0.00153484
								GO:0044265	cellular macromolecule catabolic process	biological process	101/1673	772/17366	0.00087	0.044083
								GO:0044267	cellular protein metabolic process	biological process	559/1673	4462/17366	7.6e-14	3.23478e-11
								GO:0044270	cellular nitrogen compound catabolic process	biological process	63/1673	364/17366	3.1e-06	0.000337085
								GO:0044271	cellular nitrogen compound biosynthetic process	biological process	530/1673	4281/17366	4.6e-12	1.34365e-09
								GO:0044281	small molecule metabolic process	biological process	258/1673	1575/17366	7.1e-19	8.13605e-16
								GO:0044282	small molecule catabolic process	biological process	46/1673	254/17366	2e-05	0.00177345
								GO:0044283	small molecule biosynthetic process	biological process	103/1673	542/17366	9.8e-12	2.75454e-09
								GO:0044391	ribosomal subunit	cellular component	140/1784	446/18335	1e-30	8.15e-29
								GO:0044421	extracellular region part	cellular component	402/1784	3289/18335	1.3e-07	3.37812e-06
								GO:0044422	organelle part	cellular component	938/1784	6778/18335	1e-30	8.15e-29
								GO:0044424	intracellular part	cellular component	1459/1784	11850/18335	1e-30	8.15e-29
								GO:0044428	nuclear part	cellular component	423/1784	3315/18335	1.8e-10	6.08943e-09
								GO:0044429	mitochondrial part	cellular component	224/1784	727/18335	1e-30	8.15e-29
								GO:0044438	microbody part	cellular component	17/1784	59/18335	3e-05	0.000584674
								GO:0044439	peroxisomal part	cellular component	17/1784	59/18335	3e-05	0.000584674
								GO:0044444	cytoplasmic part	cellular component	1063/1784	7063/18335	1e-30	8.15e-29
								GO:0044445	cytosolic part	cellular component	116/1784	460/18335	1.7e-22	9.83258e-21
								GO:0044446	intracellular organelle part	cellular component	932/1784	6594/18335	1e-30	8.15e-29
								GO:0044452	nucleolar part	cellular component	32/1784	159/18335	5.4e-05	0.00100856
								GO:0044455	mitochondrial membrane part	cellular component	67/1784	195/18335	3.7e-21	2.07316e-19
								GO:0044464	cell part	cellular component	1574/1784	15342/18335	8.3e-09	2.65748e-07
								GO:0044743	protein transmembrane import into intracellular organelle	biological process	21/1673	35/17366	2.5e-13	1.00655e-10
								GO:0044769	ATPase activity, coupled to transmembrane movement of ions, rotational mechanism	molecular function	14/1579	32/16779	3.7e-07	9.46044e-05
								GO:0045006	DNA deamination	biological process	4/1673	5/17366	0.0004	0.0227435
								GO:0045039	protein import into mitochondrial inner membrane	biological process	4/1673	4/17366	8.6e-05	0.00637384
								GO:0045184	establishment of protein localization	biological process	185/1673	1358/17366	4.6e-07	6.28681e-05
								GO:0045259	proton-transporting ATP synthase complex	cellular component	14/1784	29/18335	1.2e-07	3.16412e-06
								GO:0045261	proton-transporting ATP synthase complex, catalytic core F(1)	cellular component	4/1784	7/18335	0.00246	0.0312821
								GO:0045263	proton-transporting ATP synthase complex, coupling factor F(o)	cellular component	8/1784	16/18335	5e-05	0.000943684
								GO:0045271	respiratory chain complex I	cellular component	18/1784	50/18335	4.8e-07	1.14752e-05
								GO:0045333	cellular respiration	biological process	32/1673	137/17366	1.7e-06	0.000202599
								GO:0045454	cell redox homeostasis	biological process	17/1673	77/17366	0.00088	0.0442884
								GO:0046031	ADP metabolic process	biological process	18/1673	83/17366	0.00079	0.0405815
								GO:0046034	ATP metabolic process	biological process	56/1673	207/17366	4.8e-13	1.78764e-10
								GO:0046131	pyrimidine ribonucleoside metabolic process	biological process	9/1673	27/17366	0.00066	0.0351144
								GO:0046132	pyrimidine ribonucleoside biosynthetic process	biological process	9/1673	20/17366	4.4e-05	0.00354307
								GO:0046134	pyrimidine nucleoside biosynthetic process	biological process	9/1673	20/17366	4.4e-05	0.00354307
								GO:0046390	ribose phosphate biosynthetic process	biological process	54/1673	297/17366	3.5e-06	0.000375104
								GO:0046394	carboxylic acid biosynthetic process	biological process	56/1673	305/17366	1.7e-06	0.000202599
								GO:0046434	organophosphate catabolic process	biological process	33/1673	168/17366	5.6e-05	0.00441393
								GO:0046483	heterocycle metabolic process	biological process	534/1673	4777/17366	1.5e-05	0.00138792
								GO:0046496	nicotinamide nucleotide metabolic process	biological process	32/1673	125/17366	1.9e-07	2.80241e-05
								GO:0046700	heterocycle catabolic process	biological process	64/1673	368/17366	2.2e-06	0.000252103
								GO:0046826	negative regulation of protein export from nucleus	biological process	4/1673	5/17366	0.0004	0.0227435
								GO:0046907	intracellular transport	biological process	147/1673	1116/17366	4.4e-05	0.00354307
								GO:0046933	proton-transporting ATP synthase activity, rotational mechanism	molecular function	9/1579	18/16779	1.3e-05	0.00166197
								GO:0046939	nucleotide phosphorylation	biological process	25/1673	102/17366	9.2e-06	0.000895767
								GO:0048002	antigen processing and presentation of peptide antigen	biological process	26/1673	49/17366	2e-14	9.31063e-12
								GO:0048037	cofactor binding	molecular function	82/1579	504/16779	5.6e-07	0.000134762
								GO:0050662	coenzyme binding	molecular function	48/1579	274/16779	1.8e-05	0.0020455
								GO:0051082	unfolded protein binding	molecular function	22/1579	80/16779	2.9e-06	0.000456304
								GO:0051186	cofactor metabolic process	biological process	103/1673	385/17366	1.6e-22	2.38352e-19
								GO:0051188	cofactor biosynthetic process	biological process	60/1673	217/17366	2.4e-14	1.08342e-11
								GO:0051287	NAD binding	molecular function	15/1579	63/16779	0.0006	0.0336247
								GO:0051536	iron-sulfur cluster binding	molecular function	16/1579	54/16779	2.3e-05	0.00235233
								GO:0051540	metal cluster binding	molecular function	16/1579	54/16779	2.3e-05	0.00235233
								GO:0051649	establishment of localization in cell	biological process	170/1673	1407/17366	0.00093	0.0466472
								GO:0051920	peroxiredoxin activity	molecular function	5/1579	7/16779	0.00013	0.00901407
								GO:0055086	nucleobase-containing small molecule metabolic process	biological process	126/1673	615/17366	1.1e-16	7.4485e-14
								GO:0055114	oxidation-reduction process	biological process	156/1673	965/17366	3.7e-11	9.34219e-09
								GO:0061077	chaperone-mediated protein folding	biological process	13/1673	51/17366	0.00085	0.0433646
								GO:0065002	intracellular protein transmembrane transport	biological process	22/1673	45/17366	1.8e-11	4.78832e-09
								GO:0065003	protein-containing complex assembly	biological process	191/1673	1313/17366	2e-09	3.92026e-07
								GO:0070003	threonine-type peptidase activity	molecular function	13/1579	24/16779	4e-08	1.25877e-05
								GO:0070013	intracellular organelle lumen	cellular component	474/1784	3243/18335	4.1e-23	2.62546e-21
								GO:0070062	extracellular exosome	cellular component	322/1784	2097/18335	2.5e-18	1.12063e-16
								GO:0070069	cytochrome complex	cellular component	10/1784	35/18335	0.0014	0.0194019
								GO:0070199	establishment of protein localization to chromosome	biological process	8/1673	21/17366	0.00047	0.0261253
								GO:0070469	respiratory chain	cellular component	34/1784	100/18335	2.8e-11	1.02457e-09
								GO:0070585	protein localization to mitochondrion	biological process	30/1673	127/17366	2.8e-06	0.000311281
								GO:0070670	response to interleukin-4	biological process	10/1673	31/17366	0.00045	0.0252017
								GO:0070727	cellular macromolecule localization	biological process	156/1673	1215/17366	9.4e-05	0.00693227
								GO:0071025	RNA surveillance	biological process	6/1673	13/17366	0.00075	0.0387943
								GO:0071051	polyadenylation-dependent snoRNA 3'-end processing	biological process	4/1673	5/17366	0.0004	0.0227435
								GO:0071256	translocon complex	cellular component	3/1784	4/18335	0.00341	0.0427562
								GO:0071353	cellular response to interleukin-4	biological process	10/1673	28/17366	0.00017	0.0113058
								GO:0071541	eukaryotic translation initiation factor 3 complex, eIF3m	cellular component	4/1784	7/18335	0.00246	0.0312821
								GO:0071704	organic substance metabolic process	biological process	1100/1673	9606/17366	4.6e-20	5.71052e-17
								GO:0071705	nitrogen compound transport	biological process	193/1673	1584/17366	0.00027	0.0171888
								GO:0071806	protein transmembrane transport	biological process	25/1673	57/17366	1.6e-11	4.33367e-09
								GO:0071826	ribonucleoprotein complex subunit organization	biological process	49/1673	220/17366	1.8e-08	3.23067e-06
								GO:0071840	cellular component organization or biogenesis	biological process	562/1673	5029/17366	8e-06	0.000810721
								GO:0072330	monocarboxylic acid biosynthetic process	biological process	36/1673	215/17366	0.00072	0.0381702
								GO:0072521	purine-containing compound metabolic process	biological process	87/1673	476/17366	3.1e-09	5.84566e-07
								GO:0072522	purine-containing compound biosynthetic process	biological process	55/1673	296/17366	1.4e-06	0.000170949
								GO:0072524	pyridine-containing compound metabolic process	biological process	32/1673	129/17366	4.1e-07	5.65534e-05
								GO:0072525	pyridine-containing compound biosynthetic process	biological process	22/1673	97/17366	0.00011	0.00791628
								GO:0072527	pyrimidine-containing compound metabolic process	biological process	16/1673	57/17366	6.5e-05	0.00504326
								GO:0072528	pyrimidine-containing compound biosynthetic process	biological process	13/1673	32/17366	3.5e-06	0.000375104
								GO:0072594	establishment of protein localization to organelle	biological process	59/1673	331/17366	2.4e-06	0.000272922
								GO:0072655	establishment of protein localization to mitochondrion	biological process	29/1673	124/17366	5e-06	0.000528262
								GO:0072657	protein localization to membrane	biological process	45/1673	268/17366	0.00016	0.0106884
								GO:0072662	protein localization to peroxisome	biological process	7/1673	16/17366	0.0004	0.0227435
								GO:0072663	establishment of protein localization to peroxisome	biological process	7/1673	16/17366	0.0004	0.0227435
								GO:0090150	establishment of protein localization to membrane	biological process	31/1673	138/17366	5.9e-06	0.000610363
								GO:0090151	establishment of protein localization to mitochondrial membrane	biological process	7/1673	8/17366	5.6e-07	7.5156e-05
								GO:0090305	nucleic acid phosphodiester bond hydrolysis	biological process	36/1673	216/17366	0.00079	0.0405815
								GO:0090407	organophosphate biosynthetic process	biological process	98/1673	515/17366	2.9e-11	7.4485e-09
								GO:0090502	RNA phosphodiester bond hydrolysis, endonucleolytic	biological process	18/1673	60/17366	8.3e-06	0.000818842
								GO:0090670	RNA localization to Cajal body	biological process	7/1673	16/17366	0.0004	0.0227435
								GO:0090671	telomerase RNA localization to Cajal body	biological process	7/1673	16/17366	0.0004	0.0227435
								GO:0090672	telomerase RNA localization	biological process	7/1673	16/17366	0.0004	0.0227435
								GO:0090685	RNA localization to nucleus	biological process	7/1673	16/17366	0.0004	0.0227435
								GO:0097159	organic cyclic compound binding	molecular function	611/1579	5637/16779	4.6e-06	0.000672093
								GO:0097237	cellular response to toxic substance	biological process	38/1673	210/17366	0.0001	0.00730245
								GO:0097421	liver regeneration	biological process	12/1673	45/17366	0.00086	0.043725
								GO:0097525	spliceosomal snRNP complex	cellular component	15/1784	65/18335	0.00119	0.0166693
								GO:0097526	spliceosomal tri-snRNP complex	cellular component	9/1784	31/18335	0.00213	0.0278766
								GO:0097747	RNA polymerase activity	molecular function	13/1579	37/16779	1.8e-05	0.0020455
								GO:0098573	intrinsic component of mitochondrial membrane	cellular component	15/1784	55/18335	0.00017	0.00287557
								GO:0098588	bounding membrane of organelle	cellular component	134/1784	1056/18335	0.00074	0.0112442
								GO:0098687	chromosomal region	cellular component	40/1784	250/18335	0.00115	0.0163647
								GO:0098754	detoxification	biological process	25/1673	89/17366	6.2e-07	8.17358e-05
								GO:0098796	membrane protein complex	cellular component	142/1784	959/18335	1.9e-07	4.73153e-06
								GO:0098798	mitochondrial protein complex	cellular component	111/1784	242/18335	1e-30	8.15e-29
								GO:0098799	outer mitochondrial membrane protein complex	cellular component	6/1784	11/18335	0.00025	0.00411239
								GO:0098800	inner mitochondrial membrane protein complex	cellular component	52/1784	130/18335	4.3e-20	2.26762e-18
								GO:0098803	respiratory chain complex	cellular component	30/1784	85/18335	1.4e-10	4.82731e-09
								GO:0098869	cellular oxidant detoxification	biological process	24/1673	80/17366	2.7e-07	3.90504e-05
								GO:0099132	ATP hydrolysis coupled cation transmembrane transport	biological process	16/1673	58/17366	8.1e-05	0.00612516
								GO:0101031	chaperone complex	cellular component	6/1784	13/18335	0.00079	0.0118039
								GO:0120114	Sm-like protein family complex	cellular component	19/1784	79/18335	0.00016	0.00275846
								GO:0140053	mitochondrial gene expression	biological process	25/1673	63/17366	2.2e-10	4.81962e-08
								GO:0140097	catalytic activity, acting on DNA	molecular function	34/1579	180/16779	6.2e-05	0.0047857
								GO:0140098	catalytic activity, acting on RNA	molecular function	71/1579	311/16779	1.1e-12	9.0002e-10
								GO:0140101	catalytic activity, acting on a tRNA	molecular function	36/1579	106/16779	2.8e-12	1.90913e-09
								GO:1900262	regulation of DNA-directed DNA polymerase activity	biological process	5/1673	8/17366	0.00036	0.0215378
								GO:1900264	positive regulation of DNA-directed DNA polymerase activity	biological process	5/1673	8/17366	0.00036	0.0215378
								GO:1901070	guanosine-containing compound biosynthetic process	biological process	6/1673	13/17366	0.00075	0.0387943
								GO:1901135	carbohydrate derivative metabolic process	biological process	147/1673	946/17366	2.3e-09	4.44975e-07
								GO:1901137	carbohydrate derivative biosynthetic process	biological process	99/1673	613/17366	1.7e-07	2.55807e-05
								GO:1901265	nucleoside phosphate binding	molecular function	232/1579	1973/16779	0.00013	0.00901407
								GO:1901292	nucleoside phosphate catabolic process	biological process	29/1673	130/17366	1.3e-05	0.00121799
								GO:1901293	nucleoside phosphate biosynthetic process	biological process	71/1673	349/17366	8.5e-10	1.75867e-07
								GO:1901360	organic cyclic compound metabolic process	biological process	552/1673	4958/17366	1.6e-05	0.00145337
								GO:1901361	organic cyclic compound catabolic process	biological process	67/1673	402/17366	5.8e-06	0.000604214
								GO:1901363	heterocyclic compound binding	molecular function	606/1579	5564/16779	2.6e-06	0.000425464
								GO:1901564	organonitrogen compound metabolic process	biological process	759/1673	6001/17366	4.5e-22	6.09423e-19
								GO:1901566	organonitrogen compound biosynthetic process	biological process	364/1673	1785/17366	1e-30	2.48283e-27
								GO:1901575	organic substance catabolic process	biological process	198/1673	1463/17366	2.8e-07	4.01073e-05
								GO:1901576	organic substance biosynthetic process	biological process	650/1673	5155/17366	1.9e-17	1.57246e-14
								GO:1901657	glycosyl compound metabolic process	biological process	26/1673	109/17366	1e-05	0.000967338
								GO:1901659	glycosyl compound biosynthetic process	biological process	15/1673	41/17366	3e-06	0.00032861
								GO:1901661	quinone metabolic process	biological process	8/1673	18/17366	0.00013	0.00896579
								GO:1901663	quinone biosynthetic process	biological process	7/1673	14/17366	0.00014	0.0095232
								GO:1902494	catalytic complex	cellular component	193/1784	1251/18335	2.8e-11	1.02457e-09
								GO:1902555	endoribonuclease complex	cellular component	7/1784	19/18335	0.00143	0.0194019
								GO:1902600	proton transmembrane transport	biological process	33/1673	130/17366	1.5e-07	2.30366e-05
								GO:1903405	protein localization to nuclear body	biological process	5/1673	8/17366	0.00036	0.0215378
								GO:1903561	extracellular vesicle	cellular component	323/1784	2110/18335	3.5e-18	1.53061e-16
								GO:1904400	response to Thyroid stimulating hormone	biological process	4/1673	5/17366	0.0004	0.0227435
								GO:1904401	cellular response to Thyroid stimulating hormone	biological process	4/1673	4/17366	8.6e-05	0.00637384
								GO:1904587	response to glycoprotein	biological process	5/1673	9/17366	0.00075	0.0387943
								GO:1904588	cellular response to glycoprotein	biological process	4/1673	4/17366	8.6e-05	0.00637384
								GO:1904680	peptide transmembrane transporter activity	molecular function	9/1579	25/16779	0.00029	0.0177073
								GO:1904851	positive regulation of establishment of protein localization to telomere	biological process	5/1673	9/17366	0.00075	0.0387943
								GO:1904867	protein localization to Cajal body	biological process	5/1673	8/17366	0.00036	0.0215378
								GO:1904869	regulation of protein localization to Cajal body	biological process	5/1673	8/17366	0.00036	0.0215378
								GO:1904871	positive regulation of protein localization to Cajal body	biological process	5/1673	8/17366	0.00036	0.0215378
								GO:1904874	positive regulation of telomerase RNA localization to Cajal body	biological process	6/1673	13/17366	0.00075	0.0387943
								GO:1905348	endonuclease complex	cellular component	7/1784	19/18335	0.00143	0.0194019
								GO:1905368	peptidase complex	cellular component	26/1784	86/18335	9.1e-08	2.43527e-06
								GO:1905369	endopeptidase complex	cellular component	26/1784	67/18335	2.1e-10	6.846e-09
								GO:1990173	protein localization to nucleoplasm	biological process	5/1673	8/17366	0.00036	0.0215378
								GO:1990204	oxidoreductase complex	cellular component	27/1784	103/18335	1.2e-06	2.75846e-05
								GO:1990234	transferase complex	cellular component	94/1784	707/18335	0.00107	0.0153481
								GO:1990542	mitochondrial transmembrane transport	biological process	23/1673	53/17366	1.3e-10	2.9794e-08
								GO:1990748	cellular detoxification	biological process	25/1673	83/17366	1.4e-07	2.17248e-05
								GO:1990904	ribonucleoprotein complex	cellular component	252/1784	1044/18335	1e-30	8.15e-29
								GO:1990932	5.8S rRNA binding	molecular function	6/1579	7/16779	4.4e-06	0.000666681

## Sheet: D367
GO.ID	Term	Ontology	Significant	Annotated	Pvalue	Qvalue		GO.ID	Term	Ontology	Significant	Annotated	Pvalue	Qvalue
GO:0005576	extracellular region	cellular component	59/150	3681/18335	4.2e-08	6.57433e-05		GO:0005506	iron ion binding	molecular function	11/107	206/16779	8.1e-08	0.000331371				down	up
GO:0005615	extracellular space	cellular component	52/150	3107/18335	1.1e-07	6.57433e-05		GO:0006880	intracellular sequestering of iron ion	biological process	5/111	19/17366	1.1e-07	0.000819335				67	44
GO:0042571	immunoglobulin complex, circulating	cellular component	9/150	98/18335	1.1e-07	6.57433e-05		GO:0097577	sequestering of iron ion	biological process	5/111	19/17366	1.1e-07	0.000819335
GO:0019814	immunoglobulin complex	cellular component	9/150	102/18335	1.5e-07	6.72375e-05		GO:0008199	ferric iron binding	molecular function	5/107	25/16779	4.6e-07	0.00094093
GO:0044421	extracellular region part	cellular component	53/150	3289/18335	2.6e-07	9.3236e-05		GO:0004497	monooxygenase activity	molecular function	8/107	121/16779	1e-06	0.00136367
GO:0003823	antigen binding	molecular function	11/135	149/16779	3.3e-08	0.000135003		GO:0044255	cellular lipid metabolic process	biological process	19/111	771/17366	4e-07	0.00198627
GO:0034987	immunoglobulin receptor binding	molecular function	9/135	103/16779	1.4e-07	0.00028637		GO:0006879	cellular iron ion homeostasis	biological process	6/111	49/17366	6.7e-07	0.00249525
GO:0006911	phagocytosis, engulfment	biological process	10/139	120/17366	4.3e-08	0.000357528		GO:0051238	sequestering of metal ion	biological process	5/111	29/17366	1e-06	0.0029794
GO:0099024	plasma membrane invagination	biological process	10/139	128/17366	7.9e-08	0.000357528		GO:0015291	secondary active transmembrane transporter activity	molecular function	9/107	192/16779	3.8e-06	0.00343644
GO:0051251	positive regulation of lymphocyte activation	biological process	14/139	296/17366	1.1e-07	0.000357528		GO:0034987	immunoglobulin receptor binding	molecular function	7/107	103/16779	4.2e-06	0.00343644
GO:0006909	phagocytosis	biological process	12/139	209/17366	1.2e-07	0.000357528		GO:0020037	heme binding	molecular function	8/107	156/16779	7e-06	0.00477283
GO:0010324	membrane invagination	biological process	10/139	134/17366	1.2e-07	0.000357528		GO:0046906	tetrapyrrole binding	molecular function	8/107	162/16779	9.2e-06	0.00485806
GO:0006958	complement activation, classical pathway	biological process	9/139	107/17366	1.9e-07	0.00044691		GO:0016491	oxidoreductase activity	molecular function	17/107	787/16779	9.5e-06	0.00485806
GO:0006910	phagocytosis, recognition	biological process	9/139	108/17366	2.1e-07	0.00044691		GO:0015294	solute:cation symporter activity	molecular function	6/107	83/16779	1.5e-05	0.0061365
GO:0002696	positive regulation of leukocyte activation	biological process	14/139	322/17366	3.1e-07	0.000577259		GO:0005355	glucose transmembrane transporter activity	molecular function	4/107	25/16779	1.8e-05	0.0061365
GO:0002455	humoral immune response mediated by circulating immunoglobulin	biological process	9/139	115/17366	3.6e-07	0.00059588		GO:0048037	cofactor binding	molecular function	13/107	504/16779	1.9e-05	0.0061365
GO:0050867	positive regulation of cell activation	biological process	14/139	330/17366	4.2e-07	0.000625674		GO:0004365	glyceraldehyde-3-phosphate dehydrogenase (NAD+) (phosphorylating) activity	molecular function	3/107	9/16779	2.1e-05	0.0061365
GO:0009986	cell surface	cellular component	19/150	685/18335	3.3e-06	0.00098615		GO:0043891	glyceraldehyde-3-phosphate dehydrogenase (NAD(P)+) (phosphorylating) activity	molecular function	3/107	9/16779	2.1e-05	0.0061365
GO:0140014	mitotic nuclear division	biological process	11/139	208/17366	9.2e-07	0.00124593		GO:0016705	oxidoreductase activity, acting on paired donors, with incorporation or reduction of molecular oxyge...	molecular function	8/107	182/16779	2.1e-05	0.0061365
GO:0006956	complement activation	biological process	9/139	132/17366	1.1e-06	0.00126052		GO:0015149	hexose transmembrane transporter activity	molecular function	4/107	27/16779	2.5e-05	0.00681833
GO:0050853	B cell receptor signaling pathway	biological process	9/139	132/17366	1.1e-06	0.00126052		GO:0055114	oxidation-reduction process	biological process	20/111	965/17366	2.8e-06	0.00695193
GO:0009897	external side of plasma membrane	cellular component	12/150	300/18335	6.8e-06	0.00174177		GO:0072376	protein activation cascade	biological process	8/111	143/17366	3.8e-06	0.00808694
GO:0008037	cell recognition	biological process	10/139	182/17366	2.1e-06	0.00218489		GO:0015145	monosaccharide transmembrane transporter activity	molecular function	4/107	29/16779	3.3e-05	0.00843769
GO:0072376	protein activation cascade	biological process	9/139	143/17366	2.2e-06	0.00218489		GO:0022804	active transmembrane transporter activity	molecular function	10/107	319/16779	3.7e-05	0.00863656
GO:0072562	blood microparticle	cellular component	9/150	173/18335	1.3e-05	0.00291362		GO:0051119	sugar transmembrane transporter activity	molecular function	4/107	30/16779	3.8e-05	0.00863656
GO:0051383	kinetochore organization	biological process	4/139	15/17366	5e-06	0.00465531		GO:0055072	iron ion homeostasis	biological process	6/111	69/17366	5.1e-06	0.00926924
GO:0002694	regulation of leukocyte activation	biological process	15/139	469/17366	5.4e-06	0.00471738		GO:0032787	monocarboxylic acid metabolic process	biological process	13/111	447/17366	5.6e-06	0.00926924
GO:0051249	regulation of lymphocyte activation	biological process	14/139	412/17366	5.7e-06	0.00471738		GO:0006629	lipid metabolic process	biological process	20/111	1018/17366	6.3e-06	0.00938511
GO:0098552	side of membrane	cellular component	14/150	457/18335	2.4e-05	0.00478133		GO:0015293	symporter activity	molecular function	6/107	104/16779	5.3e-05	0.0114117
GO:0007088	regulation of mitotic nuclear division	biological process	8/139	123/17366	6.5e-06	0.00491601		GO:0046916	cellular transition metal ion homeostasis	biological process	6/111	82/17366	1.4e-05	0.0186212
GO:0050871	positive regulation of B cell activation	biological process	9/139	163/17366	6.6e-06	0.00491601		GO:0006826	iron ion transport	biological process	5/111	49/17366	1.5e-05	0.0186212
GO:0002684	positive regulation of immune system process	biological process	19/139	748/17366	8.2e-06	0.00555252		GO:0016712	oxidoreductase activity, acting on paired donors, with incorporation or reduction of molecular oxyge...	molecular function	4/107	38/16779	9.8e-05	0.0200459
GO:0002376	immune system process	biological process	34/139	1949/17366	8.2e-06	0.00555252		GO:0046943	carboxylic acid transmembrane transporter activity	molecular function	6/107	121/16779	0.00012	0.0233771
GO:0002250	adaptive immune response	biological process	12/139	322/17366	1.1e-05	0.00630258		GO:0046942	carboxylic acid transport	biological process	9/111	237/17366	2.1e-05	0.0234096
GO:0050865	regulation of cell activation	biological process	15/139	498/17366	1.1e-05	0.00630258		GO:0006956	complement activation	biological process	7/111	132/17366	2.2e-05	0.0234096
GO:0016064	immunoglobulin mediated immune response	biological process	9/139	174/17366	1.1e-05	0.00630258		GO:0005342	organic acid transmembrane transporter activity	molecular function	6/107	122/16779	0.00013	0.0241741
GO:0002449	lymphocyte mediated immunity	biological process	11/139	270/17366	1.1e-05	0.00630258		GO:0015849	organic acid transport	biological process	9/111	243/17366	2.6e-05	0.0258215
GO:0019724	B cell mediated immunity	biological process	9/139	175/17366	1.2e-05	0.00662089		GO:0005215	transporter activity	molecular function	19/107	1177/16779	0.00015	0.0266804
GO:0001525	angiogenesis	biological process	12/139	329/17366	1.4e-05	0.00719166		GO:0015144	carbohydrate transmembrane transporter activity	molecular function	4/107	43/16779	0.00016	0.0272733
GO:0002460	adaptive immune response based on somatic recombination of immune receptors built from immunoglobuli...	biological process	11/139	276/17366	1.4e-05	0.00719166		GO:0050851	antigen receptor-mediated signaling pathway	biological process	8/111	193/17366	3.3e-05	0.0307251
GO:0002768	immune response-regulating cell surface receptor signaling pathway	biological process	10/139	228/17366	1.5e-05	0.0074485		GO:0042571	immunoglobulin complex, circulating	cellular component	6/111	98/18335	2.9e-05	0.032274
GO:0006959	humoral immune response	biological process	9/139	188/17366	2.1e-05	0.0100915		GO:0019814	immunoglobulin complex	cellular component	6/111	102/18335	3.6e-05	0.032274
GO:0051783	regulation of nuclear division	biological process	8/139	148/17366	2.5e-05	0.0112856		GO:0005324	long-chain fatty acid transporter activity	molecular function	2/107	4/16779	0.00024	0.0392736
GO:0050851	antigen receptor-mediated signaling pathway	biological process	9/139	193/17366	2.5e-05	0.0112856		GO:0055076	transition metal ion homeostasis	biological process	6/111	105/17366	5.7e-05	0.0499488
GO:0050864	regulation of B cell activation	biological process	9/139	194/17366	2.6e-05	0.0113918
GO:0046649	lymphocyte activation	biological process	16/139	604/17366	2.7e-05	0.011492
GO:0000779	condensed chromosome, centromeric region	cellular component	5/150	54/18335	7.8e-05	0.0139854
GO:0045321	leukocyte activation	biological process	17/139	703/17366	4.7e-05	0.0194489
GO:0006952	defense response	biological process	22/139	1091/17366	5.4e-05	0.0217416
GO:0042742	defense response to bacterium	biological process	10/139	266/17366	5.7e-05	0.0223455
GO:0002429	immune response-activating cell surface receptor signaling pathway	biological process	9/139	217/17366	6.3e-05	0.0240644
GO:0002764	immune response-regulating signaling pathway	biological process	11/139	327/17366	6.5e-05	0.0242076
GO:0000280	nuclear division	biological process	11/139	330/17366	7.1e-05	0.0257972
GO:0002443	leukocyte mediated immunity	biological process	11/139	332/17366	7.5e-05	0.0263296
GO:0016043	cellular component organization	biological process	60/139	4843/17366	7.6e-05	0.0263296
GO:0051382	kinetochore assembly	biological process	3/139	11/17366	7.9e-05	0.0267469
GO:0000775	chromosome, centromeric region	cellular component	7/150	142/18335	0.00017	0.02771
GO:0006955	immune response	biological process	23/139	1208/17366	8.7e-05	0.0288009
GO:0050776	regulation of immune response	biological process	15/139	598/17366	9e-05	0.0291463
GO:0006897	endocytosis	biological process	14/139	533/17366	9.7e-05	0.0307449
GO:0048514	blood vessel morphogenesis	biological process	12/139	404/17366	0.0001	0.0310354
GO:0098542	defense response to other organism	biological process	12/139	421/17366	0.00015	0.0438147
GO:0001568	blood vessel development	biological process	13/139	487/17366	0.00015	0.0438147
GO:0009617	response to bacterium	biological process	14/139	557/17366	0.00015	0.0438147
GO:0002682	regulation of immune system process	biological process	20/139	1014/17366	0.00017	0.0477828
GO:0050778	positive regulation of immune response	biological process	13/139	495/17366	0.00017	0.0477828
GO:0048285	organelle fission	biological process	11/139	367/17366	0.00018	0.0496567

## Sheet: D549
GO.ID	Term	Ontology	Significant	Annotated	Pvalue	Qvalue		GO.ID	Term	Ontology	Significant	Annotated	Pvalue	Qvalue
GO:0071417	cellular response to organonitrogen compound	biological process	26/288	436/17366	1.9e-08	0.000223455		GO:0006955	immune response	biological process	92/391	1208/17366	5.5e-26	8.19335e-22				down	up
GO:1901699	cellular response to nitrogen compound	biological process	28/288	509/17366	3e-08	0.000223455		GO:0002377	immunoglobulin production	biological process	37/391	224/17366	1.3e-21	9.68305e-18				114	81
GO:0060255	regulation of macromolecule metabolic process	biological process	118/288	4774/17366	4.5e-07	0.00223455		GO:0002376	immune system process	biological process	111/391	1949/17366	4.2e-21	2.08558e-17
GO:0006464	cellular protein modification process	biological process	85/288	3133/17366	1.1e-06	0.00327734		GO:0002440	production of molecular mediator of immune response	biological process	39/391	285/17366	1e-19	3.72425e-16
GO:0036211	protein modification process	biological process	85/288	3133/17366	1.1e-06	0.00327734		GO:0005576	extracellular region	cellular component	161/425	3681/18335	7.8e-18	1.39854e-14
GO:0010468	regulation of gene expression	biological process	89/288	3403/17366	2.7e-06	0.00506498		GO:0044421	extracellular region part	cellular component	146/425	3289/18335	1.9e-16	1.70335e-13
GO:0043412	macromolecule modification	biological process	87/288	3308/17366	3e-06	0.00506498		GO:0005615	extracellular space	cellular component	140/425	3107/18335	3.2e-16	1.91253e-13
GO:1903522	regulation of blood circulation	biological process	14/288	189/17366	3.4e-06	0.00506498		GO:0003823	antigen binding	molecular function	21/353	149/16779	5.6e-12	2.29096e-08
GO:0071868	cellular response to monoamine stimulus	biological process	6/288	26/17366	3.4e-06	0.00506498		GO:0019814	immunoglobulin complex	cellular component	16/425	102/18335	1.6e-09	7.172e-07
GO:0071870	cellular response to catecholamine stimulus	biological process	6/288	26/17366	3.4e-06	0.00506498		GO:0050853	B cell receptor signaling pathway	biological process	18/391	132/17366	9.9e-10	2.94961e-06
GO:0008016	regulation of heart contraction	biological process	12/288	141/17366	4.1e-06	0.00508981		GO:0006952	defense response	biological process	56/391	1091/17366	5.8e-09	1.30349e-05
GO:0048468	cell development	biological process	54/288	1737/17366	4.1e-06	0.00508981		GO:0002455	humoral immune response mediated by circulating immunoglobulin	biological process	16/391	115/17366	6.3e-09	1.30349e-05
GO:0032989	cellular component morphogenesis	biological process	33/288	863/17366	7e-06	0.0074485		GO:0006956	complement activation	biological process	17/391	132/17366	7e-09	1.30349e-05
GO:0000902	cell morphogenesis	biological process	31/288	788/17366	7.7e-06	0.0074485		GO:0048002	antigen processing and presentation of peptide antigen	biological process	11/391	49/17366	8.9e-09	1.41521e-05
GO:0071872	cellular response to epinephrine stimulus	biological process	4/288	9/17366	8.7e-06	0.0074485		GO:0006959	humoral immune response	biological process	20/391	188/17366	9.5e-09	1.41521e-05
GO:0065008	regulation of biological quality	biological process	77/288	2898/17366	9.8e-06	0.0074485		GO:0042571	immunoglobulin complex, circulating	cellular component	14/425	98/18335	5.8e-08	2.07988e-05
GO:0038127	ERBB signaling pathway	biological process	9/288	85/17366	1.1e-05	0.0074485		GO:0006958	complement activation, classical pathway	biological process	15/391	107/17366	1.7e-08	2.30226e-05
GO:0044057	regulation of system process	biological process	20/288	398/17366	1.2e-05	0.0074485		GO:0006910	phagocytosis, recognition	biological process	15/391	108/17366	1.9e-08	2.35869e-05
GO:0048518	positive regulation of biological process	biological process	109/288	4585/17366	1.2e-05	0.0074485		GO:0072376	protein activation cascade	biological process	17/391	143/17366	2.4e-08	2.75022e-05
GO:1901701	cellular response to oxygen-containing compound	biological process	33/288	886/17366	1.2e-05	0.0074485		GO:0004252	serine-type endopeptidase activity	molecular function	20/353	206/16779	1.4e-08	2.8637e-05
GO:0071867	response to monoamine	biological process	6/288	32/17366	1.2e-05	0.0074485		GO:0002253	activation of immune response	biological process	27/391	355/17366	3.8e-08	4.04347e-05
GO:0071869	response to catecholamine	biological process	6/288	32/17366	1.2e-05	0.0074485		GO:0034987	immunoglobulin receptor binding	molecular function	14/353	103/16779	3.3e-08	4.5001e-05
GO:0070252	actin-mediated cell contraction	biological process	8/288	66/17366	1.3e-05	0.0074485		GO:0008236	serine-type peptidase activity	molecular function	20/353	221/16779	4.7e-08	4.80693e-05
GO:0010243	response to organonitrogen compound	biological process	32/288	849/17366	1.3e-05	0.0074485		GO:0017171	serine hydrolase activity	molecular function	20/353	224/16779	5.9e-08	4.82738e-05
GO:1901698	response to nitrogen compound	biological process	34/288	933/17366	1.4e-05	0.0074485		GO:0050851	antigen receptor-mediated signaling pathway	biological process	19/391	193/17366	7.9e-08	6.97807e-05
GO:0048522	positive regulation of cellular process	biological process	100/288	4120/17366	1.4e-05	0.0074485		GO:0016064	immunoglobulin mediated immune response	biological process	18/391	174/17366	8.1e-08	6.97807e-05
GO:0071495	cellular response to endogenous stimulus	biological process	38/288	1102/17366	1.5e-05	0.0074485		GO:0006911	phagocytosis, engulfment	biological process	15/391	120/17366	8.2e-08	6.97807e-05
GO:0035556	intracellular signal transduction	biological process	59/288	2049/17366	1.5e-05	0.0074485		GO:0050776	regulation of immune response	biological process	36/391	598/17366	8.7e-08	6.97807e-05
GO:0051171	regulation of nitrogen compound metabolic process	biological process	110/288	4664/17366	1.5e-05	0.0074485		GO:0019724	B cell mediated immunity	biological process	18/391	175/17366	8.9e-08	6.97807e-05
GO:0032148	activation of protein kinase B activity	biological process	5/288	20/17366	1.5e-05	0.0074485		GO:0050778	positive regulation of immune response	biological process	32/391	495/17366	9.5e-08	7.07608e-05
GO:0071407	cellular response to organic cyclic compound	biological process	23/288	512/17366	1.6e-05	0.0074485		GO:0002252	immune effector process	biological process	35/391	575/17366	1e-07	7.09381e-05
GO:0019222	regulation of metabolic process	biological process	119/288	5163/17366	1.6e-05	0.0074485		GO:0019882	antigen processing and presentation	biological process	13/391	91/17366	1.2e-07	8.12564e-05
GO:0031401	positive regulation of protein modification process	biological process	33/288	903/17366	1.8e-05	0.00812564		GO:0002682	regulation of immune system process	biological process	50/391	1014/17366	1.5e-07	9.71543e-05
GO:0003012	muscle system process	biological process	17/288	315/17366	2.2e-05	0.00963924		GO:0008037	cell recognition	biological process	18/391	182/17366	1.6e-07	9.93133e-05
GO:0086003	cardiac muscle cell contraction	biological process	7/288	52/17366	2.3e-05	0.00978946		GO:0099024	plasma membrane invagination	biological process	15/391	128/17366	1.9e-07	0.000113217
GO:0060047	heart contraction	biological process	12/288	168/17366	2.4e-05	0.00993133		GO:0045087	innate immune response	biological process	32/391	521/17366	3e-07	0.000171888
GO:0003015	heart process	biological process	12/288	171/17366	2.9e-05	0.011676		GO:0010324	membrane invagination	biological process	15/391	134/17366	3.5e-07	0.000193109
GO:0016043	cellular component organization	biological process	112/288	4843/17366	3e-05	0.0117608		GO:0002684	positive regulation of immune system process	biological process	40/391	748/17366	3.8e-07	0.000202174
GO:0031175	neuron projection development	biological process	29/288	768/17366	3.3e-05	0.01229		GO:0042113	B cell activation	biological process	22/391	280/17366	4.1e-07	0.000210613
GO:0120036	plasma membrane bounded cell projection organization	biological process	37/288	1101/17366	3.3e-05	0.01229		GO:0002429	immune response-activating cell surface receptor signaling pathway	biological process	19/391	217/17366	4.9e-07	0.000243318
GO:0010604	positive regulation of macromolecule metabolic process	biological process	66/288	2448/17366	3.4e-05	0.0123536		GO:0002474	antigen processing and presentation of peptide antigen via MHC class I	biological process	8/391	34/17366	6.7e-07	0.000321967
GO:0007173	epidermal growth factor receptor signaling pathway	biological process	8/288	76/17366	3.7e-05	0.0131235		GO:0002757	immune response-activating signal transduction	biological process	23/391	314/17366	7.7e-07	0.000358459
GO:0031399	regulation of protein modification process	biological process	43/288	1371/17366	3.8e-05	0.0131648		GO:0050871	positive regulation of B cell activation	biological process	16/391	163/17366	8.8e-07	0.000389951
GO:0048667	cell morphogenesis involved in neuron differentiation	biological process	20/288	433/17366	3.9e-05	0.0132042		GO:0002449	lymphocyte mediated immunity	biological process	21/391	270/17366	8.9e-07	0.000389951
GO:0080090	regulation of primary metabolic process	biological process	110/288	4767/17366	4.2e-05	0.0137052		GO:0002768	immune response-regulating cell surface receptor signaling pathway	biological process	19/391	228/17366	1.1e-06	0.000455186
GO:0030048	actin filament-based movement	biological process	8/288	78/17366	4.5e-05	0.0137052		GO:0098542	defense response to other organism	biological process	27/391	421/17366	1.1e-06	0.000455186
GO:0071310	cellular response to organic substance	biological process	53/288	1843/17366	4.5e-05	0.0137052		GO:0006909	phagocytosis	biological process	18/391	209/17366	1.3e-06	0.000509634
GO:0008015	blood circulation	biological process	18/288	368/17366	4.6e-05	0.0137052		GO:0002460	adaptive immune response based on somatic recombination of immune receptors built from immunoglobuli...	biological process	21/391	276/17366	1.3e-06	0.000509634
GO:0031323	regulation of cellular metabolic process	biological process	112/288	4886/17366	4.6e-05	0.0137052		GO:0002764	immune response-regulating signaling pathway	biological process	23/391	327/17366	1.5e-06	0.000572962
GO:0042327	positive regulation of phosphorylation	biological process	29/288	783/17366	4.6e-05	0.0137052		GO:0009607	response to biotic stimulus	biological process	40/391	795/17366	1.8e-06	0.000670365
GO:0030030	cell projection organization	biological process	37/288	1120/17366	4.8e-05	0.0140207		GO:0050864	regulation of B cell activation	biological process	17/391	194/17366	2e-06	0.000726683
GO:0003013	circulatory system process	biological process	18/288	372/17366	5.2e-05	0.014897		GO:0072562	blood microparticle	cellular component	16/425	173/18335	2.8e-06	0.000836733
GO:0014074	response to purine-containing compound	biological process	11/288	155/17366	5.6e-05	0.0157402		GO:0051707	response to other organism	biological process	38/391	749/17366	2.7e-06	0.000957664
GO:0007409	axonogenesis	biological process	17/288	341/17366	5.9e-05	0.0162038		GO:0004175	endopeptidase activity	molecular function	27/353	461/16779	1.7e-06	0.00105197
GO:0070887	cellular response to chemical stimulus	biological process	61/288	2248/17366	6e-05	0.0162038		GO:0042605	peptide antigen binding	molecular function	7/353	29/16779	1.8e-06	0.00105197
GO:0009719	response to endogenous stimulus	biological process	43/288	1400/17366	6.1e-05	0.0162038		GO:0043207	response to external biotic stimulus	biological process	38/391	755/17366	3.2e-06	0.00110861
GO:0019219	regulation of nucleobase-containing compound metabolic process	biological process	81/288	3259/17366	6.2e-05	0.0162038		GO:0051251	positive regulation of lymphocyte activation	biological process	21/391	296/17366	3.8e-06	0.00128656
GO:0009893	positive regulation of metabolic process	biological process	69/288	2650/17366	6.5e-05	0.0166949		GO:0005102	signaling receptor binding	molecular function	55/353	1375/16779	2.7e-06	0.00138071
GO:0050731	positive regulation of peptidyl-tyrosine phosphorylation	biological process	10/288	134/17366	8e-05	0.0201993		GO:0002443	leukocyte mediated immunity	biological process	22/391	332/17366	6.8e-06	0.0022511
GO:0035507	regulation of myosin-light-chain-phosphatase activity	biological process	3/288	6/17366	8.7e-05	0.0211441		GO:0070011	peptidase activity, acting on L-amino acid peptides	molecular function	32/353	643/16779	6.2e-06	0.00281824
GO:0071871	response to epinephrine	biological process	4/288	15/17366	8.8e-05	0.0211441		GO:0042742	defense response to bacterium	biological process	19/391	266/17366	1e-05	0.00323848
GO:0031325	positive regulation of cellular metabolic process	biological process	65/288	2476/17366	8.8e-05	0.0211441		GO:0002250	adaptive immune response	biological process	21/391	322/17366	1.4e-05	0.00434496
GO:0051173	positive regulation of nitrogen compound metabolic process	biological process	63/288	2380/17366	9.2e-05	0.0217543		GO:0002696	positive regulation of leukocyte activation	biological process	21/391	322/17366	1.4e-05	0.00434496
GO:2000112	regulation of cellular macromolecule biosynthetic process	biological process	77/288	3099/17366	0.0001	0.0232766		GO:0042611	MHC protein complex	cellular component	6/425	25/18335	1.8e-05	0.00461057
GO:0051239	regulation of multicellular organismal process	biological process	60/288	2253/17366	0.00012	0.0270855		GO:0008233	peptidase activity	molecular function	32/353	668/16779	1.3e-05	0.0053183
GO:0010033	response to organic substance	biological process	65/288	2505/17366	0.00012	0.0270855		GO:0046649	lymphocyte activation	biological process	31/391	604/17366	1.8e-05	0.00547237
GO:0001934	positive regulation of protein phosphorylation	biological process	27/288	746/17366	0.00013	0.0272762		GO:0050867	positive regulation of cell activation	biological process	21/391	330/17366	2e-05	0.0059588
GO:0033002	muscle cell proliferation	biological process	11/288	170/17366	0.00013	0.0272762		GO:0051249	regulation of lymphocyte activation	biological process	24/391	412/17366	2.3e-05	0.00671825
GO:0048731	system development	biological process	90/288	3803/17366	0.00013	0.0272762		GO:0009617	response to bacterium	biological process	29/391	557/17366	2.7e-05	0.00773498
GO:0048699	generation of neurons	biological process	38/288	1222/17366	0.00013	0.0272762		GO:0007586	digestion	biological process	11/391	108/17366	3.2e-05	0.00899442
GO:0000904	cell morphogenesis involved in differentiation	biological process	22/288	550/17366	0.00013	0.0272762		GO:0009897	external side of plasma membrane	cellular component	19/425	300/18335	7.9e-05	0.0148819
GO:0048666	neuron development	biological process	30/288	875/17366	0.00014	0.0285696		GO:0015935	small ribosomal subunit	cellular component	13/425	158/18335	8.2e-05	0.0148819
GO:0030029	actin filament-based process	biological process	23/288	590/17366	0.00014	0.0285696		GO:0042612	MHC class I protein complex	cellular component	4/425	11/18335	8.3e-05	0.0148819
GO:0048812	neuron projection morphogenesis	biological process	20/288	477/17366	0.00015	0.029794		GO:0045321	leukocyte activation	biological process	33/391	703/17366	5.8e-05	0.0160005
GO:0010556	regulation of macromolecule biosynthetic process	biological process	78/288	3188/17366	0.00015	0.029794		GO:0001775	cell activation	biological process	36/391	804/17366	7.1e-05	0.0192307
GO:0030182	neuron differentiation	biological process	35/288	1098/17366	0.00016	0.0301711		GO:0022627	cytosolic small ribosomal subunit	cellular component	11/425	121/18335	0.00012	0.01956
GO:0010562	positive regulation of phosphorus metabolic process	biological process	30/288	882/17366	0.00016	0.0301711		GO:0030141	secretory granule	cellular component	17/425	266/18335	0.00017	0.0254008
GO:0045937	positive regulation of phosphate metabolic process	biological process	30/288	882/17366	0.00016	0.0301711		GO:0016787	hydrolase activity	molecular function	77/353	2402/16779	8e-05	0.0297527
GO:0022008	neurogenesis	biological process	40/288	1323/17366	0.00016	0.0301711		GO:0006950	response to stress	biological process	93/391	2892/17366	0.00016	0.0425629
GO:0071840	cellular component organization or biogenesis	biological process	112/288	5029/17366	0.00017	0.0305119		GO:0050865	regulation of cell activation	biological process	25/391	498/17366	0.00017	0.0436636
GO:0090257	regulation of muscle system process	biological process	11/288	175/17366	0.00017	0.0305119		GO:0002694	regulation of leukocyte activation	biological process	24/391	469/17366	0.00017	0.0436636
GO:0061564	axon development	biological process	17/288	373/17366	0.00017	0.0305119
GO:0032147	activation of protein kinase activity	biological process	12/288	206/17366	0.00017	0.0305119
GO:0048660	regulation of smooth muscle cell proliferation	biological process	9/288	120/17366	0.00018	0.0308214
GO:0001932	regulation of protein phosphorylation	biological process	35/288	1105/17366	0.00018	0.0308214
GO:0006936	muscle contraction	biological process	13/288	238/17366	0.00018	0.0308214
GO:0051252	regulation of RNA metabolic process	biological process	73/288	2946/17366	0.00018	0.0308214
GO:0043170	macromolecule metabolic process	biological process	166/288	8183/17366	0.0002	0.0334764
GO:0120039	plasma membrane bounded cell projection morphogenesis	biological process	20/288	489/17366	0.0002	0.0334764
GO:0048659	smooth muscle cell proliferation	biological process	9/288	123/17366	0.00021	0.034004
GO:0006468	protein phosphorylation	biological process	45/288	1574/17366	0.00021	0.034004
GO:0010035	response to inorganic substance	biological process	20/288	491/17366	0.00021	0.034004
GO:0048858	cell projection morphogenesis	biological process	20/288	492/17366	0.00022	0.0348653
GO:0009653	anatomical structure morphogenesis	biological process	54/288	2009/17366	0.00022	0.0348653
GO:0048661	positive regulation of smooth muscle cell proliferation	biological process	7/288	75/17366	0.00024	0.0376345
GO:0050730	regulation of peptidyl-tyrosine phosphorylation	biological process	11/288	183/17366	0.00025	0.0387322
GO:0032270	positive regulation of cellular protein metabolic process	biological process	36/288	1172/17366	0.00026	0.0387322
GO:0030900	forebrain development	biological process	16/288	350/17366	0.00026	0.0387322
GO:0032870	cellular response to hormone stimulus	biological process	22/288	577/17366	0.00026	0.0387322
GO:0002027	regulation of heart rate	biological process	7/288	76/17366	0.00026	0.0387322
GO:0009725	response to hormone	biological process	30/288	910/17366	0.00027	0.0398237
GO:0009889	regulation of biosynthetic process	biological process	81/288	3404/17366	0.00028	0.0401073
GO:0060048	cardiac muscle contraction	biological process	8/288	101/17366	0.00028	0.0401073
GO:0031326	regulation of cellular biosynthetic process	biological process	80/288	3353/17366	0.00028	0.0401073
GO:0045859	regulation of protein kinase activity	biological process	22/288	581/17366	0.00029	0.0411441
GO:0045935	positive regulation of nucleobase-containing compound metabolic process	biological process	42/288	1459/17366	0.00031	0.0431595
GO:1901700	response to oxygen-containing compound	biological process	42/288	1459/17366	0.00031	0.0431595
GO:0007169	transmembrane receptor protein tyrosine kinase signaling pathway	biological process	19/288	468/17366	0.00032	0.0441393
GO:0032990	cell part morphogenesis	biological process	20/288	508/17366	0.00033	0.045101
GO:0071704	organic substance metabolic process	biological process	188/288	9606/17366	0.00034	0.0456305
GO:0086002	cardiac muscle cell action potential involved in contraction	biological process	5/288	37/17366	0.00034	0.0456305
GO:0051402	neuron apoptotic process	biological process	12/288	222/17366	0.00035	0.0461412
GO:0050919	negative chemotaxis	biological process	4/288	21/17366	0.00035	0.0461412
GO:0042325	regulation of phosphorylation	biological process	36/288	1195/17366	0.00037	0.0483499

## Sheet: D626
GO.ID	Term	Ontology	Significant	Annotated	Pvalue	Qvalue		GO.ID	Term	Ontology	Significant	Annotated	Pvalue	Qvalue
GO:0005506	iron ion binding	molecular function	12/110	206/16779	1e-08	4.091e-05		GO:0006955	immune response	biological process	111/480	1208/17366	1.7e-30	2.53249e-26				down	up
GO:0020037	heme binding	molecular function	10/110	156/16779	7.6e-08	0.000150003		GO:0002376	immune system process	biological process	143/480	1949/17366	2.7e-29	2.0111e-25				13	135
GO:0046906	tetrapyrrole binding	molecular function	10/110	162/16779	1.1e-07	0.000150003		GO:0044421	extracellular region part	cellular component	174/504	3289/18335	1.3e-19	2.3309e-16
GO:0048037	cofactor binding	molecular function	16/110	504/16779	1.8e-07	0.000184095		GO:0005576	extracellular region	cellular component	183/504	3681/18335	7.3e-18	6.54445e-15
GO:0050661	NADP binding	molecular function	6/110	53/16779	1.2e-06	0.00098184		GO:0072376	protein activation cascade	biological process	29/480	143/17366	2.6e-17	1.29107e-13
GO:0005833	hemoglobin complex	cellular component	4/116	13/18335	1e-06	0.001793		GO:0003823	antigen binding	molecular function	29/452	149/16779	4.1e-17	1.67731e-13
GO:0005344	oxygen carrier activity	molecular function	4/110	16/16779	3e-06	0.0020455		GO:0072562	blood microparticle	cellular component	30/504	173/18335	6e-16	3.586e-13
GO:0019825	oxygen binding	molecular function	4/110	24/16779	1.7e-05	0.00993529		GO:0006952	defense response	biological process	81/480	1091/17366	2.1e-16	7.74644e-13
GO:0004365	glyceraldehyde-3-phosphate dehydrogenase (NAD+) (phosphorylating) activity	molecular function	3/110	9/16779	2.2e-05	0.0100002		GO:0006956	complement activation	biological process	27/480	132/17366	2.6e-16	7.74644e-13
GO:0043891	glyceraldehyde-3-phosphate dehydrogenase (NAD(P)+) (phosphorylating) activity	molecular function	3/110	9/16779	2.2e-05	0.0100002		GO:0005615	extracellular space	cellular component	156/504	3107/18335	3.2e-15	1.4344e-12
GO:0140104	molecular carrier activity	molecular function	4/110	27/16779	2.7e-05	0.0110457		GO:0019814	immunoglobulin complex	cellular component	23/504	102/18335	4.3e-15	1.54198e-12
GO:0046914	transition metal ion binding	molecular function	21/110	1285/16779	8.1e-05	0.0301246		GO:0045087	innate immune response	biological process	52/480	521/17366	8.3e-16	1.82488e-12
GO:0015671	oxygen transport	biological process	4/113	16/17366	2.9e-06	0.0432013		GO:0006959	humoral immune response	biological process	31/480	188/17366	9.5e-16	1.82488e-12
								GO:0050776	regulation of immune response	biological process	56/480	598/17366	9.8e-16	1.82488e-12
								GO:0050778	positive regulation of immune response	biological process	50/480	495/17366	1.9e-15	3.14492e-12
								GO:0050853	B cell receptor signaling pathway	biological process	26/480	132/17366	2.5e-15	3.72425e-12
								GO:0042571	immunoglobulin complex, circulating	cellular component	22/504	98/18335	1.9e-14	5.67783e-12
								GO:0006911	phagocytosis, engulfment	biological process	24/480	120/17366	2.1e-14	2.84397e-11
								GO:0051707	response to other organism	biological process	61/480	749/17366	2.9e-14	3.55236e-11
								GO:0098542	defense response to other organism	biological process	44/480	421/17366	3.1e-14	3.55236e-11
								GO:0043207	response to external biotic stimulus	biological process	61/480	755/17366	4.2e-14	4.4691e-11
								GO:0009605	response to external stimulus	biological process	108/480	1876/17366	5.5e-14	5.46223e-11
								GO:0002455	humoral immune response mediated by circulating immunoglobulin	biological process	23/480	115/17366	7.3e-14	6.79676e-11
								GO:0034987	immunoglobulin receptor binding	molecular function	22/452	103/16779	3.6e-14	7.3638e-11
								GO:0099024	plasma membrane invagination	biological process	24/480	128/17366	9.4e-14	8.23716e-11
								GO:0009607	response to biotic stimulus	biological process	62/480	795/17366	1.2e-13	9.93133e-11
								GO:0006958	complement activation, classical pathway	biological process	22/480	107/17366	1.4e-13	1.09767e-10
								GO:0006910	phagocytosis, recognition	biological process	22/480	108/17366	1.7e-13	1.26625e-10
								GO:0002252	immune effector process	biological process	51/480	575/17366	1.8e-13	1.27689e-10
								GO:0009897	external side of plasma membrane	cellular component	35/504	300/18335	5.4e-13	1.38317e-10
								GO:0002250	adaptive immune response	biological process	37/480	322/17366	2.1e-13	1.42199e-10
								GO:0010324	membrane invagination	biological process	24/480	134/17366	2.7e-13	1.67591e-10
								GO:0002460	adaptive immune response based on somatic recombination of immune receptors built from immunoglobuli...	biological process	34/480	276/17366	2.7e-13	1.67591e-10
								GO:0002682	regulation of immune system process	biological process	71/480	1014/17366	3.5e-13	2.08558e-10
								GO:0042742	defense response to bacterium	biological process	33/480	266/17366	5.1e-13	2.9221e-10
								GO:0050851	antigen receptor-mediated signaling pathway	biological process	28/480	193/17366	6.5e-13	3.58631e-10
								GO:0006909	phagocytosis	biological process	29/480	209/17366	7.9e-13	4.20308e-10
								GO:0002253	activation of immune response	biological process	38/480	355/17366	9e-13	4.62321e-10
								GO:0002684	positive regulation of immune system process	biological process	58/480	748/17366	1.1e-12	5.46223e-10
								GO:0002768	immune response-regulating cell surface receptor signaling pathway	biological process	30/480	228/17366	1.3e-12	6.24713e-10
								GO:0048002	antigen processing and presentation of peptide antigen	biological process	15/480	49/17366	2.2e-12	1.02417e-09
								GO:0002474	antigen processing and presentation of peptide antigen via MHC class I	biological process	13/480	34/17366	2.6e-12	1.1737e-09
								GO:0098552	side of membrane	cellular component	42/504	457/18335	7.7e-12	1.72576e-09
								GO:0009986	cell surface	cellular component	53/504	685/18335	1e-11	1.99222e-09
								GO:0008037	cell recognition	biological process	26/480	182/17366	6.3e-12	2.76033e-09
								GO:0002429	immune response-activating cell surface receptor signaling pathway	biological process	28/480	217/17366	1.2e-11	5.10754e-09
								GO:0016064	immunoglobulin mediated immune response	biological process	25/480	174/17366	1.4e-11	5.79328e-09
								GO:0019724	B cell mediated immunity	biological process	25/480	175/17366	1.6e-11	6.44195e-09
								GO:0002449	lymphocyte mediated immunity	biological process	31/480	270/17366	2e-11	7.84053e-09
								GO:0050871	positive regulation of B cell activation	biological process	24/480	163/17366	2.1e-11	8.02146e-09
								GO:0005578	proteinaceous extracellular matrix	cellular component	29/504	247/18335	4.7e-11	8.4271e-09
								GO:0050864	regulation of B cell activation	biological process	26/480	194/17366	2.7e-11	1.00555e-08
								GO:0002764	immune response-regulating signaling pathway	biological process	34/480	327/17366	3.3e-11	1.19903e-08
								GO:0009617	response to bacterium	biological process	46/480	557/17366	3.4e-11	1.20595e-08
								GO:0002443	leukocyte mediated immunity	biological process	34/480	332/17366	5.1e-11	1.76685e-08
								GO:0031012	extracellular matrix	cellular component	37/504	405/18335	1.7e-10	2.771e-08
								GO:0044459	plasma membrane part	cellular component	100/504	1936/18335	2.9e-10	4.33308e-08
								GO:0002757	immune response-activating signal transduction	biological process	32/480	314/17366	2.2e-10	7.4485e-08
								GO:0006950	response to stress	biological process	134/480	2892/17366	2.5e-10	8.27611e-08
								GO:0005102	signaling receptor binding	molecular function	79/452	1375/16779	7.8e-11	1.06366e-07
								GO:0001775	cell activation	biological process	55/480	804/17366	5.1e-10	1.65162e-07
								GO:0002377	immunoglobulin production	biological process	26/480	224/17366	6.8e-10	2.15531e-07
								GO:0051251	positive regulation of lymphocyte activation	biological process	30/480	296/17366	9.1e-10	2.82422e-07
								GO:0042113	B cell activation	biological process	29/480	280/17366	1.1e-09	3.34422e-07
								GO:0048584	positive regulation of response to stimulus	biological process	88/480	1681/17366	2.7e-09	8.04438e-07
								GO:0050867	positive regulation of cell activation	biological process	31/480	330/17366	3e-09	8.76294e-07
								GO:0019882	antigen processing and presentation	biological process	16/480	91/17366	3.5e-09	1.00268e-06
								GO:0051249	regulation of lymphocyte activation	biological process	35/480	412/17366	4.1e-09	1.15241e-06
								GO:0050865	regulation of cell activation	biological process	39/480	498/17366	5.2e-09	1.43453e-06
								GO:0002696	positive regulation of leukocyte activation	biological process	30/480	322/17366	6.7e-09	1.77719e-06
								GO:0002440	production of molecular mediator of immune response	biological process	28/480	285/17366	6.7e-09	1.77719e-06
								GO:0098657	import into cell	biological process	43/480	589/17366	6.8e-09	1.77719e-06
								GO:0045321	leukocyte activation	biological process	48/480	703/17366	7.5e-09	1.92634e-06
								GO:0002694	regulation of leukocyte activation	biological process	37/480	469/17366	1.1e-08	2.73112e-06
								GO:0006897	endocytosis	biological process	40/480	533/17366	1.1e-08	2.73112e-06
								GO:0051704	multi-organism process	biological process	87/480	1739/17366	2.8e-08	6.83797e-06
								GO:0046649	lymphocyte activation	biological process	41/480	604/17366	1.2e-07	2.88329e-05
								GO:0034341	response to interferon-gamma	biological process	13/480	78/17366	2e-07	4.72921e-05
								GO:0048583	regulation of response to stimulus	biological process	122/480	2874/17366	3.5e-07	8.1468e-05
								GO:0044420	extracellular matrix component	cellular component	13/504	95/18335	2e-06	0.000275846
								GO:0002483	antigen processing and presentation of endogenous peptide antigen	biological process	5/480	9/17366	1.8e-06	0.000412532
								GO:0007166	cell surface receptor signaling pathway	biological process	91/480	2040/17366	2.2e-06	0.000496567
								GO:0042605	peptide antigen binding	molecular function	8/452	29/16779	6.8e-07	0.00069547
								GO:0034097	response to cytokine	biological process	38/480	620/17366	4.1e-06	0.000911607
								GO:0061024	membrane organization	biological process	37/480	598/17366	4.4e-06	0.000949954
								GO:0009611	response to wounding	biological process	30/480	435/17366	4.4e-06	0.000949954
								GO:0071346	cellular response to interferon-gamma	biological process	10/480	60/17366	5.2e-06	0.00110663
								GO:0019883	antigen processing and presentation of endogenous antigen	biological process	5/480	11/17366	6.4e-06	0.00134283
								GO:0050896	response to stimulus	biological process	281/480	8449/17366	6.6e-06	0.00136556
								GO:0030595	leukocyte chemotaxis	biological process	16/480	159/17366	8.8e-06	0.0017958
								GO:0042825	TAP complex	cellular component	3/504	3/18335	2.1e-05	0.0026895
								GO:0018995	host	cellular component	5/504	14/18335	2.5e-05	0.00280156
								GO:0043657	host cell	cellular component	5/504	14/18335	2.5e-05	0.00280156
								GO:0030430	host cell cytoplasm	cellular component	4/504	8/18335	3.6e-05	0.003586
								GO:0033655	host cell cytoplasm part	cellular component	4/504	8/18335	3.6e-05	0.003586
								GO:0044877	protein-containing complex binding	molecular function	38/452	639/16779	4.4e-06	0.00360008
								GO:0044215	other organism	cellular component	5/504	16/18335	5.2e-05	0.00443981
								GO:0044216	other organism cell	cellular component	5/504	16/18335	5.2e-05	0.00443981
								GO:0044217	other organism part	cellular component	5/504	16/18335	5.2e-05	0.00443981
								GO:0005604	basement membrane	cellular component	10/504	79/18335	5.9e-05	0.0048085
								GO:0020005	symbiont-containing vacuole membrane	cellular component	3/504	4/18335	8.1e-05	0.00631448
								GO:0050900	leukocyte migration	biological process	20/480	257/17366	3.3e-05	0.00655468
								GO:0060326	cell chemotaxis	biological process	18/480	216/17366	3.3e-05	0.00655468
								GO:0033646	host intracellular part	cellular component	4/504	10/18335	0.0001	0.007172
								GO:0043656	intracellular region of host	cellular component	4/504	10/18335	0.0001	0.007172
								GO:0033218	amide binding	molecular function	19/452	231/16779	1.7e-05	0.00869337
								GO:0005178	integrin binding	molecular function	11/452	85/16779	1.7e-05	0.00869337
								GO:0005488	binding	molecular function	355/452	11724/16779	1.7e-05	0.00869337
								GO:0020003	symbiont-containing vacuole	cellular component	3/504	5/18335	0.0002	0.0132815
								GO:0042824	MHC class I peptide loading complex	cellular component	3/504	5/18335	0.0002	0.0132815
								GO:0033643	host cell part	cellular component	4/504	12/18335	0.00023	0.0147282
								GO:0005581	collagen trimer	cellular component	8/504	61/18335	0.00025	0.0154569
								GO:0016477	cell migration	biological process	50/480	1033/17366	8.2e-05	0.0158643
								GO:0010519	negative regulation of phospholipase activity	biological process	3/480	4/17366	8.2e-05	0.0158643
								GO:0003725	double-stranded RNA binding	molecular function	9/452	61/16779	3.5e-05	0.0159094
								GO:0042277	peptide binding	molecular function	17/452	206/16779	4.4e-05	0.0180004
								GO:0035456	response to interferon-beta	biological process	6/480	28/17366	9.7e-05	0.0185258
								GO:0016192	vesicle-mediated transport	biological process	53/480	1127/17366	0.0001	0.018857
								GO:0051179	localization	biological process	175/480	4980/17366	0.00011	0.0204834
								GO:0048662	negative regulation of smooth muscle cell proliferation	biological process	7/480	41/17366	0.00012	0.0220696
								GO:0005384	manganese ion transmembrane transporter activity	molecular function	3/452	4/16779	7.6e-05	0.0239166
								GO:0015440	peptide-transporting ATPase activity	molecular function	3/452	4/16779	7.6e-05	0.0239166
								GO:0033220	amide-transporting ATPase activity	molecular function	3/452	4/16779	7.6e-05	0.0239166
								GO:0042611	MHC protein complex	cellular component	5/504	25/18335	0.00052	0.0310787
								GO:0042060	wound healing	biological process	22/480	339/17366	0.0002	0.0358964
								GO:0071421	manganese ion transmembrane transport	biological process	3/480	5/17366	0.0002	0.0358964
								GO:0005515	protein binding	molecular function	196/452	5880/16779	0.00013	0.0379879
								GO:0065010	extracellular membrane-bounded organelle	cellular component	3/504	7/18335	0.00067	0.0387519
								GO:0042832	defense response to protozoan	biological process	5/480	21/17366	0.00022	0.039016
								GO:0002824	positive regulation of adaptive immune response based on somatic recombination of immune receptors b...	biological process	9/480	76/17366	0.00024	0.0420621
								GO:0002821	positive regulation of adaptive immune response	biological process	9/480	77/17366	0.00027	0.0462321
								GO:0071345	cellular response to cytokine stimulus	biological process	29/480	518/17366	0.00027	0.0462321
								GO:0051234	establishment of localization	biological process	141/480	3924/17366	0.00028	0.0473995
								GO:0043167	ion binding	molecular function	168/452	4931/16779	0.00019	0.0485806
								GO:0005509	calcium ion binding	molecular function	33/452	626/16779	0.00019	0.0485806

## Sheet: sum
GO.ID	Term	Ontology	45D	185D	367D	549D	626D	Cout
GO:0002376	immune system process	biological process	5.3e-22	0.00045	8.2e-06	4.2e-21	2.7e-29	5
GO:0003823	antigen binding	molecular function	5.3e-12	0.00029	3.3e-08	5.6e-12	4.1e-17	5
GO:0005576	extracellular region	cellular component	1.7e-13	4.2e-05	4.2e-08	7.8e-18	7.3e-18	5
GO:0005615	extracellular space	cellular component	3.4e-14	1.9e-08	1.1e-07	3.2e-16	3.2e-15	5
GO:0006955	immune response	biological process	3.2e-23	0.00082	8.7e-05	5.5e-26	1.7e-30	5
GO:0044421	extracellular region part	cellular component	2.9e-13	1.3e-07	2.6e-07	1.9e-16	1.3e-19	5
GO:0002455	humoral immune response mediated by circulating immunoglobulin	biological process	2.7e-05		3.6e-07	6.3e-09	7.3e-14	4
GO:0002474	antigen processing and presentation of peptide antigen via MHC class I	biological process	7.8e-07	1.6e-12		6.7e-07	2.6e-12	4
GO:0002504	antigen processing and presentation of peptide or polysaccharide antigen via MHC class II	biological process		8.7e-06	0.00017	1.5e-07	3.5e-13	4
GO:0006910	phagocytosis, recognition	biological process	1.9e-05		2.1e-07	1.9e-08	1.7e-13	4
GO:0006911	phagocytosis, engulfment	biological process	3.5e-05		4.3e-08	8.2e-08	2.1e-14	4
GO:0006958	complement activation, classical pathway	biological process	1.8e-05		1.9e-07	1.7e-08	1.4e-13	4
GO:0019814	immunoglobulin complex	cellular component	9.6e-06		1.5e-07	1.6e-09	4.3e-15	4
GO:0034987	immunoglobulin receptor binding	molecular function	2e-06		1.4e-07	3.3e-08	3.6e-14	4
GO:0042571	immunoglobulin complex, circulating	cellular component	7.6e-06		1.1e-07	5.8e-08	1.9e-14	4
GO:0042605	peptide antigen binding	molecular function	6e-08	5.7e-11		1.8e-06	6.8e-07	4
GO:0045271	respiratory chain complex I	cellular component		4.8e-07	4.7e-05	5.8e-05	7.5e-09	4
GO:0048002	antigen processing and presentation of peptide antigen	biological process	5e-06	2e-14		8.9e-09	2.2e-12	4
GO:0072562	blood microparticle	cellular component	2e-05		1.3e-05	2.8e-06	6e-16	4
GO:0099024	plasma membrane invagination	biological process	5e-05		7.9e-08	1.9e-07	9.4e-14	4
GO:0001730	2'-5'-oligoadenylate synthetase activity	molecular function		0.00083		7.1e-05	5.1e-10	3
GO:0002250	adaptive immune response	biological process			1.1e-05	1.4e-05	2.1e-13	3
GO:0002377	immunoglobulin production	biological process	1e-30			1.3e-21	6.8e-10	3
GO:0002429	immune response-activating cell surface receptor signaling pathway	biological process			6.3e-05	4.9e-07	1.2e-11	3
GO:0002440	production of molecular mediator of immune response	biological process	1e-30			1e-19	6.7e-09	3
GO:0002443	leukocyte mediated immunity	biological process			7.5e-05	6.8e-06	5.1e-11	3
GO:0002449	lymphocyte mediated immunity	biological process			1.1e-05	8.9e-07	2e-11	3
GO:0002460	adaptive immune response based on somatic recombination of immune receptors built from immunoglobuli...	biological process			1.4e-05	1.3e-06	2.7e-13	3
GO:0002684	positive regulation of immune system process	biological process			8.2e-06	3.8e-07	1.1e-12	3
GO:0002694	regulation of leukocyte activation	biological process			5.4e-06	0.00017	1.1e-08	3
GO:0002696	positive regulation of leukocyte activation	biological process			3.1e-07	1.4e-05	6.7e-09	3
GO:0002764	immune response-regulating signaling pathway	biological process			6.5e-05	1.5e-06	3.3e-11	3
GO:0002768	immune response-regulating cell surface receptor signaling pathway	biological process			1.5e-05	1.1e-06	1.3e-12	3
GO:0006909	phagocytosis	biological process			1.2e-07	1.3e-06	7.9e-13	3
GO:0006952	defense response	biological process			5.4e-05	5.8e-09	2.1e-16	3
GO:0006956	complement activation	biological process			1.1e-06	7e-09	2.6e-16	3
GO:0006959	humoral immune response	biological process			2.1e-05	9.5e-09	9.5e-16	3
GO:0008037	cell recognition	biological process			2.1e-06	1.6e-07	6.3e-12	3
GO:0009617	response to bacterium	biological process			0.00015	2.7e-05	3.4e-11	3
GO:0009897	external side of plasma membrane	cellular component			6.8e-06	7.9e-05	5.4e-13	3
GO:0010324	membrane invagination	biological process			1.2e-07	3.5e-07	2.7e-13	3
GO:0016064	immunoglobulin mediated immune response	biological process			1.1e-05	8.1e-08	1.4e-11	3
GO:0016787	hydrolase activity	molecular function	1.5e-08	2.3e-05		8e-05		3
GO:0019724	B cell mediated immunity	biological process			1.2e-05	8.9e-08	1.6e-11	3
GO:0019882	antigen processing and presentation	biological process		1.6e-13		1.2e-07	3.5e-09	3
GO:0042611	MHC protein complex	cellular component		5.4e-15		1.8e-05	0.00052	3
GO:0042742	defense response to bacterium	biological process			5.7e-05	1e-05	5.1e-13	3
GO:0046649	lymphocyte activation	biological process			2.7e-05	1.8e-05	1.2e-07	3
GO:0048037	cofactor binding	molecular function		5.6e-07	1.9e-05		1.8e-07	3
GO:0050776	regulation of immune response	biological process			9e-05	8.7e-08	9.8e-16	3
GO:0050778	positive regulation of immune response	biological process			0.00017	9.5e-08	1.9e-15	3
GO:0050851	antigen receptor-mediated signaling pathway	biological process			3.3e-05	7.9e-08	6.5e-13	3
GO:0050853	B cell receptor signaling pathway	biological process			1.1e-06	9.9e-10	2.5e-15	3
GO:0050864	regulation of B cell activation	biological process			2.6e-05	2e-06	2.7e-11	3
GO:0050865	regulation of cell activation	biological process			1.1e-05	0.00017	5.2e-09	3
GO:0050867	positive regulation of cell activation	biological process			4.2e-07	2e-05	3e-09	3
GO:0050871	positive regulation of B cell activation	biological process			6.6e-06	8.8e-07	2.1e-11	3
GO:0051249	regulation of lymphocyte activation	biological process			5.7e-06	2.3e-05	4.1e-09	3
GO:0051251	positive regulation of lymphocyte activation	biological process			1.1e-07	3.8e-06	9.1e-10	3
GO:0072376	protein activation cascade	biological process			3.8e-06	2.4e-08	2.6e-17	3
GO:0098542	defense response to other organism	biological process			0.00015	1.1e-06	3.1e-14	3
GO:0002252	immune effector process	biological process				1e-07	1.8e-13	2
GO:0002253	activation of immune response	biological process				3.8e-08	9e-13	2
GO:0002757	immune response-activating signal transduction	biological process				7.7e-07	2.2e-10	2
GO:0003725	double-stranded RNA binding	molecular function		3.1e-05			3.5e-05	2
GO:0003824	catalytic activity	molecular function	6.8e-07	3.3e-24				2
GO:0004175	endopeptidase activity	molecular function	1.3e-07			1.7e-06		2
GO:0004252	serine-type endopeptidase activity	molecular function	1.7e-10			1.4e-08		2
GO:0004365	glyceraldehyde-3-phosphate dehydrogenase (NAD+) (phosphorylating) activity	molecular function			2.1e-05		2.2e-05	2
GO:0005102	signaling receptor binding	molecular function				2.7e-06	7.8e-11	2
GO:0005506	iron ion binding	molecular function			8.1e-08		1e-08	2
GO:0006897	endocytosis	biological process			9.7e-05		1.1e-08	2
GO:0006950	response to stress	biological process				0.00016	2.5e-10	2
GO:0007586	digestion	biological process	1e-07			3.2e-05		2
GO:0008233	peptidase activity	molecular function	1.7e-07			1.3e-05		2
GO:0008236	serine-type peptidase activity	molecular function	4.4e-10			4.7e-08		2
GO:0009607	response to biotic stimulus	biological process				1.8e-06	1.2e-13	2
GO:0009986	cell surface	cellular component			3.3e-06		1e-11	2
GO:0015935	small ribosomal subunit	cellular component		1.3e-18		8.2e-05		2
GO:0016043	cellular component organization	biological process			7.6e-05	3e-05		2
GO:0016491	oxidoreductase activity	molecular function		3.5e-10	9.5e-06			2
GO:0017171	serine hydrolase activity	molecular function	5.2e-10			5.9e-08		2
GO:0020037	heme binding	molecular function			7e-06		7.6e-08	2
GO:0022627	cytosolic small ribosomal subunit	cellular component		1.4e-12		0.00012		2
GO:0032787	monocarboxylic acid metabolic process	biological process		0.0005	5.6e-06			2
GO:0033218	amide binding	molecular function		2.4e-05			1.7e-05	2
GO:0042113	B cell activation	biological process				4.1e-07	1.1e-09	2
GO:0042277	peptide binding	molecular function		0.0002			4.4e-05	2
GO:0042612	MHC class I protein complex	cellular component		1e-06		8.3e-05		2
GO:0043170	macromolecule metabolic process	biological process		1.7e-06		0.0002		2
GO:0043207	response to external biotic stimulus	biological process				3.2e-06	4.2e-14	2
GO:0043891	glyceraldehyde-3-phosphate dehydrogenase (NAD(P)+) (phosphorylating) activity	molecular function			2.1e-05		2.2e-05	2
GO:0045087	innate immune response	biological process				3e-07	8.3e-16	2
GO:0046906	tetrapyrrole binding	molecular function			9.2e-06		1.1e-07	2
GO:0051707	response to other organism	biological process				2.7e-06	2.9e-14	2
GO:0055114	oxidation-reduction process	biological process		3.7e-11	2.8e-06			2
GO:0070011	peptidase activity, acting on L-amino acid peptides	molecular function	9.6e-08			6.2e-06		2
GO:0071704	organic substance metabolic process	biological process		4.6e-20		0.00034		2
GO:0071840	cellular component organization or biogenesis	biological process		8e-06		0.00017		2
GO:0098552	side of membrane	cellular component			2.4e-05		7.7e-12	2
GO:0000028	ribosomal small subunit assembly	biological process		1.1e-06				1
GO:0000049	tRNA binding	molecular function		2.3e-06				1
GO:0000166	nucleotide binding	molecular function		0.00013				1
GO:0000214	tRNA-intron endonuclease complex	cellular component		0.00041				1
GO:0000276	mitochondrial proton-transporting ATP synthase complex, coupling factor F(o)	cellular component		8.3e-05				1
GO:0000280	nuclear division	biological process			7.1e-05			1
GO:0000291	nuclear-transcribed mRNA catabolic process, exonucleolytic	biological process		0.00075				1
GO:0000313	organellar ribosome	cellular component		5.6e-26				1
GO:0000314	organellar small ribosomal subunit	cellular component		6e-08				1
GO:0000315	organellar large ribosomal subunit	cellular component		6.8e-17				1
GO:0000447	endonucleolytic cleavage in ITS1 to separate SSU-rRNA from 5.8S rRNA and LSU-rRNA from tricistronic ...	biological process		5.2e-05				1
GO:0000460	maturation of 5.8S rRNA	biological process		0.00059				1
GO:0000461	endonucleolytic cleavage to generate mature 3'-end of SSU-rRNA from (SSU-rRNA, 5.8S rRNA, LSU-rRNA)	biological process		8.6e-05				1
GO:0000462	maturation of SSU-rRNA from tricistronic rRNA transcript (SSU-rRNA, 5.8S rRNA, LSU-rRNA)	biological process		2.7e-08				1
GO:0000466	maturation of 5.8S rRNA from tricistronic rRNA transcript (SSU-rRNA, 5.8S rRNA, LSU-rRNA)	biological process		0.00021				1
GO:0000469	cleavage involved in rRNA processing	biological process		3.7e-05				1
GO:0000478	endonucleolytic cleavage involved in rRNA processing	biological process		0.00024				1
GO:0000479	endonucleolytic cleavage of tricistronic rRNA transcript (SSU-rRNA, 5.8S rRNA, LSU-rRNA)	biological process		0.00024				1
GO:0000502	proteasome complex	cellular component		1.4e-10				1
GO:0000702	oxidized base lesion DNA N-glycosylase activity	molecular function		0.00036				1
GO:0000775	chromosome, centromeric region	cellular component			0.00017			1
GO:0000779	condensed chromosome, centromeric region	cellular component			7.8e-05			1
GO:0000781	chromosome, telomeric region	cellular component		0.00093				1
GO:0000784	nuclear chromosome, telomeric region	cellular component		0.00069				1
GO:0000902	cell morphogenesis	biological process				7.7e-06		1
GO:0000904	cell morphogenesis involved in differentiation	biological process				0.00013		1
GO:0001405	presequence translocase-associated import motor	cellular component		0.00092				1
GO:0001525	angiogenesis	biological process			1.4e-05			1
GO:0001568	blood vessel development	biological process			0.00015			1
GO:0001932	regulation of protein phosphorylation	biological process				0.00018		1
GO:0001934	positive regulation of protein phosphorylation	biological process				0.00013		1
GO:0002027	regulation of heart rate	biological process				0.00026		1
GO:0002181	cytoplasmic translation	biological process		2.9e-05				1
GO:0002478	antigen processing and presentation of exogenous peptide antigen	biological process		3.9e-05				1
GO:0002483	antigen processing and presentation of endogenous peptide antigen	biological process					1.8e-06	1
GO:0002821	positive regulation of adaptive immune response	biological process					0.00027	1
GO:0002824	positive regulation of adaptive immune response based on somatic recombination of immune receptors b...	biological process					0.00024	1
GO:0003012	muscle system process	biological process				2.2e-05		1
GO:0003013	circulatory system process	biological process				5.2e-05		1
GO:0003015	heart process	biological process				2.9e-05		1
GO:0003676	nucleic acid binding	molecular function		2.1e-06				1
GO:0003689	DNA clamp loader activity	molecular function		0.00067				1
GO:0003723	RNA binding	molecular function		1e-30				1
GO:0003735	structural constituent of ribosome	molecular function		1e-30				1
GO:0003743	translation initiation factor activity	molecular function		0.00012				1
GO:0003746	translation elongation factor activity	molecular function		1.3e-06				1
GO:0003899	DNA-directed 5'-3' RNA polymerase activity	molecular function		1.3e-05				1
GO:0003954	NADH dehydrogenase activity	molecular function		3.3e-07				1
GO:0004298	threonine-type endopeptidase activity	molecular function		4e-08				1
GO:0004497	monooxygenase activity	molecular function			1e-06			1
GO:0004522	ribonuclease A activity	molecular function	0.00014					1
GO:0004549	tRNA-specific ribonuclease activity	molecular function		0.00066				1
GO:0004556	alpha-amylase activity	molecular function	4.8e-05					1
GO:0004601	peroxidase activity	molecular function		1.8e-05				1
GO:0004602	glutathione peroxidase activity	molecular function		0.00018				1
GO:0004792	thiosulfate sulfurtransferase activity	molecular function		0.00083				1
GO:0004812	aminoacyl-tRNA ligase activity	molecular function		2.7e-05				1
GO:0005178	integrin binding	molecular function					1.7e-05	1
GO:0005198	structural molecule activity	molecular function		4.7e-24				1
GO:0005215	transporter activity	molecular function			0.00015			1
GO:0005324	long-chain fatty acid transporter activity	molecular function			0.00024			1
GO:0005342	organic acid transmembrane transporter activity	molecular function			0.00013			1
GO:0005344	oxygen carrier activity	molecular function					3e-06	1
GO:0005355	glucose transmembrane transporter activity	molecular function			1.8e-05			1
GO:0005384	manganese ion transmembrane transporter activity	molecular function					7.6e-05	1
GO:0005488	binding	molecular function					1.7e-05	1
GO:0005509	calcium ion binding	molecular function					0.00019	1
GO:0005515	protein binding	molecular function					0.00013	1
GO:0005578	proteinaceous extracellular matrix	cellular component					4.7e-11	1
GO:0005581	collagen trimer	cellular component					0.00025	1
GO:0005604	basement membrane	cellular component					5.9e-05	1
GO:0005622	intracellular	cellular component		1e-30				1
GO:0005623	cell	cellular component		3.4e-08				1
GO:0005634	nucleus	cellular component		5.5e-08				1
GO:0005665	DNA-directed RNA polymerase II, core complex	cellular component		0.00194				1
GO:0005730	nucleolus	cellular component		6.6e-12				1
GO:0005736	DNA-directed RNA polymerase I complex	cellular component		0.00242				1
GO:0005737	cytoplasm	cellular component		1e-30				1
GO:0005739	mitochondrion	cellular component		1e-30				1
GO:0005740	mitochondrial envelope	cellular component		1e-30				1
GO:0005741	mitochondrial outer membrane	cellular component		2.5e-05				1
GO:0005742	mitochondrial outer membrane translocase complex	cellular component		0.00078				1
GO:0005743	mitochondrial inner membrane	cellular component		1e-30				1
GO:0005744	mitochondrial inner membrane presequence translocase complex	cellular component		2.5e-06				1
GO:0005746	mitochondrial respiratory chain	cellular component		2e-10				1
GO:0005747	mitochondrial respiratory chain complex I	cellular component		4.8e-07				1
GO:0005750	mitochondrial respiratory chain complex III	cellular component		0.00383				1
GO:0005753	mitochondrial proton-transporting ATP synthase complex	cellular component		1.1e-06				1
GO:0005758	mitochondrial intermembrane space	cellular component		9.6e-06				1
GO:0005759	mitochondrial matrix	cellular component		1e-30				1
GO:0005761	mitochondrial ribosome	cellular component		5.6e-26				1
GO:0005762	mitochondrial large ribosomal subunit	cellular component		6.8e-17				1
GO:0005763	mitochondrial small ribosomal subunit	cellular component		6e-08				1
GO:0005777	peroxisome	cellular component		0.00019				1
GO:0005778	peroxisomal membrane	cellular component		0.0001				1
GO:0005779	integral component of peroxisomal membrane	cellular component		0.00405				1
GO:0005784	Sec61 translocon complex	cellular component		0.00341				1
GO:0005829	cytosol	cellular component		3.4e-23				1
GO:0005832	chaperonin-containing T-complex	cellular component		0.00383				1
GO:0005833	hemoglobin complex	cellular component					1e-06	1
GO:0005838	proteasome regulatory particle	cellular component		0.00099				1
GO:0005839	proteasome core complex	cellular component		3e-08				1
GO:0005840	ribosome	cellular component		1e-30				1
GO:0005852	eukaryotic translation initiation factor 3 complex	cellular component		0.00405				1
GO:0005869	dynactin complex	cellular component		0.00038				1
GO:0006082	organic acid metabolic process	biological process		3.5e-08				1
GO:0006091	generation of precursor metabolites and energy	biological process		6.1e-07				1
GO:0006096	glycolytic process	biological process		0.00088				1
GO:0006119	oxidative phosphorylation	biological process		1e-06				1
GO:0006139	nucleobase-containing compound metabolic process	biological process		0.00028				1
GO:0006163	purine nucleotide metabolic process	biological process		9.5e-09				1
GO:0006164	purine nucleotide biosynthetic process	biological process		6.5e-06				1
GO:0006165	nucleoside diphosphate phosphorylation	biological process		2.1e-05				1
GO:0006183	GTP biosynthetic process	biological process		0.00012				1
GO:0006213	pyrimidine nucleoside metabolic process	biological process		0.00045				1
GO:0006220	pyrimidine nucleotide metabolic process	biological process		6.5e-07				1
GO:0006221	pyrimidine nucleotide biosynthetic process	biological process		9.1e-07				1
GO:0006261	DNA-dependent DNA replication	biological process		4.3e-05				1
GO:0006271	DNA strand elongation involved in DNA replication	biological process		0.00012				1
GO:0006281	DNA repair	biological process		0.00063				1
GO:0006364	rRNA processing	biological process		7.2e-11				1
GO:0006396	RNA processing	biological process		1.9e-09				1
GO:0006399	tRNA metabolic process	biological process		4.2e-12				1
GO:0006400	tRNA modification	biological process		1.2e-05				1
GO:0006403	RNA localization	biological process		0.00062				1
GO:0006412	translation	biological process		1e-30				1
GO:0006414	translational elongation	biological process		2e-12				1
GO:0006418	tRNA aminoacylation for protein translation	biological process		0.00045				1
GO:0006457	protein folding	biological process		5.4e-07				1
GO:0006458	'de novo' protein folding	biological process		4.3e-05				1
GO:0006464	cellular protein modification process	biological process				1.1e-06		1
GO:0006468	protein phosphorylation	biological process				0.00021		1
GO:0006518	peptide metabolic process	biological process		1e-30				1
GO:0006520	cellular amino acid metabolic process	biological process		2.1e-05				1
GO:0006575	cellular modified amino acid metabolic process	biological process		8.2e-06				1
GO:0006605	protein targeting	biological process		2.1e-06				1
GO:0006625	protein targeting to peroxisome	biological process		0.0004				1
GO:0006626	protein targeting to mitochondrion	biological process		1.5e-05				1
GO:0006629	lipid metabolic process	biological process			6.3e-06			1
GO:0006725	cellular aromatic compound metabolic process	biological process		4e-05				1
GO:0006732	coenzyme metabolic process	biological process		2.7e-15				1
GO:0006733	oxidoreduction coenzyme metabolic process	biological process		6.5e-10				1
GO:0006743	ubiquinone metabolic process	biological process		0.00024				1
GO:0006744	ubiquinone biosynthetic process	biological process		0.00014				1
GO:0006749	glutathione metabolic process	biological process		0.00012				1
GO:0006753	nucleoside phosphate metabolic process	biological process		8.3e-16				1
GO:0006754	ATP biosynthetic process	biological process		4.6e-10				1
GO:0006760	folic acid-containing compound metabolic process	biological process		0.00095				1
GO:0006790	sulfur compound metabolic process	biological process		8e-05				1
GO:0006807	nitrogen compound metabolic process	biological process		5.6e-17				1
GO:0006826	iron ion transport	biological process			1.5e-05			1
GO:0006839	mitochondrial transport	biological process		1.6e-07				1
GO:0006879	cellular iron ion homeostasis	biological process			6.7e-07			1
GO:0006880	intracellular sequestering of iron ion	biological process			1.1e-07			1
GO:0006886	intracellular protein transport	biological process		2.2e-05				1
GO:0006936	muscle contraction	biological process				0.00018		1
GO:0006974	cellular response to DNA damage stimulus	biological process		0.00056				1
GO:0006979	response to oxidative stress	biological process		0.00097				1
GO:0006996	organelle organization	biological process		0.00028				1
GO:0007005	mitochondrion organization	biological process		6.2e-12				1
GO:0007031	peroxisome organization	biological process		2.9e-05				1
GO:0007088	regulation of mitotic nuclear division	biological process			6.5e-06			1
GO:0007166	cell surface receptor signaling pathway	biological process					2.2e-06	1
GO:0007169	transmembrane receptor protein tyrosine kinase signaling pathway	biological process				0.00032		1
GO:0007173	epidermal growth factor receptor signaling pathway	biological process				3.7e-05		1
GO:0007409	axonogenesis	biological process				5.9e-05		1
GO:0007623	circadian rhythm	biological process		2.8e-06				1
GO:0008015	blood circulation	biological process				4.6e-05		1
GO:0008016	regulation of heart contraction	biological process				4.1e-06		1
GO:0008033	tRNA processing	biological process		2.9e-08				1
GO:0008104	protein localization	biological process		0.00026				1
GO:0008135	translation factor activity, RNA binding	molecular function		5.2e-09				1
GO:0008137	NADH dehydrogenase (ubiquinone) activity	molecular function		2.7e-07				1
GO:0008152	metabolic process	biological process		2.7e-26				1
GO:0008199	ferric iron binding	molecular function			4.6e-07			1
GO:0008320	protein transmembrane transporter activity	molecular function		3.9e-05				1
GO:0008541	proteasome regulatory particle, lid subcomplex	cellular component		0.00246				1
GO:0008565	protein transporter activity	molecular function		2.5e-05				1
GO:0009055	electron transfer activity	molecular function		3.3e-05				1
GO:0009056	catabolic process	biological process		1.9e-05				1
GO:0009058	biosynthetic process	biological process		1.3e-18				1
GO:0009059	macromolecule biosynthetic process	biological process		1.1e-05				1
GO:0009108	coenzyme biosynthetic process	biological process		1.8e-12				1
GO:0009116	nucleoside metabolic process	biological process		5.4e-06				1
GO:0009117	nucleotide metabolic process	biological process		9.5e-16				1
GO:0009119	ribonucleoside metabolic process	biological process		9.6e-05				1
GO:0009123	nucleoside monophosphate metabolic process	biological process		2.2e-15				1
GO:0009124	nucleoside monophosphate biosynthetic process	biological process		1.4e-12				1
GO:0009126	purine nucleoside monophosphate metabolic process	biological process		5.8e-13				1
GO:0009127	purine nucleoside monophosphate biosynthetic process	biological process		2.1e-10				1
GO:0009132	nucleoside diphosphate metabolic process	biological process		6.9e-06				1
GO:0009135	purine nucleoside diphosphate metabolic process	biological process		0.00034				1
GO:0009141	nucleoside triphosphate metabolic process	biological process		2e-16				1
GO:0009142	nucleoside triphosphate biosynthetic process	biological process		9.8e-13				1
GO:0009144	purine nucleoside triphosphate metabolic process	biological process		3.3e-16				1
GO:0009145	purine nucleoside triphosphate biosynthetic process	biological process		1.3e-12				1
GO:0009147	pyrimidine nucleoside triphosphate metabolic process	biological process		0.00016				1
GO:0009148	pyrimidine nucleoside triphosphate biosynthetic process	biological process		0.00021				1
GO:0009150	purine ribonucleotide metabolic process	biological process		3.5e-08				1
GO:0009152	purine ribonucleotide biosynthetic process	biological process		2e-05				1
GO:0009156	ribonucleoside monophosphate biosynthetic process	biological process		1.3e-11				1
GO:0009161	ribonucleoside monophosphate metabolic process	biological process		3.3e-14				1
GO:0009163	nucleoside biosynthetic process	biological process		8.3e-06				1
GO:0009165	nucleotide biosynthetic process	biological process		9.7e-10				1
GO:0009166	nucleotide catabolic process	biological process		1.1e-05				1
GO:0009167	purine ribonucleoside monophosphate metabolic process	biological process		4.7e-13				1
GO:0009168	purine ribonucleoside monophosphate biosynthetic process	biological process		2.1e-10				1
GO:0009179	purine ribonucleoside diphosphate metabolic process	biological process		0.00034				1
GO:0009185	ribonucleoside diphosphate metabolic process	biological process		0.00047				1
GO:0009199	ribonucleoside triphosphate metabolic process	biological process		9.9e-16				1
GO:0009201	ribonucleoside triphosphate biosynthetic process	biological process		1.2e-12				1
GO:0009205	purine ribonucleoside triphosphate metabolic process	biological process		9.4e-16				1
GO:0009206	purine ribonucleoside triphosphate biosynthetic process	biological process		9.6e-13				1
GO:0009218	pyrimidine ribonucleotide metabolic process	biological process		0.00011				1
GO:0009220	pyrimidine ribonucleotide biosynthetic process	biological process		4.4e-05				1
GO:0009259	ribonucleotide metabolic process	biological process		5.9e-09				1
GO:0009260	ribonucleotide biosynthetic process	biological process		2.8e-06				1
GO:0009262	deoxyribonucleotide metabolic process	biological process		0.00034				1
GO:0009295	nucleoid	cellular component		0.00145				1
GO:0009394	2'-deoxyribonucleotide metabolic process	biological process		0.00032				1
GO:0009451	RNA modification	biological process		6.6e-07				1
GO:0009605	response to external stimulus	biological process					5.5e-14	1
GO:0009611	response to wounding	biological process					4.4e-06	1
GO:0009636	response to toxic substance	biological process		0.00057				1
GO:0009653	anatomical structure morphogenesis	biological process				0.00022		1
GO:0009719	response to endogenous stimulus	biological process				6.1e-05		1
GO:0009725	response to hormone	biological process				0.00027		1
GO:0009750	response to fructose	biological process		1.3e-05				1
GO:0009889	regulation of biosynthetic process	biological process				0.00028		1
GO:0009893	positive regulation of metabolic process	biological process				6.5e-05		1
GO:0010033	response to organic substance	biological process				0.00012		1
GO:0010035	response to inorganic substance	biological process				0.00021		1
GO:0010243	response to organonitrogen compound	biological process				1.3e-05		1
GO:0010269	response to selenium ion	biological process		0.00012				1
GO:0010467	gene expression	biological process		3.3e-07				1
GO:0010468	regulation of gene expression	biological process				2.7e-06		1
GO:0010519	negative regulation of phospholipase activity	biological process					8.2e-05	1
GO:0010556	regulation of macromolecule biosynthetic process	biological process				0.00015		1
GO:0010562	positive regulation of phosphorus metabolic process	biological process				0.00016		1
GO:0010604	positive regulation of macromolecule metabolic process	biological process				3.4e-05		1
GO:0010949	negative regulation of intestinal phytosterol absorption	biological process	2.6e-05					1
GO:0014074	response to purine-containing compound	biological process				5.6e-05		1
GO:0015031	protein transport	biological process		5e-06				1
GO:0015078	proton transmembrane transporter activity	molecular function		1.2e-06				1
GO:0015144	carbohydrate transmembrane transporter activity	molecular function			0.00016			1
GO:0015145	monosaccharide transmembrane transporter activity	molecular function			3.3e-05			1
GO:0015149	hexose transmembrane transporter activity	molecular function			2.5e-05			1
GO:0015254	glycerol channel activity	molecular function	1.3e-05					1
GO:0015291	secondary active transmembrane transporter activity	molecular function			3.8e-06			1
GO:0015293	symporter activity	molecular function			5.3e-05			1
GO:0015294	solute:cation symporter activity	molecular function			1.5e-05			1
GO:0015440	peptide-transporting ATPase activity	molecular function					7.6e-05	1
GO:0015450	P-P-bond-hydrolysis-driven protein transmembrane transporter activity	molecular function		0.00066				1
GO:0015671	oxygen transport	biological process					2.9e-06	1
GO:0015833	peptide transport	biological process		2.2e-05				1
GO:0015849	organic acid transport	biological process			2.6e-05			1
GO:0015919	peroxisomal membrane transport	biological process		0.00024				1
GO:0015934	large ribosomal subunit	cellular component		4.3e-21				1
GO:0015980	energy derivation by oxidation of organic compounds	biological process		1.4e-05				1
GO:0015985	energy coupled proton transport, down electrochemical gradient	biological process		3.4e-08				1
GO:0015986	ATP synthesis coupled proton transport	biological process		3.4e-08				1
GO:0016053	organic acid biosynthetic process	biological process		2.1e-06				1
GO:0016072	rRNA metabolic process	biological process		4.6e-11				1
GO:0016074	snoRNA metabolic process	biological process		2.5e-05				1
GO:0016160	amylase activity	molecular function	0.00014					1
GO:0016192	vesicle-mediated transport	biological process					0.0001	1
GO:0016209	antioxidant activity	molecular function		6.6e-08				1
GO:0016226	iron-sulfur cluster assembly	biological process		0.00013				1
GO:0016272	prefoldin complex	cellular component		0.00015				1
GO:0016469	proton-transporting two-sector ATPase complex	cellular component		1.8e-07				1
GO:0016477	cell migration	biological process					8.2e-05	1
GO:0016531	copper chaperone activity	molecular function		0.00083				1
GO:0016558	protein import into peroxisome matrix	biological process		7.7e-05				1
GO:0016627	oxidoreductase activity, acting on the CH-CH group of donors	molecular function		5.8e-06				1
GO:0016645	oxidoreductase activity, acting on the CH-NH group of donors	molecular function		0.00029				1
GO:0016646	oxidoreductase activity, acting on the CH-NH group of donors, NAD or NADP as acceptor	molecular function		6.8e-05				1
GO:0016651	oxidoreductase activity, acting on NAD(P)H	molecular function		5.6e-05				1
GO:0016655	oxidoreductase activity, acting on NAD(P)H, quinone or similar compound as acceptor	molecular function		5.9e-07				1
GO:0016684	oxidoreductase activity, acting on peroxide as acceptor	molecular function		1.6e-06				1
GO:0016705	oxidoreductase activity, acting on paired donors, with incorporation or reduction of molecular oxyge...	molecular function			2.1e-05			1
GO:0016712	oxidoreductase activity, acting on paired donors, with incorporation or reduction of molecular oxyge...	molecular function			9.8e-05			1
GO:0016740	transferase activity	molecular function		3.3e-05				1
GO:0016741	transferase activity, transferring one-carbon groups	molecular function		0.00032				1
GO:0016742	hydroxymethyl-, formyl- and related transferase activity	molecular function		0.00032				1
GO:0016763	transferase activity, transferring pentosyl groups	molecular function		0.00035				1
GO:0016779	nucleotidyltransferase activity	molecular function		3.9e-08				1
GO:0016783	sulfurtransferase activity	molecular function		2.6e-08				1
GO:0016788	hydrolase activity, acting on ester bonds	molecular function	1.6e-05					1
GO:0016799	hydrolase activity, hydrolyzing N-glycosyl compounds	molecular function		3e-05				1
GO:0016829	lyase activity	molecular function		1.9e-05				1
GO:0016853	isomerase activity	molecular function		9.3e-06				1
GO:0016860	intramolecular oxidoreductase activity	molecular function		3.5e-05				1
GO:0016874	ligase activity	molecular function		2.3e-06				1
GO:0016875	ligase activity, forming carbon-oxygen bonds	molecular function		2.7e-05				1
GO:0017038	protein import	biological process		6.8e-07				1
GO:0017144	drug metabolic process	biological process		2.4e-11				1
GO:0018995	host	cellular component					2.5e-05	1
GO:0019104	DNA N-glycosylase activity	molecular function		0.00012				1
GO:0019205	nucleobase-containing compound kinase activity	molecular function		0.00027				1
GO:0019219	regulation of nucleobase-containing compound metabolic process	biological process				6.2e-05		1
GO:0019222	regulation of metabolic process	biological process				1.6e-05		1
GO:0019359	nicotinamide nucleotide biosynthetic process	biological process		5.6e-05				1
GO:0019362	pyridine nucleotide metabolic process	biological process		1.9e-07				1
GO:0019363	pyridine nucleotide biosynthetic process	biological process		5.6e-05				1
GO:0019439	aromatic compound catabolic process	biological process		1.1e-05				1
GO:0019538	protein metabolic process	biological process		7.4e-11				1
GO:0019637	organophosphate metabolic process	biological process		3.8e-13				1
GO:0019674	NAD metabolic process	biological process		0.00012				1
GO:0019682	glyceraldehyde-3-phosphate metabolic process	biological process		0.00062				1
GO:0019692	deoxyribose phosphate metabolic process	biological process		0.00032				1
GO:0019693	ribose phosphate metabolic process	biological process		6.9e-10				1
GO:0019752	carboxylic acid metabolic process	biological process		2.8e-09				1
GO:0019770	IgG receptor activity	molecular function		0.00083				1
GO:0019815	B cell receptor complex	cellular component		8.9e-05				1
GO:0019825	oxygen binding	molecular function					1.7e-05	1
GO:0019843	rRNA binding	molecular function		1.2e-07				1
GO:0019866	organelle inner membrane	cellular component		1e-30				1
GO:0019867	outer membrane	cellular component		3.2e-06				1
GO:0019883	antigen processing and presentation of endogenous antigen	biological process					6.4e-06	1
GO:0019884	antigen processing and presentation of exogenous antigen	biological process		0.00014				1
GO:0020003	symbiont-containing vacuole	cellular component					0.0002	1
GO:0020005	symbiont-containing vacuole membrane	cellular component					8.1e-05	1
GO:0022008	neurogenesis	biological process				0.00016		1
GO:0022607	cellular component assembly	biological process		0.00056				1
GO:0022613	ribonucleoprotein complex biogenesis	biological process		7.6e-17				1
GO:0022618	ribonucleoprotein complex assembly	biological process		8.1e-08				1
GO:0022624	proteasome accessory complex	cellular component		0.00037				1
GO:0022625	cytosolic large ribosomal subunit	cellular component		1.2e-08				1
GO:0022626	cytosolic ribosome	cellular component		2.3e-19				1
GO:0022804	active transmembrane transporter activity	molecular function			3.7e-05			1
GO:0022884	macromolecule transmembrane transporter activity	molecular function		0.00018				1
GO:0022900	electron transport chain	biological process		2.7e-07				1
GO:0022904	respiratory electron transport chain	biological process		7.8e-07				1
GO:0030029	actin filament-based process	biological process				0.00014		1
GO:0030030	cell projection organization	biological process				4.8e-05		1
GO:0030048	actin filament-based movement	biological process				4.5e-05		1
GO:0030141	secretory granule	cellular component				0.00017		1
GO:0030150	protein import into mitochondrial matrix	biological process		2e-06				1
GO:0030173	integral component of Golgi membrane	cellular component		0.00116				1
GO:0030176	integral component of endoplasmic reticulum membrane	cellular component		0.00384				1
GO:0030182	neuron differentiation	biological process				0.00016		1
GO:0030430	host cell cytoplasm	cellular component					3.6e-05	1
GO:0030490	maturation of SSU-rRNA	biological process		2.1e-08				1
GO:0030515	snoRNA binding	molecular function		3.5e-05				1
GO:0030532	small nuclear ribonucleoprotein complex	cellular component		0.00031				1
GO:0030595	leukocyte chemotaxis	biological process					8.8e-06	1
GO:0030684	preribosome	cellular component		1.8e-06				1
GO:0030686	90S preribosome	cellular component		0.00415				1
GO:0030687	preribosome, large subunit precursor	cellular component		0.00073				1
GO:0030900	forebrain development	biological process				0.00026		1
GO:0030964	NADH dehydrogenase complex	cellular component		4.8e-07				1
GO:0031012	extracellular matrix	cellular component					1.7e-10	1
GO:0031090	organelle membrane	cellular component		1.7e-19				1
GO:0031125	rRNA 3'-end processing	biological process		2.5e-06				1
GO:0031126	snoRNA 3'-end processing	biological process		0.00015				1
GO:0031163	metallo-sulfur cluster assembly	biological process		0.00013				1
GO:0031175	neuron projection development	biological process				3.3e-05		1
GO:0031228	intrinsic component of Golgi membrane	cellular component		0.00179				1
GO:0031231	intrinsic component of peroxisomal membrane	cellular component		0.00405				1
GO:0031300	intrinsic component of organelle membrane	cellular component		1.4e-07				1
GO:0031301	integral component of organelle membrane	cellular component		5.5e-08				1
GO:0031304	intrinsic component of mitochondrial inner membrane	cellular component		2.1e-05				1
GO:0031305	integral component of mitochondrial inner membrane	cellular component		2.1e-05				1
GO:0031323	regulation of cellular metabolic process	biological process				4.6e-05		1
GO:0031325	positive regulation of cellular metabolic process	biological process				8.8e-05		1
GO:0031326	regulation of cellular biosynthetic process	biological process				0.00028		1
GO:0031390	Ctf18 RFC-like complex	cellular component		0.00038				1
GO:0031399	regulation of protein modification process	biological process				3.8e-05		1
GO:0031401	positive regulation of protein modification process	biological process				1.8e-05		1
GO:0031903	microbody membrane	cellular component		0.0001				1
GO:0031966	mitochondrial membrane	cellular component		1e-30				1
GO:0031967	organelle envelope	cellular component		8.6e-30				1
GO:0031968	organelle outer membrane	cellular component		5.7e-06				1
GO:0031970	organelle envelope lumen	cellular component		4.4e-06				1
GO:0031974	membrane-enclosed lumen	cellular component		5e-23				1
GO:0031975	envelope	cellular component		4.1e-30				1
GO:0031981	nuclear lumen	cellular component		9.9e-09				1
GO:0031982	vesicle	cellular component		3.3e-11				1
GO:0032040	small-subunit processome	cellular component		0.00084				1
GO:0032147	activation of protein kinase activity	biological process				0.00017		1
GO:0032148	activation of protein kinase B activity	biological process				1.5e-05		1
GO:0032270	positive regulation of cellular protein metabolic process	biological process				0.00026		1
GO:0032543	mitochondrial translation	biological process		5.3e-11				1
GO:0032592	integral component of mitochondrial membrane	cellular component		0.00017				1
GO:0032870	cellular response to hormone stimulus	biological process				0.00026		1
GO:0032922	circadian regulation of gene expression	biological process		1.7e-07				1
GO:0032989	cellular component morphogenesis	biological process				7e-06		1
GO:0032990	cell part morphogenesis	biological process				0.00033		1
GO:0032991	protein-containing complex	cellular component		1e-30				1
GO:0033002	muscle cell proliferation	biological process				0.00013		1
GO:0033036	macromolecule localization	biological process		0.00022				1
GO:0033108	mitochondrial respiratory chain complex assembly	biological process		3.9e-07				1
GO:0033170	protein-DNA loading ATPase activity	molecular function		0.00067				1
GO:0033177	proton-transporting two-sector ATPase complex, proton-transporting domain	cellular component		2.1e-05				1
GO:0033178	proton-transporting two-sector ATPase complex, catalytic domain	cellular component		0.00143				1
GO:0033220	amide-transporting ATPase activity	molecular function					7.6e-05	1
GO:0033365	protein localization to organelle	biological process		0.00011				1
GO:0033643	host cell part	cellular component					0.00023	1
GO:0033646	host intracellular part	cellular component					0.0001	1
GO:0033655	host cell cytoplasm part	cellular component					3.6e-05	1
GO:0033993	response to lipid	biological process		4.2e-05				1
GO:0034062	5'-3' RNA polymerase activity	molecular function		1.8e-05				1
GO:0034097	response to cytokine	biological process					4.1e-06	1
GO:0034340	response to type I interferon	biological process		0.00048				1
GO:0034341	response to interferon-gamma	biological process					2e-07	1
GO:0034404	nucleobase-containing small molecule biosynthetic process	biological process		2e-09				1
GO:0034427	nuclear-transcribed mRNA catabolic process, exonucleolytic, 3'-5'	biological process		0.00015				1
GO:0034470	ncRNA processing	biological process		7.4e-16				1
GO:0034475	U4 snRNA 3'-end processing	biological process		0.0004				1
GO:0034613	cellular protein localization	biological process		0.00013				1
GO:0034622	cellular protein-containing complex assembly	biological process		1.4e-06				1
GO:0034641	cellular nitrogen compound metabolic process	biological process		1.4e-22				1
GO:0034645	cellular macromolecule biosynthetic process	biological process		3.1e-05				1
GO:0034655	nucleobase-containing compound catabolic process	biological process		3e-06				1
GO:0034660	ncRNA metabolic process	biological process		7.9e-18				1
GO:0034708	methyltransferase complex	cellular component		4.1e-05				1
GO:0034709	methylosome	cellular component		1.9e-05				1
GO:0035456	response to interferon-beta	biological process					9.7e-05	1
GO:0035507	regulation of myosin-light-chain-phosphatase activity	biological process				8.7e-05		1
GO:0035556	intracellular signal transduction	biological process				1.5e-05		1
GO:0036094	small molecule binding	molecular function		3.1e-05				1
GO:0036211	protein modification process	biological process				1.1e-06		1
GO:0038127	ERBB signaling pathway	biological process				1.1e-05		1
GO:0042060	wound healing	biological process					0.0002	1
GO:0042101	T cell receptor complex	cellular component		8.3e-05				1
GO:0042105	alpha-beta T cell receptor complex	cellular component		0.00041				1
GO:0042254	ribosome biogenesis	biological process		9.3e-18				1
GO:0042255	ribosome assembly	biological process		9.6e-08				1
GO:0042273	ribosomal large subunit biogenesis	biological process		0.00034				1
GO:0042274	ribosomal small subunit biogenesis	biological process		7.6e-11				1
GO:0042325	regulation of phosphorylation	biological process				0.00037		1
GO:0042327	positive regulation of phosphorylation	biological process				4.6e-05		1
GO:0042398	cellular modified amino acid biosynthetic process	biological process		0.00023				1
GO:0042455	ribonucleoside biosynthetic process	biological process		8.3e-06				1
GO:0042558	pteridine-containing compound metabolic process	biological process		6.2e-05				1
GO:0042559	pteridine-containing compound biosynthetic process	biological process		0.00062				1
GO:0042579	microbody	cellular component		0.00019				1
GO:0042613	MHC class II protein complex	cellular component		1.6e-08				1
GO:0042645	mitochondrial nucleoid	cellular component		0.00145				1
GO:0042719	mitochondrial intermembrane space protein transporter complex	cellular component		8.9e-05				1
GO:0042773	ATP synthesis coupled electron transport	biological process		3e-07				1
GO:0042775	mitochondrial ATP synthesis coupled electron transport	biological process		5.5e-08				1
GO:0042824	MHC class I peptide loading complex	cellular component					0.0002	1
GO:0042825	TAP complex	cellular component					2.1e-05	1
GO:0042832	defense response to protozoan	biological process					0.00022	1
GO:0042886	amide transport	biological process		1.6e-05				1
GO:0042887	amide transmembrane transporter activity	molecular function		0.00042				1
GO:0043021	ribonucleoprotein complex binding	molecular function		6.2e-07				1
GO:0043038	amino acid activation	biological process		7.7e-05				1
GO:0043039	tRNA aminoacylation	biological process		6e-05				1
GO:0043043	peptide biosynthetic process	biological process		1e-30				1
GO:0043142	single-stranded DNA-dependent ATPase activity	molecular function		0.00066				1
GO:0043144	snoRNA processing	biological process		0.00075				1
GO:0043167	ion binding	molecular function					0.00019	1
GO:0043190	ATP-binding cassette (ABC) transporter complex	cellular component	2.3e-05					1
GO:0043209	myelin sheath	cellular component		2.1e-06				1
GO:0043226	organelle	cellular component		1e-30				1
GO:0043227	membrane-bounded organelle	cellular component		1e-30				1
GO:0043228	non-membrane-bounded organelle	cellular component		3.8e-19				1
GO:0043229	intracellular organelle	cellular component		1e-30				1
GO:0043230	extracellular organelle	cellular component		4.6e-18				1
GO:0043231	intracellular membrane-bounded organelle	cellular component		1e-30				1
GO:0043232	intracellular non-membrane-bounded organelle	cellular component		3.8e-19				1
GO:0043233	organelle lumen	cellular component		5e-23				1
GO:0043240	Fanconi anaemia nuclear complex	cellular component		0.00383				1
GO:0043248	proteasome assembly	biological process		2e-06				1
GO:0043412	macromolecule modification	biological process				3e-06		1
GO:0043436	oxoacid metabolic process	biological process		2.5e-08				1
GO:0043574	peroxisomal transport	biological process		0.0004				1
GO:0043603	cellular amide metabolic process	biological process		1e-30				1
GO:0043604	amide biosynthetic process	biological process		1e-30				1
GO:0043628	ncRNA 3'-end processing	biological process		7e-05				1
GO:0043656	intracellular region of host	cellular component					0.0001	1
GO:0043657	host cell	cellular component					2.5e-05	1
GO:0043933	protein-containing complex subunit organization	biological process		3.1e-08				1
GO:0044057	regulation of system process	biological process				1.2e-05		1
GO:0044085	cellular component biogenesis	biological process		1.4e-08				1
GO:0044183	protein binding involved in protein folding	molecular function		0.00029				1
GO:0044215	other organism	cellular component					5.2e-05	1
GO:0044216	other organism cell	cellular component					5.2e-05	1
GO:0044217	other organism part	cellular component					5.2e-05	1
GO:0044237	cellular metabolic process	biological process		1.3e-24				1
GO:0044238	primary metabolic process	biological process		3.5e-17				1
GO:0044248	cellular catabolic process	biological process		1.6e-05				1
GO:0044249	cellular biosynthetic process	biological process		1.7e-17				1
GO:0044255	cellular lipid metabolic process	biological process			4e-07			1
GO:0044260	cellular macromolecule metabolic process	biological process		1.7e-05				1
GO:0044265	cellular macromolecule catabolic process	biological process		0.00087				1
GO:0044267	cellular protein metabolic process	biological process		7.6e-14				1
GO:0044270	cellular nitrogen compound catabolic process	biological process		3.1e-06				1
GO:0044271	cellular nitrogen compound biosynthetic process	biological process		4.6e-12				1
GO:0044281	small molecule metabolic process	biological process		7.1e-19				1
GO:0044282	small molecule catabolic process	biological process		2e-05				1
GO:0044283	small molecule biosynthetic process	biological process		9.8e-12				1
GO:0044391	ribosomal subunit	cellular component		1e-30				1
GO:0044420	extracellular matrix component	cellular component					2e-06	1
GO:0044422	organelle part	cellular component		1e-30				1
GO:0044424	intracellular part	cellular component		1e-30				1
GO:0044428	nuclear part	cellular component		1.8e-10				1
GO:0044429	mitochondrial part	cellular component		1e-30				1
GO:0044438	microbody part	cellular component		3e-05				1
GO:0044439	peroxisomal part	cellular component		3e-05				1
GO:0044444	cytoplasmic part	cellular component		1e-30				1
GO:0044445	cytosolic part	cellular component		1.7e-22				1
GO:0044446	intracellular organelle part	cellular component		1e-30				1
GO:0044452	nucleolar part	cellular component		5.4e-05				1
GO:0044455	mitochondrial membrane part	cellular component		3.7e-21				1
GO:0044459	plasma membrane part	cellular component					2.9e-10	1
GO:0044464	cell part	cellular component		8.3e-09				1
GO:0044743	protein transmembrane import into intracellular organelle	biological process		2.5e-13				1
GO:0044769	ATPase activity, coupled to transmembrane movement of ions, rotational mechanism	molecular function		3.7e-07				1
GO:0044877	protein-containing complex binding	molecular function					4.4e-06	1
GO:0045006	DNA deamination	biological process		0.0004				1
GO:0045039	protein import into mitochondrial inner membrane	biological process		8.6e-05				1
GO:0045184	establishment of protein localization	biological process		4.6e-07				1
GO:0045259	proton-transporting ATP synthase complex	cellular component		1.2e-07				1
GO:0045261	proton-transporting ATP synthase complex, catalytic core F(1)	cellular component		0.00246				1
GO:0045263	proton-transporting ATP synthase complex, coupling factor F(o)	cellular component		5e-05				1
GO:0045333	cellular respiration	biological process		1.7e-06				1
GO:0045454	cell redox homeostasis	biological process		0.00088				1
GO:0045796	negative regulation of intestinal cholesterol absorption	biological process	2.6e-05					1
GO:0045859	regulation of protein kinase activity	biological process				0.00029		1
GO:0045935	positive regulation of nucleobase-containing compound metabolic process	biological process				0.00031		1
GO:0045937	positive regulation of phosphate metabolic process	biological process				0.00016		1
GO:0046031	ADP metabolic process	biological process		0.00079				1
GO:0046034	ATP metabolic process	biological process		4.8e-13				1
GO:0046131	pyrimidine ribonucleoside metabolic process	biological process		0.00066				1
GO:0046132	pyrimidine ribonucleoside biosynthetic process	biological process		4.4e-05				1
GO:0046134	pyrimidine nucleoside biosynthetic process	biological process		4.4e-05				1
GO:0046390	ribose phosphate biosynthetic process	biological process		3.5e-06				1
GO:0046394	carboxylic acid biosynthetic process	biological process		1.7e-06				1
GO:0046434	organophosphate catabolic process	biological process		5.6e-05				1
GO:0046483	heterocycle metabolic process	biological process		1.5e-05				1
GO:0046496	nicotinamide nucleotide metabolic process	biological process		1.9e-07				1
GO:0046700	heterocycle catabolic process	biological process		2.2e-06				1
GO:0046826	negative regulation of protein export from nucleus	biological process		0.0004				1
GO:0046907	intracellular transport	biological process		4.4e-05				1
GO:0046914	transition metal ion binding	molecular function					8.1e-05	1
GO:0046916	cellular transition metal ion homeostasis	biological process			1.4e-05			1
GO:0046933	proton-transporting ATP synthase activity, rotational mechanism	molecular function		1.3e-05				1
GO:0046939	nucleotide phosphorylation	biological process		9.2e-06				1
GO:0046942	carboxylic acid transport	biological process			2.1e-05			1
GO:0046943	carboxylic acid transmembrane transporter activity	molecular function			0.00012			1
GO:0048285	organelle fission	biological process			0.00018			1
GO:0048468	cell development	biological process				4.1e-06		1
GO:0048511	rhythmic process	biological process		2.1e-06				1
GO:0048514	blood vessel morphogenesis	biological process			0.0001			1
GO:0048518	positive regulation of biological process	biological process				1.2e-05		1
GO:0048522	positive regulation of cellular process	biological process				1.4e-05		1
GO:0048583	regulation of response to stimulus	biological process					3.5e-07	1
GO:0048584	positive regulation of response to stimulus	biological process					2.7e-09	1
GO:0048659	smooth muscle cell proliferation	biological process				0.00021		1
GO:0048660	regulation of smooth muscle cell proliferation	biological process				0.00018		1
GO:0048661	positive regulation of smooth muscle cell proliferation	biological process				0.00024		1
GO:0048662	negative regulation of smooth muscle cell proliferation	biological process					0.00012	1
GO:0048666	neuron development	biological process				0.00014		1
GO:0048667	cell morphogenesis involved in neuron differentiation	biological process				3.9e-05		1
GO:0048699	generation of neurons	biological process				0.00013		1
GO:0048731	system development	biological process				0.00013		1
GO:0048812	neuron projection morphogenesis	biological process				0.00015		1
GO:0048858	cell projection morphogenesis	biological process				0.00022		1
GO:0050136	NADH dehydrogenase (quinone) activity	molecular function		2.7e-07				1
GO:0050661	NADP binding	molecular function					1.2e-06	1
GO:0050662	coenzyme binding	molecular function		1.8e-05				1
GO:0050730	regulation of peptidyl-tyrosine phosphorylation	biological process				0.00025		1
GO:0050731	positive regulation of peptidyl-tyrosine phosphorylation	biological process				8e-05		1
GO:0050896	response to stimulus	biological process					6.6e-06	1
GO:0050900	leukocyte migration	biological process					3.3e-05	1
GO:0050919	negative chemotaxis	biological process				0.00035		1
GO:0051082	unfolded protein binding	molecular function		2.9e-06				1
GO:0051119	sugar transmembrane transporter activity	molecular function			3.8e-05			1
GO:0051171	regulation of nitrogen compound metabolic process	biological process				1.5e-05		1
GO:0051173	positive regulation of nitrogen compound metabolic process	biological process				9.2e-05		1
GO:0051179	localization	biological process					0.00011	1
GO:0051186	cofactor metabolic process	biological process		1.6e-22				1
GO:0051188	cofactor biosynthetic process	biological process		2.4e-14				1
GO:0051234	establishment of localization	biological process					0.00028	1
GO:0051238	sequestering of metal ion	biological process			1e-06			1
GO:0051239	regulation of multicellular organismal process	biological process				0.00012		1
GO:0051252	regulation of RNA metabolic process	biological process				0.00018		1
GO:0051287	NAD binding	molecular function		0.0006				1
GO:0051382	kinetochore assembly	biological process			7.9e-05			1
GO:0051383	kinetochore organization	biological process			5e-06			1
GO:0051402	neuron apoptotic process	biological process				0.00035		1
GO:0051536	iron-sulfur cluster binding	molecular function		2.3e-05				1
GO:0051540	metal cluster binding	molecular function		2.3e-05				1
GO:0051649	establishment of localization in cell	biological process		0.00093				1
GO:0051704	multi-organism process	biological process					2.8e-08	1
GO:0051783	regulation of nuclear division	biological process			2.5e-05			1
GO:0051920	peroxiredoxin activity	molecular function		0.00013				1
GO:0055072	iron ion homeostasis	biological process			5.1e-06			1
GO:0055076	transition metal ion homeostasis	biological process			5.7e-05			1
GO:0055086	nucleobase-containing small molecule metabolic process	biological process		1.1e-16				1
GO:0060047	heart contraction	biological process				2.4e-05		1
GO:0060048	cardiac muscle contraction	biological process				0.00028		1
GO:0060255	regulation of macromolecule metabolic process	biological process				4.5e-07		1
GO:0060326	cell chemotaxis	biological process					3.3e-05	1
GO:0060752	intestinal phytosterol absorption	biological process	2.6e-05					1
GO:0061024	membrane organization	biological process					4.4e-06	1
GO:0061077	chaperone-mediated protein folding	biological process		0.00085				1
GO:0061564	axon development	biological process				0.00017		1
GO:0065002	intracellular protein transmembrane transport	biological process		1.8e-11				1
GO:0065003	protein-containing complex assembly	biological process		2e-09				1
GO:0065008	regulation of biological quality	biological process				9.8e-06		1
GO:0065010	extracellular membrane-bounded organelle	cellular component					0.00067	1
GO:0070003	threonine-type peptidase activity	molecular function		4e-08				1
GO:0070013	intracellular organelle lumen	cellular component		4.1e-23				1
GO:0070062	extracellular exosome	cellular component		2.5e-18				1
GO:0070069	cytochrome complex	cellular component		0.0014				1
GO:0070199	establishment of protein localization to chromosome	biological process		0.00047				1
GO:0070252	actin-mediated cell contraction	biological process				1.3e-05		1
GO:0070469	respiratory chain	cellular component		2.8e-11				1
GO:0070585	protein localization to mitochondrion	biological process		2.8e-06				1
GO:0070670	response to interleukin-4	biological process		0.00045				1
GO:0070727	cellular macromolecule localization	biological process		9.4e-05				1
GO:0070887	cellular response to chemical stimulus	biological process				6e-05		1
GO:0071025	RNA surveillance	biological process		0.00075				1
GO:0071051	polyadenylation-dependent snoRNA 3'-end processing	biological process		0.0004				1
GO:0071256	translocon complex	cellular component		0.00341				1
GO:0071310	cellular response to organic substance	biological process				4.5e-05		1
GO:0071345	cellular response to cytokine stimulus	biological process					0.00027	1
GO:0071346	cellular response to interferon-gamma	biological process					5.2e-06	1
GO:0071353	cellular response to interleukin-4	biological process		0.00017				1
GO:0071396	cellular response to lipid	biological process		1.2e-05				1
GO:0071407	cellular response to organic cyclic compound	biological process				1.6e-05		1
GO:0071417	cellular response to organonitrogen compound	biological process				1.9e-08		1
GO:0071421	manganese ion transmembrane transport	biological process					0.0002	1
GO:0071495	cellular response to endogenous stimulus	biological process				1.5e-05		1
GO:0071541	eukaryotic translation initiation factor 3 complex, eIF3m	cellular component		0.00246				1
GO:0071705	nitrogen compound transport	biological process		0.00027				1
GO:0071806	protein transmembrane transport	biological process		1.6e-11				1
GO:0071826	ribonucleoprotein complex subunit organization	biological process		1.8e-08				1
GO:0071867	response to monoamine	biological process				1.2e-05		1
GO:0071868	cellular response to monoamine stimulus	biological process				3.4e-06		1
GO:0071869	response to catecholamine	biological process				1.2e-05		1
GO:0071870	cellular response to catecholamine stimulus	biological process				3.4e-06		1
GO:0071871	response to epinephrine	biological process				8.8e-05		1
GO:0071872	cellular response to epinephrine stimulus	biological process				8.7e-06		1
GO:0072330	monocarboxylic acid biosynthetic process	biological process		0.00072				1
GO:0072521	purine-containing compound metabolic process	biological process		3.1e-09				1
GO:0072522	purine-containing compound biosynthetic process	biological process		1.4e-06				1
GO:0072524	pyridine-containing compound metabolic process	biological process		4.1e-07				1
GO:0072525	pyridine-containing compound biosynthetic process	biological process		0.00011				1
GO:0072527	pyrimidine-containing compound metabolic process	biological process		6.5e-05				1
GO:0072528	pyrimidine-containing compound biosynthetic process	biological process		3.5e-06				1
GO:0072594	establishment of protein localization to organelle	biological process		2.4e-06				1
GO:0072655	establishment of protein localization to mitochondrion	biological process		5e-06				1
GO:0072657	protein localization to membrane	biological process		0.00016				1
GO:0072662	protein localization to peroxisome	biological process		0.0004				1
GO:0072663	establishment of protein localization to peroxisome	biological process		0.0004				1
GO:0080090	regulation of primary metabolic process	biological process				4.2e-05		1
GO:0086002	cardiac muscle cell action potential involved in contraction	biological process				0.00034		1
GO:0086003	cardiac muscle cell contraction	biological process				2.3e-05		1
GO:0090150	establishment of protein localization to membrane	biological process		5.9e-06				1
GO:0090151	establishment of protein localization to mitochondrial membrane	biological process		5.6e-07				1
GO:0090257	regulation of muscle system process	biological process				0.00017		1
GO:0090305	nucleic acid phosphodiester bond hydrolysis	biological process		0.00079				1
GO:0090407	organophosphate biosynthetic process	biological process		2.9e-11				1
GO:0090502	RNA phosphodiester bond hydrolysis, endonucleolytic	biological process		8.3e-06				1
GO:0090670	RNA localization to Cajal body	biological process		0.0004				1
GO:0090671	telomerase RNA localization to Cajal body	biological process		0.0004				1
GO:0090672	telomerase RNA localization	biological process		0.0004				1
GO:0090685	RNA localization to nucleus	biological process		0.0004				1
GO:0097159	organic cyclic compound binding	molecular function		4.6e-06				1
GO:0097237	cellular response to toxic substance	biological process		0.0001				1
GO:0097421	liver regeneration	biological process		0.00086				1
GO:0097525	spliceosomal snRNP complex	cellular component		0.00119				1
GO:0097526	spliceosomal tri-snRNP complex	cellular component		0.00213				1
GO:0097577	sequestering of iron ion	biological process			1.1e-07			1
GO:0097747	RNA polymerase activity	molecular function		1.8e-05				1
GO:0098573	intrinsic component of mitochondrial membrane	cellular component		0.00017				1
GO:0098588	bounding membrane of organelle	cellular component		0.00074				1
GO:0098657	import into cell	biological process					6.8e-09	1
GO:0098687	chromosomal region	cellular component		0.00115				1
GO:0098754	detoxification	biological process		6.2e-07				1
GO:0098796	membrane protein complex	cellular component		1.9e-07				1
GO:0098798	mitochondrial protein complex	cellular component		1e-30				1
GO:0098799	outer mitochondrial membrane protein complex	cellular component		0.00025				1
GO:0098800	inner mitochondrial membrane protein complex	cellular component		4.3e-20				1
GO:0098803	respiratory chain complex	cellular component		1.4e-10				1
GO:0098869	cellular oxidant detoxification	biological process		2.7e-07				1
GO:0099132	ATP hydrolysis coupled cation transmembrane transport	biological process		8.1e-05				1
GO:0101031	chaperone complex	cellular component		0.00079				1
GO:0120036	plasma membrane bounded cell projection organization	biological process				3.3e-05		1
GO:0120039	plasma membrane bounded cell projection morphogenesis	biological process				0.0002		1
GO:0120114	Sm-like protein family complex	cellular component		0.00016				1
GO:0140014	mitotic nuclear division	biological process			9.2e-07			1
GO:0140053	mitochondrial gene expression	biological process		2.2e-10				1
GO:0140097	catalytic activity, acting on DNA	molecular function		6.2e-05				1
GO:0140098	catalytic activity, acting on RNA	molecular function		1.1e-12				1
GO:0140101	catalytic activity, acting on a tRNA	molecular function		2.8e-12				1
GO:0140104	molecular carrier activity	molecular function					2.7e-05	1
GO:1900262	regulation of DNA-directed DNA polymerase activity	biological process		0.00036				1
GO:1900264	positive regulation of DNA-directed DNA polymerase activity	biological process		0.00036				1
GO:1901070	guanosine-containing compound biosynthetic process	biological process		0.00075				1
GO:1901135	carbohydrate derivative metabolic process	biological process		2.3e-09				1
GO:1901137	carbohydrate derivative biosynthetic process	biological process		1.7e-07				1
GO:1901265	nucleoside phosphate binding	molecular function		0.00013				1
GO:1901292	nucleoside phosphate catabolic process	biological process		1.3e-05				1
GO:1901293	nucleoside phosphate biosynthetic process	biological process		8.5e-10				1
GO:1901360	organic cyclic compound metabolic process	biological process		1.6e-05				1
GO:1901361	organic cyclic compound catabolic process	biological process		5.8e-06				1
GO:1901363	heterocyclic compound binding	molecular function		2.6e-06				1
GO:1901564	organonitrogen compound metabolic process	biological process		4.5e-22				1
GO:1901566	organonitrogen compound biosynthetic process	biological process		1e-30				1
GO:1901575	organic substance catabolic process	biological process		2.8e-07				1
GO:1901576	organic substance biosynthetic process	biological process		1.9e-17				1
GO:1901657	glycosyl compound metabolic process	biological process		1e-05				1
GO:1901659	glycosyl compound biosynthetic process	biological process		3e-06				1
GO:1901661	quinone metabolic process	biological process		0.00013				1
GO:1901663	quinone biosynthetic process	biological process		0.00014				1
GO:1901698	response to nitrogen compound	biological process				1.4e-05		1
GO:1901699	cellular response to nitrogen compound	biological process				3e-08		1
GO:1901700	response to oxygen-containing compound	biological process				0.00031		1
GO:1901701	cellular response to oxygen-containing compound	biological process				1.2e-05		1
GO:1902494	catalytic complex	cellular component		2.8e-11				1
GO:1902555	endoribonuclease complex	cellular component		0.00143				1
GO:1902600	proton transmembrane transport	biological process		1.5e-07				1
GO:1903405	protein localization to nuclear body	biological process		0.00036				1
GO:1903522	regulation of blood circulation	biological process				3.4e-06		1
GO:1903561	extracellular vesicle	cellular component		3.5e-18				1
GO:1904400	response to Thyroid stimulating hormone	biological process		0.0004				1
GO:1904401	cellular response to Thyroid stimulating hormone	biological process		8.6e-05				1
GO:1904587	response to glycoprotein	biological process		0.00075				1
GO:1904588	cellular response to glycoprotein	biological process		8.6e-05				1
GO:1904680	peptide transmembrane transporter activity	molecular function		0.00029				1
GO:1904730	negative regulation of intestinal lipid absorption	biological process	2.6e-05					1
GO:1904851	positive regulation of establishment of protein localization to telomere	biological process		0.00075				1
GO:1904867	protein localization to Cajal body	biological process		0.00036				1
GO:1904869	regulation of protein localization to Cajal body	biological process		0.00036				1
GO:1904871	positive regulation of protein localization to Cajal body	biological process		0.00036				1
GO:1904874	positive regulation of telomerase RNA localization to Cajal body	biological process		0.00075				1
GO:1905348	endonuclease complex	cellular component		0.00143				1
GO:1905368	peptidase complex	cellular component		9.1e-08				1
GO:1905369	endopeptidase complex	cellular component		2.1e-10				1
GO:1990173	protein localization to nucleoplasm	biological process		0.00036				1
GO:1990204	oxidoreductase complex	cellular component		1.2e-06				1
GO:1990234	transferase complex	cellular component		0.00107				1
GO:1990542	mitochondrial transmembrane transport	biological process		1.3e-10				1
GO:1990748	cellular detoxification	biological process		1.4e-07				1
GO:1990904	ribonucleoprotein complex	cellular component		1e-30				1
GO:1990932	5.8S rRNA binding	molecular function		4.4e-06				1
GO:2000112	regulation of cellular macromolecule biosynthetic process	biological process				0.0001		1
