# Supplementary material for: Uricase deficiency in rats results in a variety of metabolic disorders, addition to gouty nephropathy
Source: PLoS One. 2025 Aug 22;20(8):e0330344. doi: 10.1371/journal.pone.0330344 (PMC12373213; doi:10.1371/journal.pone.0330344)
Supplement: S4 — (ZIP) [file pone.0330344.s005.zip › Figure6-7/GO/4 ileum.xlsx]

## Sheet: D45
GO.ID	Term	Ontology	Significant	Annotated	Pvalue	Qvalue		GO.ID	Term	Ontology	Significant	Annotated	Pvalue	Qvalue
GO:0006955	immune response	biological process	29/107	1208/17366	1.2e-10	1.78764e-06		GO:0002377	immunoglobulin production	biological process	34/145	224/17366	1e-30	7.4485e-27				down	up
GO:0002376	immune system process	biological process	34/107	1949/17366	9.3e-09	6.9271e-05		GO:0002440	production of molecular mediator of immune response	biological process	35/145	285/17366	1e-30	7.4485e-27				79	10
GO:0098609	cell-cell adhesion	biological process	15/107	535/17366	9.7e-07	0.0048167		GO:0006955	immune response	biological process	48/145	1208/17366	1e-20	4.96567e-17
GO:0048583	regulation of response to stimulus	biological process	38/107	2874/17366	1.5e-06	0.00546223		GO:0002376	immune system process	biological process	55/145	1949/17366	4.4e-17	1.63867e-13
GO:0001775	cell activation	biological process	18/107	804/17366	1.9e-06	0.00546223		GO:0005615	extracellular space	cellular component	69/152	3107/18335	2.3e-16	4.1239e-13
GO:0006952	defense response	biological process	21/107	1091/17366	2.6e-06	0.00546223		GO:0044421	extracellular region part	cellular component	70/152	3289/18335	1.2e-15	1.0758e-12
GO:0002684	positive regulation of immune system process	biological process	17/107	748/17366	3.1e-06	0.00546223		GO:0005576	extracellular region	cellular component	74/152	3681/18335	2.2e-15	1.31487e-12
GO:0030217	T cell differentiation	biological process	9/107	194/17366	3.1e-06	0.00546223		GO:0003823	antigen binding	molecular function	10/115	149/16779	7.6e-08	0.000310916
GO:0001816	cytokine production	biological process	14/107	515/17366	3.3e-06	0.00546223		GO:0043190	ATP-binding cassette (ABC) transporter complex	cellular component	2/152	2/18335	6.8e-05	0.030481
GO:0007155	cell adhesion	biological process	19/107	939/17366	4.2e-06	0.00582337		GO:0072562	blood microparticle	cellular component	8/152	173/18335	9.9e-05	0.0355014
GO:0046649	lymphocyte activation	biological process	15/107	604/17366	4.3e-06	0.00582337
GO:0022610	biological adhesion	biological process	19/107	948/17366	4.8e-06	0.0059588
GO:0002822	regulation of adaptive immune response based on somatic recombination of immune receptors built from...	biological process	7/107	110/17366	5.2e-06	0.0059588
GO:0045321	leukocyte activation	biological process	16/107	703/17366	6.1e-06	0.00649084
GO:0002819	regulation of adaptive immune response	biological process	7/107	117/17366	7.9e-06	0.00735539
GO:0002460	adaptive immune response based on somatic recombination of immune receptors built from immunoglobuli...	biological process	10/107	276/17366	7.9e-06	0.00735539
GO:0042113	B cell activation	biological process	10/107	280/17366	9e-06	0.00776212
GO:0022407	regulation of cell-cell adhesion	biological process	10/107	282/17366	9.6e-06	0.00776212
GO:0046632	alpha-beta T cell differentiation	biological process	6/107	80/17366	9.9e-06	0.00776212
GO:0002253	activation of immune response	biological process	11/107	355/17366	1.2e-05	0.00812564
GO:0042110	T cell activation	biological process	11/107	356/17366	1.2e-05	0.00812564
GO:0002682	regulation of immune system process	biological process	19/107	1014/17366	1.2e-05	0.00812564
GO:0050869	negative regulation of B cell activation	biological process	4/107	24/17366	1.3e-05	0.00842004
GO:0050776	regulation of immune response	biological process	14/107	598/17366	1.8e-05	0.0111728
GO:0002676	regulation of chronic inflammatory response	biological process	3/107	9/17366	1.9e-05	0.0113217
GO:0048584	positive regulation of response to stimulus	biological process	25/107	1681/17366	2.4e-05	0.0137511
GO:0050864	regulation of B cell activation	biological process	8/107	194/17366	2.7e-05	0.0143833
GO:0002520	immune system development	biological process	15/107	706/17366	2.8e-05	0.0143833
GO:0001817	regulation of cytokine production	biological process	12/107	463/17366	2.8e-05	0.0143833
GO:0002250	adaptive immune response	biological process	10/107	322/17366	3e-05	0.014897
GO:0002521	leukocyte differentiation	biological process	11/107	398/17366	3.4e-05	0.0162513
GO:0002467	germinal center formation	biological process	3/107	11/17366	3.6e-05	0.0162513
GO:0033089	positive regulation of T cell differentiation in thymus	biological process	3/107	11/17366	3.6e-05	0.0162513
GO:0046631	alpha-beta T cell activation	biological process	6/107	102/17366	4e-05	0.0175259
GO:0009897	external side of plasma membrane	cellular component	10/107	300/18335	1e-05	0.01793
GO:0030098	lymphocyte differentiation	biological process	9/107	269/17366	4.3e-05	0.018118
GO:0045580	regulation of T cell differentiation	biological process	6/107	104/17366	4.4e-05	0.018118
GO:0006954	inflammatory response	biological process	12/107	486/17366	4.5e-05	0.018118
GO:0002252	immune effector process	biological process	13/107	575/17366	5.3e-05	0.0201109
GO:0050778	positive regulation of immune response	biological process	12/107	495/17366	5.4e-05	0.0201109
GO:0009605	response to external stimulus	biological process	26/107	1876/17366	5.4e-05	0.0201109
GO:0045582	positive regulation of T cell differentiation	biological process	5/107	68/17366	6.2e-05	0.0225272
GO:0048518	positive regulation of biological process	biological process	47/107	4585/17366	6.5e-05	0.0230549
GO:0002440	production of molecular mediator of immune response	biological process	9/107	285/17366	6.7e-05	0.0232116
GO:0010033	response to organic substance	biological process	31/107	2505/17366	7.6e-05	0.0257312
GO:0042737	drug catabolic process	biological process	5/107	72/17366	8.1e-05	0.0266244
GO:0007166	cell surface receptor signaling pathway	biological process	27/107	2040/17366	8.3e-05	0.0266244
GO:0006950	response to stress	biological process	34/107	2892/17366	8.4e-05	0.0266244
GO:0010646	regulation of cell communication	biological process	30/107	2409/17366	9.2e-05	0.0285526
GO:1902107	positive regulation of leukocyte differentiation	biological process	6/107	121/17366	0.0001	0.029262
GO:0032720	negative regulation of tumor necrosis factor production	biological process	4/107	40/17366	0.0001	0.029262
GO:0001818	negative regulation of cytokine production	biological process	7/107	176/17366	0.00011	0.029262
GO:0048522	positive regulation of cellular process	biological process	43/107	4120/17366	0.00011	0.029262
GO:0022409	positive regulation of cell-cell adhesion	biological process	7/107	177/17366	0.00011	0.029262
GO:0048294	negative regulation of isotype switching to IgE isotypes	biological process	2/107	3/17366	0.00011	0.029262
GO:0060167	regulation of adenosine receptor signaling pathway	biological process	2/107	3/17366	0.00011	0.029262
GO:0023051	regulation of signaling	biological process	30/107	2436/17366	0.00011	0.029262
GO:1903556	negative regulation of tumor necrosis factor superfamily cytokine production	biological process	4/107	41/17366	0.00012	0.029794
GO:0045619	regulation of lymphocyte differentiation	biological process	6/107	124/17366	0.00012	0.029794
GO:0045621	positive regulation of lymphocyte differentiation	biological process	5/107	78/17366	0.00012	0.029794
GO:0007159	leukocyte cell-cell adhesion	biological process	8/107	241/17366	0.00012	0.029794
GO:0002757	immune response-activating signal transduction	biological process	9/107	314/17366	0.00014	0.0341898
GO:0045589	regulation of regulatory T cell differentiation	biological process	3/107	17/17366	0.00015	0.0360411
GO:0002719	negative regulation of cytokine production involved in immune response	biological process	3/107	18/17366	0.00017	0.0401983
GO:0051239	regulation of multicellular organismal process	biological process	28/107	2253/17366	0.00018	0.0412532
GO:0032611	interleukin-1 beta production	biological process	4/107	46/17366	0.00018	0.0412532
GO:0002764	immune response-regulating signaling pathway	biological process	9/107	327/17366	0.00019	0.0428853
GO:0032680	regulation of tumor necrosis factor production	biological process	5/107	87/17366	0.0002	0.0444687
GO:0045066	regulatory T cell differentiation	biological process	3/107	19/17366	0.00021	0.0453387
GO:0032640	tumor necrosis factor production	biological process	5/107	88/17366	0.00021	0.0453387
GO:1903555	regulation of tumor necrosis factor superfamily cytokine production	biological process	5/107	89/17366	0.00022	0.0461597
GO:0045829	negative regulation of isotype switching	biological process	2/107	4/17366	0.00022	0.0461597
GO:0048534	hematopoietic or lymphoid organ development	biological process	13/107	666/17366	0.00023	0.0469358
GO:0051249	regulation of lymphocyte activation	biological process	10/107	412/17366	0.00023	0.0469358
GO:0002507	tolerance induction	biological process	3/107	20/17366	0.00024	0.0476704
GO:0002544	chronic inflammatory response	biological process	3/107	20/17366	0.00024	0.0476704
GO:0050866	negative regulation of cell activation	biological process	6/107	142/17366	0.00025	0.0477468
GO:0071706	tumor necrosis factor superfamily cytokine production	biological process	5/107	91/17366	0.00025	0.0477468
GO:0050865	regulation of cell activation	biological process	11/107	498/17366	0.00025	0.0477468

## Sheet: D185
GO.ID	Term	Ontology	Significant	Annotated	Pvalue	Qvalue		GO.ID	Term	Ontology	Significant	Annotated	Pvalue	Qvalue
GO:0048511	rhythmic process	biological process	12/128	249/17366	3.2e-07	0.00409668		GO:0005576	extracellular region	cellular component	34/77	3681/18335	1.4e-06	0.0025102				down	up
GO:0007623	circadian rhythm	biological process	10/128	171/17366	5.5e-07	0.00409668		GO:0005615	extracellular space	cellular component	29/77	3107/18335	1.1e-05	0.00657433				8	3
GO:0006629	lipid metabolic process	biological process	22/128	1018/17366	4.9e-06	0.0243318		GO:0044421	extracellular region part	cellular component	30/77	3289/18335	1.1e-05	0.00657433
GO:0045915	positive regulation of catecholamine metabolic process	biological process	3/128	7/17366	1.3e-05	0.0372425
GO:0045964	positive regulation of dopamine metabolic process	biological process	3/128	7/17366	1.3e-05	0.0372425
GO:0009648	photoperiodism	biological process	4/128	21/17366	1.5e-05	0.0372425
GO:0032922	circadian regulation of gene expression	biological process	5/128	47/17366	2.4e-05	0.0484152
GO:0055114	oxidation-reduction process	biological process	20/128	965/17366	2.6e-05	0.0484152

## Sheet: D367
GO.ID	Term	Ontology	Significant	Annotated	Pvalue	Qvalue		GO.ID	Term	Ontology	Significant	Annotated	Pvalue	Qvalue
GO:0009653	anatomical structure morphogenesis	biological process	60/223	2009/17366	2e-10	2.9794e-06		GO:0003735	structural constituent of ribosome	molecular function	38/104	507/16779	1e-30	4.091e-27				down	up
GO:0005576	extracellular region	cellular component	84/239	3681/18335	3.4e-08	6.0962e-05		GO:0005840	ribosome	cellular component	38/114	587/18335	1.3e-28	2.3309e-25				75	35
GO:0044421	extracellular region part	cellular component	76/239	3289/18335	1.3e-07	0.000116545		GO:0044391	ribosomal subunit	cellular component	31/114	446/18335	4.1e-24	3.67565e-21
GO:0048856	anatomical structure development	biological process	96/223	4553/17366	3.2e-08	0.000163867		GO:0022626	cytosolic ribosome	cellular component	28/114	350/18335	1.9e-23	1.13557e-20
GO:0007275	multicellular organism development	biological process	90/223	4155/17366	3.3e-08	0.000163867		GO:0005198	structural molecule activity	molecular function	39/104	898/16779	2.5e-23	5.11375e-20
GO:0048731	system development	biological process	83/223	3803/17366	1.2e-07	0.00044691		GO:0006518	peptide metabolic process	biological process	40/112	981/17366	4.4e-22	6.55468e-18
GO:0032502	developmental process	biological process	98/223	4909/17366	3.6e-07	0.00107258		GO:0006412	translation	biological process	38/112	880/17366	8.8e-22	6.55468e-18
GO:0042571	immunoglobulin complex, circulating	cellular component	9/239	98/18335	5.4e-06	0.00259985		GO:0043043	peptide biosynthetic process	biological process	38/112	892/17366	1.4e-21	6.95193e-18
GO:0005615	extracellular space	cellular component	68/239	3107/18335	5.8e-06	0.00259985		GO:0044445	cytosolic part	cellular component	28/114	460/18335	3.2e-20	1.4344e-17
GO:0019814	immunoglobulin complex	cellular component	9/239	102/18335	7.5e-06	0.0026895		GO:1990904	ribonucleoprotein complex	cellular component	38/114	1044/18335	1e-19	3.586e-17
GO:0005578	proteinaceous extracellular matrix	cellular component	13/239	247/18335	2.3e-05	0.00687317		GO:0043604	amide biosynthetic process	biological process	38/112	955/17366	1.5e-20	5.58637e-17
GO:0010881	regulation of cardiac muscle contraction by regulation of the release of sequestered calcium ion	biological process	4/223	9/17366	3.2e-06	0.00723569		GO:0043603	cellular amide metabolic process	biological process	40/112	1099/17366	2.7e-20	8.04438e-17
GO:0006911	phagocytosis, engulfment	biological process	10/223	120/17366	3.4e-06	0.00723569		GO:0015935	small ribosomal subunit	cellular component	15/114	158/18335	5.5e-14	1.64358e-11
GO:0007399	nervous system development	biological process	48/223	1915/17366	3.9e-06	0.00726229		GO:0022627	cytosolic small ribosomal subunit	cellular component	13/114	121/18335	5.8e-13	1.48563e-10
GO:0009887	animal organ morphogenesis	biological process	27/223	805/17366	5e-06	0.00827611		GO:0022625	cytosolic large ribosomal subunit	cellular component	15/114	222/18335	7.9e-12	1.77059e-09
GO:0099024	plasma membrane invagination	biological process	10/223	128/17366	6e-06	0.00881406		GO:0015934	large ribosomal subunit	cellular component	16/114	286/18335	2.6e-11	5.17978e-09
GO:0061564	axon development	biological process	17/223	373/17366	6.9e-06	0.00881406		GO:1901566	organonitrogen compound biosynthetic process	biological process	38/112	1785/17366	1.1e-11	2.73112e-08
GO:0035637	multicellular organismal signaling	biological process	9/223	103/17366	7.1e-06	0.00881406		GO:0032991	protein-containing complex	cellular component	53/114	4502/18335	2.7e-07	4.8411e-05
GO:0090259	regulation of retinal ganglion cell axon guidance	biological process	3/223	4/17366	8.3e-06	0.00951116		GO:0019538	protein metabolic process	biological process	58/112	5195/17366	1e-06	0.00212814
GO:0010324	membrane invagination	biological process	10/223	134/17366	9.1e-06	0.00963339		GO:0005829	cytosol	cellular component	36/114	2919/18335	2.3e-05	0.003749
GO:0006958	complement activation, classical pathway	biological process	9/223	107/17366	9.7e-06	0.00963339		GO:0005506	iron ion binding	molecular function	9/104	206/16779	5.3e-06	0.00722743
GO:0006910	phagocytosis, recognition	biological process	9/223	108/17366	1.1e-05	0.0102417		GO:0010467	gene expression	biological process	52/112	4616/17366	4.8e-06	0.00878923
GO:0006936	muscle contraction	biological process	13/223	238/17366	1.3e-05	0.0107589		GO:0006880	intracellular sequestering of iron ion	biological process	4/112	19/17366	5.9e-06	0.00878923
GO:0048812	neuron projection morphogenesis	biological process	19/223	477/17366	1.3e-05	0.0107589		GO:0097577	sequestering of iron ion	biological process	4/112	19/17366	5.9e-06	0.00878923
GO:0003823	antigen binding	molecular function	11/212	149/16779	3e-06	0.012273		GO:0034645	cellular macromolecule biosynthetic process	biological process	48/112	4182/17366	9e-06	0.0121885
GO:0002455	humoral immune response mediated by circulating immunoglobulin	biological process	9/223	115/17366	1.7e-05	0.0125135		GO:0009897	external side of plasma membrane	cellular component	9/114	300/18335	0.00011	0.0153686
GO:0032989	cellular component morphogenesis	biological process	27/223	863/17366	1.7e-05	0.0125135		GO:0043228	non-membrane-bounded organelle	cellular component	40/114	3674/18335	0.00012	0.0153686
GO:0120039	plasma membrane bounded cell projection morphogenesis	biological process	19/223	489/17366	1.9e-05	0.0125135		GO:0043232	intracellular non-membrane-bounded organelle	cellular component	40/114	3674/18335	0.00012	0.0153686
GO:0031175	neuron projection development	biological process	25/223	768/17366	1.9e-05	0.0125135		GO:0008199	ferric iron binding	molecular function	4/104	25/16779	1.6e-05	0.016364
GO:0016043	cellular component organization	biological process	91/223	4843/17366	2e-05	0.0125135		GO:0009059	macromolecule biosynthetic process	biological process	48/112	4279/17366	1.7e-05	0.0211041
GO:0048858	cell projection morphogenesis	biological process	19/223	492/17366	2.1e-05	0.0125135		GO:0042254	ribosome biogenesis	biological process	10/112	299/17366	2.4e-05	0.0275022
GO:0007166	cell surface receptor signaling pathway	biological process	48/223	2040/17366	2.1e-05	0.0125135		GO:0051238	sequestering of metal ion	biological process	4/112	29/17366	3.4e-05	0.0361784
GO:0034987	immunoglobulin receptor binding	molecular function	9/212	103/16779	6.2e-06	0.0126821		GO:0044271	cellular nitrogen compound biosynthetic process	biological process	47/112	4281/17366	4.1e-05	0.0407185
GO:0048513	animal organ development	biological process	60/223	2812/17366	3e-05	0.0170251		GO:0042571	immunoglobulin complex, circulating	cellular component	5/114	98/18335	0.00036	0.043032
GO:0032990	cell part morphogenesis	biological process	19/223	508/17366	3.2e-05	0.0170251		GO:0019814	immunoglobulin complex	cellular component	5/114	102/18335	0.00044	0.0493075
GO:0010882	regulation of cardiac muscle contraction by calcium ion signaling	biological process	4/223	15/17366	3.2e-05	0.0170251
GO:0007409	axonogenesis	biological process	15/223	341/17366	3.6e-05	0.0184928
GO:0044459	plasma membrane part	cellular component	45/239	1936/18335	8.5e-05	0.0185277
GO:0031012	extracellular matrix	cellular component	16/239	405/18335	8.8e-05	0.0185277
GO:0072562	blood microparticle	cellular component	10/239	173/18335	9.3e-05	0.0185277
GO:0061337	cardiac conduction	biological process	6/223	50/17366	4.2e-05	0.0206636
GO:0031290	retinal ganglion cell axon guidance	biological process	4/223	16/17366	4.3e-05	0.0206636
GO:0048667	cell morphogenesis involved in neuron differentiation	biological process	17/223	433/17366	4.6e-05	0.0214144
GO:0006956	complement activation	biological process	9/223	132/17366	5.2e-05	0.0227836
GO:0050853	B cell receptor signaling pathway	biological process	9/223	132/17366	5.2e-05	0.0227836
GO:0010880	regulation of release of sequestered calcium ion into cytosol by sarcoplasmic reticulum	biological process	4/223	17/17366	5.5e-05	0.0234096
GO:0016529	sarcoplasmic reticulum	cellular component	5/239	39/18335	0.00014	0.025102
GO:0051239	regulation of multicellular organismal process	biological process	50/223	2253/17366	6.4e-05	0.0264836
GO:0006941	striated muscle contraction	biological process	9/223	137/17366	7e-05	0.0281835
GO:0030182	neuron differentiation	biological process	30/223	1098/17366	7.4e-05	0.0290099
GO:0120036	plasma membrane bounded cell projection organization	biological process	30/223	1101/17366	7.7e-05	0.0290673
GO:0022008	neurogenesis	biological process	34/223	1323/17366	7.9e-05	0.0290673
GO:0000902	cell morphogenesis	biological process	24/223	788/17366	8e-05	0.0290673
GO:0006909	phagocytosis	biological process	11/223	209/17366	8.4e-05	0.029794
GO:0048729	tissue morphogenesis	biological process	18/223	503/17366	9.1e-05	0.0304561
GO:0071840	cellular component organization or biogenesis	biological process	91/223	5029/17366	9.2e-05	0.0304561
GO:0048699	generation of neurons	biological process	32/223	1222/17366	9.2e-05	0.0304561
GO:0072376	protein activation cascade	biological process	9/223	143/17366	9.7e-05	0.0314132
GO:0030030	cell projection organization	biological process	30/223	1120/17366	0.0001	0.0316957
GO:0014808	release of sequestered calcium ion into cytosol by sarcoplasmic reticulum	biological process	4/223	20/17366	0.00011	0.0334422
GO:0009605	response to external stimulus	biological process	43/223	1876/17366	0.00011	0.0334422
GO:0007411	axon guidance	biological process	9/223	147/17366	0.00012	0.0343777
GO:0042391	regulation of membrane potential	biological process	14/223	337/17366	0.00012	0.0343777
GO:0008037	cell recognition	biological process	10/223	182/17366	0.00012	0.0343777
GO:0072359	circulatory system development	biological process	24/223	814/17366	0.00013	0.0352111
GO:0097485	neuron projection guidance	biological process	9/223	149/17366	0.00013	0.0352111
GO:1903514	release of sequestered calcium ion into cytosol by endoplasmic reticulum	biological process	4/223	21/17366	0.00013	0.0352111
GO:0022603	regulation of anatomical structure morphogenesis	biological process	23/223	766/17366	0.00014	0.0365891
GO:0035295	tube development	biological process	24/223	818/17366	0.00014	0.0365891
GO:0032501	multicellular organismal process	biological process	116/223	6926/17366	0.00015	0.0385267
GO:0048666	neuron development	biological process	25/223	875/17366	0.00016	0.0397253
GO:1902336	positive regulation of retinal ganglion cell axon guidance	biological process	2/223	2/17366	0.00016	0.0397253
GO:0035239	tube morphogenesis	biological process	20/223	624/17366	0.00017	0.0408466
GO:0048662	negative regulation of smooth muscle cell proliferation	biological process	5/223	41/17366	0.00017	0.0408466
GO:0070296	sarcoplasmic reticulum calcium ion transport	biological process	4/223	23/17366	0.00019	0.0449275

## Sheet: D549
GO.ID	Term	Ontology	Significant	Annotated	Pvalue	Qvalue		GO.ID	Term	Ontology	Significant	Annotated	Pvalue	Qvalue
GO:0006955	immune response	biological process	82/303	1208/17366	1.2e-27	1.78764e-23												down	up
GO:0002376	immune system process	biological process	101/303	1949/17366	4.1e-25	3.05389e-21												78	0
GO:0050853	B cell receptor signaling pathway	biological process	27/303	132/17366	1.9e-21	9.43477e-18
GO:0006911	phagocytosis, engulfment	biological process	25/303	120/17366	3.9e-20	1.45246e-16
GO:0099024	plasma membrane invagination	biological process	25/303	128/17366	2.1e-19	6.25674e-16
GO:0050851	antigen receptor-mediated signaling pathway	biological process	29/303	193/17366	4.9e-19	1.21304e-15
GO:0050864	regulation of B cell activation	biological process	29/303	194/17366	5.7e-19	1.21304e-15
GO:0010324	membrane invagination	biological process	25/303	134/17366	6.6e-19	1.229e-15
GO:0042571	immunoglobulin complex, circulating	cellular component	22/313	98/18335	8.5e-19	1.52405e-15
GO:0019814	immunoglobulin complex	cellular component	22/313	102/18335	2.1e-18	1.88265e-15
GO:0034987	immunoglobulin receptor binding	molecular function	22/276	103/16779	1.1e-18	4.5001e-15
GO:0002429	immune response-activating cell surface receptor signaling pathway	biological process	29/303	217/17366	1.3e-17	2.15179e-14
GO:0002377	immunoglobulin production	biological process	29/303	224/17366	3.2e-17	4.76704e-14
GO:0002768	immune response-regulating cell surface receptor signaling pathway	biological process	29/303	228/17366	5.1e-17	6.90679e-14
GO:0009897	external side of plasma membrane	cellular component	32/313	300/18335	1.2e-16	7.172e-14
GO:0006956	complement activation	biological process	23/303	132/17366	8.5e-17	1.0552e-13
GO:0006958	complement activation, classical pathway	biological process	21/303	107/17366	1.5e-16	1.71888e-13
GO:0006910	phagocytosis, recognition	biological process	21/303	108/17366	1.9e-16	2.02174e-13
GO:0072376	protein activation cascade	biological process	23/303	143/17366	5.4e-16	5.36292e-13
GO:0002253	activation of immune response	biological process	34/303	355/17366	6.2e-16	5.77259e-13
GO:0002455	humoral immune response mediated by circulating immunoglobulin	biological process	21/303	115/17366	7.2e-16	6.30932e-13
GO:0002757	immune response-activating signal transduction	biological process	32/303	314/17366	8e-16	6.62089e-13
GO:0050871	positive regulation of B cell activation	biological process	24/303	163/17366	9.7e-16	7.60531e-13
GO:0051249	regulation of lymphocyte activation	biological process	36/303	412/17366	1.5e-15	1.11728e-12
GO:0042113	B cell activation	biological process	30/303	280/17366	1.7e-15	1.20595e-12
GO:0002764	immune response-regulating signaling pathway	biological process	32/303	327/17366	2.6e-15	1.73798e-12
GO:0002440	production of molecular mediator of immune response	biological process	30/303	285/17366	2.8e-15	1.73798e-12
GO:0006959	humoral immune response	biological process	25/303	188/17366	2.8e-15	1.73798e-12
GO:0006909	phagocytosis	biological process	26/303	209/17366	3.9e-15	2.32393e-12
GO:0002694	regulation of leukocyte activation	biological process	37/303	469/17366	1.5e-14	8.59442e-12
GO:0003823	antigen binding	molecular function	22/276	149/16779	4.3e-15	8.79565e-12
GO:0042742	defense response to bacterium	biological process	28/303	266/17366	2.5e-14	1.37935e-11
GO:0051251	positive regulation of lymphocyte activation	biological process	29/303	296/17366	5.4e-14	2.87299e-11
GO:0002696	positive regulation of leukocyte activation	biological process	30/303	322/17366	7.4e-14	3.8013e-11
GO:0050865	regulation of cell activation	biological process	37/303	498/17366	9.6e-14	4.76704e-11
GO:0098552	side of membrane	cellular component	35/313	457/18335	1.1e-13	4.93075e-11
GO:0009617	response to bacterium	biological process	39/303	557/17366	1.3e-13	6.24713e-11
GO:0050867	positive regulation of cell activation	biological process	30/303	330/17366	1.4e-13	6.51744e-11
GO:0072562	blood microparticle	cellular component	22/313	173/18335	2.3e-13	8.2478e-11
GO:0050778	positive regulation of immune response	biological process	36/303	495/17366	4e-13	1.8057e-10
GO:0009986	cell surface	cellular component	42/313	685/18335	6.2e-13	1.85277e-10
GO:0098657	import into cell	biological process	39/303	589/17366	7.6e-13	3.32992e-10
GO:0008037	cell recognition	biological process	22/303	182/17366	9.9e-13	4.21372e-10
GO:0050776	regulation of immune response	biological process	39/303	598/17366	1.2e-12	4.96567e-10
GO:0046649	lymphocyte activation	biological process	39/303	604/17366	1.7e-12	6.84457e-10
GO:0002250	adaptive immune response	biological process	28/303	322/17366	2.8e-12	1.09767e-09
GO:0016064	immunoglobulin mediated immune response	biological process	21/303	174/17366	3.4e-12	1.29871e-09
GO:0019724	B cell mediated immunity	biological process	21/303	175/17366	3.8e-12	1.41522e-09
GO:0006897	endocytosis	biological process	35/303	533/17366	1.6e-11	5.81346e-09
GO:0002460	adaptive immune response based on somatic recombination of immune receptors built from immunoglobuli...	biological process	25/303	276/17366	1.8e-11	6.38443e-09
GO:0002684	positive regulation of immune system process	biological process	42/303	748/17366	2e-11	6.92884e-09
GO:0044421	extracellular region part	cellular component	104/313	3289/18335	4.1e-11	9.41325e-09
GO:0005615	extracellular space	cellular component	100/313	3107/18335	4.2e-11	9.41325e-09
GO:0045321	leukocyte activation	biological process	40/303	703/17366	4.3e-11	1.45584e-08
GO:0045087	innate immune response	biological process	33/303	521/17366	1.6e-10	5.29671e-08
GO:0005576	extracellular region	cellular component	110/313	3681/18335	2.7e-10	5.379e-08
GO:0002682	regulation of immune system process	biological process	48/303	1014/17366	2.4e-10	7.77235e-08
GO:0051707	response to other organism	biological process	40/303	749/17366	2.9e-10	9.19177e-08
GO:0098542	defense response to other organism	biological process	29/303	421/17366	3.2e-10	9.93133e-08
GO:0043207	response to external biotic stimulus	biological process	40/303	755/17366	3.6e-10	1.09447e-07
GO:0002449	lymphocyte mediated immunity	biological process	23/303	270/17366	4e-10	1.19176e-07
GO:0009607	response to biotic stimulus	biological process	40/303	795/17366	1.6e-09	4.67357e-07
GO:0001775	cell activation	biological process	40/303	804/17366	2.2e-09	6.30258e-07
GO:0002443	leukocyte mediated immunity	biological process	24/303	332/17366	4.5e-09	1.26484e-06
GO:0002252	immune effector process	biological process	31/303	575/17366	2.7e-08	7.4485e-06
GO:0061024	membrane organization	biological process	31/303	598/17366	6.6e-08	1.78764e-05
GO:0016192	vesicle-mediated transport	biological process	45/303	1127/17366	1.6e-07	4.25629e-05
GO:0006952	defense response	biological process	44/303	1091/17366	1.7e-07	4.44296e-05
GO:0048584	positive regulation of response to stimulus	biological process	56/303	1681/17366	1.6e-06	0.000410952
GO:0007166	cell surface receptor signaling pathway	biological process	64/303	2040/17366	1.9e-06	0.000479734
GO:0009605	response to external stimulus	biological process	59/303	1876/17366	5e-06	0.00124142
GO:0048583	regulation of response to stimulus	biological process	79/303	2874/17366	1.5e-05	0.0036632
GO:0048518	positive regulation of biological process	biological process	113/303	4585/17366	1.8e-05	0.00432494
GO:0044459	plasma membrane part	cellular component	56/313	1936/18335	5.5e-05	0.0098615
GO:0048522	positive regulation of cellular process	biological process	102/303	4120/17366	5e-05	0.011823
GO:0032496	response to lipopolysaccharide	biological process	16/303	306/17366	0.0001	0.0232766
GO:0002237	response to molecule of bacterial origin	biological process	16/303	318/17366	0.00016	0.0366695
GO:0005102	signaling receptor binding	molecular function	43/276	1375/16779	3.2e-05	0.0436373

## Sheet: D626
GO.ID	Term	Ontology	Significant	Annotated	Pvalue	Qvalue		GO.ID	Term	Ontology	Significant	Annotated	Pvalue	Qvalue
GO:0005506	iron ion binding	molecular function	15/128	206/16779	5.1e-11	2.08641e-07		GO:0044421	extracellular region part	cellular component	357/1023	3289/18335	1e-30	2.19144e-28				down	up
GO:0020037	heme binding	molecular function	12/128	156/16779	2.6e-09	5.3183e-06		GO:0005576	extracellular region	cellular component	382/1023	3681/18335	1e-30	2.19144e-28				9	466
GO:0046906	tetrapyrrole binding	molecular function	12/128	162/16779	3.9e-09	5.3183e-06		GO:0009986	cell surface	cellular component	135/1023	685/18335	1e-30	2.19144e-28
GO:0048037	cofactor binding	molecular function	17/128	504/16779	2.9e-07	0.000296598		GO:0009897	external side of plasma membrane	cellular component	85/1023	300/18335	1e-30	2.19144e-28
GO:0070330	aromatase activity	molecular function	4/128	16/16779	5.5e-06	0.0045001		GO:0098552	side of membrane	cellular component	102/1023	457/18335	1e-30	2.19144e-28
GO:0016712	oxidoreductase activity, acting on paired donors, with incorporation or reduction of molecular oxyge...	molecular function	5/128	38/16779	9.8e-06	0.00668197		GO:0005615	extracellular space	cellular component	326/1023	3107/18335	1e-30	2.19144e-28
GO:0016491	oxidoreductase activity	molecular function	18/128	787/16779	2.9e-05	0.0169484		GO:0019814	immunoglobulin complex	cellular component	47/1023	102/18335	1e-30	2.19144e-28
GO:0043565	sequence-specific DNA binding	molecular function	19/128	920/16779	6.9e-05	0.0352849		GO:0042571	immunoglobulin complex, circulating	cellular component	46/1023	98/18335	1e-30	2.19144e-28
GO:0046914	transition metal ion binding	molecular function	23/128	1285/16779	0.0001	0.0454556		GO:0044459	plasma membrane part	cellular component	231/1023	1936/18335	1.1e-30	2.19144e-28
								GO:0002376	immune system process	biological process	308/961	1949/17366	1e-30	7.84053e-28
								GO:0006955	immune response	biological process	227/961	1208/17366	1e-30	7.84053e-28
								GO:0002682	regulation of immune system process	biological process	165/961	1014/17366	1e-30	7.84053e-28
								GO:0007166	cell surface receptor signaling pathway	biological process	252/961	2040/17366	1e-30	7.84053e-28
								GO:0050853	B cell receptor signaling pathway	biological process	57/961	132/17366	1e-30	7.84053e-28
								GO:0002684	positive regulation of immune system process	biological process	133/961	748/17366	1e-30	7.84053e-28
								GO:0002764	immune response-regulating signaling pathway	biological process	84/961	327/17366	1e-30	7.84053e-28
								GO:0002768	immune response-regulating cell surface receptor signaling pathway	biological process	70/961	228/17366	1e-30	7.84053e-28
								GO:0006952	defense response	biological process	164/961	1091/17366	1e-30	7.84053e-28
								GO:0002253	activation of immune response	biological process	87/961	355/17366	1e-30	7.84053e-28
								GO:0009605	response to external stimulus	biological process	230/961	1876/17366	1e-30	7.84053e-28
								GO:0050851	antigen receptor-mediated signaling pathway	biological process	64/961	193/17366	1e-30	7.84053e-28
								GO:0050776	regulation of immune response	biological process	114/961	598/17366	1e-30	7.84053e-28
								GO:0002757	immune response-activating signal transduction	biological process	80/961	314/17366	1e-30	7.84053e-28
								GO:0006910	phagocytosis, recognition	biological process	48/961	108/17366	1e-30	7.84053e-28
								GO:0006911	phagocytosis, engulfment	biological process	50/961	120/17366	1e-30	7.84053e-28
								GO:0002429	immune response-activating cell surface receptor signaling pathway	biological process	66/961	217/17366	1e-30	7.84053e-28
								GO:0050778	positive regulation of immune response	biological process	101/961	495/17366	1e-30	7.84053e-28
								GO:0006956	complement activation	biological process	52/961	132/17366	1e-30	7.84053e-28
								GO:0003823	antigen binding	molecular function	56/884	149/16779	1e-30	2.0455e-27
								GO:0034987	immunoglobulin receptor binding	molecular function	47/884	103/16779	1e-30	2.0455e-27
								GO:0099024	plasma membrane invagination	biological process	50/961	128/17366	7.4e-30	5.51189e-27
								GO:0050865	regulation of cell activation	biological process	99/961	498/17366	1.1e-29	7.80319e-27
								GO:0072376	protein activation cascade	biological process	52/961	143/17366	3.3e-29	2.23455e-26
								GO:0002694	regulation of leukocyte activation	biological process	95/961	469/17366	3.7e-29	2.39647e-26
								GO:0001775	cell activation	biological process	129/961	804/17366	7e-29	4.34496e-26
								GO:0010324	membrane invagination	biological process	50/961	134/17366	9.5e-29	5.66086e-26
								GO:0006958	complement activation, classical pathway	biological process	45/961	107/17366	1.2e-28	6.87554e-26
								GO:0045321	leukocyte activation	biological process	118/961	703/17366	3.3e-28	1.82074e-25
								GO:0002455	humoral immune response mediated by circulating immunoglobulin	biological process	46/961	115/17366	4.3e-28	2.28775e-25
								GO:0050871	positive regulation of B cell activation	biological process	54/961	163/17366	5.9e-28	2.9794e-25
								GO:0050867	positive regulation of cell activation	biological process	77/961	330/17366	6e-28	2.9794e-25
								GO:0002377	immunoglobulin production	biological process	63/961	224/17366	7e-28	3.36384e-25
								GO:0048583	regulation of response to stimulus	biological process	291/961	2874/17366	9.5e-28	4.42255e-25
								GO:0048584	positive regulation of response to stimulus	biological process	202/961	1681/17366	1.2e-27	5.41709e-25
								GO:0050864	regulation of B cell activation	biological process	58/961	194/17366	2.8e-27	1.22681e-24
								GO:0002696	positive regulation of leukocyte activation	biological process	75/961	322/17366	3.4e-27	1.44714e-24
								GO:0006909	phagocytosis	biological process	60/961	209/17366	4e-27	1.65522e-24
								GO:0051251	positive regulation of lymphocyte activation	biological process	71/961	296/17366	1.3e-26	5.23408e-24
								GO:0008037	cell recognition	biological process	55/961	182/17366	3.5e-26	1.37209e-23
								GO:0006959	humoral immune response	biological process	55/961	188/17366	2.1e-25	8.02146e-23
								GO:0051249	regulation of lymphocyte activation	biological process	83/961	412/17366	2.2e-25	8.19335e-23
								GO:0045087	innate immune response	biological process	94/961	521/17366	6.6e-25	2.39805e-22
								GO:0002440	production of molecular mediator of immune response	biological process	67/961	285/17366	1.2e-24	4.25629e-22
								GO:0046649	lymphocyte activation	biological process	101/961	604/17366	4.6e-24	1.59363e-21
								GO:0072562	blood microparticle	cellular component	51/1023	173/18335	1.2e-23	2.1516e-21
								GO:0042742	defense response to bacterium	biological process	63/961	266/17366	2e-23	6.77136e-21
								GO:0098657	import into cell	biological process	98/961	589/17366	3.4e-23	1.12555e-20
								GO:0016064	immunoglobulin mediated immune response	biological process	49/961	174/17366	5.8e-22	1.87832e-19
								GO:0019724	B cell mediated immunity	biological process	49/961	175/17366	7.6e-22	2.40888e-19
								GO:0006897	endocytosis	biological process	90/961	533/17366	8.3e-22	2.57594e-19
								GO:0002460	adaptive immune response based on somatic recombination of immune receptors built from immunoglobuli...	biological process	61/961	276/17366	4.7e-21	1.4289e-18
								GO:0002449	lymphocyte mediated immunity	biological process	60/961	270/17366	7.5e-21	2.23455e-18
								GO:0002250	adaptive immune response	biological process	66/961	322/17366	8.4e-21	2.45362e-18
								GO:0002252	immune effector process	biological process	92/961	575/17366	1.3e-20	3.72425e-18
								GO:0051707	response to other organism	biological process	108/961	749/17366	1.8e-20	4.96567e-18
								GO:0009617	response to bacterium	biological process	90/961	557/17366	1.8e-20	4.96567e-18
								GO:0098542	defense response to other organism	biological process	76/961	421/17366	2.6e-20	7.04222e-18
								GO:0043207	response to external biotic stimulus	biological process	108/961	755/17366	3.3e-20	8.77859e-18
								GO:0042113	B cell activation	biological process	60/961	280/17366	5.1e-20	1.33289e-17
								GO:0005102	signaling receptor binding	molecular function	155/884	1375/16779	1.9e-20	2.59097e-17
								GO:0009607	response to biotic stimulus	biological process	110/961	795/17366	1.9e-19	4.88005e-17
								GO:0002443	leukocyte mediated immunity	biological process	65/961	332/17366	2.1e-19	5.30232e-17
								GO:0050896	response to stimulus	biological process	601/961	8449/17366	4e-19	9.93133e-17
								GO:0022610	biological adhesion	biological process	122/961	948/17366	6.8e-19	1.66065e-16
								GO:0031012	extracellular matrix	cellular component	71/1023	405/18335	4.4e-18	7.172e-16
								GO:0016477	cell migration	biological process	126/961	1033/17366	1.4e-17	3.36384e-15
								GO:0007155	cell adhesion	biological process	118/961	939/17366	1.8e-17	4.25629e-15
								GO:0006935	chemotaxis	biological process	69/961	416/17366	1.6e-16	3.66695e-14
								GO:0042330	taxis	biological process	69/961	416/17366	1.6e-16	3.66695e-14
								GO:0048518	positive regulation of biological process	biological process	366/961	4585/17366	2.3e-16	5.19138e-14
								GO:0040011	locomotion	biological process	144/961	1300/17366	2.5e-16	5.55858e-14
								GO:0006950	response to stress	biological process	257/961	2892/17366	3e-16	6.57221e-14
								GO:0005578	proteinaceous extracellular matrix	cellular component	50/1023	247/18335	1.2e-15	1.793e-13
								GO:0048870	cell motility	biological process	127/961	1136/17366	9.7e-15	2.0643e-12
								GO:0051674	localization of cell	biological process	127/961	1136/17366	9.7e-15	2.0643e-12
								GO:0031226	intrinsic component of plasma membrane	cellular component	111/1023	945/18335	4.1e-14	5.65485e-12
								GO:0005887	integral component of plasma membrane	cellular component	105/1023	895/18335	2.3e-13	2.94564e-11
								GO:0050900	leukocyte migration	biological process	47/961	257/17366	3.2e-13	6.71414e-11
								GO:0040012	regulation of locomotion	biological process	90/961	729/17366	4.6e-13	9.51753e-11
								GO:0030334	regulation of cell migration	biological process	81/961	626/17366	6.2e-13	1.26522e-10
								GO:0060326	cell chemotaxis	biological process	42/961	216/17366	7.1e-13	1.42931e-10
								GO:0044425	membrane part	cellular component	526/1023	7493/18335	1.6e-12	1.91253e-10
								GO:0006928	movement of cell or subcellular component	biological process	144/961	1439/17366	9.8e-13	1.94654e-10
								GO:0034097	response to cytokine	biological process	79/961	620/17366	2.7e-12	5.29236e-10
								GO:0061024	membrane organization	biological process	77/961	598/17366	3.1e-12	5.99749e-10
								GO:0016020	membrane	cellular component	628/1023	9374/18335	7.1e-12	7.95644e-10
								GO:2000145	regulation of cell motility	biological process	82/961	664/17366	5.3e-12	1.01223e-09
								GO:0051179	localization	biological process	371/961	4980/17366	5.8e-12	1.0937e-09
								GO:0030595	leukocyte chemotaxis	biological process	34/961	159/17366	7e-12	1.30349e-09
								GO:0048514	blood vessel morphogenesis	biological process	59/961	404/17366	7.2e-12	1.32418e-09
								GO:0051270	regulation of cellular component movement	biological process	87/961	729/17366	7.4e-12	1.34436e-09
								GO:0030155	regulation of cell adhesion	biological process	68/961	509/17366	1.1e-11	1.9743e-09
								GO:0016192	vesicle-mediated transport	biological process	117/961	1127/17366	1.8e-11	3.19221e-09
								GO:0048522	positive regulation of cellular process	biological process	316/961	4120/17366	2.1e-11	3.63764e-09
								GO:0001525	angiogenesis	biological process	51/961	329/17366	2.1e-11	3.63764e-09
								GO:0051239	regulation of multicellular organismal process	biological process	196/961	2253/17366	2.4e-11	4.10952e-09
								GO:0035239	tube morphogenesis	biological process	77/961	624/17366	2.6e-11	4.40139e-09
								GO:0006954	inflammatory response	biological process	65/961	486/17366	3.2e-11	5.35622e-09
								GO:0044420	extracellular matrix component	cellular component	24/1023	95/18335	2.8e-10	2.78911e-08
								GO:0098636	protein complex involved in cell adhesion	cellular component	14/1023	31/18335	2.8e-10	2.78911e-08
								GO:0001568	blood vessel development	biological process	63/961	487/17366	2.6e-10	4.30358e-08
								GO:0070887	cellular response to chemical stimulus	biological process	191/961	2248/17366	3.5e-10	5.72962e-08
								GO:0009653	anatomical structure morphogenesis	biological process	174/961	2009/17366	6.1e-10	9.87736e-08
								GO:0001944	vasculature development	biological process	63/961	506/17366	1.2e-09	1.92219e-07
								GO:0031589	cell-substrate adhesion	biological process	41/961	262/17366	1.5e-09	2.37718e-07
								GO:0072358	cardiovascular system development	biological process	63/961	515/17366	2.5e-09	3.87943e-07
								GO:0097529	myeloid leukocyte migration	biological process	28/961	140/17366	2.5e-09	3.87943e-07
								GO:0045766	positive regulation of angiogenesis	biological process	25/961	115/17366	3e-09	4.60732e-07
								GO:0048585	negative regulation of response to stimulus	biological process	111/961	1146/17366	3.6e-09	5.47237e-07
								GO:0005604	basement membrane	cellular component	20/1023	79/18335	8.1e-09	7.64384e-07
								GO:0051704	multi-organism process	biological process	152/961	1739/17366	5.1e-09	7.67421e-07
								GO:0071944	cell periphery	cellular component	360/1023	5012/18335	8.9e-09	7.97885e-07
								GO:0008305	integrin complex	cellular component	12/1023	28/18335	1.1e-08	9.3919e-07
								GO:1904018	positive regulation of vasculature development	biological process	26/961	129/17366	7.8e-09	1.16197e-06
								GO:0005886	plasma membrane	cellular component	352/1023	4902/18335	1.5e-08	1.2225e-06
								GO:0048646	anatomical structure formation involved in morphogenesis	biological process	85/961	814/17366	1e-08	1.47495e-06
								GO:0005509	calcium ion binding	molecular function	70/884	626/16779	1.8e-09	1.55458e-06
								GO:0019838	growth factor binding	molecular function	25/884	118/16779	1.9e-09	1.55458e-06
								GO:0035295	tube development	biological process	85/961	818/17366	1.3e-08	1.89864e-06
								GO:0007229	integrin-mediated signaling pathway	biological process	21/961	90/17366	1.4e-08	2.00537e-06
								GO:0032101	regulation of response to external stimulus	biological process	64/961	551/17366	1.4e-08	2.00537e-06
								GO:0010646	regulation of cell communication	biological process	194/961	2409/17366	1.9e-08	2.64526e-06
								GO:0071345	cellular response to cytokine stimulus	biological process	61/961	518/17366	1.9e-08	2.64526e-06
								GO:0050670	regulation of lymphocyte proliferation	biological process	30/961	172/17366	1.9e-08	2.64526e-06
								GO:0032944	regulation of mononuclear cell proliferation	biological process	30/961	173/17366	2.2e-08	3.03457e-06
								GO:0009966	regulation of signal transduction	biological process	175/961	2126/17366	2.4e-08	3.28007e-06
								GO:0023051	regulation of signaling	biological process	195/961	2436/17366	2.7e-08	3.65654e-06
								GO:0042116	macrophage activation	biological process	15/961	49/17366	3.4e-08	4.56305e-06
								GO:0071310	cellular response to organic substance	biological process	155/961	1843/17366	4.7e-08	6.25142e-06
								GO:0050671	positive regulation of lymphocyte proliferation	biological process	23/961	114/17366	5.6e-08	7.38258e-06
								GO:0070663	regulation of leukocyte proliferation	biological process	30/961	180/17366	5.7e-08	7.4485e-06
								GO:0032946	positive regulation of mononuclear cell proliferation	biological process	23/961	115/17366	6.6e-08	8.54958e-06
								GO:0051240	positive regulation of multicellular organismal process	biological process	118/961	1309/17366	6.7e-08	8.6043e-06
								GO:0040017	positive regulation of locomotion	biological process	51/961	415/17366	7.3e-08	9.29471e-06
								GO:0002683	negative regulation of immune system process	biological process	43/961	324/17366	9e-08	1.13621e-05
								GO:0045785	positive regulation of cell adhesion	biological process	42/961	313/17366	9.3e-08	1.16422e-05
								GO:0043235	receptor complex	cellular component	37/1023	260/18335	1.5e-07	1.16935e-05
								GO:0030335	positive regulation of cell migration	biological process	47/961	375/17366	1.3e-07	1.61384e-05
								GO:0070665	positive regulation of leukocyte proliferation	biological process	23/961	120/17366	1.5e-07	1.84674e-05
								GO:0072359	circulatory system development	biological process	81/961	814/17366	1.8e-07	2.18005e-05
								GO:2000026	regulation of multicellular organismal development	biological process	130/961	1509/17366	1.8e-07	2.18005e-05
								GO:0023052	signaling	biological process	420/961	6238/17366	1.9e-07	2.2826e-05
								GO:0007165	signal transduction	biological process	397/961	5842/17366	2e-07	2.3646e-05
								GO:0001816	cytokine production	biological process	58/961	515/17366	2e-07	2.3646e-05
								GO:0007160	cell-matrix adhesion	biological process	27/961	161/17366	2.3e-07	2.69788e-05
								GO:0031347	regulation of defense response	biological process	49/961	407/17366	2.5e-07	2.90957e-05
								GO:0006810	transport	biological process	276/961	3816/17366	2.7e-07	3.11798e-05
								GO:0045765	regulation of angiogenesis	biological process	30/961	193/17366	2.8e-07	3.20858e-05
								GO:0004896	cytokine receptor activity	molecular function	19/884	84/16779	5.4e-08	3.6819e-05
								GO:0050918	positive chemotaxis	biological process	13/961	43/17366	3.3e-07	3.75268e-05
								GO:0051272	positive regulation of cellular component movement	biological process	48/961	399/17366	3.4e-07	3.80826e-05
								GO:0010033	response to organic substance	biological process	194/961	2505/17366	3.4e-07	3.80826e-05
								GO:2000147	positive regulation of cell motility	biological process	47/961	388/17366	3.7e-07	4.08288e-05
								GO:0007154	cell communication	biological process	421/961	6288/17366	3.7e-07	4.08288e-05
								GO:0005201	extracellular matrix structural constituent	molecular function	13/884	40/16779	7e-08	4.091e-05
								GO:0001817	regulation of cytokine production	biological process	53/961	463/17366	4.1e-07	4.49101e-05
								GO:0098802	plasma membrane receptor complex	cellular component	24/1023	138/18335	6.2e-07	4.63192e-05
								GO:0019955	cytokine binding	molecular function	19/884	87/16779	9.9e-08	5.06261e-05
								GO:0042110	T cell activation	biological process	44/961	356/17366	4.9e-07	5.32812e-05
								GO:0048017	inositol lipid-mediated signaling	biological process	23/961	128/17366	5e-07	5.39746e-05
								GO:0010562	positive regulation of phosphorus metabolic process	biological process	84/961	882/17366	6.8e-07	7.23569e-05
								GO:0045937	positive regulation of phosphate metabolic process	biological process	84/961	882/17366	6.8e-07	7.23569e-05
								GO:1901342	regulation of vasculature development	biological process	31/961	212/17366	6.9e-07	7.29002e-05
								GO:0050920	regulation of chemotaxis	biological process	26/961	160/17366	7.1e-07	7.4485e-05
								GO:0051234	establishment of localization	biological process	280/961	3924/17366	7.3e-07	7.60476e-05
								GO:0002274	myeloid leukocyte activation	biological process	24/961	142/17366	9.1e-07	9.41408e-05
								GO:0034341	response to interferon-gamma	biological process	17/961	78/17366	9.5e-07	9.7601e-05
								GO:0010647	positive regulation of cell communication	biological process	111/961	1278/17366	1.1e-06	0.000112238
								GO:0002474	antigen processing and presentation of peptide antigen via MHC class I	biological process	11/961	34/17366	1.2e-06	0.000121608
								GO:0048015	phosphatidylinositol-mediated signaling	biological process	22/961	125/17366	1.3e-06	0.000129974
								GO:0046651	lymphocyte proliferation	biological process	31/961	218/17366	1.3e-06	0.000129974
								GO:0070661	leukocyte proliferation	biological process	32/961	230/17366	1.4e-06	0.000138118
								GO:0032943	mononuclear cell proliferation	biological process	31/961	219/17366	1.4e-06	0.000138118
								GO:0023056	positive regulation of signaling	biological process	111/961	1287/17366	1.5e-06	0.00014701
								GO:0048002	antigen processing and presentation of peptide antigen	biological process	13/961	49/17366	1.7e-06	0.000165522
								GO:0005605	basal lamina	cellular component	8/1023	18/18335	2.4e-06	0.000172128
								GO:0080134	regulation of response to stress	biological process	85/961	926/17366	2.6e-06	0.000251508
								GO:0030198	extracellular matrix organization	biological process	25/961	162/17366	3e-06	0.000288329
								GO:0051241	negative regulation of multicellular organismal process	biological process	82/961	888/17366	3.1e-06	0.00029603
								GO:0098609	cell-cell adhesion	biological process	56/961	535/17366	3.3e-06	0.000313122
								GO:0051716	cellular response to stimulus	biological process	457/961	7039/17366	3.4e-06	0.000320568
								GO:0072676	lymphocyte migration	biological process	15/961	68/17366	3.5e-06	0.000327921
								GO:1990266	neutrophil migration	biological process	16/961	77/17366	3.8e-06	0.000353804
								GO:0007159	leukocyte cell-cell adhesion	biological process	32/961	241/17366	3.9e-06	0.000360859
								GO:0071621	granulocyte chemotaxis	biological process	17/961	86/17366	4e-06	0.000367827
								GO:0030593	neutrophil chemotaxis	biological process	15/961	69/17366	4.3e-06	0.000392988
								GO:0097530	granulocyte migration	biological process	18/961	96/17366	4.6e-06	0.000417843
								GO:0032879	regulation of localization	biological process	164/961	2129/17366	4.8e-06	0.000433367
								GO:0031224	intrinsic component of membrane	cellular component	427/1023	6469/18335	6.3e-06	0.000434458
								GO:0001934	positive regulation of protein phosphorylation	biological process	71/961	746/17366	5.2e-06	0.000466653
								GO:0007167	enzyme linked receptor protein signaling pathway	biological process	69/961	720/17366	5.7e-06	0.00050846
								GO:0060445	branching involved in salivary gland morphogenesis	biological process	8/961	20/17366	5.9e-06	0.000523168
								GO:0016021	integral component of membrane	cellular component	422/1023	6396/18335	7.9e-06	0.000524619
								GO:0007275	multicellular organism development	biological process	288/961	4155/17366	6e-06	0.000525776
								GO:1902531	regulation of intracellular signal transduction	biological process	109/961	1296/17366	6e-06	0.000525776
								GO:0042129	regulation of T cell proliferation	biological process	21/961	127/17366	6.2e-06	0.000536985
								GO:0043030	regulation of macrophage activation	biological process	9/961	26/17366	6.2e-06	0.000536985
								GO:0009967	positive regulation of signal transduction	biological process	98/961	1136/17366	6.5e-06	0.000559714
								GO:2000050	regulation of non-canonical Wnt signaling pathway	biological process	7/961	15/17366	6.8e-06	0.000578855
								GO:0046578	regulation of Ras protein signal transduction	biological process	27/961	191/17366	6.8e-06	0.000578855
								GO:0035023	regulation of Rho protein signal transduction	biological process	20/961	118/17366	6.9e-06	0.00058403
								GO:0048731	system development	biological process	266/961	3803/17366	8.2e-06	0.000690144
								GO:0019882	antigen processing and presentation	biological process	17/961	91/17366	8.8e-06	0.000736481
								GO:0005178	integrin binding	molecular function	17/884	85/16779	1.7e-06	0.000772744
								GO:0061138	morphogenesis of a branching epithelium	biological process	25/961	173/17366	1e-05	0.000832235
								GO:0008284	positive regulation of cell proliferation	biological process	70/961	748/17366	1.1e-05	0.000895448
								GO:0006898	receptor-mediated endocytosis	biological process	27/961	196/17366	1.1e-05	0.000895448
								GO:0051094	positive regulation of developmental process	biological process	94/961	1092/17366	1.1e-05	0.000895448
								GO:0019220	regulation of phosphate metabolic process	biological process	114/961	1389/17366	1.1e-05	0.000895448
								GO:0031349	positive regulation of defense response	biological process	30/961	231/17366	1.2e-05	0.000955957
								GO:0001763	morphogenesis of a branching structure	biological process	26/961	186/17366	1.2e-05	0.000955957
								GO:0046579	positive regulation of Ras protein signal transduction	biological process	11/961	42/17366	1.2e-05	0.000955957
								GO:0035456	response to interferon-beta	biological process	9/961	28/17366	1.2e-05	0.000955957
								GO:0051174	regulation of phosphorus metabolic process	biological process	114/961	1394/17366	1.3e-05	0.00101927
								GO:0051057	positive regulation of small GTPase mediated signal transduction	biological process	12/961	50/17366	1.3e-05	0.00101927
								GO:0035924	cellular response to vascular endothelial growth factor stimulus	biological process	10/961	35/17366	1.3e-05	0.00101927
								GO:0001637	G-protein coupled chemoattractant receptor activity	molecular function	9/884	25/16779	2.9e-06	0.00107854
								GO:0004950	chemokine receptor activity	molecular function	9/884	25/16779	2.9e-06	0.00107854
								GO:0038084	vascular endothelial growth factor signaling pathway	biological process	8/961	22/17366	1.4e-05	0.00109193
								GO:0042327	positive regulation of phosphorylation	biological process	72/961	783/17366	1.5e-05	0.00116383
								GO:0071674	mononuclear cell migration	biological process	13/961	59/17366	1.6e-05	0.00122232
								GO:0043062	extracellular structure organization	biological process	27/961	200/17366	1.6e-05	0.00122232
								GO:0006869	lipid transport	biological process	32/961	258/17366	1.6e-05	0.00122232
								GO:0001932	regulation of protein phosphorylation	biological process	94/961	1105/17366	1.8e-05	0.00136809
								GO:0071346	cellular response to interferon-gamma	biological process	13/961	60/17366	1.9e-05	0.00143677
								GO:0009968	negative regulation of signal transduction	biological process	79/961	890/17366	2e-05	0.00148229
								GO:0051056	regulation of small GTPase mediated signal transduction	biological process	28/961	214/17366	2e-05	0.00148229
								GO:1903037	regulation of leukocyte cell-cell adhesion	biological process	28/961	214/17366	2e-05	0.00148229
								GO:2000106	regulation of leukocyte apoptotic process	biological process	14/961	69/17366	2e-05	0.00148229
								GO:0019221	cytokine-mediated signaling pathway	biological process	37/961	322/17366	2.1e-05	0.00153351
								GO:0014065	phosphatidylinositol 3-kinase signaling	biological process	17/961	97/17366	2.1e-05	0.00153351
								GO:0042098	T cell proliferation	biological process	22/961	148/17366	2.1e-05	0.00153351
								GO:0005581	collagen trimer	cellular component	13/1023	61/18335	2.5e-05	0.00160089
								GO:0070098	chemokine-mediated signaling pathway	biological process	13/961	61/17366	2.3e-05	0.00167137
								GO:0005515	protein binding	molecular function	372/884	5880/16779	5e-06	0.00170458
								GO:0022603	regulation of anatomical structure morphogenesis	biological process	70/961	766/17366	2.4e-05	0.00173557
								GO:0060638	mesenchymal-epithelial cell signaling	biological process	5/961	8/17366	2.5e-05	0.00179915
								GO:0051271	negative regulation of cellular component movement	biological process	29/961	230/17366	2.9e-05	0.00207699
								GO:0006820	anion transport	biological process	47/961	457/17366	3.2e-05	0.00228088
								GO:0042102	positive regulation of T cell proliferation	biological process	15/961	81/17366	3.3e-05	0.00234096
								GO:0030336	negative regulation of cell migration	biological process	26/961	197/17366	3.4e-05	0.00240046
								GO:0008289	lipid binding	molecular function	54/884	551/16779	8.1e-06	0.00254901
								GO:0042108	positive regulation of cytokine biosynthetic process	biological process	11/961	47/17366	3.9e-05	0.00274049
								GO:0009611	response to wounding	biological process	45/961	435/17366	4e-05	0.00279756
								GO:0004222	metalloendopeptidase activity	molecular function	19/884	116/16779	9.7e-06	0.00283448
								GO:0007435	salivary gland morphogenesis	biological process	9/961	32/17366	4.1e-05	0.0028541
								GO:0098797	plasma membrane protein complex	cellular component	45/1023	435/18335	5e-05	0.00309138
								GO:0031982	vesicle	cellular component	219/1023	3084/18335	5.2e-05	0.00310787
								GO:0014066	regulation of phosphatidylinositol 3-kinase signaling	biological process	14/961	74/17366	4.7e-05	0.00325655
								GO:0042605	peptide antigen binding	molecular function	9/884	29/16779	1.2e-05	0.0032728
								GO:0042325	regulation of phosphorylation	biological process	98/961	1195/17366	5e-05	0.00344838
								GO:0098644	complex of collagen trimers	cellular component	6/1023	14/18335	6.1e-05	0.00352816
								GO:0002685	regulation of leukocyte migration	biological process	21/961	146/17366	5.4e-05	0.00367323
								GO:0014068	positive regulation of phosphatidylinositol 3-kinase signaling	biological process	12/961	57/17366	5.4e-05	0.00367323
								GO:0002224	toll-like receptor signaling pathway	biological process	14/961	75/17366	5.4e-05	0.00367323
								GO:0005518	collagen binding	molecular function	12/884	53/16779	1.5e-05	0.00383531
								GO:0007169	transmembrane receptor protein tyrosine kinase signaling pathway	biological process	47/961	468/17366	5.7e-05	0.00385968
								GO:0022612	gland morphogenesis	biological process	18/961	115/17366	5.9e-05	0.00397703
								GO:0002548	monocyte chemotaxis	biological process	10/961	41/17366	6e-05	0.00402622
								GO:0010631	epithelial cell migration	biological process	26/961	204/17366	6.2e-05	0.00414177
								GO:0035590	purinergic nucleotide receptor signaling pathway	biological process	7/961	20/17366	6.4e-05	0.00425629
								GO:0040013	negative regulation of locomotion	biological process	29/961	240/17366	6.5e-05	0.00428454
								GO:0001819	positive regulation of cytokine production	biological process	35/961	314/17366	6.5e-05	0.00428454
								GO:0050793	regulation of developmental process	biological process	147/961	1963/17366	6.8e-05	0.00446254
								GO:0006811	ion transport	biological process	108/961	1358/17366	7.1e-05	0.00463898
								GO:0033627	cell adhesion mediated by integrin	biological process	11/961	50/17366	7.2e-05	0.00468377
								GO:0090132	epithelium migration	biological process	26/961	206/17366	7.3e-05	0.00472818
								GO:0045123	cellular extravasation	biological process	10/961	42/17366	7.5e-05	0.00483669
								GO:0001667	ameboidal-type cell migration	biological process	33/961	292/17366	7.9e-05	0.00505091
								GO:0010876	lipid localization	biological process	33/961	292/17366	7.9e-05	0.00505091
								GO:0001776	leukocyte homeostasis	biological process	14/961	78/17366	8.5e-05	0.0054113
								GO:0048729	tissue morphogenesis	biological process	49/961	503/17366	8.6e-05	0.00545167
								GO:0001780	neutrophil homeostasis	biological process	6/961	15/17366	9.2e-05	0.0057828
								GO:0060055	angiogenesis involved in wound healing	biological process	6/961	15/17366	9.2e-05	0.0057828
								GO:0001822	kidney development	biological process	29/961	245/17366	9.3e-05	0.0058211
								GO:1902533	positive regulation of intracellular signal transduction	biological process	65/961	731/17366	0.0001	0.00623305
								GO:0010648	negative regulation of cell communication	biological process	83/961	994/17366	0.00011	0.00668845
								GO:0045089	positive regulation of innate immune response	biological process	21/961	153/17366	0.00011	0.00668845
								GO:0050866	negative regulation of cell activation	biological process	20/961	142/17366	0.00011	0.00668845
								GO:0043408	regulation of MAPK cascade	biological process	53/961	563/17366	0.00011	0.00668845
								GO:0090130	tissue migration	biological process	26/961	211/17366	0.00011	0.00668845
								GO:0007431	salivary gland development	biological process	9/961	36/17366	0.00011	0.00668845
								GO:0001614	purinergic nucleotide receptor activity	molecular function	7/884	19/16779	3.2e-05	0.00689011
								GO:0016502	nucleotide receptor activity	molecular function	7/884	19/16779	3.2e-05	0.00689011
								GO:0019956	chemokine binding	molecular function	7/884	19/16779	3.2e-05	0.00689011
								GO:0015711	organic anion transport	biological process	36/961	336/17366	0.00012	0.00717928
								GO:0023057	negative regulation of signaling	biological process	83/961	997/17366	0.00012	0.00717928
								GO:0032102	negative regulation of response to external stimulus	biological process	27/961	224/17366	0.00012	0.00717928
								GO:0072001	renal system development	biological process	30/961	261/17366	0.00012	0.00717928
								GO:2000146	negative regulation of cell motility	biological process	26/961	213/17366	0.00013	0.00771558
								GO:0045088	regulation of innate immune response	biological process	23/961	178/17366	0.00013	0.00771558
								GO:0001706	endoderm formation	biological process	10/961	45/17366	0.00014	0.00817875
								GO:0006837	serotonin transport	biological process	6/961	16/17366	0.00014	0.00817875
								GO:0097035	regulation of membrane lipid distribution	biological process	9/961	37/17366	0.00014	0.00817875
								GO:0051345	positive regulation of hydrolase activity	biological process	61/961	682/17366	0.00014	0.00817875
								GO:0019199	transmembrane receptor protein kinase activity	molecular function	13/884	67/16779	4e-05	0.008182
								GO:0005539	glycosaminoglycan binding	molecular function	21/884	151/16779	4.4e-05	0.00857162
								GO:0018108	peptidyl-tyrosine phosphorylation	biological process	32/961	289/17366	0.00015	0.00872871
								GO:0010810	regulation of cell-substrate adhesion	biological process	21/961	157/17366	0.00016	0.00916738
								GO:0048856	anatomical structure development	biological process	301/961	4553/17366	0.00016	0.00916738
								GO:0050863	regulation of T cell activation	biological process	27/961	228/17366	0.00016	0.00916738
								GO:0031401	positive regulation of protein modification process	biological process	76/961	903/17366	0.00016	0.00916738
								GO:0043410	positive regulation of MAPK cascade	biological process	40/961	395/17366	0.00017	0.00952064
								GO:0018212	peptidyl-tyrosine modification	biological process	32/961	291/17366	0.00017	0.00952064
								GO:0035556	intracellular signal transduction	biological process	150/961	2049/17366	0.00017	0.00952064
								GO:0032672	regulation of interleukin-3 production	biological process	3/961	3/17366	0.00017	0.00952064
								GO:0048014	Tie signaling pathway	biological process	3/961	3/17366	0.00017	0.00952064
								GO:0035025	positive regulation of Rho protein signal transduction	biological process	7/961	23/17366	0.00017	0.00952064
								GO:0005606	laminin-1 complex	cellular component	3/1023	3/18335	0.00017	0.00952531
								GO:0000902	cell morphogenesis	biological process	68/961	788/17366	0.00018	0.00996825
								GO:0035567	non-canonical Wnt signaling pathway	biological process	9/961	38/17366	0.00018	0.00996825
								GO:0035589	G-protein coupled purinergic nucleotide receptor signaling pathway	biological process	5/961	11/17366	0.00018	0.00996825
								GO:0010632	regulation of epithelial cell migration	biological process	21/961	159/17366	0.00019	0.010406
								GO:0032989	cellular component morphogenesis	biological process	73/961	863/17366	0.00019	0.010406
								GO:0071887	leukocyte apoptotic process	biological process	14/961	84/17366	0.00019	0.010406
								GO:0043167	ion binding	molecular function	312/884	4931/16779	5.6e-05	0.0104135
								GO:0042127	regulation of cell proliferation	biological process	104/961	1332/17366	0.0002	0.0109136
								GO:0098589	membrane region	cellular component	30/1023	267/18335	0.00021	0.0112703
								GO:0045121	membrane raft	cellular component	29/1023	255/18335	0.00022	0.0112703
								GO:0098857	membrane microdomain	cellular component	29/1023	255/18335	0.00022	0.0112703
								GO:0007266	Rho protein signal transduction	biological process	20/961	149/17366	0.00021	0.0112938
								GO:0000904	cell morphogenesis involved in differentiation	biological process	51/961	550/17366	0.00021	0.0112938
								GO:0022407	regulation of cell-cell adhesion	biological process	31/961	282/17366	0.00021	0.0112938
								GO:0050921	positive regulation of chemotaxis	biological process	17/961	116/17366	0.00021	0.0112938
								GO:0032103	positive regulation of response to external stimulus	biological process	26/961	220/17366	0.00022	0.0117467
								GO:0035987	endodermal cell differentiation	biological process	9/961	39/17366	0.00022	0.0117467
								GO:0035458	cellular response to interferon-beta	biological process	7/961	24/17366	0.00023	0.0121071
								GO:0061437	renal system vasculature development	biological process	7/961	24/17366	0.00023	0.0121071
								GO:0061440	kidney vasculature development	biological process	7/961	24/17366	0.00023	0.0121071
								GO:2000403	positive regulation of lymphocyte migration	biological process	7/961	24/17366	0.00023	0.0121071
								GO:0002695	negative regulation of leukocyte activation	biological process	18/961	128/17366	0.00024	0.0125448
								GO:0032675	regulation of interleukin-6 production	biological process	15/961	96/17366	0.00024	0.0125448
								GO:0021885	forebrain cell migration	biological process	11/961	57/17366	0.00025	0.0130219
								GO:0051247	positive regulation of protein metabolic process	biological process	98/961	1251/17366	0.00027	0.0139659
								GO:0072678	T cell migration	biological process	9/961	40/17366	0.00027	0.0139659
								GO:0001503	ossification	biological process	35/961	338/17366	0.00028	0.0144331
								GO:0060693	regulation of branching involved in salivary gland morphogenesis	biological process	4/961	7/17366	0.00029	0.0146445
								GO:0061438	renal system vasculature morphogenesis	biological process	4/961	7/17366	0.00029	0.0146445
								GO:0061439	kidney vasculature morphogenesis	biological process	4/961	7/17366	0.00029	0.0146445
								GO:0048754	branching morphogenesis of an epithelial tube	biological process	19/961	141/17366	0.00029	0.0146445
								GO:0042060	wound healing	biological process	35/961	339/17366	0.00029	0.0146445
								GO:0001818	negative regulation of cytokine production	biological process	22/961	176/17366	0.00029	0.0146445
								GO:0051924	regulation of calcium ion transport	biological process	23/961	188/17366	0.0003	0.0150475
								GO:0008283	cell proliferation	biological process	120/961	1597/17366	0.0003	0.0150475
								GO:0010634	positive regulation of epithelial cell migration	biological process	15/961	98/17366	0.00031	0.0154969
								GO:0022409	positive regulation of cell-cell adhesion	biological process	22/961	177/17366	0.00032	0.0159433
								GO:0048247	lymphocyte chemotaxis	biological process	9/961	41/17366	0.00033	0.0163867
								GO:0004175	endopeptidase activity	molecular function	44/884	461/16779	0.0001	0.017787
								GO:0060348	bone development	biological process	21/961	167/17366	0.00037	0.0181312
								GO:0023014	signal transduction by protein phosphorylation	biological process	58/961	663/17366	0.00037	0.0181312
								GO:0031532	actin cytoskeleton reorganization	biological process	13/961	79/17366	0.00037	0.0181312
								GO:0001655	urogenital system development	biological process	32/961	304/17366	0.00037	0.0181312
								GO:0005021	vascular endothelial growth factor-activated receptor activity	molecular function	4/884	6/16779	0.00011	0.0187504
								GO:0071526	semaphorin-plexin signaling pathway	biological process	7/961	26/17366	0.0004	0.019537
								GO:0005088	Ras guanyl-nucleotide exchange factor activity	molecular function	17/884	116/16779	0.00012	0.0196368
								GO:0030888	regulation of B cell proliferation	biological process	10/961	51/17366	0.00041	0.01996
								GO:0000165	MAPK cascade	biological process	55/961	623/17366	0.00042	0.0203803
								GO:0002221	pattern recognition receptor signaling pathway	biological process	15/961	101/17366	0.00043	0.0205311
								GO:0032635	interleukin-6 production	biological process	15/961	101/17366	0.00043	0.0205311
								GO:0090287	regulation of cellular response to growth factor stimulus	biological process	24/961	205/17366	0.00043	0.0205311
								GO:0043547	positive regulation of GTPase activity	biological process	42/961	441/17366	0.00043	0.0205311
								GO:0007162	negative regulation of cell adhesion	biological process	23/961	193/17366	0.00043	0.0205311
								GO:0007204	positive regulation of cytosolic calcium ion concentration	biological process	26/961	230/17366	0.00044	0.0209415
								GO:0001608	G-protein coupled nucleotide receptor activity	molecular function	5/884	11/16779	0.00014	0.0212126
								GO:0045028	G-protein coupled purinergic nucleotide receptor activity	molecular function	5/884	11/16779	0.00014	0.0212126
								GO:0001501	skeletal system development	biological process	39/961	401/17366	0.00045	0.0213492
								GO:0004924	oncostatin-M receptor activity	molecular function	3/884	3/16779	0.00015	0.0219161
								GO:0050727	regulation of inflammatory response	biological process	26/961	231/17366	0.00047	0.0222273
								GO:0034446	substrate adhesion-dependent cell spreading	biological process	12/961	71/17366	0.00048	0.0226284
								GO:0043542	endothelial cell migration	biological process	18/961	136/17366	0.00051	0.0239668
								GO:0035586	purinergic receptor activity	molecular function	7/884	24/16779	0.00017	0.0239817
								GO:0033628	regulation of cell adhesion mediated by integrin	biological process	8/961	35/17366	0.00053	0.0246732
								GO:1903727	positive regulation of phospholipid metabolic process	biological process	8/961	35/17366	0.00053	0.0246732
								GO:0002040	sprouting angiogenesis	biological process	11/961	62/17366	0.00053	0.0246732
								GO:0042698	ovulation cycle	biological process	12/961	72/17366	0.00055	0.0254452
								GO:0046849	bone remodeling	biological process	12/961	72/17366	0.00055	0.0254452
								GO:0021952	central nervous system projection neuron axonogenesis	biological process	6/961	20/17366	0.00056	0.0257479
								GO:0033688	regulation of osteoblast proliferation	biological process	6/961	20/17366	0.00056	0.0257479
								GO:0002758	innate immune response-activating signal transduction	biological process	15/961	104/17366	0.00059	0.0270438
								GO:0043087	regulation of GTPase activity	biological process	45/961	490/17366	0.0006	0.0274178
								GO:0008528	G-protein coupled peptide receptor activity	molecular function	17/884	122/16779	0.00022	0.0276744
								GO:0019865	immunoglobulin binding	molecular function	6/884	18/16779	0.00023	0.0276744
								GO:0042056	chemoattractant activity	molecular function	6/884	18/16779	0.00023	0.0276744
								GO:0044877	protein-containing complex binding	molecular function	55/884	639/16779	0.00023	0.0276744
								GO:0017154	semaphorin receptor activity	molecular function	5/884	12/16779	0.00023	0.0276744
								GO:0048771	tissue remodeling	biological process	18/961	138/17366	0.00061	0.0277895
								GO:0043256	laminin complex	cellular component	4/1023	8/18335	0.00056	0.0278911
								GO:0072593	reactive oxygen species metabolic process	biological process	23/961	198/17366	0.00062	0.028159
								GO:2000401	regulation of lymphocyte migration	biological process	8/961	36/17366	0.00065	0.0287331
								GO:0002351	serotonin production involved in inflammatory response	biological process	3/961	4/17366	0.00065	0.0287331
								GO:0002442	serotonin secretion involved in inflammatory response	biological process	3/961	4/17366	0.00065	0.0287331
								GO:0032632	interleukin-3 production	biological process	3/961	4/17366	0.00065	0.0287331
								GO:0038165	oncostatin-M-mediated signaling pathway	biological process	3/961	4/17366	0.00065	0.0287331
								GO:0060665	regulation of branching involved in salivary gland morphogenesis by mesenchymal-epithelial signaling	biological process	3/961	4/17366	0.00065	0.0287331
								GO:1900272	negative regulation of long-term synaptic potentiation	biological process	3/961	4/17366	0.00065	0.0287331
								GO:2000051	negative regulation of non-canonical Wnt signaling pathway	biological process	3/961	4/17366	0.00065	0.0287331
								GO:0001704	formation of primary germ layer	biological process	15/961	105/17366	0.00065	0.0287331
								GO:0005543	phospholipid binding	molecular function	33/884	326/16779	0.00025	0.0292214
								GO:0022029	telencephalon cell migration	biological process	10/961	54/17366	0.00067	0.0295296
								GO:0005587	collagen type IV trimer	cellular component	3/1023	4/18335	0.00066	0.0295845
								GO:0020005	symbiont-containing vacuole membrane	cellular component	3/1023	4/18335	0.00066	0.0295845
								GO:0098642	network-forming collagen trimer	cellular component	3/1023	4/18335	0.00066	0.0295845
								GO:0098645	collagen network	cellular component	3/1023	4/18335	0.00066	0.0295845
								GO:0001820	serotonin secretion	biological process	5/961	14/17366	0.00068	0.0297066
								GO:0045986	negative regulation of smooth muscle contraction	biological process	5/961	14/17366	0.00068	0.0297066
								GO:1903039	positive regulation of leukocyte cell-cell adhesion	biological process	19/961	151/17366	0.00068	0.0297066
								GO:0032502	developmental process	biological process	316/961	4909/17366	0.00071	0.0309265
								GO:0002009	morphogenesis of an epithelium	biological process	39/961	411/17366	0.00073	0.031705
								GO:0004714	transmembrane receptor protein tyrosine kinase activity	molecular function	10/884	51/16779	0.00028	0.0318189
								GO:0007596	blood coagulation	biological process	19/961	152/17366	0.00074	0.0320459
								GO:0030246	carbohydrate binding	molecular function	27/884	248/16779	0.00029	0.0320646
								GO:0008237	metallopeptidase activity	molecular function	22/884	185/16779	0.0003	0.0322974
								GO:2000406	positive regulation of T cell migration	biological process	6/961	21/17366	0.00075	0.0323848
								GO:0043085	positive regulation of catalytic activity	biological process	88/961	1135/17366	0.00077	0.0331523
								GO:0001653	peptide receptor activity	molecular function	17/884	126/16779	0.00033	0.0346162
								GO:0002237	response to molecule of bacterial origin	biological process	32/961	318/17366	0.00081	0.0346741
								GO:0035272	exocrine system development	biological process	9/961	46/17366	0.00081	0.0346741
								GO:0009887	animal organ morphogenesis	biological process	66/961	805/17366	0.00087	0.0370297
								GO:0007599	hemostasis	biological process	19/961	154/17366	0.00087	0.0370297
								GO:0005085	guanyl-nucleotide exchange factor activity	molecular function	22/884	188/16779	0.00038	0.0388645
								GO:0007492	endoderm development	biological process	11/961	66/17366	0.00092	0.0390463
								GO:0019934	cGMP-mediated signaling	biological process	4/961	9/17366	0.00094	0.039557
								GO:2000095	regulation of Wnt signaling pathway, planar cell polarity pathway	biological process	4/961	9/17366	0.00094	0.039557
								GO:0070374	positive regulation of ERK1 and ERK2 cascade	biological process	19/961	155/17366	0.00094	0.039557
								GO:0046068	cGMP metabolic process	biological process	9/961	47/17366	0.00095	0.0398652
								GO:0033194	response to hydroperoxide	biological process	5/961	15/17366	0.00097	0.0405901
								GO:2000108	positive regulation of leukocyte apoptotic process	biological process	6/961	22/17366	0.00098	0.0408937
								GO:0004713	protein tyrosine kinase activity	molecular function	16/884	117/16779	0.00042	0.0419078
								GO:0033993	response to lipid	biological process	72/961	900/17366	0.00101	0.0419108
								GO:0015748	organophosphate ester transport	biological process	12/961	77/17366	0.00101	0.0419108
								GO:0009187	cyclic nucleotide metabolic process	biological process	19/961	156/17366	0.00102	0.0422082
								GO:0035587	purinergic receptor signaling pathway	biological process	7/961	30/17366	0.00103	0.0425039
								GO:0005768	endosome	cellular component	50/1023	569/18335	0.001	0.0435443
								GO:0043230	extracellular organelle	cellular component	150/1023	2114/18335	0.00102	0.0435443
								GO:0048513	animal organ development	biological process	191/961	2812/17366	0.00107	0.0439113
								GO:0016485	protein processing	biological process	21/961	181/17366	0.00107	0.0439113
								GO:0010811	positive regulation of cell-substrate adhesion	biological process	14/961	99/17366	0.00108	0.0441999
								GO:0007265	Ras protein signal transduction	biological process	29/961	284/17366	0.00111	0.0453032
								GO:0030217	T cell differentiation	biological process	22/961	194/17366	0.00112	0.0455864
								GO:0010035	response to inorganic substance	biological process	44/961	491/17366	0.00113	0.0458681
								GO:0002218	activation of innate immune response	biological process	15/961	111/17366	0.00117	0.0473627
								GO:1903555	regulation of tumor necrosis factor superfamily cytokine production	biological process	13/961	89/17366	0.00118	0.0476381
								GO:0006816	calcium ion transport	biological process	33/961	339/17366	0.00119	0.0477828
								GO:0008589	regulation of smoothened signaling pathway	biological process	10/961	58/17366	0.00119	0.0477828
								GO:0019722	calcium-mediated signaling	biological process	16/961	123/17366	0.00123	0.0492562
								GO:0050678	regulation of epithelial cell proliferation	biological process	28/961	273/17366	0.00125	0.0496567
								GO:0071363	cellular response to growth factor stimulus	biological process	48/961	551/17366	0.00126	0.0496567
								GO:0033032	regulation of myeloid cell apoptotic process	biological process	6/961	23/17366	0.00127	0.0496567
								GO:0033687	osteoblast proliferation	biological process	6/961	23/17366	0.00127	0.0496567
								GO:0043552	positive regulation of phosphatidylinositol 3-kinase activity	biological process	6/961	23/17366	0.00127	0.0496567
								GO:0045332	phospholipid translocation	biological process	6/961	23/17366	0.00127	0.0496567
								GO:0048846	axon extension involved in axon guidance	biological process	6/961	23/17366	0.00127	0.0496567
								GO:0061756	leukocyte adhesion to vascular endothelial cell	biological process	6/961	23/17366	0.00127	0.0496567
								GO:1902284	neuron projection extension involved in neuron projection guidance	biological process	6/961	23/17366	0.00127	0.0496567
								GO:0044706	multi-multicellular organism process	biological process	22/961	196/17366	0.00128	0.0497863
								GO:0032649	regulation of interferon-gamma production	biological process	12/961	79/17366	0.00128	0.0497863

## Sheet: sum
GO.ID	Term	Ontology	45D	185D	367D	549D	626D	count
GO:0005576	extracellular region	cellular component	2.2e-15	1.4e-06	3.4e-08	2.7e-10	1e-30	5
GO:0005615	extracellular space	cellular component	2.3e-16	1.1e-05	5.8e-06	4.2e-11	1e-30	5
GO:0044421	extracellular region part	cellular component	1.2e-15	1.1e-05	1.3e-07	4.1e-11	1e-30	5
GO:0003823	antigen binding	molecular function	7.6e-08		3e-06	4.3e-15	1e-30	4
GO:0007166	cell surface receptor signaling pathway	biological process	8.3e-05		2.1e-05	1.9e-06	1e-30	4
GO:0009605	response to external stimulus	biological process	5.4e-05		0.00011	5e-06	1e-30	4
GO:0009897	external side of plasma membrane	cellular component	1e-05		0.00011	1.2e-16	1e-30	4
GO:0072562	blood microparticle	cellular component	9.9e-05		9.3e-05	2.3e-13	1.2e-23	4
GO:0001775	cell activation	biological process	1.9e-06			2.2e-09	7e-29	3
GO:0002250	adaptive immune response	biological process	3e-05			2.8e-12	8.4e-21	3
GO:0002252	immune effector process	biological process	5.3e-05			2.7e-08	1.3e-20	3
GO:0002253	activation of immune response	biological process	1.2e-05			6.2e-16	1e-30	3
GO:0002376	immune system process	biological process	4.4e-17			4.1e-25	1e-30	3
GO:0002377	immunoglobulin production	biological process	1e-30			3.2e-17	7e-28	3
GO:0002440	production of molecular mediator of immune response	biological process	1e-30			2.8e-15	1.2e-24	3
GO:0002455	humoral immune response mediated by circulating immunoglobulin	biological process			1.7e-05	7.2e-16	4.3e-28	3
GO:0002460	adaptive immune response based on somatic recombination of immune receptors built from immunoglobuli...	biological process	7.9e-06			1.8e-11	4.7e-21	3
GO:0002682	regulation of immune system process	biological process	1.2e-05			2.4e-10	1e-30	3
GO:0002684	positive regulation of immune system process	biological process	3.1e-06			2e-11	1e-30	3
GO:0002757	immune response-activating signal transduction	biological process	0.00014			8e-16	1e-30	3
GO:0002764	immune response-regulating signaling pathway	biological process	0.00019			2.6e-15	1e-30	3
GO:0006909	phagocytosis	biological process			8.4e-05	3.9e-15	4e-27	3
GO:0006910	phagocytosis, recognition	biological process			1.1e-05	1.9e-16	1e-30	3
GO:0006911	phagocytosis, engulfment	biological process			3.4e-06	3.9e-20	1e-30	3
GO:0006952	defense response	biological process	2.6e-06			1.7e-07	1e-30	3
GO:0006955	immune response	biological process	1e-20			1.2e-27	1e-30	3
GO:0006956	complement activation	biological process			5.2e-05	8.5e-17	1e-30	3
GO:0006958	complement activation, classical pathway	biological process			9.7e-06	1.5e-16	1.2e-28	3
GO:0008037	cell recognition	biological process			0.00012	9.9e-13	3.5e-26	3
GO:0010324	membrane invagination	biological process			9.1e-06	6.6e-19	9.5e-29	3
GO:0019814	immunoglobulin complex	cellular component			7.5e-06	2.1e-18	1e-30	3
GO:0034987	immunoglobulin receptor binding	molecular function			6.2e-06	1.1e-18	1e-30	3
GO:0042113	B cell activation	biological process	9e-06			1.7e-15	5.1e-20	3
GO:0042571	immunoglobulin complex, circulating	cellular component			5.4e-06	8.5e-19	1e-30	3
GO:0044459	plasma membrane part	cellular component			8.5e-05	5.5e-05	1.1e-30	3
GO:0045321	leukocyte activation	biological process	6.1e-06			4.3e-11	3.3e-28	3
GO:0046649	lymphocyte activation	biological process	4.3e-06			1.7e-12	4.6e-24	3
GO:0048518	positive regulation of biological process	biological process	6.5e-05			1.8e-05	2.3e-16	3
GO:0048522	positive regulation of cellular process	biological process	0.00011			5e-05	2.1e-11	3
GO:0048583	regulation of response to stimulus	biological process	1.5e-06			1.5e-05	9.5e-28	3
GO:0048584	positive regulation of response to stimulus	biological process	2.4e-05			1.6e-06	1.2e-27	3
GO:0050776	regulation of immune response	biological process	1.8e-05			1.2e-12	1e-30	3
GO:0050778	positive regulation of immune response	biological process	5.4e-05			4e-13	1e-30	3
GO:0050853	B cell receptor signaling pathway	biological process			5.2e-05	1.9e-21	1e-30	3
GO:0050864	regulation of B cell activation	biological process	2.7e-05			5.7e-19	2.8e-27	3
GO:0050865	regulation of cell activation	biological process	0.00025			9.6e-14	1.1e-29	3
GO:0051239	regulation of multicellular organismal process	biological process	0.00018		6.4e-05		2.4e-11	3
GO:0051249	regulation of lymphocyte activation	biological process	0.00023			1.5e-15	2.2e-25	3
GO:0072376	protein activation cascade	biological process			9.7e-05	5.4e-16	3.3e-29	3
GO:0097577	sequestering of iron ion	biological process			5.9e-06	3.2e-10	2.6e-20	3
GO:0099024	plasma membrane invagination	biological process			6e-06	2.1e-19	7.4e-30	3
GO:0000902	cell morphogenesis	biological process			8e-05		0.00018	2
GO:0001816	cytokine production	biological process	3.3e-06				2e-07	2
GO:0001817	regulation of cytokine production	biological process	2.8e-05				4.1e-07	2
GO:0001818	negative regulation of cytokine production	biological process	0.00011				0.00029	2
GO:0002237	response to molecule of bacterial origin	biological process				0.00016	0.00081	2
GO:0002429	immune response-activating cell surface receptor signaling pathway	biological process				1.3e-17	1e-30	2
GO:0002443	leukocyte mediated immunity	biological process				4.5e-09	2.1e-19	2
GO:0002449	lymphocyte mediated immunity	biological process				4e-10	7.5e-21	2
GO:0002694	regulation of leukocyte activation	biological process				1.5e-14	3.7e-29	2
GO:0002696	positive regulation of leukocyte activation	biological process				7.4e-14	3.4e-27	2
GO:0002768	immune response-regulating cell surface receptor signaling pathway	biological process				5.1e-17	1e-30	2
GO:0005102	signaling receptor binding	molecular function				3.2e-05	1.9e-20	2
GO:0005506	iron ion binding	molecular function			5.3e-06		5.1e-11	2
GO:0005578	proteinaceous extracellular matrix	cellular component			2.3e-05		1.2e-15	2
GO:0006897	endocytosis	biological process				1.6e-11	8.3e-22	2
GO:0006950	response to stress	biological process	8.4e-05				3e-16	2
GO:0006954	inflammatory response	biological process	4.5e-05				3.2e-11	2
GO:0006959	humoral immune response	biological process				2.8e-15	2.1e-25	2
GO:0007155	cell adhesion	biological process	4.2e-06				1.8e-17	2
GO:0007159	leukocyte cell-cell adhesion	biological process	0.00012				3.9e-06	2
GO:0007275	multicellular organism development	biological process			3.3e-08		6e-06	2
GO:0009607	response to biotic stimulus	biological process				1.6e-09	1.9e-19	2
GO:0009617	response to bacterium	biological process				1.3e-13	1.8e-20	2
GO:0009653	anatomical structure morphogenesis	biological process			2e-10		6.1e-10	2
GO:0009887	animal organ morphogenesis	biological process			5e-06		0.00087	2
GO:0009986	cell surface	cellular component				6.2e-13	1e-30	2
GO:0010033	response to organic substance	biological process	7.6e-05				3.4e-07	2
GO:0010646	regulation of cell communication	biological process	9.2e-05				1.9e-08	2
GO:0016064	immunoglobulin mediated immune response	biological process				3.4e-12	5.8e-22	2
GO:0016192	vesicle-mediated transport	biological process				1.6e-07	1.8e-11	2
GO:0019724	B cell mediated immunity	biological process				3.8e-12	7.6e-22	2
GO:0022407	regulation of cell-cell adhesion	biological process	9.6e-06				0.00021	2
GO:0022409	positive regulation of cell-cell adhesion	biological process	0.00011				0.00032	2
GO:0022603	regulation of anatomical structure morphogenesis	biological process			0.00014		2.4e-05	2
GO:0022610	biological adhesion	biological process	4.8e-06				6.8e-19	2
GO:0023051	regulation of signaling	biological process	0.00011				2.7e-08	2
GO:0030217	T cell differentiation	biological process	3.1e-06				0.00112	2
GO:0031012	extracellular matrix	cellular component			8.8e-05		4.4e-18	2
GO:0032502	developmental process	biological process			3.6e-07		0.00071	2
GO:0032989	cellular component morphogenesis	biological process			1.7e-05		0.00019	2
GO:0035239	tube morphogenesis	biological process			0.00017		2.6e-11	2
GO:0035295	tube development	biological process			0.00014		1.3e-08	2
GO:0042110	T cell activation	biological process	1.2e-05				4.9e-07	2
GO:0042742	defense response to bacterium	biological process				2.5e-14	2e-23	2
GO:0043207	response to external biotic stimulus	biological process				3.6e-10	3.3e-20	2
GO:0045087	innate immune response	biological process				1.6e-10	6.6e-25	2
GO:0048513	animal organ development	biological process			3e-05		0.00107	2
GO:0048729	tissue morphogenesis	biological process			9.1e-05		8.6e-05	2
GO:0048731	system development	biological process			1.2e-07		8.2e-06	2
GO:0048812	neuron projection morphogenesis	biological process			1.3e-05		0.00127	2
GO:0048856	anatomical structure development	biological process			3.2e-08		0.00016	2
GO:0050851	antigen receptor-mediated signaling pathway	biological process				4.9e-19	1e-30	2
GO:0050866	negative regulation of cell activation	biological process	0.00025				0.00011	2
GO:0050867	positive regulation of cell activation	biological process				1.4e-13	6e-28	2
GO:0050871	positive regulation of B cell activation	biological process				9.7e-16	5.9e-28	2
GO:0051251	positive regulation of lymphocyte activation	biological process				5.4e-14	1.3e-26	2
GO:0051707	response to other organism	biological process				2.9e-10	1.8e-20	2
GO:0061024	membrane organization	biological process				6.6e-08	3.1e-12	2
GO:0072359	circulatory system development	biological process			0.00013		1.8e-07	2
GO:0098552	side of membrane	cellular component				1.1e-13	1e-30	2
GO:0098609	cell-cell adhesion	biological process	9.7e-07				3.3e-06	2
GO:0098657	import into cell	biological process				7.6e-13	3.4e-23	2
GO:1903555	regulation of tumor necrosis factor superfamily cytokine production	biological process	0.00022				0.00118	2
GO:0000165	MAPK cascade	biological process					0.00042	1
GO:0000904	cell morphogenesis involved in differentiation	biological process					0.00021	1
GO:0001501	skeletal system development	biological process					0.00045	1
GO:0001503	ossification	biological process					0.00028	1
GO:0001525	angiogenesis	biological process					2.1e-11	1
GO:0001568	blood vessel development	biological process					2.6e-10	1
GO:0001608	G-protein coupled nucleotide receptor activity	molecular function					0.00014	1
GO:0001614	purinergic nucleotide receptor activity	molecular function					3.2e-05	1
GO:0001637	G-protein coupled chemoattractant receptor activity	molecular function					2.9e-06	1
GO:0001653	peptide receptor activity	molecular function					0.00033	1
GO:0001655	urogenital system development	biological process					0.00037	1
GO:0001667	ameboidal-type cell migration	biological process					7.9e-05	1
GO:0001704	formation of primary germ layer	biological process					0.00065	1
GO:0001706	endoderm formation	biological process					0.00014	1
GO:0001763	morphogenesis of a branching structure	biological process					1.2e-05	1
GO:0001776	leukocyte homeostasis	biological process					8.5e-05	1
GO:0001780	neutrophil homeostasis	biological process					9.2e-05	1
GO:0001819	positive regulation of cytokine production	biological process					6.5e-05	1
GO:0001820	serotonin secretion	biological process					0.00068	1
GO:0001822	kidney development	biological process					9.3e-05	1
GO:0001932	regulation of protein phosphorylation	biological process					1.8e-05	1
GO:0001934	positive regulation of protein phosphorylation	biological process					5.2e-06	1
GO:0001944	vasculature development	biological process					1.2e-09	1
GO:0002009	morphogenesis of an epithelium	biological process					0.00073	1
GO:0002040	sprouting angiogenesis	biological process					0.00053	1
GO:0002218	activation of innate immune response	biological process					0.00117	1
GO:0002221	pattern recognition receptor signaling pathway	biological process					0.00043	1
GO:0002224	toll-like receptor signaling pathway	biological process					5.4e-05	1
GO:0002274	myeloid leukocyte activation	biological process					9.1e-07	1
GO:0002351	serotonin production involved in inflammatory response	biological process					0.00065	1
GO:0002442	serotonin secretion involved in inflammatory response	biological process					0.00065	1
GO:0002467	germinal center formation	biological process	3.6e-05					1
GO:0002474	antigen processing and presentation of peptide antigen via MHC class I	biological process					1.2e-06	1
GO:0002507	tolerance induction	biological process	0.00024					1
GO:0002520	immune system development	biological process	2.8e-05					1
GO:0002521	leukocyte differentiation	biological process	3.4e-05					1
GO:0002544	chronic inflammatory response	biological process	0.00024					1
GO:0002548	monocyte chemotaxis	biological process					6e-05	1
GO:0002676	regulation of chronic inflammatory response	biological process	1.9e-05					1
GO:0002683	negative regulation of immune system process	biological process					9e-08	1
GO:0002685	regulation of leukocyte migration	biological process					5.4e-05	1
GO:0002695	negative regulation of leukocyte activation	biological process					0.00024	1
GO:0002719	negative regulation of cytokine production involved in immune response	biological process	0.00017					1
GO:0002758	innate immune response-activating signal transduction	biological process					0.00059	1
GO:0002819	regulation of adaptive immune response	biological process	7.9e-06					1
GO:0002822	regulation of adaptive immune response based on somatic recombination of immune receptors built from...	biological process	5.2e-06					1
GO:0003735	structural constituent of ribosome	molecular function			1e-30			1
GO:0004175	endopeptidase activity	molecular function					0.0001	1
GO:0004222	metalloendopeptidase activity	molecular function					9.7e-06	1
GO:0004713	protein tyrosine kinase activity	molecular function					0.00042	1
GO:0004714	transmembrane receptor protein tyrosine kinase activity	molecular function					0.00028	1
GO:0004896	cytokine receptor activity	molecular function					5.4e-08	1
GO:0004924	oncostatin-M receptor activity	molecular function					0.00015	1
GO:0004950	chemokine receptor activity	molecular function					2.9e-06	1
GO:0005021	vascular endothelial growth factor-activated receptor activity	molecular function					0.00011	1
GO:0005085	guanyl-nucleotide exchange factor activity	molecular function					0.00038	1
GO:0005088	Ras guanyl-nucleotide exchange factor activity	molecular function					0.00012	1
GO:0005178	integrin binding	molecular function					1.7e-06	1
GO:0005198	structural molecule activity	molecular function			2.5e-23			1
GO:0005201	extracellular matrix structural constituent	molecular function					7e-08	1
GO:0005509	calcium ion binding	molecular function					1.8e-09	1
GO:0005515	protein binding	molecular function					5e-06	1
GO:0005518	collagen binding	molecular function					1.5e-05	1
GO:0005539	glycosaminoglycan binding	molecular function					4.4e-05	1
GO:0005543	phospholipid binding	molecular function					0.00025	1
GO:0005581	collagen trimer	cellular component					2.5e-05	1
GO:0005587	collagen type IV trimer	cellular component					0.00066	1
GO:0005604	basement membrane	cellular component					8.1e-09	1
GO:0005605	basal lamina	cellular component					2.4e-06	1
GO:0005606	laminin-1 complex	cellular component					0.00017	1
GO:0005768	endosome	cellular component					0.001	1
GO:0005829	cytosol	cellular component			2.3e-05			1
GO:0005840	ribosome	cellular component			1.3e-28			1
GO:0005886	plasma membrane	cellular component					1.5e-08	1
GO:0005887	integral component of plasma membrane	cellular component					2.3e-13	1
GO:0006412	translation	biological process			8.8e-22			1
GO:0006518	peptide metabolic process	biological process			4.4e-22			1
GO:0006629	lipid metabolic process	biological process		4.9e-06				1
GO:0006810	transport	biological process					2.7e-07	1
GO:0006811	ion transport	biological process					7.1e-05	1
GO:0006816	calcium ion transport	biological process					0.00119	1
GO:0006820	anion transport	biological process					3.2e-05	1
GO:0006837	serotonin transport	biological process					0.00014	1
GO:0006869	lipid transport	biological process					1.6e-05	1
GO:0006880	intracellular sequestering of iron ion	biological process			5.9e-06			1
GO:0006898	receptor-mediated endocytosis	biological process					1.1e-05	1
GO:0006928	movement of cell or subcellular component	biological process					9.8e-13	1
GO:0006935	chemotaxis	biological process					1.6e-16	1
GO:0006936	muscle contraction	biological process			1.3e-05			1
GO:0006941	striated muscle contraction	biological process			7e-05			1
GO:0007154	cell communication	biological process					3.7e-07	1
GO:0007160	cell-matrix adhesion	biological process					2.3e-07	1
GO:0007162	negative regulation of cell adhesion	biological process					0.00043	1
GO:0007165	signal transduction	biological process					2e-07	1
GO:0007167	enzyme linked receptor protein signaling pathway	biological process					5.7e-06	1
GO:0007169	transmembrane receptor protein tyrosine kinase signaling pathway	biological process					5.7e-05	1
GO:0007204	positive regulation of cytosolic calcium ion concentration	biological process					0.00044	1
GO:0007229	integrin-mediated signaling pathway	biological process					1.4e-08	1
GO:0007265	Ras protein signal transduction	biological process					0.00111	1
GO:0007266	Rho protein signal transduction	biological process					0.00021	1
GO:0007399	nervous system development	biological process			3.9e-06			1
GO:0007409	axonogenesis	biological process			3.6e-05			1
GO:0007411	axon guidance	biological process			0.00012			1
GO:0007431	salivary gland development	biological process					0.00011	1
GO:0007435	salivary gland morphogenesis	biological process					4.1e-05	1
GO:0007492	endoderm development	biological process					0.00092	1
GO:0007596	blood coagulation	biological process					0.00074	1
GO:0007599	hemostasis	biological process					0.00087	1
GO:0007623	circadian rhythm	biological process		5.5e-07				1
GO:0008199	ferric iron binding	molecular function			1.6e-05			1
GO:0008237	metallopeptidase activity	molecular function					0.0003	1
GO:0008283	cell proliferation	biological process					0.0003	1
GO:0008284	positive regulation of cell proliferation	biological process					1.1e-05	1
GO:0008289	lipid binding	molecular function					8.1e-06	1
GO:0008305	integrin complex	cellular component					1.1e-08	1
GO:0008528	G-protein coupled peptide receptor activity	molecular function					0.00022	1
GO:0008589	regulation of smoothened signaling pathway	biological process					0.00119	1
GO:0009059	macromolecule biosynthetic process	biological process			1.7e-05			1
GO:0009187	cyclic nucleotide metabolic process	biological process					0.00102	1
GO:0009611	response to wounding	biological process					4e-05	1
GO:0009648	photoperiodism	biological process		1.5e-05				1
GO:0009966	regulation of signal transduction	biological process					2.4e-08	1
GO:0009967	positive regulation of signal transduction	biological process					6.5e-06	1
GO:0009968	negative regulation of signal transduction	biological process					2e-05	1
GO:0010035	response to inorganic substance	biological process					0.00113	1
GO:0010467	gene expression	biological process			4.8e-06			1
GO:0010562	positive regulation of phosphorus metabolic process	biological process					6.8e-07	1
GO:0010631	epithelial cell migration	biological process					6.2e-05	1
GO:0010632	regulation of epithelial cell migration	biological process					0.00019	1
GO:0010634	positive regulation of epithelial cell migration	biological process					0.00031	1
GO:0010647	positive regulation of cell communication	biological process					1.1e-06	1
GO:0010648	negative regulation of cell communication	biological process					0.00011	1
GO:0010810	regulation of cell-substrate adhesion	biological process					0.00016	1
GO:0010811	positive regulation of cell-substrate adhesion	biological process					0.00108	1
GO:0010876	lipid localization	biological process					7.9e-05	1
GO:0010880	regulation of release of sequestered calcium ion into cytosol by sarcoplasmic reticulum	biological process			5.5e-05			1
GO:0010881	regulation of cardiac muscle contraction by regulation of the release of sequestered calcium ion	biological process			3.2e-06			1
GO:0010882	regulation of cardiac muscle contraction by calcium ion signaling	biological process			3.2e-05			1
GO:0014065	phosphatidylinositol 3-kinase signaling	biological process					2.1e-05	1
GO:0014066	regulation of phosphatidylinositol 3-kinase signaling	biological process					4.7e-05	1
GO:0014068	positive regulation of phosphatidylinositol 3-kinase signaling	biological process					5.4e-05	1
GO:0014808	release of sequestered calcium ion into cytosol by sarcoplasmic reticulum	biological process			0.00011			1
GO:0015711	organic anion transport	biological process					0.00012	1
GO:0015748	organophosphate ester transport	biological process					0.00101	1
GO:0015934	large ribosomal subunit	cellular component			2.6e-11			1
GO:0015935	small ribosomal subunit	cellular component			5.5e-14			1
GO:0016020	membrane	cellular component					7.1e-12	1
GO:0016021	integral component of membrane	cellular component					7.9e-06	1
GO:0016043	cellular component organization	biological process			2e-05			1
GO:0016477	cell migration	biological process					1.4e-17	1
GO:0016485	protein processing	biological process					0.00107	1
GO:0016491	oxidoreductase activity	molecular function					2.9e-05	1
GO:0016502	nucleotide receptor activity	molecular function					3.2e-05	1
GO:0016529	sarcoplasmic reticulum	cellular component			0.00014			1
GO:0016712	oxidoreductase activity, acting on paired donors, with incorporation or reduction of molecular oxyge...	molecular function					9.8e-06	1
GO:0017154	semaphorin receptor activity	molecular function					0.00023	1
GO:0018108	peptidyl-tyrosine phosphorylation	biological process					0.00015	1
GO:0018212	peptidyl-tyrosine modification	biological process					0.00017	1
GO:0019199	transmembrane receptor protein kinase activity	molecular function					4e-05	1
GO:0019220	regulation of phosphate metabolic process	biological process					1.1e-05	1
GO:0019221	cytokine-mediated signaling pathway	biological process					2.1e-05	1
GO:0019538	protein metabolic process	biological process			1e-06			1
GO:0019722	calcium-mediated signaling	biological process					0.00123	1
GO:0019838	growth factor binding	molecular function					1.9e-09	1
GO:0019865	immunoglobulin binding	molecular function					0.00023	1
GO:0019882	antigen processing and presentation	biological process					8.8e-06	1
GO:0019934	cGMP-mediated signaling	biological process					0.00094	1
GO:0019955	cytokine binding	molecular function					9.9e-08	1
GO:0019956	chemokine binding	molecular function					3.2e-05	1
GO:0020005	symbiont-containing vacuole membrane	cellular component					0.00066	1
GO:0020037	heme binding	molecular function					2.6e-09	1
GO:0021885	forebrain cell migration	biological process					0.00025	1
GO:0021952	central nervous system projection neuron axonogenesis	biological process					0.00056	1
GO:0022008	neurogenesis	biological process			7.9e-05			1
GO:0022029	telencephalon cell migration	biological process					0.00067	1
GO:0022612	gland morphogenesis	biological process					5.9e-05	1
GO:0022625	cytosolic large ribosomal subunit	cellular component			7.9e-12			1
GO:0022626	cytosolic ribosome	cellular component			1.9e-23			1
GO:0022627	cytosolic small ribosomal subunit	cellular component			5.8e-13			1
GO:0023014	signal transduction by protein phosphorylation	biological process					0.00037	1
GO:0023052	signaling	biological process					1.9e-07	1
GO:0023056	positive regulation of signaling	biological process					1.5e-06	1
GO:0023057	negative regulation of signaling	biological process					0.00012	1
GO:0030030	cell projection organization	biological process			0.0001			1
GO:0030098	lymphocyte differentiation	biological process	4.3e-05					1
GO:0030155	regulation of cell adhesion	biological process					1.1e-11	1
GO:0030182	neuron differentiation	biological process			7.4e-05			1
GO:0030198	extracellular matrix organization	biological process					3e-06	1
GO:0030246	carbohydrate binding	molecular function					0.00029	1
GO:0030334	regulation of cell migration	biological process					6.2e-13	1
GO:0030335	positive regulation of cell migration	biological process					1.3e-07	1
GO:0030336	negative regulation of cell migration	biological process					3.4e-05	1
GO:0030593	neutrophil chemotaxis	biological process					4.3e-06	1
GO:0030595	leukocyte chemotaxis	biological process					7e-12	1
GO:0030888	regulation of B cell proliferation	biological process					0.00041	1
GO:0031175	neuron projection development	biological process			1.9e-05			1
GO:0031224	intrinsic component of membrane	cellular component					6.3e-06	1
GO:0031226	intrinsic component of plasma membrane	cellular component					4.1e-14	1
GO:0031290	retinal ganglion cell axon guidance	biological process			4.3e-05			1
GO:0031347	regulation of defense response	biological process					2.5e-07	1
GO:0031349	positive regulation of defense response	biological process					1.2e-05	1
GO:0031401	positive regulation of protein modification process	biological process					0.00016	1
GO:0031532	actin cytoskeleton reorganization	biological process					0.00037	1
GO:0031589	cell-substrate adhesion	biological process					1.5e-09	1
GO:0031982	vesicle	cellular component					5.2e-05	1
GO:0032101	regulation of response to external stimulus	biological process					1.4e-08	1
GO:0032102	negative regulation of response to external stimulus	biological process					0.00012	1
GO:0032103	positive regulation of response to external stimulus	biological process					0.00022	1
GO:0032496	response to lipopolysaccharide	biological process				0.0001		1
GO:0032501	multicellular organismal process	biological process			0.00015			1
GO:0032611	interleukin-1 beta production	biological process	0.00018					1
GO:0032632	interleukin-3 production	biological process					0.00065	1
GO:0032635	interleukin-6 production	biological process					0.00043	1
GO:0032640	tumor necrosis factor production	biological process	0.00021					1
GO:0032649	regulation of interferon-gamma production	biological process					0.00128	1
GO:0032672	regulation of interleukin-3 production	biological process					0.00017	1
GO:0032675	regulation of interleukin-6 production	biological process					0.00024	1
GO:0032680	regulation of tumor necrosis factor production	biological process	0.0002					1
GO:0032720	negative regulation of tumor necrosis factor production	biological process	0.0001					1
GO:0032879	regulation of localization	biological process					4.8e-06	1
GO:0032922	circadian regulation of gene expression	biological process		2.4e-05				1
GO:0032943	mononuclear cell proliferation	biological process					1.4e-06	1
GO:0032944	regulation of mononuclear cell proliferation	biological process					2.2e-08	1
GO:0032946	positive regulation of mononuclear cell proliferation	biological process					6.6e-08	1
GO:0032990	cell part morphogenesis	biological process			3.2e-05			1
GO:0032991	protein-containing complex	cellular component			2.7e-07			1
GO:0033032	regulation of myeloid cell apoptotic process	biological process					0.00127	1
GO:0033089	positive regulation of T cell differentiation in thymus	biological process	3.6e-05					1
GO:0033194	response to hydroperoxide	biological process					0.00097	1
GO:0033627	cell adhesion mediated by integrin	biological process					7.2e-05	1
GO:0033628	regulation of cell adhesion mediated by integrin	biological process					0.00053	1
GO:0033687	osteoblast proliferation	biological process					0.00127	1
GO:0033688	regulation of osteoblast proliferation	biological process					0.00056	1
GO:0033993	response to lipid	biological process					0.00101	1
GO:0034097	response to cytokine	biological process					2.7e-12	1
GO:0034341	response to interferon-gamma	biological process					9.5e-07	1
GO:0034446	substrate adhesion-dependent cell spreading	biological process					0.00048	1
GO:0034645	cellular macromolecule biosynthetic process	biological process			9e-06			1
GO:0035023	regulation of Rho protein signal transduction	biological process					6.9e-06	1
GO:0035025	positive regulation of Rho protein signal transduction	biological process					0.00017	1
GO:0035272	exocrine system development	biological process					0.00081	1
GO:0035456	response to interferon-beta	biological process					1.2e-05	1
GO:0035458	cellular response to interferon-beta	biological process					0.00023	1
GO:0035556	intracellular signal transduction	biological process					0.00017	1
GO:0035567	non-canonical Wnt signaling pathway	biological process					0.00018	1
GO:0035586	purinergic receptor activity	molecular function					0.00017	1
GO:0035587	purinergic receptor signaling pathway	biological process					0.00103	1
GO:0035589	G-protein coupled purinergic nucleotide receptor signaling pathway	biological process					0.00018	1
GO:0035590	purinergic nucleotide receptor signaling pathway	biological process					6.4e-05	1
GO:0035637	multicellular organismal signaling	biological process			7.1e-06			1
GO:0035924	cellular response to vascular endothelial growth factor stimulus	biological process					1.3e-05	1
GO:0035987	endodermal cell differentiation	biological process					0.00022	1
GO:0038084	vascular endothelial growth factor signaling pathway	biological process					1.4e-05	1
GO:0038165	oncostatin-M-mediated signaling pathway	biological process					0.00065	1
GO:0040011	locomotion	biological process					2.5e-16	1
GO:0040012	regulation of locomotion	biological process					4.6e-13	1
GO:0040013	negative regulation of locomotion	biological process					6.5e-05	1
GO:0040017	positive regulation of locomotion	biological process					7.3e-08	1
GO:0042056	chemoattractant activity	molecular function					0.00023	1
GO:0042060	wound healing	biological process					0.00029	1
GO:0042098	T cell proliferation	biological process					2.1e-05	1
GO:0042102	positive regulation of T cell proliferation	biological process					3.3e-05	1
GO:0042108	positive regulation of cytokine biosynthetic process	biological process					3.9e-05	1
GO:0042116	macrophage activation	biological process					3.4e-08	1
GO:0042127	regulation of cell proliferation	biological process					0.0002	1
GO:0042129	regulation of T cell proliferation	biological process					6.2e-06	1
GO:0042254	ribosome biogenesis	biological process			2.4e-05			1
GO:0042325	regulation of phosphorylation	biological process					5e-05	1
GO:0042327	positive regulation of phosphorylation	biological process					1.5e-05	1
GO:0042330	taxis	biological process					1.6e-16	1
GO:0042391	regulation of membrane potential	biological process			0.00012			1
GO:0042605	peptide antigen binding	molecular function					1.2e-05	1
GO:0042698	ovulation cycle	biological process					0.00055	1
GO:0042737	drug catabolic process	biological process	8.1e-05					1
GO:0043030	regulation of macrophage activation	biological process					6.2e-06	1
GO:0043043	peptide biosynthetic process	biological process			1.4e-21			1
GO:0043062	extracellular structure organization	biological process					1.6e-05	1
GO:0043085	positive regulation of catalytic activity	biological process					0.00077	1
GO:0043087	regulation of GTPase activity	biological process					0.0006	1
GO:0043167	ion binding	molecular function					5.6e-05	1
GO:0043190	ATP-binding cassette (ABC) transporter complex	cellular component	6.8e-05					1
GO:0043228	non-membrane-bounded organelle	cellular component			0.00012			1
GO:0043230	extracellular organelle	cellular component					0.00102	1
GO:0043232	intracellular non-membrane-bounded organelle	cellular component			0.00012			1
GO:0043235	receptor complex	cellular component					1.5e-07	1
GO:0043256	laminin complex	cellular component					0.00056	1
GO:0043408	regulation of MAPK cascade	biological process					0.00011	1
GO:0043410	positive regulation of MAPK cascade	biological process					0.00017	1
GO:0043542	endothelial cell migration	biological process					0.00051	1
GO:0043547	positive regulation of GTPase activity	biological process					0.00043	1
GO:0043552	positive regulation of phosphatidylinositol 3-kinase activity	biological process					0.00127	1
GO:0043565	sequence-specific DNA binding	molecular function					6.9e-05	1
GO:0043603	cellular amide metabolic process	biological process			2.7e-20			1
GO:0043604	amide biosynthetic process	biological process			1.5e-20			1
GO:0044271	cellular nitrogen compound biosynthetic process	biological process			4.1e-05			1
GO:0044391	ribosomal subunit	cellular component			4.1e-24			1
GO:0044420	extracellular matrix component	cellular component					2.8e-10	1
GO:0044425	membrane part	cellular component					1.6e-12	1
GO:0044445	cytosolic part	cellular component			3.2e-20			1
GO:0044706	multi-multicellular organism process	biological process					0.00128	1
GO:0044877	protein-containing complex binding	molecular function					0.00023	1
GO:0045028	G-protein coupled purinergic nucleotide receptor activity	molecular function					0.00014	1
GO:0045066	regulatory T cell differentiation	biological process	0.00021					1
GO:0045088	regulation of innate immune response	biological process					0.00013	1
GO:0045089	positive regulation of innate immune response	biological process					0.00011	1
GO:0045121	membrane raft	cellular component					0.00022	1
GO:0045123	cellular extravasation	biological process					7.5e-05	1
GO:0045332	phospholipid translocation	biological process					0.00127	1
GO:0045580	regulation of T cell differentiation	biological process	4.4e-05					1
GO:0045582	positive regulation of T cell differentiation	biological process	6.2e-05					1
GO:0045589	regulation of regulatory T cell differentiation	biological process	0.00015					1
GO:0045619	regulation of lymphocyte differentiation	biological process	0.00012					1
GO:0045621	positive regulation of lymphocyte differentiation	biological process	0.00012					1
GO:0045765	regulation of angiogenesis	biological process					2.8e-07	1
GO:0045766	positive regulation of angiogenesis	biological process					3e-09	1
GO:0045785	positive regulation of cell adhesion	biological process					9.3e-08	1
GO:0045829	negative regulation of isotype switching	biological process	0.00022					1
GO:0045915	positive regulation of catecholamine metabolic process	biological process		1.3e-05				1
GO:0045937	positive regulation of phosphate metabolic process	biological process					6.8e-07	1
GO:0045964	positive regulation of dopamine metabolic process	biological process		1.3e-05				1
GO:0045986	negative regulation of smooth muscle contraction	biological process					0.00068	1
GO:0046068	cGMP metabolic process	biological process					0.00095	1
GO:0046578	regulation of Ras protein signal transduction	biological process					6.8e-06	1
GO:0046579	positive regulation of Ras protein signal transduction	biological process					1.2e-05	1
GO:0046631	alpha-beta T cell activation	biological process	4e-05					1
GO:0046632	alpha-beta T cell differentiation	biological process	9.9e-06					1
GO:0046651	lymphocyte proliferation	biological process					1.3e-06	1
GO:0046849	bone remodeling	biological process					0.00055	1
GO:0046906	tetrapyrrole binding	molecular function					3.9e-09	1
GO:0046914	transition metal ion binding	molecular function					0.0001	1
GO:0048002	antigen processing and presentation of peptide antigen	biological process					1.7e-06	1
GO:0048014	Tie signaling pathway	biological process					0.00017	1
GO:0048015	phosphatidylinositol-mediated signaling	biological process					1.3e-06	1
GO:0048017	inositol lipid-mediated signaling	biological process					5e-07	1
GO:0048037	cofactor binding	molecular function					2.9e-07	1
GO:0048247	lymphocyte chemotaxis	biological process					0.00033	1
GO:0048294	negative regulation of isotype switching to IgE isotypes	biological process	0.00011					1
GO:0048511	rhythmic process	biological process		3.2e-07				1
GO:0048514	blood vessel morphogenesis	biological process					7.2e-12	1
GO:0048534	hematopoietic or lymphoid organ development	biological process	0.00023					1
GO:0048585	negative regulation of response to stimulus	biological process					3.6e-09	1
GO:0048646	anatomical structure formation involved in morphogenesis	biological process					1e-08	1
GO:0048662	negative regulation of smooth muscle cell proliferation	biological process			0.00017			1
GO:0048666	neuron development	biological process			0.00016			1
GO:0048667	cell morphogenesis involved in neuron differentiation	biological process			4.6e-05			1
GO:0048699	generation of neurons	biological process			9.2e-05			1
GO:0048754	branching morphogenesis of an epithelial tube	biological process					0.00029	1
GO:0048771	tissue remodeling	biological process					0.00061	1
GO:0048858	cell projection morphogenesis	biological process			2.1e-05			1
GO:0048870	cell motility	biological process					9.7e-15	1
GO:0050670	regulation of lymphocyte proliferation	biological process					1.9e-08	1
GO:0050671	positive regulation of lymphocyte proliferation	biological process					5.6e-08	1
GO:0050678	regulation of epithelial cell proliferation	biological process					0.00125	1
GO:0050727	regulation of inflammatory response	biological process					0.00047	1
GO:0050793	regulation of developmental process	biological process					6.8e-05	1
GO:0050863	regulation of T cell activation	biological process					0.00016	1
GO:0050869	negative regulation of B cell activation	biological process	1.3e-05					1
GO:0050896	response to stimulus	biological process					4e-19	1
GO:0050900	leukocyte migration	biological process					3.2e-13	1
GO:0050918	positive chemotaxis	biological process					3.3e-07	1
GO:0050920	regulation of chemotaxis	biological process					7.1e-07	1
GO:0050921	positive regulation of chemotaxis	biological process					0.00021	1
GO:0051056	regulation of small GTPase mediated signal transduction	biological process					2e-05	1
GO:0051057	positive regulation of small GTPase mediated signal transduction	biological process					1.3e-05	1
GO:0051094	positive regulation of developmental process	biological process					1.1e-05	1
GO:0051174	regulation of phosphorus metabolic process	biological process					1.3e-05	1
GO:0051179	localization	biological process					5.8e-12	1
GO:0051234	establishment of localization	biological process					7.3e-07	1
GO:0051238	sequestering of metal ion	biological process			3.4e-05			1
GO:0051240	positive regulation of multicellular organismal process	biological process					6.7e-08	1
GO:0051241	negative regulation of multicellular organismal process	biological process					3.1e-06	1
GO:0051247	positive regulation of protein metabolic process	biological process					0.00027	1
GO:0051270	regulation of cellular component movement	biological process					7.4e-12	1
GO:0051271	negative regulation of cellular component movement	biological process					2.9e-05	1
GO:0051272	positive regulation of cellular component movement	biological process					3.4e-07	1
GO:0051345	positive regulation of hydrolase activity	biological process					0.00014	1
GO:0051674	localization of cell	biological process					9.7e-15	1
GO:0051704	multi-organism process	biological process					5.1e-09	1
GO:0051716	cellular response to stimulus	biological process					3.4e-06	1
GO:0051924	regulation of calcium ion transport	biological process					0.0003	1
GO:0055114	oxidation-reduction process	biological process		2.6e-05				1
GO:0060055	angiogenesis involved in wound healing	biological process					9.2e-05	1
GO:0060167	regulation of adenosine receptor signaling pathway	biological process	0.00011					1
GO:0060326	cell chemotaxis	biological process					7.1e-13	1
GO:0060348	bone development	biological process					0.00037	1
GO:0060445	branching involved in salivary gland morphogenesis	biological process					5.9e-06	1
GO:0060638	mesenchymal-epithelial cell signaling	biological process					2.5e-05	1
GO:0060665	regulation of branching involved in salivary gland morphogenesis by mesenchymal-epithelial signaling	biological process					0.00065	1
GO:0060693	regulation of branching involved in salivary gland morphogenesis	biological process					0.00029	1
GO:0061138	morphogenesis of a branching epithelium	biological process					1e-05	1
GO:0061337	cardiac conduction	biological process			4.2e-05			1
GO:0061437	renal system vasculature development	biological process					0.00023	1
GO:0061438	renal system vasculature morphogenesis	biological process					0.00029	1
GO:0061439	kidney vasculature morphogenesis	biological process					0.00029	1
GO:0061440	kidney vasculature development	biological process					0.00023	1
GO:0061564	axon development	biological process			6.9e-06			1
GO:0061756	leukocyte adhesion to vascular endothelial cell	biological process					0.00127	1
GO:0070098	chemokine-mediated signaling pathway	biological process					2.3e-05	1
GO:0070296	sarcoplasmic reticulum calcium ion transport	biological process			0.00019			1
GO:0070330	aromatase activity	molecular function					5.5e-06	1
GO:0070374	positive regulation of ERK1 and ERK2 cascade	biological process					0.00094	1
GO:0070661	leukocyte proliferation	biological process					1.4e-06	1
GO:0070663	regulation of leukocyte proliferation	biological process					5.7e-08	1
GO:0070665	positive regulation of leukocyte proliferation	biological process					1.5e-07	1
GO:0070887	cellular response to chemical stimulus	biological process					3.5e-10	1
GO:0071310	cellular response to organic substance	biological process					4.7e-08	1
GO:0071345	cellular response to cytokine stimulus	biological process					1.9e-08	1
GO:0071346	cellular response to interferon-gamma	biological process					1.9e-05	1
GO:0071363	cellular response to growth factor stimulus	biological process					0.00126	1
GO:0071526	semaphorin-plexin signaling pathway	biological process					0.0004	1
GO:0071621	granulocyte chemotaxis	biological process					4e-06	1
GO:0071674	mononuclear cell migration	biological process					1.6e-05	1
GO:0071706	tumor necrosis factor superfamily cytokine production	biological process	0.00025					1
GO:0071840	cellular component organization or biogenesis	biological process			9.2e-05			1
GO:0071887	leukocyte apoptotic process	biological process					0.00019	1
GO:0071944	cell periphery	cellular component					8.9e-09	1
GO:0072001	renal system development	biological process					0.00012	1
GO:0072358	cardiovascular system development	biological process					2.5e-09	1
GO:0072593	reactive oxygen species metabolic process	biological process					0.00062	1
GO:0072676	lymphocyte migration	biological process					3.5e-06	1
GO:0072678	T cell migration	biological process					0.00027	1
GO:0080134	regulation of response to stress	biological process					2.6e-06	1
GO:0090130	tissue migration	biological process					0.00011	1
GO:0090132	epithelium migration	biological process					7.3e-05	1
GO:0090259	regulation of retinal ganglion cell axon guidance	biological process			8.3e-06			1
GO:0090287	regulation of cellular response to growth factor stimulus	biological process					0.00043	1
GO:0097035	regulation of membrane lipid distribution	biological process					0.00014	1
GO:0097485	neuron projection guidance	biological process			0.00013			1
GO:0097529	myeloid leukocyte migration	biological process					2.5e-09	1
GO:0097530	granulocyte migration	biological process					4.6e-06	1
GO:0098589	membrane region	cellular component					0.00021	1
GO:0098636	protein complex involved in cell adhesion	cellular component					2.8e-10	1
GO:0098642	network-forming collagen trimer	cellular component					0.00066	1
GO:0098644	complex of collagen trimers	cellular component					6.1e-05	1
GO:0098645	collagen network	cellular component					0.00066	1
GO:0098797	plasma membrane protein complex	cellular component					5e-05	1
GO:0098802	plasma membrane receptor complex	cellular component					6.2e-07	1
GO:0098857	membrane microdomain	cellular component					0.00022	1
GO:0120036	plasma membrane bounded cell projection organization	biological process			7.7e-05			1
GO:0120039	plasma membrane bounded cell projection morphogenesis	biological process			1.9e-05			1
GO:1900272	negative regulation of long-term synaptic potentiation	biological process					0.00065	1
GO:1901342	regulation of vasculature development	biological process					6.9e-07	1
GO:1901566	organonitrogen compound biosynthetic process	biological process			1.1e-11			1
GO:1902107	positive regulation of leukocyte differentiation	biological process	0.0001					1
GO:1902284	neuron projection extension involved in neuron projection guidance	biological process					0.00127	1
GO:1902336	positive regulation of retinal ganglion cell axon guidance	biological process			0.00016			1
GO:1902531	regulation of intracellular signal transduction	biological process					6e-06	1
GO:1902533	positive regulation of intracellular signal transduction	biological process					0.0001	1
GO:1903037	regulation of leukocyte cell-cell adhesion	biological process					2e-05	1
GO:1903039	positive regulation of leukocyte cell-cell adhesion	biological process					0.00068	1
GO:1903514	release of sequestered calcium ion into cytosol by endoplasmic reticulum	biological process			0.00013			1
GO:1903556	negative regulation of tumor necrosis factor superfamily cytokine production	biological process	0.00012					1
GO:1903727	positive regulation of phospholipid metabolic process	biological process					0.00053	1
GO:1904018	positive regulation of vasculature development	biological process					7.8e-09	1
GO:1990266	neutrophil migration	biological process					3.8e-06	1
GO:1990904	ribonucleoprotein complex	cellular component			1e-19			1
GO:2000026	regulation of multicellular organismal development	biological process					1.8e-07	1
GO:2000050	regulation of non-canonical Wnt signaling pathway	biological process					6.8e-06	1
GO:2000051	negative regulation of non-canonical Wnt signaling pathway	biological process					0.00065	1
GO:2000095	regulation of Wnt signaling pathway, planar cell polarity pathway	biological process					0.00094	1
GO:2000106	regulation of leukocyte apoptotic process	biological process					2e-05	1
GO:2000108	positive regulation of leukocyte apoptotic process	biological process					0.00098	1
GO:2000145	regulation of cell motility	biological process					5.3e-12	1
GO:2000146	negative regulation of cell motility	biological process					0.00013	1
GO:2000147	positive regulation of cell motility	biological process					3.7e-07	1
GO:2000401	regulation of lymphocyte migration	biological process					0.00065	1
GO:2000403	positive regulation of lymphocyte migration	biological process					0.00023	1
GO:2000406	positive regulation of T cell migration	biological process					0.00075	1
