# Supplementary material for: Uricase deficiency in rats results in a variety of metabolic disorders, addition to gouty nephropathy
Source: PLoS One. 2025 Aug 22;20(8):e0330344. doi: 10.1371/journal.pone.0330344 (PMC12373213; doi:10.1371/journal.pone.0330344)
Supplement: S4 — (ZIP) [file pone.0330344.s005.zip › Figure6-7/KEGG/1 KidneyA-I.xlsx]

## Sheet: 45D
id	Description	Significant	Annotated	Pvalue	Qvalue			id	Description	Significant	Annotated	Pvalue	Qvalue		down	Up
ko04614	Renin-angiotensin system	3/49	37/7817	0.00154838	0.0856232			ko04610	Complement and coagulation cascades	19/183	85/7817	4.54087e-14	6.59621e-12		0	10
ko04961	Endocrine and other factor-regulated calcium reabsorption	3/49	49/7817	0.00348309	0.0856232			ko04512	ECM-receptor interaction	12/183	82/7817	3.74999e-07	2.72368e-05
ko00980	Metabolism of xenobiotics by cytochrome P450	3/49	57/7817	0.00534117	0.0856232			ko04145	Phagosome	18/183	216/7817	2.6884e-06	0.00012586
ko00100	Steroid biosynthesis	2/49	19/7817	0.00614958	0.0856232			ko04115	p53 signaling pathway	10/183	68/7817	3.4657e-06	0.00012586
ko00561	Glycerolipid metabolism	3/49	61/7817	0.00645572	0.0856232			ko04514	Cell adhesion molecules (CAMs)	14/183	183/7817	9.27639e-05	0.00269504
ko00590	Arachidonic acid metabolism	3/49	79/7817	0.0131133	0.110331			ko04060	Cytokine-cytokine receptor interaction	16/183	236/7817	0.000123601	0.00299244
ko03320	PPAR signaling pathway	3/49	81/7817	0.0140255	0.110331			ko04974	Protein digestion and absorption	9/183	94/7817	0.000332957	0.00690948
ko00062	Fatty acid elongation	2/49	30/7817	0.0149734	0.110331			ko04650	Natural killer cell mediated cytotoxicity	12/183	170/7817	0.000616675	0.0111975
ko01040	Biosynthesis of unsaturated fatty acids	2/49	30/7817	0.0149734	0.110331			ko04510	Focal adhesion	12/183	200/7817	0.0025076	0.0404735
ko00564	Glycerophospholipid metabolism	3/49	97/7817	0.0226096	0.149938			ko04612	Antigen processing and presentation	8/183	106/7817	0.0033094	0.0480733
ko00071	Fatty acid degradation	2/49	44/7817	0.030807	0.185727			ko04668	TNF signaling pathway	8/183	110/7817	0.00415473	0.0548663
ko04913	Ovarian Steroidogenesis	2/49	50/7817	0.0389603	0.215307			ko04151	PI3K-Akt signaling pathway	17/183	372/7817	0.0061896	0.0749268
ko01212	Fatty acid metabolism	2/49	54/7817	0.0448016	0.21837			ko04621	NOD-like receptor signaling pathway	5/183	54/7817	0.0083279	0.089596
ko00982	Drug metabolism - cytochrome P450	2/49	55/7817	0.0463099	0.21837			ko04215	Apoptosis - multiple species	4/183	35/7817	0.00863498	0.089596
ko04080	Neuroactive ligand-receptor interaction	5/49	321/7817	0.0493931	0.21837			ko04210	Apoptosis	8/183	138/7817	0.0155223	0.150322
ko02024	Quorum sensing	1/49	9/7817	0.0550489	0.228163			ko00340	Histidine metabolism	3/183	25/7817	0.0198797	0.180487
ko00140	Steroid hormone biosynthesis	2/49	66/7817	0.0640702	0.229777			ko04630	Jak-STAT signaling pathway	8/183	148/7817	0.0226655	0.193675
ko04020	Calcium signaling pathway	4/49	246/7817	0.0673605	0.229777			ko04640	Hematopoietic cell lineage	7/183	125/7817	0.0271291	0.20769
ko00830	Retinol metabolism	2/49	68/7817	0.0675133	0.229777			ko00380	Tryptophan metabolism	4/183	49/7817	0.0271652	0.20769
ko04920	Adipocytokine signaling pathway	2/49	74/7817	0.0781986	0.229777			ko03010	Ribosome	14/183	346/7817	0.0320894	0.23307
ko04976	Bile secretion	2/49	74/7817	0.0781986	0.229777			ko00480	Glutathione metabolism	4/183	59/7817	0.0488402	0.337842
ko00061	Fatty acid biosynthesis	1/49	14/7817	0.0843373	0.229777			ko04110	Cell cycle	6/183	120/7817	0.0621634	0.410457
ko00603	Glycosphingolipid biosynthesis - globo series	1/49	14/7817	0.0843373	0.229777			ko00120	Primary bile acid biosynthesis	2/183	18/7817	0.0652547	0.412135
ko04022	cGMP - PKG signaling pathway	3/49	168/7817	0.0877267	0.229777			ko00903	Limonene and pinene degradation	1/183	3/7817	0.0686088	0.415264
ko00053	Ascorbate and aldarate metabolism	1/49	15/7817	0.0900873	0.229777			ko00290	Valine, leucine and isoleucine biosynthesis	1/183	4/7817	0.0904215	0.51832
ko00604	Glycosphingolipid biosynthesis - ganglio series	1/49	15/7817	0.0900873	0.229777			ko04977	Vitamin digestion and absorption	2/183	22/7817	0.0927717	0.51832
ko00120	Primary bile acid biosynthesis	1/49	18/7817	0.107126	0.263116			ko00524	Neomycin, kanamycin and gentamicin biosynthesis	1/183	5/7817	0.111726	0.579632
ko00220	Arginine biosynthesis	1/49	20/7817	0.118311	0.28021			ko00625	Chloroalkane and chloroalkene degradation	1/183	5/7817	0.111726	0.579632
ko04024	cAMP signaling pathway	3/49	196/7817	0.124028	0.28362			ko03320	PPAR signaling pathway	4/183	81/7817	0.121405	0.608127
ko00900	Terpenoid backbone biosynthesis	1/49	26/7817	0.151049	0.323127			ko00563	Glycosylphosphatidylinositol(GPI)-anchor biosynthesis	2/183	27/7817	0.130849	0.633584
ko04744	Phototransduction	1/49	26/7817	0.151049	0.323127			ko04066	HIF-1 signaling pathway	5/183	117/7817	0.139199	0.652273
ko00601	Glycosphingolipid biosynthesis - lacto and neolacto series	1/49	27/7817	0.156388	0.324094			ko04623	Cytosolic DNA-sensing pathway	3/183	57/7817	0.148413	0.673717
ko00860	Porphyrin and chlorophyll metabolism	1/49	28/7817	0.161695	0.324937			ko04064	NF-kappa B signaling pathway	6/183	156/7817	0.158903	0.69818
ko00630	Glyoxylate and dicarboxylate metabolism	1/49	30/7817	0.17221	0.335889			ko00052	Galactose metabolism	2/183	31/7817	0.163415	0.69818
ko04270	Vascular smooth muscle contraction	2/49	134/7817	0.20492	0.381751			ko04144	Endocytosis	9/183	269/7817	0.179195	0.743726
ko00591	Linoleic acid metabolism	1/49	37/7817	0.208004	0.381751			ko04620	Toll-like receptor signaling pathway	4/183	96/7817	0.187276	0.755676
ko00250	Alanine, aspartate and glutamate metabolism	1/49	38/7817	0.212993	0.381751			ko04622	RIG-I-like receptor signaling pathway	3/183	66/7817	0.200637	0.768856
ko04261	Adrenergic signaling in cardiomyocytes	2/49	145/7817	0.230327	0.395581			ko00051	Fructose and mannose metabolism	2/183	36/7817	0.205807	0.768856
ko00260	Glycine, serine and threonine metabolism	1/49	42/7817	0.232639	0.395581			ko00521	Streptomycin biosynthesis	1/183	10/7817	0.21103	0.768856
ko02010	ABC transporters	1/49	48/7817	0.261212	0.417176			ko04062	Chemokine signaling pathway	6/183	171/7817	0.211714	0.768856
ko00380	Tryptophan metabolism	1/49	49/7817	0.265871	0.417176			ko00513	Various types of N-glycan biosynthesis	2/183	38/7817	0.223093	0.790419
ko00520	Amino sugar and nucleotide sugar metabolism	1/49	49/7817	0.265871	0.417176			ko04918	Thyroid hormone synthesis	3/183	72/7817	0.23755	0.805421
ko04978	Mineral absorption	1/49	50/7817	0.270502	0.417176			ko04260	Cardiac muscle contraction	3/183	76/7817	0.262774	0.805421
ko00330	Arginine and proline metabolism	1/49	54/7817	0.288741	0.42955			ko00920	Sulfur metabolism	1/183	13/7817	0.265228	0.805421
ko00310	Lysine degradation	1/49	58/7817	0.306533	0.42955			ko00071	Fatty acid degradation	2/183	44/7817	0.27542	0.805421
ko04360	Axon guidance	2/49	178/7817	0.307325	0.42955			ko04330	Notch signaling pathway	2/183	44/7817	0.27542	0.805421
ko00230	Purine metabolism	2/49	179/7817	0.309652	0.42955			ko00061	Fatty acid biosynthesis	1/183	14/7817	0.282458	0.805421
ko00480	Glutathione metabolism	1/49	59/7817	0.310912	0.42955			ko00450	Selenocompound metabolism	1/183	14/7817	0.282458	0.805421
ko04072	Phospholipase D signaling pathway	2/49	184/7817	0.321266	0.434796			ko00533	Glycosaminoglycan biosynthesis - keratan sulfate	1/183	14/7817	0.282458	0.805421
ko04520	Adherens junction	1/49	69/7817	0.353243	0.468512			ko00790	Folate biosynthesis	1/183	14/7817	0.282458	0.805421
ko04971	Gastric acid secretion	1/49	73/7817	0.369452	0.480402			ko00600	Sphingolipid metabolism	2/183	45/7817	0.284153	0.805421
ko04917	Prolactin signaling pathway	1/49	77/7817	0.385264	0.48346			ko04970	Salivary secretion	3/183	80/7817	0.288317	0.805421
ko04970	Salivary secretion	1/49	80/7817	0.396867	0.48346			ko00053	Ascorbate and aldarate metabolism	1/183	15/7817	0.299286	0.81071
ko03008	Ribosome biogenesis in eukaryotes	1/49	82/7817	0.404482	0.48346			ko00770	Pantothenate and CoA biosynthesis	1/183	17/7817	0.331774	0.81071
ko04512	ECM-receptor interaction	1/49	82/7817	0.404482	0.48346			ko04540	Gap junction	3/183	87/7817	0.333384	0.81071
ko04013	MAPK signaling pathway - fly	1/49	83/7817	0.408255	0.48346			ko04611	Platelet activation	4/183	125/7817	0.335875	0.81071
ko04610	Complement and coagulation cascades	1/49	85/7817	0.41573	0.483675			ko00910	Nitrogen metabolism	1/183	18/7817	0.347452	0.81071
ko04146	Peroxisome	1/49	87/7817	0.423112	0.483776			ko02020	Two-component system	1/183	18/7817	0.347452	0.81071
ko01230	Biosynthesis of amino acids	1/49	90/7817	0.434015	0.486905			ko04068	FoxO signaling pathway	4/183	128/7817	0.351919	0.81071
ko04070	Phosphatidylinositol signaling system	1/49	94/7817	0.448238	0.486905			ko04666	Fc gamma R-mediated phagocytosis	4/183	129/7817	0.35727	0.81071
ko04974	Protein digestion and absorption	1/49	94/7817	0.448238	0.486905			ko00280	Valine, leucine and isoleucine degradation	2/183	54/7817	0.361842	0.81071
ko04916	Melanogenesis	1/49	96/7817	0.455218	0.486905			ko00330	Arginine and proline metabolism	2/183	54/7817	0.361842	0.81071
ko04972	Pancreatic secretion	1/49	101/7817	0.472291	0.497148			ko01212	Fatty acid metabolism	2/183	54/7817	0.361842	0.81071
ko04750	Inflammatory mediator regulation of TRP channels	1/49	110/7817	0.501712	0.518312			ko00670	One carbon pool by folate	1/183	19/7817	0.362763	0.81071
ko04724	Glutamatergic synapse	1/49	112/7817	0.508028	0.518312			ko01210	2-Oxocarboxylic acid metabolism	1/183	19/7817	0.362763	0.81071
ko04670	Leukocyte transendothelial migration	1/49	118/7817	0.52651	0.529029			ko00980	Metabolism of xenobiotics by cytochrome P450	2/183	57/7817	0.387106	0.852003
ko04152	AMPK signaling pathway	1/49	126/7817	0.550099	0.537187			ko04214	Apoptosis - fly	2/183	60/7817	0.411927	0.889891
ko04068	FoxO signaling pathway	1/49	128/7817	0.555813	0.537187			ko00040	Pentose and glucuronate interconversions	1/183	23/7817	0.420519	0.889891
ko01200	Carbon metabolism	1/49	131/7817	0.564253	0.537187			ko04972	Pancreatic secretion	3/183	101/7817	0.422698	0.889891
ko04530	Tight junction	1/49	132/7817	0.567031	0.537187			ko00534	Glycosaminoglycan biosynthesis - heparan sulfate / heparin	1/183	24/7817	0.434125	0.893292
ko04390	Hippo signaling pathway	1/49	147/7817	0.606677	0.566651			ko04120	Ubiquitin mediated proteolysis	4/183	145/7817	0.442232	0.893292
ko04514	Cell adhesion molecules (CAMs)	1/49	183/7817	0.687883	0.633577			ko00601	Glycosphingolipid biosynthesis - lacto and neolacto series	1/183	27/7817	0.473065	0.893292
ko04510	Focal adhesion	1/49	200/7817	0.720279	0.654327			ko04924	Renin secretion	2/183	68/7817	0.47554	0.893292
ko04810	Regulation of actin cytoskeleton	1/49	206/7817	0.730907	0.655009			ko00860	Porphyrin and chlorophyll metabolism	1/183	28/7817	0.485444	0.893292
ko04060	Cytokine-cytokine receptor interaction	1/49	236/7817	0.77839	0.68826			ko04672	Intestinal immune network for IgA production	3/183	112/7817	0.490006	0.893292
ko03010	Ribosome	1/49	346/7817	0.891968	0.77831			ko04664	Fc epsilon RI signaling pathway	3/183	113/7817	0.495942	0.893292
ko04151	PI3K-Akt signaling pathway	1/49	372/7817	0.908982	0.782855			ko04662	B cell receptor signaling pathway	3/183	115/7817	0.50771	0.893292
ko04740	Olfactory transduction	4/49	1374/7817	0.981514	0.834486			ko01040	Biosynthesis of unsaturated fatty acids	1/183	30/7817	0.50934	0.893292
								ko04111	Cell cycle - yeast	2/183	73/7817	0.513141	0.893292
								ko04920	Adipocytokine signaling pathway	2/183	74/7817	0.520448	0.893292
								ko00030	Pentose phosphate pathway	1/183	31/7817	0.520871	0.893292
								ko00410	beta-Alanine metabolism	1/183	31/7817	0.520871	0.893292
								ko00514	Other types of O-glycan biosynthesis	1/183	31/7817	0.520871	0.893292
								ko04670	Leukocyte transendothelial migration	3/183	118/7817	0.525093	0.893292
								ko00010	Glycolysis / Gluconeogenesis	2/183	76/7817	0.534841	0.893292
								ko04917	Prolactin signaling pathway	2/183	77/7817	0.541926	0.893292
								ko04380	Osteoclast differentiation	3/183	124/7817	0.558828	0.893292
								ko00710	Carbon fixation in photosynthetic organisms	1/183	35/7817	0.564361	0.893292
								ko04614	Renin-angiotensin system	1/183	37/7817	0.58461	0.893292
								ko00500	Starch and sucrose metabolism	1/183	40/7817	0.613242	0.893292
								ko00620	Pyruvate metabolism	1/183	40/7817	0.613242	0.893292
								ko04960	Aldosterone-regulated sodium reabsorption	1/183	40/7817	0.613242	0.893292
								ko04975	Fat digestion and absorption	1/183	40/7817	0.613242	0.893292
								ko04727	GABAergic synapse	2/183	88/7817	0.614878	0.893292
								ko04973	Carbohydrate digestion and absorption	1/183	41/7817	0.622343	0.893292
								ko01230	Biosynthesis of amino acids	2/183	90/7817	0.627152	0.893292
								ko04962	Vasopressin-regulated water reabsorption	1/183	42/7817	0.63123	0.893292
								ko04624	Toll and Imd signaling pathway	1/183	43/7817	0.63991	0.893292
								ko00565	Ether lipid metabolism	1/183	44/7817	0.648387	0.893292
								ko00270	Cysteine and methionine metabolism	1/183	45/7817	0.656665	0.893292
								ko04261	Adrenergic signaling in cardiomyocytes	3/183	145/7817	0.664903	0.893292
								ko04310	Wnt signaling pathway	3/183	145/7817	0.664903	0.893292
								ko00510	N-Glycan biosynthesis	1/183	48/7817	0.680354	0.893292
								ko00190	Oxidative phosphorylation	3/183	149/7817	0.682879	0.893292
								ko04915	Estrogen signaling pathway	2/183	100/7817	0.684005	0.893292
								ko00520	Amino sugar and nucleotide sugar metabolism	1/183	49/7817	0.687883	0.893292
								ko04961	Endocrine and other factor-regulated calcium reabsorption	1/183	49/7817	0.687883	0.893292
								ko00240	Pyrimidine metabolism	2/183	101/7817	0.689284	0.893292
								ko04913	Ovarian Steroidogenesis	1/183	50/7817	0.695236	0.893292
								ko04978	Mineral absorption	1/183	50/7817	0.695236	0.893292
								ko04723	Retrograde endocannabinoid signaling	2/183	105/7817	0.709682	0.893292
								ko00982	Drug metabolism - cytochrome P450	1/183	55/7817	0.729495	0.893292
								ko04114	Oocyte meiosis	2/183	112/7817	0.742693	0.893292
								ko00310	Lysine degradation	1/183	58/7817	0.748182	0.893292
								ko04022	cGMP - PKG signaling pathway	3/183	168/7817	0.758528	0.893292
								ko04113	Meiosis - yeast	1/183	60/7817	0.759922	0.893292
								ko04730	Long-term depression	1/183	60/7817	0.759922	0.893292
								ko00561	Glycerolipid metabolism	1/183	61/7817	0.765585	0.893292
								ko04080	Neuroactive ligand-receptor interaction	6/183	321/7817	0.769125	0.893292
								ko04721	Synaptic vesicle cycle	1/183	62/7817	0.771116	0.893292
								ko00140	Steroid hormone biosynthesis	1/183	66/7817	0.791972	0.893292
								ko04152	AMPK signaling pathway	2/183	126/7817	0.79919	0.893292
								ko00830	Retinol metabolism	1/183	68/7817	0.80168	0.893292
								ko04072	Phospholipase D signaling pathway	3/183	184/7817	0.810391	0.893292
								ko04391	Hippo signaling pathway -fly	1/183	70/7817	0.810937	0.893292
								ko04212	Longevity regulating pathway - worm	1/183	71/7817	0.815403	0.893292
								ko01200	Carbon metabolism	2/183	131/7817	0.816554	0.893292
								ko04530	Tight junction	2/183	132/7817	0.819862	0.893292
								ko04910	Insulin signaling pathway	2/183	134/7817	0.82632	0.893292
								ko04976	Bile secretion	1/183	74/7817	0.828181	0.893292
								ko04010	MAPK signaling pathway	4/183	252/7817	0.8472	0.893292
								ko00590	Arachidonic acid metabolism	1/183	79/7817	0.847553	0.893292
								ko04350	TGF-beta signaling pathway	1/183	82/7817	0.858116	0.893292
								ko04810	Regulation of actin cytoskeleton	3/183	206/7817	0.866168	0.893292
								ko04914	Progesterone-mediated oocyte maturation	1/183	86/7817	0.871077	0.893292
								ko04012	ErbB signaling pathway	1/183	87/7817	0.874128	0.893292
								ko04742	Taste transduction	1/183	87/7817	0.874128	0.893292
								ko04912	GnRH signaling pathway	1/183	91/7817	0.885633	0.893292
								ko04921	Oxytocin signaling pathway	2/183	158/7817	0.889077	0.893292
								ko04713	Circadian entrainment	1/183	95/7817	0.896092	0.893292
								ko04922	Glucagon signaling pathway	1/183	96/7817	0.898555	0.893292
								ko04015	Rap1 signaling pathway	3/183	231/7817	0.911648	0.893292
								ko04360	Axon guidance	2/183	178/7817	0.924618	0.893292
								ko00230	Purine metabolism	2/183	179/7817	0.926079	0.893292
								ko04750	Inflammatory mediator regulation of TRP channels	1/183	110/7817	0.927512	0.893292
								ko04724	Glutamatergic synapse	1/183	112/7817	0.930914	0.893292
								ko04020	Calcium signaling pathway	3/183	246/7817	0.931728	0.893292
								ko04014	Ras signaling pathway	3/183	249/7817	0.935206	0.893292
								ko04071	Sphingolipid signaling pathway	1/183	120/7817	0.943005	0.893292
								ko04722	Neurotrophin signaling pathway	1/183	122/7817	0.945683	0.893292
								ko04024	cAMP signaling pathway	2/183	196/7817	0.94719	0.893292
								ko04142	Lysosome	1/183	125/7817	0.949467	0.893292
								ko04660	T cell receptor signaling pathway	1/183	128/7817	0.952989	0.893292
								ko04550	Signaling pathways regulating pluripotency of stem cells	1/183	133/7817	0.958325	0.893292
								ko04728	Dopaminergic synapse	1/183	133/7817	0.958325	0.893292
								ko04270	Vascular smooth muscle contraction	1/183	134/7817	0.959318	0.893292
								ko04390	Hippo signaling pathway	1/183	147/7817	0.97027	0.897736
								ko04141	Protein processing in endoplasmic reticulum	1/183	169/7817	0.982536	0.903331
								ko04740	Olfactory transduction	2/183	1374/7817	1	0.913605

## Sheet: 185D
id	Description	Significant	Annotated	Pvalue	Qvalue			id	Description	Significant	Annotated	Pvalue	Qvalue		down	Up
ko00190	Oxidative phosphorylation	6/36	149/7817	5.26756e-05	0.00310509			ko04514	Cell adhesion molecules (CAMs)	79/1523	183/7817	1.08639e-13	2.22997e-11		1	39
ko00140	Steroid hormone biosynthesis	3/36	66/7817	0.00336427	0.0991575			ko03010	Ribosome	124/1523	346/7817	2.30961e-13	2.37039e-11
ko00563	Glycosylphosphatidylinositol(GPI)-anchor biosynthesis	2/36	27/7817	0.00673316	0.132301			ko04145	Phagosome	83/1523	216/7817	4.55584e-11	2.67843e-09
ko04113	Meiosis - yeast	2/36	60/7817	0.0308836	0.376769			ko04380	Osteoclast differentiation	56/1523	124/7817	5.21951e-11	2.67843e-09
ko00830	Retinol metabolism	2/36	68/7817	0.0388499	0.376769			ko04612	Antigen processing and presentation	49/1523	106/7817	3.10216e-10	1.21459e-08
ko03320	PPAR signaling pathway	2/36	81/7817	0.0532492	0.376769			ko04650	Natural killer cell mediated cytotoxicity	68/1523	170/7817	3.55034e-10	1.21459e-08
ko04080	Neuroactive ligand-receptor interaction	4/36	321/7817	0.05858	0.376769			ko04640	Hematopoietic cell lineage	52/1523	125/7817	8.83518e-09	2.59077e-07
ko04911	Insulin secretion	2/36	86/7817	0.0592233	0.376769			ko04062	Chemokine signaling pathway	64/1523	171/7817	2.60564e-08	6.68552e-07
ko04727	GABAergic synapse	2/36	88/7817	0.0616758	0.376769			ko04060	Cytokine-cytokine receptor interaction	81/1523	236/7817	3.68203e-08	8.39762e-07
ko00053	Ascorbate and aldarate metabolism	1/36	15/7817	0.0669551	0.376769			ko04512	ECM-receptor interaction	35/1523	82/7817	1.15368e-06	2.36808e-05
ko00120	Primary bile acid biosynthesis	1/36	18/7817	0.079813	0.376769			ko04360	Axon guidance	61/1523	178/7817	1.90929e-06	3.5628e-05
ko04723	Retrograde endocannabinoid signaling	2/36	105/7817	0.0838426	0.376769			ko04510	Focal adhesion	66/1523	200/7817	3.26611e-06	5.58677e-05
ko00100	Steroid biosynthesis	1/36	19/7817	0.0840606	0.376769			ko04668	TNF signaling pathway	42/1523	110/7817	3.57549e-06	5.64551e-05
ko04724	Glutamatergic synapse	2/36	112/7817	0.0935883	0.376769			ko04611	Platelet activation	46/1523	125/7817	4.06171e-06	5.95515e-05
ko00040	Pentose and glucuronate interconversions	1/36	23/7817	0.100861	0.376769			ko04064	NF-kappa B signaling pathway	52/1523	156/7817	2.5987e-05	0.000340374
ko04726	Serotonergic synapse	2/36	120/7817	0.105111	0.376769			ko04144	Endocytosis	80/1523	269/7817	2.65317e-05	0.000340374
ko00650	Butanoate metabolism	1/36	26/7817	0.113264	0.376769			ko04666	Fc gamma R-mediated phagocytosis	44/1523	129/7817	5.75381e-05	0.000694732
ko00860	Porphyrin and chlorophyll metabolism	1/36	28/7817	0.121441	0.376769			ko04610	Complement and coagulation cascades	32/1523	85/7817	6.98281e-05	0.000796285
ko04710	Circadian rhythm	1/36	28/7817	0.121441	0.376769			ko04670	Leukocyte transendothelial migration	40/1523	118/7817	0.000143391	0.00146924
ko03020	RNA polymerase	1/36	31/7817	0.133568	0.393674			ko04015	Rap1 signaling pathway	68/1523	231/7817	0.000147819	0.00146924
ko04614	Renin-angiotensin system	1/36	37/7817	0.157336	0.427503			ko00051	Fructose and mannose metabolism	17/1523	36/7817	0.000150314	0.00146924
ko00500	Starch and sucrose metabolism	1/36	40/7817	0.168981	0.427503			ko04210	Apoptosis	45/1523	138/7817	0.000159397	0.0014872
ko00983	Drug metabolism - other enzymes	1/36	41/7817	0.172828	0.427503			ko04662	B cell receptor signaling pathway	39/1523	115/7817	0.000171043	0.00152647
ko00565	Ether lipid metabolism	1/36	44/7817	0.184265	0.427503			ko04151	PI3K-Akt signaling pathway	100/1523	372/7817	0.000234474	0.00200537
ko02010	ABC transporters	1/36	48/7817	0.199275	0.427503			ko04621	NOD-like receptor signaling pathway	22/1523	54/7817	0.000252205	0.00207073
ko04961	Endocrine and other factor-regulated calcium reabsorption	1/36	49/7817	0.202985	0.427503			ko04810	Regulation of actin cytoskeleton	61/1523	206/7817	0.000267534	0.00211211
ko04978	Mineral absorption	1/36	50/7817	0.206679	0.427503			ko04660	T cell receptor signaling pathway	41/1523	128/7817	0.000466319	0.00354512
ko04621	NOD-like receptor signaling pathway	1/36	54/7817	0.221288	0.427503			ko04620	Toll-like receptor signaling pathway	32/1523	96/7817	0.00089014	0.00652546
ko00982	Drug metabolism - cytochrome P450	1/36	55/7817	0.224899	0.427503			ko00533	Glycosaminoglycan biosynthesis - keratan sulfate	8/1523	14/7817	0.00198927	0.0140802
ko04024	cAMP signaling pathway	2/36	196/7817	0.227904	0.427503			ko04370	VEGF signaling pathway	21/1523	59/7817	0.00268111	0.0183444
ko00980	Metabolism of xenobiotics by cytochrome P450	1/36	57/7817	0.232073	0.427503			ko00010	Glycolysis / Gluconeogenesis	25/1523	76/7817	0.00381	0.0252275
ko04623	Cytosolic DNA-sensing pathway	1/36	57/7817	0.232073	0.427503			ko04623	Cytosolic DNA-sensing pathway	20/1523	57/7817	0.00405072	0.0259832
ko04622	RIG-I-like receptor signaling pathway	1/36	66/7817	0.263563	0.462813			ko04664	Fc epsilon RI signaling pathway	34/1523	113/7817	0.00433612	0.0269711
ko04212	Longevity regulating pathway - worm	1/36	71/7817	0.280511	0.462813			ko03050	Proteasome	17/1523	47/7817	0.00548129	0.0330914
ko04971	Gastric acid secretion	1/36	73/7817	0.287184	0.462813			ko04066	HIF-1 signaling pathway	34/1523	117/7817	0.00781377	0.045386
ko04920	Adipocytokine signaling pathway	1/36	74/7817	0.290498	0.462813			ko04970	Salivary secretion	25/1523	80/7817	0.00796001	0.045386
ko04976	Bile secretion	1/36	74/7817	0.290498	0.462813			ko00532	Glycosaminoglycan biosynthesis - chondroitin sulfate / dermatan sulfate	9/1523	20/7817	0.00829733	0.0460307
ko00590	Arachidonic acid metabolism	1/36	79/7817	0.306843	0.474366			ko04630	Jak-STAT signaling pathway	41/1523	148/7817	0.00914737	0.049411
ko04020	Calcium signaling pathway	2/36	246/7817	0.313844	0.474366			ko03030	DNA replication	14/1523	38/7817	0.00940094	0.0494786
ko04713	Circadian entrainment	1/36	95/7817	0.356725	0.513412			ko00514	Other types of O-glycan biosynthesis	12/1523	31/7817	0.0101962	0.0507561
ko04922	Glucagon signaling pathway	1/36	96/7817	0.359724	0.513412			ko00190	Oxidative phosphorylation	41/1523	149/7817	0.0103095	0.0507561
ko00240	Pyrimidine metabolism	1/36	101/7817	0.374516	0.513412			ko00534	Glycosaminoglycan biosynthesis - heparan sulfate / heparin	10/1523	24/7817	0.0103855	0.0507561
ko04972	Pancreatic secretion	1/36	101/7817	0.374516	0.513412			ko04920	Adipocytokine signaling pathway	23/1523	74/7817	0.0114081	0.0544574
ko04668	TNF signaling pathway	1/36	110/7817	0.400309	0.523701			ko04071	Sphingolipid signaling pathway	34/1523	120/7817	0.01173	0.0547212
ko04750	Inflammatory mediator regulation of TRP channels	1/36	110/7817	0.400309	0.523701			ko04540	Gap junction	26/1523	87/7817	0.0127953	0.0583644
ko04725	Cholinergic synapse	1/36	113/7817	0.408674	0.523701			ko04390	Hippo signaling pathway	40/1523	147/7817	0.0135329	0.0599644
ko04611	Platelet activation	1/36	125/7817	0.441016	0.553122			ko04915	Estrogen signaling pathway	29/1523	100/7817	0.0137303	0.0599644
ko04728	Dopaminergic synapse	1/36	133/7817	0.461615	0.558361			ko04330	Notch signaling pathway	15/1523	44/7817	0.0159291	0.0681178
ko04270	Vascular smooth muscle contraction	1/36	134/7817	0.464137	0.558361			ko04672	Intestinal immune network for IgA production	31/1523	112/7817	0.0216981	0.0908945
ko04064	NF-kappa B signaling pathway	1/36	156/7817	0.51681	0.602582			ko04072	Phospholipase D signaling pathway	47/1523	184/7817	0.0250791	0.102956
ko04921	Oxytocin signaling pathway	1/36	158/7817	0.521341	0.602582			ko00052	Galactose metabolism	11/1523	31/7817	0.02713	0.107092
ko04022	cGMP - PKG signaling pathway	1/36	168/7817	0.543382	0.607145			ko03020	RNA polymerase	11/1523	31/7817	0.02713	0.107092
ko04062	Chemokine signaling pathway	1/36	171/7817	0.5498	0.607145			ko00521	Streptomycin biosynthesis	5/1523	10/7817	0.0294111	0.113906
ko04360	Axon guidance	1/36	178/7817	0.564436	0.607145			ko04921	Oxytocin signaling pathway	40/1523	158/7817	0.0415928	0.157917
ko00230	Purine metabolism	1/36	179/7817	0.566488	0.607145			ko04391	Hippo signaling pathway -fly	20/1523	70/7817	0.0423136	0.157917
ko04510	Focal adhesion	1/36	200/7817	0.607485	0.639458			ko04022	cGMP - PKG signaling pathway	42/1523	168/7817	0.0451562	0.165516
ko04810	Regulation of actin cytoskeleton	1/36	206/7817	0.618488	0.639619			ko00240	Pyrimidine metabolism	27/1523	101/7817	0.0461074	0.166038
ko04014	Ras signaling pathway	1/36	249/7817	0.689028	0.700283			ko00230	Purine metabolism	44/1523	179/7817	0.0527257	0.186597
ko03010	Ribosome	1/36	346/7817	0.804762	0.804044			ko00524	Neomycin, kanamycin and gentamicin biosynthesis	3/1523	5/7817	0.05397	0.187764
ko04151	PI3K-Akt signaling pathway	1/36	372/7817	0.827841	0.813317			ko00601	Glycosphingolipid biosynthesis - lacto and neolacto series	9/1523	27/7817	0.0637178	0.214365
ko04740	Olfactory transduction	2/36	1374/7817	0.991858	0.958483			ko04722	Neurotrophin signaling pathway	31/1523	122/7817	0.0638093	0.214365
								ko04923	Regulation of lipolysis in adipocyte	16/1523	56/7817	0.0647491	0.214365
								ko04010	MAPK signaling pathway	59/1523	252/7817	0.0665307	0.216767
								ko04916	Melanogenesis	25/1523	96/7817	0.069987	0.224465
								ko00565	Ether lipid metabolism	13/1523	44/7817	0.0718194	0.226798
								ko04014	Ras signaling pathway	58/1523	249/7817	0.0741293	0.230546
								ko04122	Sulfur relay system	4/1523	9/7817	0.0788516	0.241572
								ko00520	Amino sugar and nucleotide sugar metabolism	14/1523	49/7817	0.0806191	0.24197
								ko04270	Vascular smooth muscle contraction	33/1523	134/7817	0.0825179	0.24197
								ko04910	Insulin signaling pathway	33/1523	134/7817	0.0825179	0.24197
								ko04925	Aldosterone synthesis and secretion	21/1523	80/7817	0.0849731	0.24566
								ko04974	Protein digestion and absorption	24/1523	94/7817	0.0900447	0.256707
								ko00512	Mucin type O-glycan biosynthesis	9/1523	29/7817	0.0947653	0.266463
								ko04530	Tight junction	32/1523	132/7817	0.102088	0.279771
								ko04919	Thyroid hormone signaling pathway	27/1523	109/7817	0.102224	0.279771
								ko04912	GnRH signaling pathway	23/1523	91/7817	0.104409	0.281992
								ko00120	Primary bile acid biosynthesis	6/1523	18/7817	0.120336	0.320786
								ko04024	cAMP signaling pathway	45/1523	196/7817	0.125447	0.330124
								ko04215	Apoptosis - multiple species	10/1523	35/7817	0.127531	0.33136
								ko01230	Biosynthesis of amino acids	22/1523	90/7817	0.144695	0.371256
								ko04911	Insulin secretion	21/1523	86/7817	0.152685	0.382201
								ko04914	Progesterone-mediated oocyte maturation	21/1523	86/7817	0.152685	0.382201
								ko04550	Signaling pathways regulating pluripotency of stem cells	31/1523	133/7817	0.155493	0.384543
								ko04115	p53 signaling pathway	17/1523	68/7817	0.158343	0.386928
								ko04012	ErbB signaling pathway	21/1523	87/7817	0.166287	0.401559
								ko00290	Valine, leucine and isoleucine biosynthesis	2/1523	4/7817	0.172873	0.412611
								ko04976	Bile secretion	18/1523	74/7817	0.180127	0.424983
								ko04141	Protein processing in endoplasmic reticulum	38/1523	169/7817	0.183536	0.428104
								ko00660	C5-Branched dibasic acid metabolism	1/1523	1/7817	0.194832	0.444353
								ko00944	Flavone and flavonol biosynthesis	1/1523	1/7817	0.194832	0.444353
								ko00980	Metabolism of xenobiotics by cytochrome P450	14/1523	57/7817	0.207245	0.46747
								ko04260	Cardiac muscle contraction	18/1523	76/7817	0.213283	0.475861
								ko04745	Phototransduction - fly	8/1523	30/7817	0.216445	0.477721
								ko00030	Pentose phosphate pathway	8/1523	31/7817	0.245405	0.532979
								ko00564	Glycerophospholipid metabolism	22/1523	97/7817	0.246674	0.532979
								ko00600	Sphingolipid metabolism	11/1523	45/7817	0.24967	0.533834
								ko04392	Hippo signaling pathway - multiple species	7/1523	27/7817	0.26296	0.552869
								ko00910	Nitrogen metabolism	5/1523	18/7817	0.264206	0.552869
								ko04973	Carbohydrate digestion and absorption	10/1523	41/7817	0.266653	0.552869
								ko04068	FoxO signaling pathway	28/1523	128/7817	0.277268	0.569129
								ko00061	Fatty acid biosynthesis	4/1523	14/7817	0.284054	0.577286
								ko04710	Circadian rhythm	7/1523	28/7817	0.296308	0.587939
								ko04213	Longevity regulating pathway - multiple species	15/1523	66/7817	0.29637	0.587939
								ko04750	Inflammatory mediator regulation of TRP channels	24/1523	110/7817	0.301815	0.587939
								ko04110	Cell cycle	26/1523	120/7817	0.305175	0.587939
								ko00100	Steroid biosynthesis	5/1523	19/7817	0.305587	0.587939
								ko04922	Glucagon signaling pathway	21/1523	96/7817	0.313632	0.587939
								ko00513	Various types of N-glycan biosynthesis	9/1523	38/7817	0.314677	0.587939
								ko04972	Pancreatic secretion	22/1523	101/7817	0.315546	0.587939
								ko03430	Mismatch repair	6/1523	24/7817	0.320066	0.587939
								ko04918	Thyroid hormone synthesis	16/1523	72/7817	0.3214	0.587939
								ko04152	AMPK signaling pathway	27/1523	126/7817	0.322692	0.587939
								ko04917	Prolactin signaling pathway	17/1523	77/7817	0.324107	0.587939
								ko00510	N-Glycan biosynthesis	11/1523	48/7817	0.326532	0.587939
								ko00680	Methane metabolism	7/1523	29/7817	0.330489	0.588277
								ko00604	Glycosphingolipid biosynthesis - ganglio series	4/1523	15/7817	0.332452	0.588277
								ko04924	Renin secretion	15/1523	68/7817	0.340648	0.597628
								ko00909	Sesquiterpenoid and triterpenoid biosynthesis	1/1523	2/7817	0.351724	0.607278
								ko04725	Cholinergic synapse	24/1523	113/7817	0.353651	0.607278
								ko01212	Fatty acid metabolism	12/1523	54/7817	0.35648	0.607278
								ko00340	Histidine metabolism	6/1523	25/7817	0.357982	0.607278
								ko04520	Adherens junction	15/1523	69/7817	0.363303	0.608462
								ko00590	Arachidonic acid metabolism	17/1523	79/7817	0.366256	0.608462
								ko04211	Longevity regulating pathway - mammal	19/1523	89/7817	0.36838	0.608462
								ko00710	Carbon fixation in photosynthetic organisms	8/1523	35/7817	0.370538	0.608462
								ko04913	Ovarian Steroidogenesis	11/1523	50/7817	0.380275	0.619495
								ko04310	Wnt signaling pathway	30/1523	145/7817	0.388368	0.623982
								ko04142	Lysosome	26/1523	125/7817	0.389109	0.623982
								ko04020	Calcium signaling pathway	50/1523	246/7817	0.393002	0.625339
								ko04622	RIG-I-like receptor signaling pathway	14/1523	66/7817	0.409062	0.641245
								ko03320	PPAR signaling pathway	17/1523	81/7817	0.409246	0.641245
								ko04964	Proximal tubule bicarbonate reclamation	5/1523	22/7817	0.432563	0.671886
								ko04962	Vasopressin-regulated water reabsorption	9/1523	42/7817	0.435347	0.671886
								ko04340	Hedgehog signaling pathway	9/1523	43/7817	0.465566	0.705959
								ko04261	Adrenergic signaling in cardiomyocytes	29/1523	145/7817	0.470702	0.705959
								ko00471	D-Glutamine and D-glutamate metabolism	1/1523	3/7817	0.478061	0.705959
								ko00903	Limonene and pinene degradation	1/1523	3/7817	0.478061	0.705959
								ko01220	Degradation of aromatic compounds	1/1523	3/7817	0.478061	0.705959
								ko04112	Cell cycle - Caulobacter	1/1523	3/7817	0.478061	0.705959
								ko03440	Homologous recombination	6/1523	29/7817	0.508681	0.734296
								ko04113	Meiosis - yeast	12/1523	60/7817	0.511542	0.734296
								ko00360	Phenylalanine metabolism	5/1523	24/7817	0.514718	0.734296
								ko04150	mTOR signaling pathway	30/1523	153/7817	0.517359	0.734296
								ko04724	Glutamatergic synapse	22/1523	112/7817	0.521259	0.734296
								ko00670	One carbon pool by folate	4/1523	19/7817	0.522292	0.734296
								ko01210	2-Oxocarboxylic acid metabolism	4/1523	19/7817	0.522292	0.734296
								ko03410	Base excision repair	8/1523	40/7817	0.530466	0.735711
								ko04960	Aldosterone-regulated sodium reabsorption	8/1523	40/7817	0.530466	0.735711
								ko04350	TGF-beta signaling pathway	16/1523	82/7817	0.542036	0.746712
								ko00562	Inositol phosphate metabolism	14/1523	72/7817	0.550951	0.753933
								ko04727	GABAergic synapse	17/1523	88/7817	0.558839	0.759663
								ko00220	Arginine biosynthesis	4/1523	20/7817	0.565915	0.76422
								ko04971	Gastric acid secretion	14/1523	73/7817	0.57361	0.767804
								ko00410	beta-Alanine metabolism	6/1523	31/7817	0.57921	0.767804
								ko00740	Riboflavin metabolism	1/1523	4/7817	0.579791	0.767804
								ko04723	Retrograde endocannabinoid signaling	20/1523	105/7817	0.584657	0.769285
								ko04713	Circadian entrainment	18/1523	95/7817	0.594182	0.776838
								ko04114	Oocyte meiosis	21/1523	112/7817	0.616231	0.800567
								ko00563	Glycosylphosphatidylinositol(GPI)-anchor biosynthesis	5/1523	27/7817	0.627202	0.804634
								ko04966	Collecting duct acid secretion	5/1523	27/7817	0.627202	0.804634
								ko04120	Ubiquitin mediated proteolysis	27/1523	145/7817	0.63766	0.811806
								ko04730	Long-term depression	11/1523	60/7817	0.640702	0.811806
								ko04146	Peroxisome	16/1523	87/7817	0.644746	0.811918
								ko04978	Mineral absorption	9/1523	50/7817	0.660686	0.814536
								ko00625	Chloroalkane and chloroalkene degradation	1/1523	5/7817	0.661703	0.814536
								ko00730	Thiamine metabolism	1/1523	5/7817	0.661703	0.814536
								ko01200	Carbon metabolism	24/1523	131/7817	0.66717	0.814536
								ko00770	Pantothenate and CoA biosynthesis	3/1523	17/7817	0.671738	0.814536
								ko04130	SNARE interactions in vesicular transport	6/1523	34/7817	0.67436	0.814536
								ko00040	Pentose and glucuronate interconversions	4/1523	23/7817	0.682241	0.814536
								ko00592	alpha-Linolenic acid metabolism	4/1523	23/7817	0.682241	0.814536
								ko00500	Starch and sucrose metabolism	7/1523	40/7817	0.686537	0.814536
								ko04975	Fat digestion and absorption	7/1523	40/7817	0.686537	0.814536
								ko00130	Ubiquinone and other terpenoid-quinone biosynthesis	2/1523	12/7817	0.710402	0.814536
								ko03420	Nucleotide excision repair	8/1523	47/7817	0.721533	0.814536
								ko01040	Biosynthesis of unsaturated fatty acids	5/1523	30/7817	0.722344	0.814536
								ko04011	MAPK signaling pathway - yeast	5/1523	30/7817	0.722344	0.814536
								ko04720	Long-term potentiation	11/1523	64/7817	0.726982	0.814536
								ko00440	Phosphonate and phosphinate metabolism	1/1523	6/7817	0.727656	0.814536
								ko04711	Circadian rhythm - fly	1/1523	6/7817	0.727656	0.814536
								ko03018	RNA degradation	15/1523	88/7817	0.758789	0.814536
								ko04624	Toll and Imd signaling pathway	7/1523	43/7817	0.759713	0.814536
								ko04744	Phototransduction	4/1523	26/7817	0.774775	0.814536
								ko00561	Glycerolipid metabolism	10/1523	61/7817	0.7765	0.814536
								ko00250	Alanine, aspartate and glutamate metabolism	6/1523	38/7817	0.777717	0.814536
								ko00460	Cyanoamino acid metabolism	1/1523	7/7817	0.780758	0.814536
								ko00930	Caprolactam degradation	1/1523	7/7817	0.780758	0.814536
								ko04111	Cell cycle - yeast	12/1523	73/7817	0.787535	0.814536
								ko00450	Selenocompound metabolism	2/1523	14/7817	0.789081	0.814536
								ko00603	Glycosphingolipid biosynthesis - globo series	2/1523	14/7817	0.789081	0.814536
								ko04726	Serotonergic synapse	20/1523	120/7817	0.815174	0.814536
								ko00620	Pyruvate metabolism	6/1523	40/7817	0.819154	0.814536
								ko04626	Plant-pathogen interaction	2/1523	15/7817	0.82086	0.814536
								ko03460	Fanconi anemia pathway	8/1523	52/7817	0.821185	0.814536
								ko00400	Phenylalanine, tyrosine and tryptophan biosynthesis	1/1523	8/7817	0.823512	0.814536
								ko00860	Porphyrin and chlorophyll metabolism	4/1523	28/7817	0.823682	0.814536
								ko04320	Dorso-ventral axis formation	3/1523	22/7817	0.831631	0.814536
								ko04728	Dopaminergic synapse	22/1523	133/7817	0.834925	0.814536
								ko00480	Glutathione metabolism	9/1523	59/7817	0.838606	0.814536
								ko00280	Valine, leucine and isoleucine degradation	8/1523	54/7817	0.852359	0.814536
								ko00330	Arginine and proline metabolism	8/1523	54/7817	0.852359	0.814536
								ko04214	Apoptosis - fly	9/1523	60/7817	0.852832	0.814536
								ko00750	Vitamin B6 metabolism	1/1523	9/7817	0.857932	0.814536
								ko02024	Quorum sensing	1/1523	9/7817	0.857932	0.814536
								ko00380	Tryptophan metabolism	7/1523	49/7817	0.867283	0.814536
								ko00760	Nicotinate and nicotinamide metabolism	4/1523	31/7817	0.880279	0.814536
								ko00071	Fatty acid degradation	6/1523	44/7817	0.883516	0.814536
								ko00072	Synthesis and degradation of ketone bodies	1/1523	10/7817	0.885644	0.814536
								ko03040	Spliceosome	23/1523	145/7817	0.890454	0.814536
								ko00640	Propanoate metabolism	4/1523	32/7817	0.895274	0.814536
								ko00270	Cysteine and methionine metabolism	6/1523	45/7817	0.896191	0.814536
								ko04070	Phosphatidylinositol signaling system	14/1523	94/7817	0.899763	0.814536
								ko00350	Tyrosine metabolism	5/1523	39/7817	0.901188	0.814536
								ko04080	Neuroactive ligand-receptor interaction	54/1523	321/7817	0.905143	0.814536
								ko00650	Butanoate metabolism	3/1523	26/7817	0.906323	0.814536
								ko00900	Terpenoid backbone biosynthesis	3/1523	26/7817	0.906323	0.814536
								ko00430	Taurine and hypotaurine metabolism	1/1523	11/7817	0.907952	0.814536
								ko04212	Longevity regulating pathway - worm	10/1523	71/7817	0.908405	0.814536
								ko00511	Other glycan degradation	2/1523	19/7817	0.9091	0.814536
								ko00983	Drug metabolism - other enzymes	5/1523	41/7817	0.923387	0.814536
								ko02010	ABC transporters	6/1523	48/7817	0.927362	0.814536
								ko04341	Hedgehog signaling pathway - Fly	3/1523	28/7817	0.931064	0.814536
								ko00830	Retinol metabolism	9/1523	68/7817	0.933809	0.814536
								ko00920	Sulfur metabolism	1/1523	13/7817	0.940368	0.814536
								ko00591	Linoleic acid metabolism	4/1523	37/7817	0.947996	0.814536
								ko04013	MAPK signaling pathway - fly	11/1523	83/7817	0.948687	0.814536
								ko00062	Fatty acid elongation	3/1523	30/7817	0.949657	0.814536
								ko00790	Folate biosynthesis	1/1523	14/7817	0.952006	0.814536
								ko00950	Isoquinoline alkaloid biosynthesis	1/1523	14/7817	0.952006	0.814536
								ko00970	Aminoacyl-tRNA biosynthesis	5/1523	45/7817	0.954949	0.814536
								ko03060	Protein export	2/1523	23/7817	0.955276	0.814536
								ko00053	Ascorbate and aldarate metabolism	1/1523	15/7817	0.961373	0.814536
								ko00982	Drug metabolism - cytochrome P450	6/1523	55/7817	0.970243	0.814536
								ko04721	Synaptic vesicle cycle	7/1523	62/7817	0.970815	0.814536
								ko03008	Ribosome biogenesis in eukaryotes	10/1523	82/7817	0.971148	0.814536
								ko04139	Regulation of mitophagy - yeast	2/1523	27/7817	0.978484	0.814536
								ko02020	Two-component system	1/1523	18/7817	0.979867	0.814536
								ko00630	Glyoxylate and dicarboxylate metabolism	2/1523	30/7817	0.987713	0.814536
								ko00531	Glycosaminoglycan degradation	1/1523	22/7817	0.991559	0.814536
								ko04977	Vitamin digestion and absorption	1/1523	22/7817	0.991559	0.814536
								ko04140	Regulation of autophagy	2/1523	32/7817	0.991581	0.814536
								ko04961	Endocrine and other factor-regulated calcium reabsorption	4/1523	49/7817	0.991764	0.814536
								ko00020	Citrate cycle (TCA cycle)	2/1523	33/7817	0.99304	0.814536
								ko00140	Steroid hormone biosynthesis	6/1523	66/7817	0.993608	0.814536
								ko03013	RNA transport	22/1523	177/7817	0.995522	0.814536
								ko04614	Renin-angiotensin system	2/1523	37/7817	0.996771	0.814536
								ko03015	mRNA surveillance pathway	9/1523	93/7817	0.996842	0.814536
								ko04742	Taste transduction	8/1523	87/7817	0.997354	0.814536
								ko03022	Basal transcription factors	2/1523	44/7817	0.999177	0.814536
								ko00310	Lysine degradation	3/1523	58/7817	0.999624	0.814536
								ko00260	Glycine, serine and threonine metabolism	1/1523	42/7817	0.999891	0.814536
								ko04740	Olfactory transduction	11/1523	1374/7817	1	0.814536

## Sheet: 367D
id	Description	Significant	Annotated	Pvalue	Qvalue			id	Description	Significant	Annotated	Pvalue	Qvalue		down	Up
ko04150	mTOR signaling pathway	10/146	153/7817	0.000557975	0.0753617			ko03010	Ribosome	74/375	346/7817	1.59668e-29	2.94125e-27		0	5
ko04911	Insulin secretion	7/146	86/7817	0.0010766	0.0753617			ko04610	Complement and coagulation cascades	20/375	85/7817	2.00442e-09	1.84617e-07
ko04976	Bile secretion	6/146	74/7817	0.0024989	0.116615			ko04612	Antigen processing and presentation	16/375	106/7817	4.00503e-05	0.00245923
ko04261	Adrenergic signaling in cardiomyocytes	8/146	145/7817	0.00565938	0.158395			ko04668	TNF signaling pathway	16/375	110/7817	6.35987e-05	0.00292889
ko04960	Aldosterone-regulated sodium reabsorption	4/146	40/7817	0.00633366	0.158395			ko04621	NOD-like receptor signaling pathway	9/375	54/7817	0.000953755	0.0351384
ko04152	AMPK signaling pathway	7/146	126/7817	0.00913268	0.158395			ko04970	Salivary secretion	10/375	80/7817	0.00468611	0.143872
ko00360	Phenylalanine metabolism	3/146	24/7817	0.00969103	0.158395			ko04978	Mineral absorption	7/375	50/7817	0.00928591	0.215643
ko04971	Gastric acid secretion	5/146	73/7817	0.0115255	0.158395			ko04060	Cytokine-cytokine receptor interaction	20/375	236/7817	0.00936506	0.215643
ko04728	Dopaminergic synapse	7/146	133/7817	0.0120873	0.158395			ko04750	Inflammatory mediator regulation of TRP channels	11/375	110/7817	0.0160975	0.329481
ko04022	cGMP - PKG signaling pathway	8/146	168/7817	0.0132206	0.158395			ko04066	HIF-1 signaling pathway	11/375	117/7817	0.02438	0.336526
ko00563	Glycosylphosphatidylinositol(GPI)-anchor biosynthesis	3/146	27/7817	0.0134469	0.158395			ko04215	Apoptosis - multiple species	5/375	35/7817	0.0245275	0.336526
ko04723	Retrograde endocannabinoid signaling	6/146	105/7817	0.0135767	0.158395			ko00533	Glycosaminoglycan biosynthesis - keratan sulfate	3/375	14/7817	0.0268669	0.336526
ko04970	Salivary secretion	5/146	80/7817	0.0166384	0.163426			ko00051	Fructose and mannose metabolism	5/375	36/7817	0.0274005	0.336526
ko04020	Calcium signaling pathway	10/146	246/7817	0.016659	0.163426			ko00010	Glycolysis / Gluconeogenesis	8/375	76/7817	0.0285129	0.336526
ko04011	MAPK signaling pathway - yeast	3/146	30/7817	0.0179229	0.163426			ko04514	Cell adhesion molecules (CAMs)	15/375	183/7817	0.0295169	0.336526
ko00401	Novobiocin biosynthesis	1/146	1/7817	0.0186772	0.163426			ko04210	Apoptosis	12/375	138/7817	0.0329188	0.336526
ko04540	Gap junction	5/146	87/7817	0.0230746	0.185478			ko04650	Natural killer cell mediated cytotoxicity	14/375	170/7817	0.0335744	0.336526
ko04726	Serotonergic synapse	6/146	120/7817	0.0245984	0.185478			ko04380	Osteoclast differentiation	11/375	124/7817	0.0354038	0.336526
ko04211	Longevity regulating pathway - mammal	5/146	89/7817	0.025172	0.185478			ko04925	Aldosterone synthesis and secretion	8/375	80/7817	0.0372239	0.336526
ko00950	Isoquinoline alkaloid biosynthesis	2/146	14/7817	0.0272175	0.190389			ko04640	Hematopoietic cell lineage	11/375	125/7817	0.0372251	0.336526
ko04070	Phosphatidylinositol signaling system	5/146	94/7817	0.0309399	0.190389			ko04975	Fat digestion and absorption	5/375	40/7817	0.04098	0.336526
ko04974	Protein digestion and absorption	5/146	94/7817	0.0309399	0.190389			ko00460	Cyanoamino acid metabolism	2/375	7/7817	0.0410636	0.336526
ko04720	Long-term potentiation	4/146	64/7817	0.0312783	0.190389			ko04512	ECM-receptor interaction	8/375	82/7817	0.0421857	0.336526
ko04510	Focal adhesion	8/146	200/7817	0.0334731	0.19526			ko04310	Wnt signaling pathway	12/375	145/7817	0.0454636	0.336526
ko04016	MAPK signaling pathway - plant	1/146	2/7817	0.037008	0.19715			ko00512	Mucin type O-glycan biosynthesis	4/375	29/7817	0.0479767	0.336526
ko04924	Renin secretion	4/146	68/7817	0.0378888	0.19715			ko04923	Regulation of lipolysis in adipocyte	6/375	56/7817	0.0505023	0.336526
ko04550	Signaling pathways regulating pluripotency of stem cells	6/146	133/7817	0.0380218	0.19715			ko04212	Longevity regulating pathway - worm	7/375	71/7817	0.0528902	0.336526
ko04972	Pancreatic secretion	5/146	101/7817	0.0403129	0.200213			ko04624	Toll and Imd signaling pathway	5/375	43/7817	0.0534246	0.336526
ko04391	Hippo signaling pathway -fly	4/146	70/7817	0.0414726	0.200213			ko04623	Cytosolic DNA-sensing pathway	6/375	57/7817	0.0542691	0.336526
ko00562	Inositol phosphate metabolism	4/146	72/7817	0.0452424	0.20432			ko04145	Phagosome	16/375	216/7817	0.0552346	0.336526
ko04918	Thyroid hormone synthesis	4/146	72/7817	0.0452424	0.20432			ko04910	Insulin signaling pathway	11/375	134/7817	0.0566325	0.336526
ko04360	Axon guidance	7/146	178/7817	0.0488594	0.212486			ko04071	Sphingolipid signaling pathway	10/375	120/7817	0.0619084	0.343973
ko00230	Purine metabolism	7/146	179/7817	0.0500859	0.212486			ko04370	VEGF signaling pathway	6/375	59/7817	0.0623007	0.343973
ko04919	Thyroid hormone signaling pathway	5/146	109/7817	0.052934	0.217963			ko04920	Adipocytokine signaling pathway	7/375	74/7817	0.0634875	0.343973
ko04114	Oocyte meiosis	5/146	112/7817	0.0581987	0.232795			ko01230	Biosynthesis of amino acids	8/375	90/7817	0.066318	0.344173
ko04925	Aldosterone synthesis and secretion	4/146	80/7817	0.0621715	0.2373			ko00220	Arginine biosynthesis	3/375	20/7817	0.068161	0.344173
ko04320	Dorso-ventral axis formation	2/146	22/7817	0.0627298	0.2373			ko04912	GnRH signaling pathway	8/375	91/7817	0.0698308	0.344173
ko04144	Endocytosis	9/146	269/7817	0.0644099	0.2373			ko00561	Glycerolipid metabolism	6/375	61/7817	0.070998	0.344173
ko04512	ECM-receptor interaction	4/146	82/7817	0.0668605	0.240012			ko04921	Oxytocin signaling pathway	12/375	158/7817	0.0768032	0.361624
ko04024	cAMP signaling pathway	7/146	196/7817	0.0739493	0.255888			ko02010	ABC transporters	5/375	48/7817	0.0785241	0.361624
ko04921	Oxytocin signaling pathway	6/146	158/7817	0.0751335	0.255888			ko00710	Carbon fixation in photosynthetic organisms	4/375	35/7817	0.0847921	0.380966
ko04914	Progesterone-mediated oocyte maturation	4/146	86/7817	0.0767734	0.255888			ko04916	Melanogenesis	8/375	96/7817	0.089076	0.390684
ko00340	Histidine metabolism	2/146	25/7817	0.0785943	0.255888			ko00430	Taurine and hypotaurine metabolism	2/375	11/7817	0.0948295	0.39811
ko04727	GABAergic synapse	4/146	88/7817	0.0819923	0.260885			ko04622	RIG-I-like receptor signaling pathway	6/375	66/7817	0.0956304	0.39811
ko04392	Hippo signaling pathway - multiple species	2/146	27/7817	0.0897891	0.268022			ko04010	MAPK signaling pathway	17/375	252/7817	0.0972525	0.39811
ko04966	Collecting duct acid secretion	2/146	27/7817	0.0897891	0.268022			ko04915	Estrogen signaling pathway	8/375	100/7817	0.106478	0.4264
ko04912	GnRH signaling pathway	4/146	91/7817	0.0901409	0.268022			ko04270	Vascular smooth muscle contraction	10/375	134/7817	0.109375	0.428683
ko04710	Circadian rhythm	2/146	28/7817	0.095553	0.268022			ko04110	Cell cycle	9/375	120/7817	0.121759	0.454512
ko04730	Long-term depression	3/146	60/7817	0.101354	0.268022			ko04012	ErbB signaling pathway	7/375	87/7817	0.123228	0.454512
ko04713	Circadian entrainment	4/146	95/7817	0.101586	0.268022			ko04960	Aldosterone-regulated sodium reabsorption	4/375	40/7817	0.123367	0.454512
ko04916	Melanogenesis	4/146	96/7817	0.104548	0.268022			ko04064	NF-kappa B signaling pathway	11/375	156/7817	0.128847	0.464111
ko04922	Glucagon signaling pathway	4/146	96/7817	0.104548	0.268022			ko04722	Neurotrophin signaling pathway	9/375	122/7817	0.131012	0.464111
ko04910	Insulin signaling pathway	5/146	134/7817	0.10554	0.268022			ko00061	Fatty acid biosynthesis	2/375	14/7817	0.142975	0.496935
ko00960	Tropane, piperidine and pyridine alkaloid biosynthesis	1/146	6/7817	0.106992	0.268022			ko04360	Axon guidance	12/375	178/7817	0.146925	0.501208
ko04711	Circadian rhythm - fly	1/146	6/7817	0.106992	0.268022			ko04152	AMPK signaling pathway	9/375	126/7817	0.150589	0.504364
ko04745	Phototransduction - fly	2/146	30/7817	0.107384	0.268022			ko04261	Adrenergic signaling in cardiomyocytes	10/375	145/7817	0.158011	0.519774
ko04721	Synaptic vesicle cycle	3/146	62/7817	0.109123	0.268022			ko04660	T cell receptor signaling pathway	9/375	128/7817	0.160894	0.519942
ko04215	Apoptosis - multiple species	2/146	35/7817	0.138472	0.332359			ko04510	Focal adhesion	13/375	200/7817	0.163707	0.519942
ko00400	Phenylalanine, tyrosine and tryptophan biosynthesis	1/146	8/7817	0.140066	0.332359			ko04620	Toll-like receptor signaling pathway	7/375	96/7817	0.176872	0.549926
ko04614	Renin-angiotensin system	2/146	37/7817	0.151403	0.353274			ko00052	Galactose metabolism	3/375	31/7817	0.184395	0.549926
ko04151	PI3K-Akt signaling pathway	10/146	372/7817	0.157224	0.360843			ko00514	Other types of O-glycan biosynthesis	3/375	31/7817	0.184395	0.549926
ko04725	Cholinergic synapse	4/146	113/7817	0.16048	0.362375			ko03050	Proteasome	4/375	47/7817	0.187258	0.549926
ko00350	Tyrosine metabolism	2/146	39/7817	0.164563	0.365695			ko04550	Signaling pathways regulating pluripotency of stem cells	9/375	133/7817	0.188075	0.549926
ko00260	Glycine, serine and threonine metabolism	2/146	42/7817	0.184654	0.400472			ko03320	PPAR signaling pathway	6/375	81/7817	0.19212	0.552976
ko04071	Sphingolipid signaling pathway	4/146	120/7817	0.186169	0.400472			ko04150	mTOR signaling pathway	10/375	153/7817	0.199085	0.564207
ko04624	Toll and Imd signaling pathway	2/146	43/7817	0.191429	0.400472			ko04020	Calcium signaling pathway	15/375	246/7817	0.20232	0.56469
ko04010	MAPK signaling pathway	7/146	252/7817	0.191654	0.400472			ko04972	Pancreatic secretion	7/375	101/7817	0.21034	0.573623
ko00130	Ubiquinone and other terpenoid-quinone biosynthesis	1/146	12/7817	0.202607	0.417131			ko00910	Nitrogen metabolism	2/375	18/7817	0.212792	0.573623
ko04068	FoxO signaling pathway	4/146	128/7817	0.217025	0.440341			ko00524	Neomycin, kanamycin and gentamicin biosynthesis	1/375	5/7817	0.217977	0.573623
ko04012	ErbB signaling pathway	3/146	87/7817	0.221587	0.443174			ko00625	Chloroalkane and chloroalkene degradation	1/375	5/7817	0.217977	0.573623
ko03018	RNA degradation	3/146	88/7817	0.226514	0.446647			ko04914	Progesterone-mediated oocyte maturation	6/375	86/7817	0.230427	0.590416
ko04961	Endocrine and other factor-regulated calcium reabsorption	2/146	49/7817	0.23265	0.452376			ko01210	2-Oxocarboxylic acid metabolism	2/375	19/7817	0.230768	0.590416
ko00720	Carbon fixation pathways in prokaryotes	1/146	15/7817	0.246528	0.472794			ko04540	Gap junction	6/375	87/7817	0.238368	0.601506
ko00330	Arginine and proline metabolism	2/146	54/7817	0.267399	0.499144			ko04611	Platelet activation	8/375	125/7817	0.250889	0.624546
ko01212	Fatty acid metabolism	2/146	54/7817	0.267399	0.499144			ko01212	Fatty acid metabolism	4/375	54/7817	0.259318	0.628668
ko04923	Regulation of lipolysis in adipocyte	2/146	56/7817	0.281315	0.515055			ko04614	Renin-angiotensin system	3/375	37/7817	0.260955	0.628668
ko04120	Ubiquitin mediated proteolysis	4/146	145/7817	0.286443	0.515055			ko04918	Thyroid hormone synthesis	5/375	72/7817	0.262783	0.628668
ko04915	Estrogen signaling pathway	3/146	100/7817	0.286959	0.515055			ko04971	Gastric acid secretion	5/375	73/7817	0.27205	0.642494
ko04390	Hippo signaling pathway	4/146	147/7817	0.294845	0.522511			ko04976	Bile secretion	5/375	74/7817	0.281386	0.65613
ko00670	One carbon pool by folate	1/146	19/7817	0.301374	0.527405			ko04977	Vitamin digestion and absorption	2/375	22/7817	0.285049	0.656362
ko04214	Apoptosis - fly	2/146	60/7817	0.30907	0.534195			ko04664	Fc epsilon RI signaling pathway	7/375	113/7817	0.298567	0.657334
ko04750	Inflammatory mediator regulation of TRP channels	3/146	110/7817	0.338268	0.57753			ko04725	Cholinergic synapse	7/375	113/7817	0.298567	0.657334
ko04724	Glutamatergic synapse	3/146	112/7817	0.348535	0.583781			ko04260	Cardiac muscle contraction	5/375	76/7817	0.300237	0.657334
ko04213	Longevity regulating pathway - multiple species	2/146	66/7817	0.350269	0.583781			ko04062	Chemokine signaling pathway	10/375	171/7817	0.305132	0.657334
ko00900	Terpenoid backbone biosynthesis	1/146	26/7817	0.387982	0.592734			ko04014	Ras signaling pathway	14/375	249/7817	0.307968	0.657334
ko04080	Neuroactive ligand-receptor interaction	7/146	321/7817	0.392843	0.592734			ko04917	Prolactin signaling pathway	5/375	77/7817	0.309738	0.657334
ko04111	Cell cycle - yeast	2/146	73/7817	0.397242	0.592734			ko04922	Glucagon signaling pathway	6/375	96/7817	0.312944	0.657334
ko00601	Glycosphingolipid biosynthesis - lacto and neolacto series	1/146	27/7817	0.399451	0.592734			ko00983	Drug metabolism - other enzymes	3/375	41/7817	0.314018	0.657334
ko04139	Regulation of mitophagy - yeast	1/146	27/7817	0.399451	0.592734			ko00360	Phenylalanine metabolism	2/375	24/7817	0.321084	0.664509
ko04920	Adipocytokine signaling pathway	2/146	74/7817	0.40383	0.592734			ko04113	Meiosis - yeast	4/375	60/7817	0.32466	0.664509
ko04380	Osteoclast differentiation	3/146	124/7817	0.409612	0.592734			ko00240	Pyrimidine metabolism	6/375	101/7817	0.355951	0.71413
ko04341	Hedgehog signaling pathway - Fly	1/146	28/7817	0.410706	0.592734			ko04744	Phototransduction	2/375	26/7817	0.356657	0.71413
ko04611	Platelet activation	3/146	125/7817	0.414636	0.592734			ko04720	Long-term potentiation	4/375	64/7817	0.368866	0.73011
ko04640	Hematopoietic cell lineage	3/146	125/7817	0.414636	0.592734			ko00601	Glycosphingolipid biosynthesis - lacto and neolacto series	2/375	27/7817	0.374197	0.73011
ko04260	Cardiac muscle contraction	2/146	76/7817	0.416905	0.592734			ko00072	Synthesis and degradation of ketone bodies	1/375	10/7817	0.388538	0.73011
ko00512	Mucin type O-glycan biosynthesis	1/146	29/7817	0.421752	0.592734			ko00521	Streptomycin biosynthesis	1/375	10/7817	0.388538	0.73011
ko04660	T cell receptor signaling pathway	3/146	128/7817	0.429628	0.592734			ko04723	Retrograde endocannabinoid signaling	6/375	105/7817	0.39066	0.73011
ko01040	Biosynthesis of unsaturated fatty acids	1/146	30/7817	0.432593	0.592734			ko04213	Longevity regulating pathway - multiple species	4/375	66/7817	0.390936	0.73011
ko00030	Pentose phosphate pathway	1/146	31/7817	0.443231	0.592734			ko04142	Lysosome	7/375	125/7817	0.393025	0.73011
ko00514	Other types of O-glycan biosynthesis	1/146	31/7817	0.443231	0.592734			ko04911	Insulin secretion	5/375	86/7817	0.396346	0.73011
ko00760	Nicotinate and nicotinamide metabolism	1/146	31/7817	0.443231	0.592734			ko04115	p53 signaling pathway	4/375	68/7817	0.412896	0.738167
ko04514	Cell adhesion molecules (CAMs)	4/146	183/7817	0.447456	0.592734			ko04924	Renin secretion	4/375	68/7817	0.412896	0.738167
ko03320	PPAR signaling pathway	2/146	81/7817	0.448945	0.592734			ko04068	FoxO signaling pathway	7/375	128/7817	0.416898	0.738167
ko04072	Phospholipase D signaling pathway	4/146	184/7817	0.451615	0.592734			ko04211	Longevity regulating pathway - mammal	5/375	89/7817	0.425181	0.738167
ko00640	Propanoate metabolism	1/146	32/7817	0.453671	0.592734			ko01040	Biosynthesis of unsaturated fatty acids	2/375	30/7817	0.425549	0.738167
ko04140	Regulation of autophagy	1/146	32/7817	0.453671	0.592734			ko04745	Phototransduction - fly	2/375	30/7817	0.425549	0.738167
ko04350	TGF-beta signaling pathway	2/146	82/7817	0.455236	0.592734			ko04015	Rap1 signaling pathway	12/375	231/7817	0.430748	0.738167
ko04270	Vascular smooth muscle contraction	3/146	134/7817	0.459189	0.592734			ko04913	Ovarian Steroidogenesis	3/375	50/7817	0.432777	0.738167
ko04013	MAPK signaling pathway - fly	2/146	83/7817	0.461486	0.592734			ko01200	Carbon metabolism	7/375	131/7817	0.440698	0.740493
ko04210	Apoptosis	3/146	138/7817	0.478538	0.609049			ko03020	RNA polymerase	2/375	31/7817	0.44218	0.740493
ko04742	Taste transduction	2/146	87/7817	0.486063	0.613053			ko04114	Oocyte meiosis	6/375	112/7817	0.45117	0.74874
ko01230	Biosynthesis of amino acids	2/146	90/7817	0.504038	0.629206			ko00562	Inositol phosphate metabolism	4/375	72/7817	0.456243	0.750399
ko03040	Spliceosome	3/146	145/7817	0.511609	0.629206			ko04111	Cell cycle - yeast	4/375	73/7817	0.46692	0.761165
ko00513	Various types of N-glycan biosynthesis	1/146	38/7817	0.512353	0.629206			ko04070	Phosphatidylinositol signaling system	5/375	94/7817	0.47259	0.763649
ko04962	Vasopressin-regulated water reabsorption	1/146	42/7817	0.547952	0.660793			ko04713	Circadian entrainment	5/375	95/7817	0.481932	0.771973
ko04340	Hedgehog signaling pathway	1/146	43/7817	0.55644	0.660793			ko00230	Purine metabolism	9/375	179/7817	0.491679	0.777187
ko00071	Fatty acid degradation	1/146	44/7817	0.564771	0.660793			ko00450	Selenocompound metabolism	1/375	14/7817	0.497844	0.777187
ko00565	Ether lipid metabolism	1/146	44/7817	0.564771	0.660793			ko00603	Glycosphingolipid biosynthesis - globo series	1/375	14/7817	0.497844	0.777187
ko03022	Basal transcription factors	1/146	44/7817	0.564771	0.660793			ko00604	Glycosphingolipid biosynthesis - ganglio series	1/375	15/7817	0.521977	0.796241
ko00240	Pyrimidine metabolism	2/146	101/7817	0.566394	0.660793			ko04626	Plant-pathogen interaction	1/375	15/7817	0.521977	0.796241
ko00270	Cysteine and methionine metabolism	1/146	45/7817	0.572945	0.662912			ko00590	Arachidonic acid metabolism	4/375	79/7817	0.529208	0.796241
ko04145	Phagosome	4/146	216/7817	0.577874	0.663134			ko04810	Regulation of actin cytoskeleton	10/375	206/7817	0.53146	0.796241
ko00510	N-Glycan biosynthesis	1/146	48/7817	0.596566	0.67059			ko00480	Glutathione metabolism	3/375	59/7817	0.543301	0.796241
ko02010	ABC transporters	1/146	48/7817	0.596566	0.67059			ko00250	Alanine, aspartate and glutamate metabolism	2/375	38/7817	0.550488	0.796241
ko00380	Tryptophan metabolism	1/146	49/7817	0.604148	0.67059			ko00513	Various types of N-glycan biosynthesis	2/375	38/7817	0.550488	0.796241
ko04913	Ovarian Steroidogenesis	1/146	50/7817	0.611588	0.67059			ko03030	DNA replication	2/375	38/7817	0.550488	0.796241
ko04978	Mineral absorption	1/146	50/7817	0.611588	0.67059			ko04730	Long-term depression	3/375	60/7817	0.554809	0.796241
ko04668	TNF signaling pathway	2/146	110/7817	0.613111	0.67059			ko04350	TGF-beta signaling pathway	4/375	82/7817	0.558995	0.796241
ko04664	Fc epsilon RI signaling pathway	2/146	113/7817	0.627813	0.675477			ko04022	cGMP - PKG signaling pathway	8/375	168/7817	0.560475	0.796241
ko04015	Rap1 signaling pathway	4/146	231/7817	0.63117	0.675477			ko00350	Tyrosine metabolism	2/375	39/7817	0.564709	0.796241
ko00280	Valine, leucine and isoleucine degradation	1/146	54/7817	0.639985	0.675477			ko04013	MAPK signaling pathway - fly	4/375	83/7817	0.568696	0.796241
ko04621	NOD-like receptor signaling pathway	1/146	54/7817	0.639985	0.675477			ko04630	Jak-STAT signaling pathway	7/375	148/7817	0.570564	0.796241
ko04066	HIF-1 signaling pathway	2/146	117/7817	0.646741	0.675477			ko00120	Primary bile acid biosynthesis	1/375	18/7817	0.587653	0.808034
ko00982	Drug metabolism - cytochrome P450	1/146	55/7817	0.646756	0.675477			ko04666	Fc gamma R-mediated phagocytosis	6/375	129/7817	0.590154	0.808034
ko04670	Leukocyte transendothelial migration	2/146	118/7817	0.651353	0.675477			ko04973	Carbohydrate digestion and absorption	2/375	41/7817	0.592174	0.808034
ko00310	Lysine degradation	1/146	58/7817	0.666319	0.677436			ko00100	Steroid biosynthesis	1/375	19/7817	0.60748	0.816819
ko04722	Neurotrophin signaling pathway	2/146	122/7817	0.669328	0.677436			ko00670	One carbon pool by folate	1/375	19/7817	0.60748	0.816819
ko00480	Glutathione metabolism	1/146	59/7817	0.672598	0.677436			ko04727	GABAergic synapse	4/375	88/7817	0.615366	0.821427
ko04370	VEGF signaling pathway	1/146	59/7817	0.672598	0.677436			ko04728	Dopaminergic synapse	6/375	133/7817	0.620154	0.821863
ko04666	Fc gamma R-mediated phagocytosis	2/146	129/7817	0.698987	0.698987			ko04672	Intestinal immune network for IgA production	5/375	112/7817	0.629366	0.828113
ko01200	Carbon metabolism	2/146	131/7817	0.70705	0.700999			ko00830	Retinol metabolism	3/375	68/7817	0.640343	0.836581
ko04530	Tight junction	2/146	132/7817	0.711013	0.700999			ko04662	B cell receptor signaling pathway	5/375	115/7817	0.652618	0.846613
ko00830	Retinol metabolism	1/146	68/7817	0.724079	0.703966			ko00531	Glycosaminoglycan degradation	1/375	22/7817	0.661435	0.851333
ko04115	p53 signaling pathway	1/146	68/7817	0.724079	0.703966			ko00040	Pentose and glucuronate interconversions	1/375	23/7817	0.677722	0.851333
ko04212	Longevity regulating pathway - worm	1/146	71/7817	0.739385	0.713889			ko00592	alpha-Linolenic acid metabolism	1/375	23/7817	0.677722	0.851333
ko04810	Regulation of actin cytoskeleton	3/146	206/7817	0.745309	0.71468			ko00510	N-Glycan biosynthesis	2/375	48/7817	0.678028	0.851333
ko04310	Wnt signaling pathway	2/146	145/7817	0.758589	0.720357			ko00380	Tryptophan metabolism	2/375	49/7817	0.689015	0.851333
ko04917	Prolactin signaling pathway	1/146	77/7817	0.767513	0.720357			ko00520	Amino sugar and nucleotide sugar metabolism	2/375	49/7817	0.689015	0.851333
ko04630	Jak-STAT signaling pathway	2/146	148/7817	0.768566	0.720357			ko04961	Endocrine and other factor-regulated calcium reabsorption	2/375	49/7817	0.689015	0.851333
ko00190	Oxidative phosphorylation	2/146	149/7817	0.771811	0.720357			ko00534	Glycosaminoglycan biosynthesis - heparan sulfate / heparin	1/375	24/7817	0.693228	0.851333
ko03008	Ribosome biogenesis in eukaryotes	1/146	82/7817	0.788633	0.730805			ko00340	Histidine metabolism	1/375	25/7817	0.70799	0.863689
ko04064	NF-kappa B signaling pathway	2/146	156/7817	0.793445	0.730805			ko04390	Hippo signaling pathway	6/375	147/7817	0.714662	0.863689
ko04610	Complement and coagulation cascades	1/146	85/7817	0.800379	0.732373			ko00650	Butanoate metabolism	1/375	26/7817	0.722044	0.863689
ko04146	Peroxisome	1/146	87/7817	0.807847	0.734406			ko00900	Terpenoid backbone biosynthesis	1/375	26/7817	0.722044	0.863689
ko03015	mRNA surveillance pathway	1/146	93/7817	0.828626	0.748309			ko04139	Regulation of mitophagy - yeast	1/375	27/7817	0.735422	0.874016
ko04062	Chemokine signaling pathway	2/146	171/7817	0.833829	0.748309			ko00860	Porphyrin and chlorophyll metabolism	1/375	28/7817	0.748159	0.875302
ko04014	Ras signaling pathway	3/146	249/7817	0.849617	0.75762			ko04710	Circadian rhythm	1/375	28/7817	0.748159	0.875302
ko04672	Intestinal immune network for IgA production	1/146	112/7817	0.880795	0.780452			ko04144	Endocytosis	11/375	269/7817	0.750759	0.875302
ko04110	Cell cycle	1/146	120/7817	0.897719	0.790444			ko00680	Methane metabolism	1/375	29/7817	0.760284	0.876235
ko04060	Cytokine-cytokine receptor interaction	2/146	236/7817	0.938558	0.821239			ko00980	Metabolism of xenobiotics by cytochrome P450	2/375	57/7817	0.766155	0.876235
ko04141	Protein processing in endoplasmic reticulum	1/146	169/7817	0.9601	0.829525			ko04011	MAPK signaling pathway - yeast	1/375	30/7817	0.771826	0.876235
ko04650	Natural killer cell mediated cytotoxicity	1/146	170/7817	0.960862	0.829525			ko04080	Neuroactive ligand-receptor interaction	13/375	321/7817	0.775912	0.876235
ko03013	RNA transport	1/146	177/7817	0.965804	0.829525			ko00410	beta-Alanine metabolism	1/375	31/7817	0.782814	0.876235
ko03010	Ribosome	1/146	346/7817	0.998736	0.848485			ko00760	Nicotinate and nicotinamide metabolism	1/375	31/7817	0.782814	0.876235
ko04740	Olfactory transduction	4/146	1374/7817	1	0.848485			ko04214	Apoptosis - fly	2/375	60/7817	0.7905	0.876235
								ko04724	Glutamatergic synapse	4/375	112/7817	0.792473	0.876235
								ko04151	PI3K-Akt signaling pathway	15/375	372/7817	0.79437	0.876235
								ko04670	Leukocyte transendothelial migration	4/375	118/7817	0.82479	0.890783
								ko04120	Ubiquitin mediated proteolysis	5/375	145/7817	0.832199	0.890783
								ko04726	Serotonergic synapse	4/375	120/7817	0.834596	0.890783
								ko04974	Protein digestion and absorption	3/375	94/7817	0.835987	0.890783
								ko00591	Linoleic acid metabolism	1/375	37/7817	0.838504	0.890783
								ko00190	Oxidative phosphorylation	5/375	149/7817	0.849188	0.890783
								ko04520	Adherens junction	2/375	69/7817	0.850622	0.890783
								ko00564	Glycerophospholipid metabolism	3/375	97/7817	0.851284	0.890783
								ko00500	Starch and sucrose metabolism	1/375	40/7817	0.860751	0.890783
								ko00620	Pyruvate metabolism	1/375	40/7817	0.860751	0.890783
								ko03410	Base excision repair	1/375	40/7817	0.860751	0.890783
								ko00260	Glycine, serine and threonine metabolism	1/375	42/7817	0.873857	0.891592
								ko04340	Hedgehog signaling pathway	1/375	43/7817	0.879941	0.891592
								ko00071	Fatty acid degradation	1/375	44/7817	0.885733	0.891592
								ko00565	Ether lipid metabolism	1/375	44/7817	0.885733	0.891592
								ko04330	Notch signaling pathway	1/375	44/7817	0.885733	0.891592
								ko00270	Cysteine and methionine metabolism	1/375	45/7817	0.891245	0.892265
								ko04919	Thyroid hormone signaling pathway	3/375	109/7817	0.900692	0.892815
								ko03420	Nucleotide excision repair	1/375	47/7817	0.901488	0.892815
								ko04024	cAMP signaling pathway	6/375	196/7817	0.914768	0.900505
								ko03460	Fanconi anemia pathway	1/375	52/7817	0.923078	0.900505
								ko00280	Valine, leucine and isoleucine degradation	1/375	54/7817	0.930329	0.900505
								ko00330	Arginine and proline metabolism	1/375	54/7817	0.930329	0.900505
								ko00982	Drug metabolism - cytochrome P450	1/375	55/7817	0.933695	0.900505
								ko04072	Phospholipase D signaling pathway	5/375	184/7817	0.945241	0.906892
								ko04530	Tight junction	3/375	132/7817	0.956258	0.912709
								ko04391	Hippo signaling pathway -fly	1/375	70/7817	0.968474	0.919604
								ko04146	Peroxisome	1/375	87/7817	0.986449	0.921053
								ko04742	Taste transduction	1/375	87/7817	0.986449	0.921053
								ko04141	Protein processing in endoplasmic reticulum	3/375	169/7817	0.989368	0.921053
								ko03040	Spliceosome	1/375	145/7817	0.999251	0.921053
								ko03013	RNA transport	1/375	177/7817	0.99985	0.921053
								ko04740	Olfactory transduction	2/375	1374/7817	1	0.921053

## Sheet: 549D
id	Description	Significant	Annotated	Pvalue	Qvalue			id	Description	Significant	Annotated	Pvalue	Qvalue		down	Up
ko04976	Bile secretion	8/207	81/8755	0.000624518	0.109784			ko04145	Phagosome	88/1258	216/8755	6.65279e-22	1.59667e-19		0	31
ko04971	Gastric acid secretion	7/207	76/8755	0.00205085	0.12918			ko04640	Hematopoietic cell lineage	63/1258	138/8755	5.34269e-19	6.41122e-17
ko04961	Endocrine and other factor-regulated calcium reabsorption	6/207	58/8755	0.00236244	0.12918			ko04650	Natural killer cell mediated cytotoxicity	71/1258	170/8755	1.37009e-18	1.09607e-16
ko04928	Parathyroid hormone synthesis, secretion and action	8/207	105/8755	0.00334354	0.12918			ko04662	B cell receptor signaling pathway	51/1258	123/8755	1.49169e-13	8.95013e-12
ko00563	Glycosylphosphatidylinositol (GPI)-anchor biosynthesis	4/207	28/8755	0.003982	0.12918			ko04064	NF-kappa B signaling pathway	62/1258	169/8755	2.80931e-13	1.34847e-11
ko04540	Gap junction	7/207	87/8755	0.00440915	0.12918			ko04666	Fc gamma R-mediated phagocytosis	53/1258	141/8755	5.16869e-12	2.06748e-10
ko04361	Axon regeneration	7/207	95/8755	0.00712068	0.163207			ko03010	Ribosome	97/1258	346/8755	1.22834e-11	4.21146e-10
ko00380	Tryptophan metabolism	5/207	52/8755	0.00742739	0.163207			ko04514	Cell adhesion molecules	61/1258	187/8755	1.34814e-10	4.04441e-09
ko04152	AMPK signaling pathway	8/207	128/8755	0.0108359	0.192377			ko04664	Fc epsilon RI signaling pathway	43/1258	113/8755	3.39663e-10	9.05768e-09
ko04150	mTOR signaling pathway	9/207	159/8755	0.0130423	0.192377			ko04672	Intestinal immune network for IgA production	42/1258	112/8755	9.26227e-10	2.22295e-08
ko04960	Aldosterone-regulated sodium reabsorption	4/207	40/8755	0.0142666	0.192377			ko04060	Cytokine-cytokine receptor interaction	76/1258	274/8755	3.79091e-09	8.27108e-08
ko04728	Dopaminergic synapse	8/207	135/8755	0.0146085	0.192377			ko04613	Neutrophil extracellular trap formation	65/1258	230/8755	2.37775e-08	4.75549e-07
ko04911	Insulin secretion	6/207	87/8755	0.0168011	0.192377			ko04380	Osteoclast differentiation	42/1258	124/8755	3.06934e-08	5.64889e-07
ko04012	ErbB signaling pathway	6/207	88/8755	0.0176868	0.192377			ko04612	Antigen processing and presentation	38/1258	107/8755	3.29518e-08	5.64889e-07
ko04711	Circadian rhythm - fly	2/207	9/8755	0.017952	0.192377			ko04061	Viral protein interaction with cytokine and cytokine receptor	32/1258	85/8755	8.34772e-08	1.33564e-06
ko00340	Histidine metabolism	3/207	24/8755	0.018288	0.192377			ko04621	NOD-like receptor signaling pathway	48/1258	183/8755	1.53354e-05	0.000230031
ko04211	Longevity regulating pathway	6/207	89/8755	0.0186041	0.192377			ko04062	Chemokine signaling pathway	48/1258	184/8755	1.79236e-05	0.000253039
ko00310	Lysine degradation	5/207	68/8755	0.0220321	0.197919			ko04144	Endocytosis	61/1258	260/8755	4.85316e-05	0.000619948
ko04919	Thyroid hormone signaling pathway	7/207	120/8755	0.0234826	0.197919			ko04072	Phospholipase D signaling pathway	49/1258	196/8755	4.90793e-05	0.000619948
ko00300	Lysine biosynthesis	1/207	1/8755	0.0236436	0.197919			ko04670	Leukocyte transendothelial migration	32/1258	118/8755	0.000201708	0.00232987
ko00401	Novobiocin biosynthesis	1/207	1/8755	0.0236436	0.197919			ko04151	PI3K-Akt signaling pathway	83/1258	398/8755	0.000203864	0.00232987
ko04392	Hippo signaling pathway - multiple species	3/207	27/8755	0.0251009	0.198826			ko04658	Th1 and Th2 cell differentiation	30/1258	112/8755	0.000396991	0.00433081
ko04391	Hippo signaling pathway - fly	5/207	71/8755	0.026014	0.198826			ko04668	TNF signaling pathway	31/1258	118/8755	0.000462014	0.00482101
ko04360	Axon guidance	9/207	185/8755	0.0313416	0.229564			ko04210	Apoptosis	35/1258	139/8755	0.000489056	0.00489056
ko04011	MAPK signaling pathway - yeast	3/207	30/8755	0.0330965	0.230452			ko04611	Platelet activation	33/1258	129/8755	0.000517513	0.00496812
ko04714	Thermogenesis	11/207	249/8755	0.0340848	0.230452			ko04659	Th17 cell differentiation	33/1258	130/8755	0.000600105	0.00553943
ko00950	Isoquinoline alkaloid biosynthesis	2/207	14/8755	0.0420026	0.273467			ko04610	Complement and coagulation cascades	24/1258	89/8755	0.00131838	0.0117189
ko04710	Circadian rhythm	3/207	34/8755	0.0455657	0.286071			ko04657	IL-17 signaling pathway	24/1258	94/8755	0.0029276	0.0250937
ko04510	Focal adhesion	9/207	203/8755	0.051485	0.3108			ko04623	Cytosolic DNA-sensing pathway	19/1258	69/8755	0.00312771	0.0258845
ko04730	Long-term depression	4/207	60/8755	0.0530407	0.3108			ko04630	JAK-STAT signaling pathway	36/1258	163/8755	0.00480755	0.0384604
ko04614	Renin-angiotensin system	3/207	37/8755	0.0562292	0.318855			ko03050	Proteasome	14/1258	48/8755	0.0060659	0.0469618
ko04261	Adrenergic signaling in cardiomyocytes	7/207	148/8755	0.0613008	0.326445			ko04218	Cellular senescence	37/1258	173/8755	0.007419	0.0531042
ko00350	Tyrosine metabolism	3/207	39/8755	0.0639368	0.326445			ko04330	Notch signaling pathway	15/1258	54/8755	0.00750953	0.0531042
ko04929	GnRH secretion	4/207	64/8755	0.0643444	0.326445			ko04370	VEGF signaling pathway	16/1258	59/8755	0.0075231	0.0531042
ko00053	Ascorbate and aldarate metabolism	2/207	18/8755	0.0664217	0.326445			ko04625	C-type lectin receptor signaling pathway	26/1258	112/8755	0.00786778	0.0539505
ko04726	Serotonergic synapse	6/207	121/8755	0.0668529	0.326445			ko04979	Cholesterol metabolism	14/1258	50/8755	0.00894736	0.0596491
ko00430	Taurine and hypotaurine metabolism	2/207	19/8755	0.0731131	0.344815			ko04142	Lysosome	30/1258	137/8755	0.0107273	0.0694267
ko04390	Hippo signaling pathway	7/207	155/8755	0.0745379	0.344815			ko04071	Sphingolipid signaling pathway	28/1258	126/8755	0.0109926	0.0694267
ko04068	FoxO signaling pathway	6/207	129/8755	0.0850967	0.383567			ko04020	Calcium signaling pathway	60/1258	316/8755	0.0127067	0.078141
ko00360	Phenylalanine metabolism	2/207	22/8755	0.0943702	0.404617			ko04360	Axon guidance	38/1258	185/8755	0.0130235	0.078141
ko00785	Lipoic acid metabolism	2/207	22/8755	0.0943702	0.404617			ko03410	Base excision repair	14/1258	53/8755	0.0151737	0.0888217
ko04340	Hedgehog signaling pathway	3/207	47/8755	0.0991774	0.415103			ko04620	Toll-like receptor signaling pathway	21/1258	96/8755	0.0297457	0.169975
ko04910	Insulin signaling pathway	6/207	136/8755	0.1031	0.421487			ko04540	Gap junction	19/1258	87/8755	0.0379847	0.212008
ko04974	Protein digestion and absorption	5/207	109/8755	0.115708	0.457587			ko00521	Streptomycin biosynthesis	4/1258	10/8755	0.0434007	0.236731
ko04977	Vitamin digestion and absorption	2/207	25/8755	0.117137	0.457587			ko04622	RIG-I-like receptor signaling pathway	15/1258	67/8755	0.0501723	0.267586
ko04550	Signaling pathways regulating pluripotency of stem cells	6/207	142/8755	0.119995	0.458563			ko03266	Virion - Herpesvirus	5/1258	15/8755	0.0525491	0.274169
ko04020	Calcium signaling pathway	11/207	316/8755	0.12874	0.474902			ko04923	Regulation of lipolysis in adipocytes	13/1258	57/8755	0.0574904	0.293568
ko00270	Cysteine and methionine metabolism	3/207	53/8755	0.129674	0.474902			ko00564	Glycerophospholipid metabolism	20/1258	98/8755	0.0630914	0.315457
ko00960	Tropane, piperidine and pyridine alkaloid biosynthesis	1/207	6/8755	0.133772	0.479913			ko00565	Ether lipid metabolism	11/1258	47/8755	0.0655683	0.3186
ko04341	Hedgehog signaling pathway - fly	2/207	28/8755	0.141104	0.496092			ko04015	Rap1 signaling pathway	43/1258	239/8755	0.0666662	0.3186
ko04151	PI3K-Akt signaling pathway	13/207	398/8755	0.148462	0.511728			ko04016	MAPK signaling pathway - plant	5/1258	16/8755	0.0677026	0.3186
ko00982	Drug metabolism - cytochrome P450	3/207	57/8755	0.151615	0.512545			ko04014	Ras signaling pathway	46/1258	262/8755	0.0826658	0.381534
ko00410	beta-Alanine metabolism	2/207	30/8755	0.157613	0.522767			ko00120	Primary bile acid biosynthesis	5/1258	18/8755	0.104398	0.471255
ko04921	Oxytocin signaling pathway	6/207	155/8755	0.160913	0.52383			ko04926	Relaxin signaling pathway	25/1258	135/8755	0.106032	0.471255
ko00400	Phenylalanine, tyrosine and tryptophan biosynthesis	1/207	8/8755	0.174279	0.537011			ko04371	Apelin signaling pathway	26/1258	143/8755	0.118744	0.515863
ko00460	Cyanoamino acid metabolism	1/207	8/8755	0.174279	0.537011			ko04915	Estrogen signaling pathway	25/1258	137/8755	0.120368	0.515863
ko04071	Sphingolipid signaling pathway	5/207	126/8755	0.177904	0.537011			ko04810	Regulation of actin cytoskeleton	40/1258	233/8755	0.128288	0.535697
ko04072	Phospholipase D signaling pathway	7/207	196/8755	0.182186	0.537011			ko00533	Glycosaminoglycan biosynthesis - keratan sulfate	4/1258	14/8755	0.13	0.535697
ko00512	Mucin type O-glycan biosynthesis	2/207	33/8755	0.182989	0.537011			ko00240	Pyrimidine metabolism	12/1258	59/8755	0.131692	0.535697
ko04070	Phosphatidylinositol signaling system	4/207	96/8755	0.191912	0.537011			ko04962	Vasopressin-regulated water reabsorption	9/1258	42/8755	0.1394	0.547388
ko04916	Melanogenesis	4/207	96/8755	0.191912	0.537011			ko00908	Zeatin biosynthesis	1/1258	1/8755	0.143689	0.547388
ko04978	Mineral absorption	3/207	64/8755	0.192502	0.537011			ko00944	Flavone and flavonol biosynthesis	1/1258	1/8755	0.143689	0.547388
ko00750	Vitamin B6 metabolism	1/207	9/8755	0.19382	0.537011			ko03263	Virion - Enterovirus	1/1258	1/8755	0.143689	0.547388
ko04927	Cortisol synthesis and secretion	3/207	65/8755	0.198558	0.537011			ko00524	Neomycin, kanamycin and gentamicin biosynthesis	2/1258	5/8755	0.153238	0.572978
ko04215	Apoptosis - multiple species	2/207	35/8755	0.200219	0.537011			ko00514	Other types of O-glycan biosynthesis	9/1258	43/8755	0.155181	0.572978
ko04713	Circadian entrainment	4/207	98/8755	0.20162	0.537011			ko04066	HIF-1 signaling pathway	23/1258	130/8755	0.167126	0.593985
ko04922	Glucagon signaling pathway	4/207	101/8755	0.216449	0.567902			ko04920	Adipocytokine signaling pathway	14/1258	74/8755	0.168671	0.593985
ko00760	Nicotinate and nicotinamide metabolism	2/207	38/8755	0.226385	0.584608			ko03030	DNA replication	8/1258	38/8755	0.169911	0.593985
ko00830	Retinol metabolism	3/207	70/8755	0.229467	0.584608			ko04814	Motor proteins	30/1258	175/8755	0.170771	0.593985
ko00250	Alanine, aspartate and glutamate metabolism	2/207	39/8755	0.235166	0.590568			ko04146	Peroxisome	16/1258	87/8755	0.176731	0.600846
ko04924	Renin secretion	3/207	72/8755	0.242078	0.597216			ko04217	Necroptosis	28/1258	163/8755	0.17775	0.600846
ko00130	Ubiquinone and other terpenoid-quinone biosynthesis	1/207	12/8755	0.249724	0.597216			ko04530	Tight junction	29/1258	170/8755	0.182824	0.609412
ko04371	Apelin signaling pathway	5/207	143/8755	0.249915	0.597216			ko04970	Salivary secretion	15/1258	82/8755	0.192121	0.631631
ko04918	Thyroid hormone synthesis	3/207	74/8755	0.2548	0.597216			ko00010	Glycolysis / Gluconeogenesis	14/1258	76/8755	0.195173	0.632994
ko04920	Adipocytokine signaling pathway	3/207	74/8755	0.2548	0.597216			ko00531	Glycosaminoglycan degradation	5/1258	22/8755	0.199966	0.639892
ko04962	Vasopressin-regulated water reabsorption	2/207	42/8755	0.261601	0.603474			ko04130	SNARE interactions in vesicular transport	7/1258	34/8755	0.207818	0.656268
ko00514	Other types of O-glycan biosynthesis	2/207	43/8755	0.270425	0.603474			ko04660	T cell receptor signaling pathway	25/1258	149/8755	0.22942	0.70749
ko03083	Polycomb repressive complex	3/207	77/8755	0.274051	0.603474			ko04215	Apoptosis - multiple species	7/1258	35/8755	0.229934	0.70749
ko04917	Prolactin signaling pathway	3/207	77/8755	0.274051	0.603474			ko00330	Arginine and proline metabolism	10/1258	54/8755	0.241242	0.732887
ko04664	Fc epsilon RI signaling pathway	4/207	113/8755	0.278293	0.603474			ko04510	Focal adhesion	33/1258	203/8755	0.246087	0.738261
ko04111	Cell cycle - yeast	3/207	78/8755	0.280504	0.603474			ko00534	Glycosaminoglycan biosynthesis - heparan sulfate / heparin	5/1258	24/8755	0.255928	0.758304
ko04110	Cell cycle	5/207	151/8755	0.286107	0.603474			ko00966	Glucosinolate biosynthesis	1/1258	2/8755	0.266746	0.78072
ko04724	Glutamatergic synapse	4/207	116/8755	0.294213	0.603474			ko00052	Galactose metabolism	6/1258	31/8755	0.28122	0.8026
ko00190	Oxidative phosphorylation	5/207	153/8755	0.295313	0.603474			ko03008	Ribosome biogenesis in eukaryotes	14/1258	82/8755	0.284676	0.8026
ko04120	Ubiquitin mediated proteolysis	5/207	153/8755	0.295313	0.603474			ko00511	Other glycan degradation	4/1258	19/8755	0.287142	0.8026
ko04114	Oocyte meiosis	4/207	117/8755	0.299547	0.603474			ko04921	Oxytocin signaling pathway	25/1258	155/8755	0.29665	0.8026
ko04935	Growth hormone synthesis, secretion and action	4/207	117/8755	0.299547	0.603474			ko04722	Neurotrophin signaling pathway	20/1258	122/8755	0.29669	0.8026
ko04010	MAPK signaling pathway	9/207	307/8755	0.302098	0.603474			ko04550	Signaling pathways regulating pluripotency of stem cells	23/1258	142/8755	0.299438	0.8026
ko04970	Salivary secretion	3/207	82/8755	0.306434	0.605257			ko04022	cGMP-PKG signaling pathway	27/1258	169/8755	0.305082	0.8026
ko04013	MAPK signaling pathway - fly	3/207	83/8755	0.312936	0.607371			ko00510	N-Glycan biosynthesis	9/1258	51/8755	0.306611	0.8026
ko04216	Ferroptosis	2/207	48/8755	0.314414	0.607371			ko00520	Amino sugar and nucleotide sugar metabolism	9/1258	51/8755	0.306611	0.8026
ko04016	MAPK signaling pathway - plant	1/207	16/8755	0.318306	0.608205			ko04917	Prolactin signaling pathway	13/1258	77/8755	0.309246	0.8026
ko02010	ABC transporters	2/207	49/8755	0.323156	0.608776			ko00900	Terpenoid backbone biosynthesis	5/1258	26/8755	0.315058	0.8026
ko03320	PPAR signaling pathway	3/207	85/8755	0.325949	0.608776			ko04975	Fat digestion and absorption	8/1258	45/8755	0.315413	0.8026
ko04979	Cholesterol metabolism	2/207	50/8755	0.331869	0.608776			ko00532	Glycosaminoglycan biosynthesis - chondroitin sulfate / dermatan sulfate	4/1258	20/8755	0.321698	0.8026
ko04260	Cardiac muscle contraction	3/207	86/8755	0.332457	0.608776			ko00460	Cyanoamino acid metabolism	2/1258	8/8755	0.322808	0.8026
ko00510	N-Glycan biosynthesis	2/207	51/8755	0.340551	0.609427			ko04723	Retrograde endocannabinoid signaling	26/1258	164/8755	0.324384	0.8026
ko03018	RNA degradation	3/207	88/8755	0.345465	0.609427			ko00512	Mucin type O-glycan biosynthesis	6/1258	33/8755	0.334685	0.819638
ko04512	ECM-receptor interaction	3/207	88/8755	0.345465	0.609427			ko04010	MAPK signaling pathway	47/1258	307/8755	0.340629	0.825768
ko04723	Retrograde endocannabinoid signaling	5/207	164/8755	0.34668	0.609427			ko04392	Hippo signaling pathway - multiple species	5/1258	27/8755	0.345274	0.826894
ko00280	Valine, leucine and isoleucine degradation	2/207	54/8755	0.366374	0.619846			ko04260	Cardiac muscle contraction	14/1258	86/8755	0.350394	0.826894
ko00330	Arginine and proline metabolism	2/207	54/8755	0.366374	0.619846			ko00190	Oxidative phosphorylation	24/1258	153/8755	0.35363	0.826894
ko04912	GnRH signaling pathway	3/207	92/8755	0.371404	0.619846			ko00040	Pentose and glucuronate interconversions	4/1258	21/8755	0.356516	0.826894
ko04530	Tight junction	5/207	170/8755	0.374979	0.619846			ko03250	Viral life cycle - HIV-1	10/1258	60/8755	0.358321	0.826894
ko00770	Pantothenate and CoA biosynthesis	1/207	20/8755	0.380646	0.619846			ko00907	Pinene, camphor and geraniol degradation	1/1258	3/8755	0.372131	0.850585
ko00600	Sphingolipid metabolism	2/207	56/8755	0.383375	0.619846			ko04976	Bile secretion	13/1258	81/8755	0.378968	0.858041
ko04923	Regulation of lipolysis in adipocytes	2/207	57/8755	0.391803	0.619846			ko04512	ECM-receptor interaction	14/1258	88/8755	0.384294	0.861968
ko00040	Pentose and glucuronate interconversions	1/207	21/8755	0.395324	0.619846			ko00360	Phenylalanine metabolism	4/1258	22/8755	0.391304	0.865599
ko04926	Relaxin signaling pathway	4/207	135/8755	0.396471	0.619846			ko04068	FoxO signaling pathway	20/1258	129/8755	0.393165	0.865599
ko04925	Aldosterone synthesis and secretion	3/207	96/8755	0.397152	0.619846			ko00983	Drug metabolism - other enzymes	13/1258	82/8755	0.396733	0.865599
ko04214	Apoptosis - fly	2/207	58/8755	0.400179	0.619846			ko04725	Cholinergic synapse	18/1258	116/8755	0.400945	0.866908
ko00230	Purine metabolism	4/207	136/8755	0.401839	0.619846			ko04916	Melanogenesis	15/1258	96/8755	0.405565	0.869068
ko04915	Estrogen signaling pathway	4/207	137/8755	0.407199	0.619846			ko04935	Growth hormone synthesis, secretion and action	18/1258	117/8755	0.415958	0.882353
ko00240	Pyrimidine metabolism	2/207	59/8755	0.408501	0.619846			ko00410	beta-Alanine metabolism	5/1258	30/8755	0.436158	0.882353
ko00531	Glycosaminoglycan degradation	1/207	22/8755	0.409655	0.619846			ko04011	MAPK signaling pathway - yeast	5/1258	30/8755	0.436158	0.882353
ko04024	cAMP signaling pathway	6/207	218/8755	0.411697	0.619846			ko04929	GnRH secretion	10/1258	64/8755	0.440261	0.882353
ko04640	Hematopoietic cell lineage	4/207	138/8755	0.41255	0.619846			ko03320	PPAR signaling pathway	13/1258	85/8755	0.45023	0.882353
ko03250	Viral life cycle - HIV-1	2/207	60/8755	0.416766	0.620874			ko00340	Histidine metabolism	4/1258	24/8755	0.459777	0.882353
ko00515	Mannose type O-glycan biosynthesis	1/207	24/8755	0.437311	0.646005			ko00515	Mannose type O-glycan biosynthesis	4/1258	24/8755	0.459777	0.882353
ko04972	Pancreatic secretion	3/207	104/8755	0.447709	0.649342			ko00290	Valine, leucine and isoleucine biosynthesis	1/1258	4/8755	0.46238	0.882353
ko04720	Long-term potentiation	2/207	64/8755	0.449231	0.649342			ko00999	Biosynthesis of various plant secondary metabolites	1/1258	4/8755	0.46238	0.882353
ko04320	Dorso-ventral axis formation	1/207	25/8755	0.450651	0.649342			ko03265	Virion - Lyssavirus	1/1258	4/8755	0.46238	0.882353
ko04350	TGF-beta signaling pathway	3/207	106/8755	0.460095	0.65756			ko04390	Hippo signaling pathway	23/1258	155/8755	0.468436	0.882353
ko04139	Mitophagy - yeast	1/207	27/8755	0.476396	0.669963			ko00760	Nicotinate and nicotinamide metabolism	6/1258	38/8755	0.470428	0.882353
ko04966	Collecting duct acid secretion	1/207	27/8755	0.476396	0.669963			ko03460	Fanconi anemia pathway	8/1258	52/8755	0.476687	0.882353
ko04140	Autophagy - animal	4/207	151/8755	0.480917	0.670954			ko00480	Glutathione metabolism	11/1258	73/8755	0.482772	0.882353
ko00601	Glycosphingolipid biosynthesis - lacto and neolacto series	1/207	29/8755	0.500939	0.692306			ko00230	Purine metabolism	20/1258	136/8755	0.492709	0.882353
ko00790	Folate biosynthesis	1/207	30/8755	0.512778	0.692306			ko04910	Insulin signaling pathway	20/1258	136/8755	0.492709	0.882353
ko04745	Phototransduction - fly	1/207	30/8755	0.512778	0.692306			ko03020	RNA polymerase	5/1258	32/8755	0.495251	0.882353
ko00480	Glutathione metabolism	2/207	73/8755	0.518365	0.692306			ko04115	p53 signaling pathway	11/1258	74/8755	0.501943	0.882353
ko04725	Cholinergic synapse	3/207	116/8755	0.520097	0.692306			ko04137	Mitophagy - animal	11/1258	74/8755	0.501943	0.882353
ko00030	Pentose phosphate pathway	1/207	31/8755	0.524337	0.692306			ko04918	Thyroid hormone synthesis	11/1258	74/8755	0.501943	0.882353
ko00640	Propanoate metabolism	1/207	31/8755	0.524337	0.692306			ko04925	Aldosterone synthesis and secretion	14/1258	96/8755	0.520663	0.882353
ko04668	TNF signaling pathway	3/207	118/8755	0.531666	0.692306			ko04211	Longevity regulating pathway	13/1258	89/8755	0.520711	0.882353
ko04670	Leukocyte transendothelial migration	3/207	118/8755	0.531666	0.692306			ko00513	Various types of N-glycan biosynthesis	6/1258	40/8755	0.522932	0.882353
ko00562	Inositol phosphate metabolism	2/207	76/8755	0.540104	0.694365			ko04960	Aldosterone-regulated sodium reabsorption	6/1258	40/8755	0.522932	0.882353
ko04630	JAK-STAT signaling pathway	4/207	163/8755	0.541147	0.694365			ko04270	Vascular smooth muscle contraction	20/1258	139/8755	0.534757	0.882353
ko04721	Synaptic vesicle cycle	2/207	78/8755	0.554217	0.698041			ko04972	Pancreatic secretion	15/1258	104/8755	0.536706	0.882353
ko04722	Neurotrophin signaling pathway	3/207	122/8755	0.554331	0.698041			ko04624	Toll and Imd signaling pathway	7/1258	48/8755	0.545785	0.882353
ko01040	Biosynthesis of unsaturated fatty acids	1/207	34/8755	0.557403	0.698041			ko04928	Parathyroid hormone synthesis, secretion and action	15/1258	105/8755	0.552601	0.882353
ko04662	B cell receptor signaling pathway	3/207	123/8755	0.559896	0.698041			ko04713	Circadian entrainment	14/1258	98/8755	0.553727	0.882353
ko04022	cGMP-PKG signaling pathway	4/207	169/8755	0.569913	0.700592			ko04914	Progesterone-mediated oocyte maturation	13/1258	91/8755	0.555008	0.882353
ko04064	NF-kappa B signaling pathway	4/207	169/8755	0.569913	0.700592			ko04139	Mitophagy - yeast	4/1258	27/8755	0.556711	0.882353
ko00983	Drug metabolism - other enzymes	2/207	82/8755	0.581519	0.709895			ko04261	Adrenergic signaling in cardiomyocytes	21/1258	148/8755	0.561353	0.882353
ko04218	Cellular senescence	4/207	173/8755	0.588528	0.710235			ko00100	Steroid biosynthesis	3/1258	20/8755	0.564037	0.882353
ko04066	HIF-1 signaling pathway	3/207	130/8755	0.597656	0.710235			ko00220	Arginine biosynthesis	3/1258	20/8755	0.564037	0.882353
ko04814	Motor proteins	4/207	175/8755	0.59766	0.710235			ko00600	Sphingolipid metabolism	8/1258	56/8755	0.565347	0.882353
ko03030	DNA replication	1/207	38/8755	0.597959	0.710235			ko04919	Thyroid hormone signaling pathway	17/1258	120/8755	0.565509	0.882353
ko04610	Complement and coagulation cascades	2/207	89/8755	0.626307	0.720709			ko04350	TGF-beta signaling pathway	15/1258	106/8755	0.568305	0.882353
ko04621	NOD-like receptor signaling pathway	4/207	183/8755	0.632959	0.720709			ko02010	ABC transporters	7/1258	49/8755	0.568831	0.882353
ko00260	Glycine, serine and threonine metabolism	1/207	42/8755	0.634814	0.720709			ko04912	GnRH signaling pathway	13/1258	92/8755	0.571821	0.882353
ko04742	Taste transduction	2/207	91/8755	0.638405	0.720709			ko00590	Arachidonic acid metabolism	11/1258	78/8755	0.576375	0.882353
ko04914	Progesterone-mediated oocyte maturation	2/207	91/8755	0.638405	0.720709			ko03450	Non-homologous end-joining	2/1258	13/8755	0.576694	0.882353
ko04613	Neutrophil extracellular trap formation	5/207	230/8755	0.638493	0.720709			ko04978	Mineral absorption	9/1258	64/8755	0.582518	0.882353
ko04210	Apoptosis	3/207	139/8755	0.643019	0.720709			ko04212	Longevity regulating pathway - worm	13/1258	93/8755	0.588377	0.882353
ko04727	GABAergic synapse	2/207	92/8755	0.644338	0.720709			ko04113	Meiosis - yeast	9/1258	65/8755	0.602096	0.882353
ko04514	Cell adhesion molecules	4/207	187/8755	0.64985	0.720709			ko00051	Fructose and mannose metabolism	5/1258	36/8755	0.605194	0.882353
ko04212	Longevity regulating pathway - worm	2/207	93/8755	0.650195	0.720709			ko00440	Phosphonate and phosphinate metabolism	1/1258	6/8755	0.605848	0.882353
ko04666	Fc gamma R-mediated phagocytosis	3/207	141/8755	0.652599	0.720709			ko04150	mTOR signaling pathway	22/1258	159/8755	0.611455	0.882353
ko04657	IL-17 signaling pathway	2/207	94/8755	0.655975	0.720709			ko00601	Glycosphingolipid biosynthesis - lacto and neolacto series	4/1258	29/8755	0.615829	0.882353
ko04975	Fat digestion and absorption	1/207	45/8755	0.660232	0.720881			ko00680	Methane metabolism	4/1258	29/8755	0.615829	0.882353
ko04015	Rap1 signaling pathway	5/207	239/8755	0.671846	0.727101			ko04012	ErbB signaling pathway	12/1258	88/8755	0.624518	0.882353
ko00565	Ether lipid metabolism	1/207	47/8755	0.67619	0.727101			ko00980	Metabolism of xenobiotics by cytochrome P450	8/1258	59/8755	0.627211	0.882353
ko00564	Glycerophospholipid metabolism	2/207	98/8755	0.678338	0.727101			ko04750	Inflammatory mediator regulation of TRP channels	15/1258	111/8755	0.643305	0.882353
ko04624	Toll and Imd signaling pathway	1/207	48/8755	0.683888	0.728608			ko04714	Thermogenesis	34/1258	249/8755	0.655565	0.882353
ko04660	T cell receptor signaling pathway	3/207	149/8755	0.689082	0.729719			ko00592	alpha-Linolenic acid metabolism	3/1258	23/8755	0.662191	0.882353
ko04310	Wnt signaling pathway	3/207	160/8755	0.734472	0.763752			ko03060	Protein export	3/1258	23/8755	0.662191	0.882353
ko03082	ATP-dependent chromatin remodeling	2/207	110/8755	0.738395	0.763752			ko00541	O-Antigen nucleotide sugar biosynthesis	1/1258	7/8755	0.662523	0.882353
ko04913	Ovarian steroidogenesis	1/207	56/8755	0.739258	0.763752			ko00930	Caprolactam degradation	1/1258	7/8755	0.662523	0.882353
ko04144	Endocytosis	5/207	260/8755	0.741552	0.763752			ko04971	Gastric acid secretion	10/1258	76/8755	0.668295	0.882353
ko04750	Inflammatory mediator regulation of TRP channels	2/207	111/8755	0.742943	0.763752			ko00350	Tyrosine metabolism	5/1258	39/8755	0.677897	0.882353
ko04672	Intestinal immune network for IgA production	2/207	112/8755	0.747424	0.763891			ko04727	GABAergic synapse	12/1258	92/8755	0.686932	0.882353
ko04145	Phagosome	4/207	216/8755	0.756577	0.765224			ko03430	Mismatch repair	3/1258	24/8755	0.691108	0.882353
ko04370	VEGF signaling pathway	1/207	59/8755	0.757435	0.765224			ko04024	cAMP signaling pathway	29/1258	218/8755	0.704217	0.882353
ko04650	Natural killer cell mediated cytotoxicity	3/207	170/8755	0.771077	0.774556			ko04391	Hippo signaling pathway - fly	9/1258	71/8755	0.708997	0.882353
ko00561	Glycerolipid metabolism	1/207	63/8755	0.779723	0.77879			ko00400	Phenylalanine, tyrosine and tryptophan biosynthesis	1/1258	8/8755	0.711053	0.882353
ko04213	Longevity regulating pathway - multiple species	1/207	66/8755	0.79509	0.786276			ko00740	Riboflavin metabolism	1/1258	8/8755	0.711053	0.882353
ko04380	Osteoclast differentiation	2/207	124/8755	0.796163	0.786276			ko04924	Renin secretion	9/1258	72/8755	0.724872	0.882353
ko04810	Regulation of actin cytoskeleton	4/207	233/8755	0.806479	0.792014			ko00982	Drug metabolism - cytochrome P450	7/1258	57/8755	0.729947	0.882353
ko04611	Platelet activation	2/207	129/8755	0.813902	0.794863			ko04927	Cortisol synthesis and secretion	8/1258	65/8755	0.734991	0.882353
ko04270	Vascular smooth muscle contraction	2/207	139/8755	0.845309	0.820975			ko03018	RNA degradation	11/1258	88/8755	0.736958	0.882353
ko03008	Ribosome biogenesis in eukaryotes	1/207	82/8755	0.860726	0.831354			ko04122	Sulfur relay system	1/1258	9/8755	0.75261	0.882353
ko04080	Neuroactive ligand-receptor interaction	6/207	364/8755	0.86674	0.832589			ko00053	Ascorbate and aldarate metabolism	2/1258	18/8755	0.753906	0.882353
ko04146	Peroxisome	1/207	87/8755	0.876575	0.83746			ko00910	Nitrogen metabolism	2/1258	18/8755	0.753906	0.882353
ko04060	Cytokine-cytokine receptor interaction	4/207	274/8755	0.893303	0.848828			ko04013	MAPK signaling pathway - fly	10/1258	83/8755	0.772523	0.882353
ko04217	Necroptosis	2/207	163/8755	0.902027	0.851127			ko00430	Taurine and hypotaurine metabolism	2/1258	19/8755	0.780521	0.882353
ko03015	mRNA surveillance pathway	1/207	98/8755	0.905405	0.851127			ko00670	One carbon pool by folate	2/1258	19/8755	0.780521	0.882353
ko03013	Nucleocytoplasmic transport	1/207	117/8755	0.940303	0.879231			ko00562	Inositol phosphate metabolism	9/1258	76/8755	0.782504	0.882353
ko04014	Ras signaling pathway	3/207	262/8755	0.950518	0.88408			ko04310	Wnt signaling pathway	20/1258	160/8755	0.783568	0.882353
ko04142	Lysosome	1/207	137/8755	0.963269	0.891224			ko04341	Hedgehog signaling pathway - fly	3/1258	28/8755	0.788138	0.882353
ko03040	Spliceosome	1/207	147/8755	0.9712	0.893857			ko03260	Virion - Human immunodeficiency virus	1/1258	10/8755	0.788194	0.882353
ko04141	Protein processing in endoplasmic reticulum	1/207	172/8755	0.984342	0.900188			ko04120	Ubiquitin mediated proteolysis	19/1258	153/8755	0.788461	0.882353
ko04062	Chemokine signaling pathway	1/207	184/8755	0.988321	0.900188			ko04973	Carbohydrate digestion and absorption	5/1258	45/8755	0.794648	0.882353
ko03010	Ribosome	2/207	346/8755	0.997916	0.901484			ko04724	Glutamatergic synapse	14/1258	116/8755	0.798285	0.882353
ko04740	Olfactory transduction	8/207	1374/8755	1	0.901484			ko00561	Glycerolipid metabolism	7/1258	63/8755	0.819837	0.882353
								ko04911	Insulin secretion	10/1258	87/8755	0.820522	0.882353
								ko04141	Protein processing in endoplasmic reticulum	21/1258	172/8755	0.821782	0.882353
								ko04340	Hedgehog signaling pathway	5/1258	47/8755	0.825257	0.882353
								ko00790	Folate biosynthesis	3/1258	30/8755	0.826303	0.882353
								ko04728	Dopaminergic synapse	16/1258	135/8755	0.832168	0.882353
								ko04913	Ovarian steroidogenesis	6/1258	56/8755	0.834741	0.882353
								ko04110	Cell cycle	18/1258	151/8755	0.836998	0.882353
								ko04964	Proximal tubule bicarbonate reclamation	2/1258	22/8755	0.845743	0.882353
								ko04213	Longevity regulating pathway - multiple species	7/1258	66/8755	0.855078	0.882353
								ko00630	Glyoxylate and dicarboxylate metabolism	3/1258	32/8755	0.858424	0.882353
								ko03440	Homologous recombination	4/1258	41/8755	0.859951	0.882353
								ko04520	Adherens junction	10/1258	91/8755	0.860431	0.882353
								ko03040	Spliceosome	17/1258	147/8755	0.865074	0.882353
								ko04114	Oocyte meiosis	13/1258	117/8755	0.876243	0.882353
								ko04922	Glucagon signaling pathway	11/1258	101/8755	0.876681	0.882353
								ko03083	Polycomb repressive complex	8/1258	77/8755	0.881269	0.882353
								ko00950	Isoquinoline alkaloid biosynthesis	1/1258	14/8755	0.886216	0.882353
								ko04111	Cell cycle - yeast	8/1258	78/8755	0.889665	0.882353
								ko04140	Autophagy - animal	17/1258	151/8755	0.891035	0.882353
								ko04320	Dorso-ventral axis formation	2/1258	25/8755	0.89285	0.882353
								ko04977	Vitamin digestion and absorption	2/1258	25/8755	0.89285	0.882353
								ko04070	Phosphatidylinositol signaling system	10/1258	96/8755	0.900009	0.882353
								ko00604	Glycosphingolipid biosynthesis - ganglio series	1/1258	15/8755	0.902592	0.882353
								ko04726	Serotonergic synapse	13/1258	121/8755	0.902987	0.882353
								ko00071	Fatty acid degradation	4/1258	45/8755	0.904369	0.882353
								ko00280	Valine, leucine and isoleucine degradation	5/1258	54/8755	0.904412	0.882353
								ko00650	Butanoate metabolism	2/1258	26/8755	0.905316	0.882353
								ko03420	Nucleotide excision repair	6/1258	64/8755	0.913762	0.882353
								ko04966	Collecting duct acid secretion	2/1258	27/8755	0.916415	0.882353
								ko00563	Glycosylphosphatidylinositol (GPI)-anchor biosynthesis	2/1258	28/8755	0.926282	0.882353
								ko00730	Thiamine metabolism	1/1258	17/8755	0.928616	0.882353
								ko04626	Plant-pathogen interaction	1/1258	17/8755	0.928616	0.882353
								ko04216	Ferroptosis	4/1258	48/8755	0.928995	0.882353
								ko03082	ATP-dependent chromatin remodeling	11/1258	110/8755	0.932587	0.882353
								ko04214	Apoptosis - fly	5/1258	58/8755	0.933863	0.882353
								ko00860	Porphyrin metabolism	2/1258	29/8755	0.935043	0.882353
								ko04361	Axon regeneration	9/1258	95/8755	0.941966	0.882353
								ko04730	Long-term depression	5/1258	60/8755	0.945298	0.882353
								ko00061	Fatty acid biosynthesis	1/1258	19/8755	0.947692	0.882353
								ko00603	Glycosphingolipid biosynthesis - globo and isoglobo series	1/1258	19/8755	0.947692	0.882353
								ko00030	Pentose phosphate pathway	2/1258	31/8755	0.949688	0.882353
								ko00500	Starch and sucrose metabolism	2/1258	31/8755	0.949688	0.882353
								ko00770	Pantothenate and CoA biosynthesis	1/1258	20/8755	0.955224	0.882353
								ko02020	Two-component system	1/1258	20/8755	0.955224	0.882353
								ko00062	Fatty acid elongation	2/1258	32/8755	0.955772	0.882353
								ko00270	Cysteine and methionine metabolism	4/1258	53/8755	0.9576	0.882353
								ko04136	Autophagy - other	2/1258	33/8755	0.961148	0.882353
								ko04974	Protein digestion and absorption	10/1258	109/8755	0.961572	0.882353
								ko00620	Pyruvate metabolism	3/1258	44/8755	0.962311	0.882353
								ko03022	Basal transcription factors	3/1258	44/8755	0.962311	0.882353
								ko01040	Biosynthesis of unsaturated fatty acids	2/1258	34/8755	0.965894	0.882353
								ko04710	Circadian rhythm	2/1258	34/8755	0.965894	0.882353
								ko00785	Lipoic acid metabolism	1/1258	22/8755	0.967193	0.882353
								ko04080	Neuroactive ligand-receptor interaction	41/1258	364/8755	0.967408	0.882353
								ko00710	Carbon fixation in photosynthetic organisms	2/1258	35/8755	0.97008	0.882353
								ko04721	Synaptic vesicle cycle	6/1258	78/8755	0.976	0.882353
								ko00591	Linoleic acid metabolism	2/1258	37/8755	0.977015	0.882353
								ko04614	Renin-angiotensin system	2/1258	37/8755	0.977015	0.882353
								ko00830	Retinol metabolism	5/1258	70/8755	0.979848	0.882353
								ko00250	Alanine, aspartate and glutamate metabolism	2/1258	39/8755	0.982382	0.882353
								ko04744	Phototransduction	1/1258	26/8755	0.982392	0.882353
								ko04152	AMPK signaling pathway	11/1258	128/8755	0.982889	0.882353
								ko04720	Long-term potentiation	4/1258	64/8755	0.987287	0.882353
								ko00260	Glycine, serine and threonine metabolism	2/1258	42/8755	0.988222	0.882353
								ko04745	Phototransduction - fly	1/1258	30/8755	0.990553	0.882353
								ko03013	Nucleocytoplasmic transport	9/1258	117/8755	0.990987	0.882353
								ko03015	mRNA surveillance pathway	7/1258	98/8755	0.991219	0.882353
								ko00640	Propanoate metabolism	1/1258	31/8755	0.991915	0.882353
								ko00310	Lysine degradation	4/1258	68/8755	0.991956	0.882353
								ko04138	Autophagy - yeast	5/1258	80/8755	0.99307	0.882353
								ko00970	Aminoacyl-tRNA biosynthesis	2/1258	46/8755	0.993158	0.882353
								ko00020	Citrate cycle (TCA cycle)	1/1258	33/8755	0.994079	0.882353
								ko00380	Tryptophan metabolism	2/1258	52/8755	0.997006	0.882353
								ko04961	Endocrine and other factor-regulated calcium reabsorption	1/1258	58/8755	0.99988	0.882353
								ko00140	Steroid hormone biosynthesis	1/1258	67/8755	0.999971	0.882353
								ko04742	Taste transduction	2/1258	91/8755	0.999989	0.882353
								ko04740	Olfactory transduction	6/1258	1374/8755	1	0.882353

## Sheet: 626D
id	Description	Significant	Annotated	Pvalue	Qvalue			id	Description	Significant	Annotated	Pvalue	Qvalue		down	Up
ko04610	Complement and coagulation cascades	41/324	89/8755	1.31467e-35	2.15882e-33			ko04151	PI3K-Akt signaling pathway	85/1005	398/8755	5.32694e-09	8.86706e-07		34	68
ko00140	Steroid hormone biosynthesis	30/324	67/8755	8.6046e-26	7.06483e-24			ko04360	Axon guidance	49/1005	185/8755	9.91025e-09	8.86706e-07
ko00830	Retinol metabolism	27/324	70/8755	3.26371e-21	1.78645e-19			ko04512	ECM-receptor interaction	26/1005	88/8755	3.37695e-06	0.000157083
ko04979	Cholesterol metabolism	18/324	50/8755	6.53828e-14	2.16761e-12			ko04361	Axon regeneration	27/1005	95/8755	4.97969e-06	0.000157083
ko00982	Drug metabolism - cytochrome P450	19/324	57/8755	6.6001e-14	2.16761e-12			ko04064	NF-kappa B signaling pathway	40/1005	169/8755	5.06066e-06	0.000157083
ko00591	Linoleic acid metabolism	15/324	37/8755	1.08687e-12	2.9746e-11			ko04662	B cell receptor signaling pathway	32/1005	123/8755	5.50857e-06	0.000157083
ko00120	Primary bile acid biosynthesis	11/324	18/8755	3.80841e-12	8.93402e-11			ko04926	Relaxin signaling pathway	34/1005	135/8755	6.14471e-06	0.000157083
ko00980	Metabolism of xenobiotics by cytochrome P450	17/324	59/8755	2.04168e-11	4.19082e-10			ko04072	Phospholipase D signaling pathway	44/1005	196/8755	7.56901e-06	0.000169307
ko04976	Bile secretion	19/324	81/8755	6.9792e-11	1.2734e-09			ko04713	Circadian entrainment	27/1005	98/8755	9.42753e-06	0.000187448
ko03320	PPAR signaling pathway	17/324	85/8755	9.77582e-09	1.60529e-07			ko04391	Hippo signaling pathway - fly	21/1005	71/8755	2.86321e-05	0.000478975
ko00590	Arachidonic acid metabolism	14/324	78/8755	8.18923e-07	1.22251e-05			ko04814	Motor proteins	39/1005	175/8755	2.94429e-05	0.000478975
ko00983	Drug metabolism - other enzymes	14/324	82/8755	1.5382e-06	2.1049e-05			ko04725	Cholinergic synapse	29/1005	116/8755	3.38544e-05	0.000504847
ko00220	Arginine biosynthesis	7/324	20/8755	4.55725e-06	5.75653e-05			ko04340	Hedgehog signaling pathway	16/1005	47/8755	3.81807e-05	0.000525564
ko04146	Peroxisome	12/324	87/8755	7.87203e-05	0.000923336			ko04062	Chemokine signaling pathway	39/1005	184/8755	9.50054e-05	0.00121435
ko00260	Glycine, serine and threonine metabolism	8/324	42/8755	0.000126664	0.00138664			ko04924	Renin secretion	20/1005	72/8755	0.000117184	0.00139798
ko04726	Serotonergic synapse	14/324	121/8755	0.000143813	0.00147597			ko04921	Oxytocin signaling pathway	34/1005	155/8755	0.000130586	0.00145051
ko00340	Histidine metabolism	6/324	24/8755	0.000187559	0.00181172			ko04371	Apelin signaling pathway	32/1005	143/8755	0.000137799	0.00145051
ko01040	Biosynthesis of unsaturated fatty acids	7/324	34/8755	0.000202247	0.00184506			ko04110	Cell cycle	33/1005	151/8755	0.000175711	0.00174683
ko00053	Ascorbate and aldarate metabolism	5/324	18/8755	0.000387292	0.00334723			ko04320	Dorso-ventral axis formation	10/1005	25/8755	0.000245368	0.00225293
ko00350	Tyrosine metabolism	7/324	39/8755	0.000493297	0.00398653			ko04611	Platelet activation	29/1005	129/8755	0.000256804	0.00225293
ko00430	Taurine and hypotaurine metabolism	5/324	19/8755	0.000509815	0.00398653			ko04935	Growth hormone synthesis, secretion and action	27/1005	117/8755	0.000264388	0.00225293
ko00860	Porphyrin metabolism	6/324	29/8755	0.00056617	0.00422595			ko04390	Hippo signaling pathway	33/1005	155/8755	0.000293781	0.00238246
ko00100	Steroid biosynthesis	5/324	20/8755	0.000659344	0.00470745			ko04668	TNF signaling pathway	27/1005	118/8755	0.000306216	0.00238246
ko04975	Fat digestion and absorption	7/324	45/8755	0.00120344	0.0082341			ko04640	Hematopoietic cell lineage	30/1005	138/8755	0.000375007	0.00279611
ko00380	Tryptophan metabolism	7/324	52/8755	0.00284451	0.0186839			ko04070	Phosphatidylinositol signaling system	23/1005	96/8755	0.000417493	0.00298837
ko00270	Cysteine and methionine metabolism	7/324	53/8755	0.00317577	0.0200575			ko04010	MAPK signaling pathway	55/1005	307/8755	0.000463786	0.00319205
ko04913	Ovarian steroidogenesis	7/324	56/8755	0.00434789	0.0264433			ko04392	Hippo signaling pathway - multiple species	10/1005	27/8755	0.000510827	0.00328398
ko00480	Glutathione metabolism	8/324	73/8755	0.00534535	0.0313487			ko04218	Cellular senescence	35/1005	173/8755	0.000538796	0.00328398
ko00040	Pentose and glucuronate interconversions	4/324	21/8755	0.00668939	0.0378782			ko04810	Regulation of actin cytoskeleton	44/1005	233/8755	0.000542233	0.00328398
ko04212	Longevity regulating pathway - worm	9/324	93/8755	0.00730325	0.0399757			ko04666	Fc gamma R-mediated phagocytosis	30/1005	141/8755	0.00055055	0.00328398
ko04750	Inflammatory mediator regulation of TRP channels	10/324	111/8755	0.00790455	0.0403942			ko04261	Adrenergic signaling in cardiomyocytes	31/1005	148/8755	0.000594881	0.00343395
ko00360	Phenylalanine metabolism	4/324	22/8755	0.00794175	0.0403942			ko04540	Gap junction	21/1005	87/8755	0.000659036	0.00357392
ko04216	Ferroptosis	6/324	48/8755	0.00811768	0.0403942			ko04928	Parathyroid hormone synthesis, secretion and action	24/1005	105/8755	0.000659073	0.00357392
ko04978	Mineral absorption	7/324	64/8755	0.00906324	0.0437729			ko00562	Inositol phosphate metabolism	19/1005	76/8755	0.000740505	0.00382903
ko04977	Vitamin digestion and absorption	4/324	25/8755	0.0125903	0.0590701			ko00514	Other types of O-glycan biosynthesis	13/1005	43/8755	0.000748913	0.00382903
ko00250	Alanine, aspartate and glutamate metabolism	5/324	39/8755	0.0137959	0.0629288			ko04510	Focal adhesion	39/1005	203/8755	0.000779158	0.00387301
ko00232	Caffeine metabolism	2/324	6/8755	0.0185542	0.0823457			ko04071	Sphingolipid signaling pathway	27/1005	126/8755	0.000911034	0.00440614
ko04918	Thyroid hormone synthesis	7/324	74/8755	0.019226	0.0830819			ko04144	Endocytosis	47/1005	260/8755	0.000962859	0.00453424
ko00401	Novobiocin biosynthesis	1/324	1/8755	0.0370074	0.155821			ko04722	Neurotrophin signaling pathway	26/1005	122/8755	0.00122367	0.00561469
ko00750	Vitamin B6 metabolism	2/324	9/8755	0.0413817	0.169883			ko04068	FoxO signaling pathway	27/1005	129/8755	0.00132274	0.00591754
ko04350	TGF-beta signaling pathway	8/324	106/8755	0.0424215	0.169904			ko00310	Lysine degradation	17/1005	68/8755	0.00138241	0.00602659
ko00130	Ubiquinone and other terpenoid-quinone biosynthesis	2/324	12/8755	0.0705528	0.275845			ko04660	T cell receptor signaling pathway	30/1005	149/8755	0.00141448	0.00602659
ko00071	Fatty acid degradation	4/324	45/8755	0.0838661	0.320272			ko04650	Natural killer cell mediated cytotoxicity	33/1005	170/8755	0.00160161	0.00666523
ko00950	Isoquinoline alkaloid biosynthesis	2/324	14/8755	0.0927177	0.346028			ko04672	Intestinal immune network for IgA production	24/1005	112/8755	0.0017149	0.00697448
ko00500	Starch and sucrose metabolism	3/324	31/8755	0.105526	0.385076			ko04971	Gastric acid secretion	18/1005	76/8755	0.0019633	0.00780726
ko00062	Fatty acid elongation	3/324	32/8755	0.113415	0.398219			ko04211	Longevity regulating pathway	20/1005	89/8755	0.00223348	0.00868859
ko00190	Oxidative phosphorylation	9/324	153/8755	0.113977	0.398219			ko04730	Long-term depression	15/1005	60/8755	0.00259216	0.00986935
ko00999	Biosynthesis of various plant secondary metabolites	1/324	4/8755	0.140036	0.475054			ko04111	Cell cycle - yeast	18/1005	78/8755	0.00266997	0.00995385
ko00910	Nitrogen metabolism	2/324	18/8755	0.141755	0.475054			ko04022	cGMP-PKG signaling pathway	32/1005	169/8755	0.00282397	0.0103131
ko04723	Retrograde endocannabinoid signaling	9/324	164/8755	0.154138	0.498247			ko04115	p53 signaling pathway	17/1005	74/8755	0.0036413	0.013032
ko00670	One carbon pool by folate	2/324	19/8755	0.154744	0.498247			ko04210	Apoptosis	27/1005	139/8755	0.00404658	0.0141985
ko00760	Nicotinate and nicotinamide metabolism	3/324	38/8755	0.164911	0.520771			ko04664	Fc epsilon RI signaling pathway	23/1005	113/8755	0.00421612	0.0145089
ko00524	Neomycin, kanamycin and gentamicin biosynthesis	1/324	5/8755	0.171876	0.532524			ko04214	Apoptosis - fly	14/1005	58/8755	0.00500011	0.0168822
ko04964	Proximal tubule bicarbonate reclamation	2/324	22/8755	0.194876	0.592606			ko00532	Glycosaminoglycan biosynthesis - chondroitin sulfate / dermatan sulfate	7/1005	20/8755	0.00517266	0.0171414
ko00470	D-Amino acid metabolism	1/324	6/8755	0.20254	0.593914			ko04728	Dopaminergic synapse	26/1005	135/8755	0.00532521	0.0173261
ko00960	Tropane, piperidine and pyridine alkaloid biosynthesis	1/324	6/8755	0.20254	0.593914			ko04014	Ras signaling pathway	44/1005	262/8755	0.00580354	0.0185451
ko04714	Thermogenesis	12/324	249/8755	0.212157	0.607131			ko04330	Notch signaling pathway	13/1005	54/8755	0.00687411	0.0215808
ko04060	Cytokine-cytokine receptor interaction	13/324	274/8755	0.21546	0.607131			ko04020	Calcium signaling pathway	51/1005	316/8755	0.00700909	0.0216251
ko04927	Cortisol synthesis and secretion	4/324	65/8755	0.219526	0.607131			ko04912	GnRH signaling pathway	19/1005	92/8755	0.00752242	0.0224553
ko00620	Pyruvate metabolism	3/324	44/8755	0.221836	0.607131			ko04514	Cell adhesion molecules	33/1005	187/8755	0.00752912	0.0224553
ko00930	Caprolactam degradation	1/324	7/8755	0.232072	0.624732			ko04350	TGF-beta signaling pathway	21/1005	106/8755	0.00835978	0.0245239
ko00650	Butanoate metabolism	2/324	26/8755	0.249984	0.662098			ko04918	Thyroid hormone synthesis	16/1005	74/8755	0.00870345	0.0251203
ko00400	Phenylalanine, tyrosine and tryptophan biosynthesis	1/324	8/8755	0.260514	0.679033			ko04726	Serotonergic synapse	23/1005	121/8755	0.00989611	0.0281093
ko04145	Phagosome	10/324	216/8755	0.278538	0.714671			ko04550	Signaling pathways regulating pluripotency of stem cells	26/1005	142/8755	0.0103826	0.0290304
ko02024	Quorum sensing	1/324	9/8755	0.287905	0.72499			ko04013	MAPK signaling pathway - fly	17/1005	83/8755	0.012048	0.0331687
ko00790	Folate biosynthesis	2/324	30/8755	0.305487	0.72499			ko04625	C-type lectin receptor signaling pathway	21/1005	112/8755	0.0154596	0.0419159
ko00521	Streptomycin biosynthesis	1/324	10/8755	0.314285	0.72499			ko04621	NOD-like receptor signaling pathway	31/1005	183/8755	0.0165316	0.0441534
ko03260	Virion - Human immunodeficiency virus	1/324	10/8755	0.314285	0.72499			ko03250	Viral life cycle - HIV-1	13/1005	60/8755	0.016805	0.0442236
ko03264	Virion - Flavivirus	1/324	10/8755	0.314285	0.72499			ko04012	ErbB signaling pathway	17/1005	88/8755	0.021011	0.0544909
ko04922	Glucagon signaling pathway	5/324	101/8755	0.318743	0.72499			ko04145	Phagosome	35/1005	216/8755	0.0215667	0.055133
ko00052	Galactose metabolism	2/324	31/8755	0.319277	0.72499			ko04724	Glutamatergic synapse	21/1005	116/8755	0.0223785	0.0555897
ko00280	Valine, leucine and isoleucine degradation	3/324	54/8755	0.322817	0.72499			ko04970	Salivary secretion	16/1005	82/8755	0.0226187	0.0555897
ko00330	Arginine and proline metabolism	3/324	54/8755	0.322817	0.72499			ko04015	Rap1 signaling pathway	38/1005	239/8755	0.0226773	0.0555897
ko04721	Synaptic vesicle cycle	4/324	78/8755	0.32671	0.72499			ko04916	Melanogenesis	18/1005	96/8755	0.0237892	0.0575273
ko00630	Glyoxylate and dicarboxylate metabolism	2/324	32/8755	0.333001	0.729098			ko03083	Polycomb repressive complex	15/1005	77/8755	0.0271	0.0646596
ko04066	HIF-1 signaling pathway	6/324	130/8755	0.349954	0.756134			ko04520	Adherens junction	17/1005	91/8755	0.0284186	0.0660446
ko04810	Regulation of actin cytoskeleton	10/324	233/8755	0.361307	0.770525			ko04914	Progesterone-mediated oocyte maturation	17/1005	91/8755	0.0284186	0.0660446
ko04061	Viral protein interaction with cytokine and cytokine receptor	4/324	85/8755	0.386071	0.804366			ko04530	Tight junction	28/1005	170/8755	0.0306248	0.0699999
ko00051	Fructose and mannose metabolism	2/324	36/8755	0.386972	0.804366			ko04113	Meiosis - yeast	13/1005	65/8755	0.0312941	0.0699999
ko04911	Insulin secretion	4/324	87/8755	0.402961	0.82007			ko04927	Cortisol synthesis and secretion	13/1005	65/8755	0.0312941	0.0699999
ko03010	Ribosome	14/324	346/8755	0.404515	0.82007			ko04152	AMPK signaling pathway	22/1005	128/8755	0.0337861	0.0746411
ko00561	Glycerolipid metabolism	3/324	63/8755	0.414212	0.829488			ko04915	Estrogen signaling pathway	23/1005	137/8755	0.0387362	0.0845335
ko00604	Glycosphingolipid biosynthesis - ganglio series	1/324	15/8755	0.432268	0.83227			ko04974	Protein digestion and absorption	19/1005	109/8755	0.0407749	0.0879104
ko00450	Selenocompound metabolism	1/324	17/8755	0.473582	0.83227			ko04380	Osteoclast differentiation	21/1005	124/8755	0.0430796	0.0917735
ko00564	Glycerophospholipid metabolism	4/324	98/8755	0.493665	0.83227			ko04114	Oocyte meiosis	20/1005	117/8755	0.0436913	0.0919817
ko00061	Fatty acid biosynthesis	1/324	19/8755	0.511899	0.83227			ko04060	Cytokine-cytokine receptor interaction	41/1005	274/8755	0.044444	0.0924784
ko04152	AMPK signaling pathway	5/324	128/8755	0.515729	0.83227			ko04745	Phototransduction - fly	7/1005	30/8755	0.049312	0.101428
ko04611	Platelet activation	5/324	129/8755	0.522681	0.83227			ko04630	JAK-STAT signaling pathway	26/1005	163/8755	0.0508015	0.103305
ko00565	Ether lipid metabolism	2/324	47/8755	0.523725	0.83227			ko03450	Non-homologous end-joining	4/1005	13/8755	0.0528833	0.106329
ko00532	Glycosaminoglycan biosynthesis - chondroitin sulfate / dermatan sulfate	1/324	20/8755	0.530002	0.83227			ko04024	cAMP signaling pathway	33/1005	218/8755	0.0578645	0.115052
ko00770	Pantothenate and CoA biosynthesis	1/324	20/8755	0.530002	0.83227			ko03265	Virion - Lyssavirus	2/1005	4/8755	0.0674421	0.132622
ko02020	Two-component system	1/324	20/8755	0.530002	0.83227			ko03460	Fanconi anemia pathway	10/1005	52/8755	0.0687528	0.133224
ko00010	Glycolysis / Gluconeogenesis	3/324	76/8755	0.537997	0.83227			ko04911	Insulin secretion	15/1005	87/8755	0.0692376	0.133224
ko02010	ABC transporters	2/324	49/8755	0.546323	0.83227			ko03082	ATP-dependent chromatin remodeling	18/1005	110/8755	0.0760492	0.144584
ko04917	Prolactin signaling pathway	3/324	77/8755	0.546906	0.83227			ko00512	Mucin type O-glycan biosynthesis	7/1005	33/8755	0.0767572	0.144584
ko00520	Amino sugar and nucleotide sugar metabolism	2/324	51/8755	0.568162	0.83227			ko04972	Pancreatic secretion	17/1005	104/8755	0.0835998	0.155833
ko00592	alpha-Linolenic acid metabolism	1/324	23/8755	0.580391	0.83227			ko00230	Purine metabolism	21/1005	136/8755	0.0959758	0.177058
ko04270	Vascular smooth muscle contraction	5/324	139/8755	0.589622	0.83227			ko04727	GABAergic synapse	15/1005	92/8755	0.101343	0.185053
ko04970	Salivary secretion	3/324	82/8755	0.589902	0.83227			ko00625	Chloroalkane and chloroalkene degradation	2/1005	5/8755	0.103994	0.187975
ko00900	Terpenoid backbone biosynthesis	1/324	26/8755	0.625393	0.83227			ko04929	GnRH secretion	11/1005	64/8755	0.110789	0.198254
ko04744	Phototransduction	1/324	26/8755	0.625393	0.83227			ko04270	Vascular smooth muscle contraction	21/1005	139/8755	0.113864	0.201389
ko04935	Growth hormone synthesis, secretion and action	4/324	117/8755	0.634242	0.83227			ko09113	Global maps only	1/1005	1/8755	0.114792	0.201389
ko04512	ECM-receptor interaction	3/324	88/8755	0.637916	0.83227			ko04213	Longevity regulating pathway - multiple species	11/1005	66/8755	0.13029	0.22611
ko04966	Collecting duct acid secretion	1/324	27/8755	0.639298	0.83227			ko04750	Inflammatory mediator regulation of TRP channels	17/1005	111/8755	0.131471	0.22611
ko04261	Adrenergic signaling in cardiomyocytes	5/324	148/8755	0.645235	0.83227			ko04620	Toll-like receptor signaling pathway	15/1005	96/8755	0.132674	0.22611
ko00563	Glycosylphosphatidylinositol (GPI)-anchor biosynthesis	1/324	28/8755	0.652688	0.83227			ko04919	Thyroid hormone signaling pathway	18/1005	120/8755	0.142048	0.239387
ko00601	Glycosphingolipid biosynthesis - lacto and neolacto series	1/324	29/8755	0.665582	0.83227			ko04613	Neutrophil extracellular trap formation	32/1005	230/8755	0.143139	0.239387
ko00680	Methane metabolism	1/324	29/8755	0.665582	0.83227			ko03015	mRNA surveillance pathway	15/1005	98/8755	0.150186	0.248847
ko04727	GABAergic synapse	3/324	92/8755	0.667674	0.83227			ko04120	Ubiquitin mediated proteolysis	22/1005	153/8755	0.156639	0.257158
ko04361	Axon regeneration	3/324	95/8755	0.688799	0.83227			ko00670	One carbon pool by folate	4/1005	19/8755	0.166401	0.2707
ko00030	Pentose phosphate pathway	1/324	31/8755	0.689957	0.83227			ko04061	Viral protein interaction with cytokine and cytokine receptor	13/1005	85/8755	0.172324	0.27781
ko04929	GnRH secretion	2/324	64/8755	0.691442	0.83227			ko04922	Glucagon signaling pathway	15/1005	101/8755	0.178659	0.285286
ko04925	Aldosterone synthesis and secretion	3/324	96/8755	0.695614	0.83227			ko04723	Retrograde endocannabinoid signaling	23/1005	164/8755	0.18015	0.285286
ko04080	Neuroactive ligand-receptor interaction	12/324	364/8755	0.70211	0.83227			ko04710	Circadian rhythm	6/1005	34/8755	0.188843	0.29643
ko04213	Longevity regulating pathway - multiple species	2/324	66/8755	0.707603	0.83227			ko04670	Leukocyte transendothelial migration	17/1005	118/8755	0.192284	0.299206
ko00310	Lysine degradation	2/324	68/8755	0.723053	0.83227			ko04962	Vasopressin-regulated water reabsorption	7/1005	42/8755	0.201162	0.308739
ko04130	SNARE interactions in vesicular transport	1/324	34/8755	0.723237	0.83227			ko04923	Regulation of lipolysis in adipocytes	9/1005	57/8755	0.201861	0.308739
ko04710	Circadian rhythm	1/324	34/8755	0.723237	0.83227			ko04215	Apoptosis - multiple species	6/1005	35/8755	0.2074	0.312581
ko04217	Necroptosis	5/324	163/8755	0.726817	0.83227			ko04925	Aldosterone synthesis and secretion	14/1005	96/8755	0.207867	0.312581
ko04630	JAK-STAT signaling pathway	5/324	163/8755	0.726817	0.83227			ko04658	Th1 and Th2 cell differentiation	16/1005	112/8755	0.210897	0.314495
ko00710	Carbon fixation in photosynthetic organisms	1/324	35/8755	0.733519	0.83227			ko00073	Cutin, suberine and wax biosynthesis	1/1005	2/8755	0.216418	0.320061
ko04972	Pancreatic secretion	3/324	104/8755	0.746104	0.83227			ko04973	Carbohydrate digestion and absorption	7/1005	45/8755	0.253928	0.372457
ko00230	Purine metabolism	4/324	136/8755	0.747066	0.83227			ko04917	Prolactin signaling pathway	11/1005	77/8755	0.265788	0.386683
ko04910	Insulin signaling pathway	4/324	136/8755	0.747066	0.83227			ko04140	Autophagy - animal	20/1005	151/8755	0.281038	0.405572
ko04614	Renin-angiotensin system	1/324	37/8755	0.752955	0.83227			ko00534	Glycosaminoglycan biosynthesis - heparan sulfate / heparin	4/1005	24/8755	0.294236	0.421222
ko04613	Neutrophil extracellular trap formation	7/324	230/8755	0.753631	0.83227			ko00903	Limonene degradation	1/1005	3/8755	0.306387	0.428012
ko04960	Aldosterone-regulated sodium reabsorption	1/324	40/8755	0.779491	0.83227			ko00981	Insect hormone biosynthesis	1/1005	3/8755	0.306387	0.428012
ko04111	Cell cycle - yeast	2/324	78/8755	0.790294	0.83227			ko02026	Biofilm formation - Escherichia coli	1/1005	3/8755	0.306387	0.428012
ko04962	Vasopressin-regulated water reabsorption	1/324	42/8755	0.795583	0.83227			ko04624	Toll and Imd signaling pathway	7/1005	48/8755	0.310204	0.428012
ko04724	Glutamatergic synapse	3/324	116/8755	0.809065	0.83227			ko04720	Long-term potentiation	9/1005	64/8755	0.310938	0.428012
ko04973	Carbohydrate digestion and absorption	1/324	45/8755	0.817552	0.83227			ko03260	Virion - Human immunodeficiency virus	2/1005	10/8755	0.32147	0.439048
ko04260	Cardiac muscle contraction	2/324	86/8755	0.83331	0.83227			ko04976	Bile secretion	11/1005	81/8755	0.323862	0.439048
ko04624	Toll and Imd signaling pathway	1/324	48/8755	0.837167	0.83227			ko03440	Homologous recombination	6/1005	41/8755	0.329068	0.442751
ko04211	Longevity regulating pathway	2/324	89/8755	0.847278	0.83227			ko00240	Pyrimidine metabolism	8/1005	59/8755	0.364966	0.485767
ko03410	Base excision repair	1/324	53/8755	0.865297	0.83227			ko04150	mTOR signaling pathway	20/1005	159/8755	0.366468	0.485767
ko04620	Toll-like receptor signaling pathway	2/324	96/8755	0.875828	0.83227			ko04310	Wnt signaling pathway	20/1005	160/8755	0.377518	0.496734
ko04022	cGMP-PKG signaling pathway	4/324	169/8755	0.877285	0.83227			ko00999	Biosynthesis of various plant secondary metabolites	1/1005	4/8755	0.386035	0.504233
ko00600	Sphingolipid metabolism	1/324	56/8755	0.879791	0.83227			ko04910	Insulin signaling pathway	17/1005	136/8755	0.392616	0.506295
ko00240	Pyrimidine metabolism	1/324	59/8755	0.89273	0.83227			ko03022	Basal transcription factors	6/1005	44/8755	0.393272	0.506295
ko03250	Viral life cycle - HIV-1	1/324	60/8755	0.896727	0.83227			ko00051	Fructose and mannose metabolism	5/1005	36/8755	0.398427	0.509267
ko04730	Long-term depression	1/324	60/8755	0.896727	0.83227			ko04341	Hedgehog signaling pathway - fly	4/1005	28/8755	0.403404	0.510002
ko04550	Signaling pathways regulating pluripotency of stem cells	3/324	142/8755	0.901492	0.83227			ko00100	Steroid biosynthesis	3/1005	20/8755	0.407552	0.510002
ko04514	Cell adhesion molecules	4/324	187/8755	0.920203	0.83227			ko00770	Pantothenate and CoA biosynthesis	3/1005	20/8755	0.407552	0.510002
ko04622	RIG-I-like receptor signaling pathway	1/324	67/8755	0.920841	0.83227			ko04217	Necroptosis	20/1005	163/8755	0.410943	0.510675
ko04625	C-type lectin receptor signaling pathway	2/324	112/8755	0.923598	0.83227			ko04138	Autophagy - yeast	10/1005	80/8755	0.43813	0.538807
ko04924	Renin secretion	1/324	72/8755	0.934544	0.83227			ko00040	Pentose and glucuronate interconversions	3/1005	21/8755	0.439604	0.538807
ko04114	Oocyte meiosis	2/324	117/8755	0.934563	0.83227			ko00524	Neomycin, kanamycin and gentamicin biosynthesis	1/1005	5/8755	0.456545	0.552011
ko04115	p53 signaling pathway	1/324	74/8755	0.939338	0.83227			ko03267	Virion - Adenovirus	1/1005	5/8755	0.456545	0.552011
ko04920	Adipocytokine signaling pathway	1/324	74/8755	0.939338	0.83227			ko04913	Ovarian steroidogenesis	7/1005	56/8755	0.466402	0.560144
ko00562	Inositol phosphate metabolism	1/324	76/8755	0.943782	0.83227			ko00531	Glycosaminoglycan degradation	3/1005	22/8755	0.470965	0.561853
ko04020	Calcium signaling pathway	7/324	316/8755	0.951839	0.83227			ko04742	Taste transduction	11/1005	91/8755	0.476135	0.564259
ko04530	Tight junction	3/324	170/8755	0.954215	0.83227			ko02010	ABC transporters	6/1005	49/8755	0.499038	0.58751
ko03008	Ribosome biogenesis in eukaryotes	1/324	82/8755	0.955259	0.83227			ko04961	Endocrine and other factor-regulated calcium reabsorption	7/1005	58/8755	0.50471	0.589822
ko04013	MAPK signaling pathway - fly	1/324	83/8755	0.95693	0.83227			ko04622	RIG-I-like receptor signaling pathway	8/1005	67/8755	0.509576	0.589822
ko04814	Motor proteins	3/324	175/8755	0.960261	0.83227			ko04142	Lysosome	16/1005	137/8755	0.51089	0.589822
ko04151	PI3K-Akt signaling pathway	9/324	398/8755	0.962908	0.83227			ko04657	IL-17 signaling pathway	11/1005	94/8755	0.521217	0.597888
ko04728	Dopaminergic synapse	2/324	135/8755	0.962927	0.83227			ko04066	HIF-1 signaling pathway	15/1005	130/8755	0.53293	0.601273
ko04540	Gap junction	1/324	87/8755	0.963016	0.83227			ko04260	Cardiac muscle contraction	10/1005	86/8755	0.533247	0.601273
ko04914	Progesterone-mediated oocyte maturation	1/324	91/8755	0.968244	0.83227			ko00020	Citrate cycle (TCA cycle)	4/1005	33/8755	0.534248	0.601273
ko04062	Chemokine signaling pathway	3/324	184/8755	0.969301	0.83227			ko04623	Cytosolic DNA-sensing pathway	8/1005	69/8755	0.544348	0.60881
ko04360	Axon guidance	3/324	185/8755	0.970176	0.83227			ko01040	Biosynthesis of unsaturated fatty acids	4/1005	34/8755	0.558724	0.617174
ko04070	Phosphatidylinositol signaling system	1/324	96/8755	0.973755	0.83227			ko04130	SNARE interactions in vesicular transport	4/1005	34/8755	0.558724	0.617174
ko04916	Melanogenesis	1/324	96/8755	0.973755	0.83227			ko00541	O-Antigen nucleotide sugar biosynthesis	1/1005	7/8755	0.574222	0.630401
ko04072	Phospholipase D signaling pathway	3/324	196/8755	0.97837	0.83227			ko00330	Arginine and proline metabolism	6/1005	54/8755	0.59766	0.652133
ko04390	Hippo signaling pathway	2/324	155/8755	0.980601	0.83227			ko00460	Cyanoamino acid metabolism	1/1005	8/8755	0.623136	0.672065
ko04928	Parathyroid hormone synthesis, secretion and action	1/324	105/8755	0.981383	0.83227			ko04920	Adipocytokine signaling pathway	8/1005	74/8755	0.62642	0.672065
ko04510	Focal adhesion	3/324	203/8755	0.982418	0.83227			ko04614	Renin-angiotensin system	4/1005	37/8755	0.627713	0.672065
ko04612	Antigen processing and presentation	1/324	107/8755	0.982751	0.83227			ko04212	Longevity regulating pathway - worm	10/1005	93/8755	0.636124	0.672065
ko04150	mTOR signaling pathway	2/324	159/8755	0.982988	0.83227			ko00563	Glycosylphosphatidylinositol (GPI)-anchor biosynthesis	3/1005	28/8755	0.638831	0.672065
ko04310	Wnt signaling pathway	2/324	160/8755	0.983539	0.83227			ko00565	Ether lipid metabolism	5/1005	47/8755	0.640215	0.672065
ko04974	Protein digestion and absorption	1/324	109/8755	0.98402	0.83227			ko04659	Th17 cell differentiation	14/1005	130/8755	0.642217	0.672065
ko04725	Cholinergic synapse	1/324	116/8755	0.98777	0.83227			ko00760	Nicotinate and nicotinamide metabolism	4/1005	38/8755	0.649115	0.673248
ko04064	NF-kappa B signaling pathway	2/324	169/8755	0.987777	0.83227			ko04714	Thermogenesis	27/1005	249/8755	0.655285	0.673248
ko04668	TNF signaling pathway	1/324	118/8755	0.98867	0.83227			ko00601	Glycosphingolipid biosynthesis - lacto and neolacto series	3/1005	29/8755	0.662877	0.673248
ko04670	Leukocyte transendothelial migration	1/324	118/8755	0.98867	0.83227			ko00750	Vitamin B6 metabolism	1/1005	9/8755	0.666437	0.673248
ko04014	Ras signaling pathway	4/324	262/8755	0.989106	0.83227			ko04122	Sulfur relay system	1/1005	9/8755	0.666437	0.673248
ko04218	Cellular senescence	2/324	173/8755	0.9893	0.83227			ko04711	Circadian rhythm - fly	1/1005	9/8755	0.666437	0.673248
ko04919	Thyroid hormone signaling pathway	1/324	120/8755	0.989504	0.83227			ko00250	Alanine, aspartate and glutamate metabolism	4/1005	39/8755	0.669683	0.673248
ko04662	B cell receptor signaling pathway	1/324	123/8755	0.990642	0.83227			ko04370	VEGF signaling pathway	6/1005	59/8755	0.684889	0.674139
ko04380	Osteoclast differentiation	1/324	124/8755	0.990993	0.83227			ko04011	MAPK signaling pathway - yeast	3/1005	30/8755	0.685738	0.674139
ko04071	Sphingolipid signaling pathway	1/324	126/8755	0.991657	0.83227			ko02020	Two-component system	2/1005	20/8755	0.686686	0.674139
ko04621	NOD-like receptor signaling pathway	2/324	183/8755	0.992345	0.83227			ko00513	Various types of N-glycan biosynthesis	4/1005	40/8755	0.689406	0.674139
ko04068	FoxO signaling pathway	1/324	129/8755	0.992562	0.83227			ko04960	Aldosterone-regulated sodium reabsorption	4/1005	40/8755	0.689406	0.674139
ko04926	Relaxin signaling pathway	1/324	135/8755	0.994089	0.83227			ko00521	Streptomycin biosynthesis	1/1005	10/8755	0.704766	0.684275
ko04015	Rap1 signaling pathway	3/324	239/8755	0.994121	0.83227			ko00052	Galactose metabolism	3/1005	31/8755	0.707419	0.684275
ko04915	Estrogen signaling pathway	1/324	137/8755	0.994525	0.83227			ko00510	N-Glycan biosynthesis	5/1005	51/8755	0.711613	0.684631
ko04640	Hematopoietic cell lineage	1/324	138/8755	0.994731	0.83227			ko00380	Tryptophan metabolism	5/1005	52/8755	0.727806	0.692882
ko04210	Apoptosis	1/324	139/8755	0.994929	0.83227			ko00062	Fatty acid elongation	3/1005	32/8755	0.727934	0.692882
ko04666	Fc gamma R-mediated phagocytosis	1/324	141/8755	0.995303	0.83227			ko00785	Lipoic acid metabolism	2/1005	22/8755	0.736867	0.696293
ko04110	Cell cycle	1/324	151/8755	0.996799	0.83227			ko00561	Glycerolipid metabolism	6/1005	63/8755	0.745079	0.696293
ko04140	Autophagy - animal	1/324	151/8755	0.996799	0.83227			ko03420	Nucleotide excision repair	6/1005	64/8755	0.758752	0.696293
ko04144	Endocytosis	3/324	260/8755	0.996959	0.83227			ko00620	Pyruvate metabolism	4/1005	44/8755	0.759831	0.696293
ko04120	Ubiquitin mediated proteolysis	1/324	153/8755	0.997036	0.83227			ko00340	Histidine metabolism	2/1005	24/8755	0.780026	0.696293
ko04010	MAPK signaling pathway	4/324	307/8755	0.997056	0.83227			ko00515	Mannose type O-glycan biosynthesis	2/1005	24/8755	0.780026	0.696293
ko04921	Oxytocin signaling pathway	1/324	155/8755	0.997255	0.83227			ko00600	Sphingolipid metabolism	5/1005	56/8755	0.785969	0.696293
ko04024	cAMP signaling pathway	2/324	218/8755	0.997676	0.83227			ko04977	Vitamin digestion and absorption	2/1005	25/8755	0.799184	0.696293
ko04650	Natural killer cell mediated cytotoxicity	1/324	170/8755	0.998458	0.83227			ko04612	Antigen processing and presentation	10/1005	107/8755	0.799231	0.696293
								ko00564	Glycerophospholipid metabolism	9/1005	98/8755	0.807208	0.696293
								ko04744	Phototransduction	2/1005	26/8755	0.816847	0.696293
								ko03266	Virion - Herpesvirus	1/1005	15/8755	0.839673	0.696293
								ko00520	Amino sugar and nucleotide sugar metabolism	4/1005	51/8755	0.852419	0.696293
								ko04016	MAPK signaling pathway - plant	1/1005	16/8755	0.858109	0.696293
								ko00270	Cysteine and methionine metabolism	4/1005	53/8755	0.872556	0.696293
								ko03410	Base excision repair	4/1005	53/8755	0.872556	0.696293
								ko04978	Mineral absorption	5/1005	64/8755	0.872842	0.696293
								ko00410	beta-Alanine metabolism	2/1005	30/8755	0.874341	0.696293
								ko00790	Folate biosynthesis	2/1005	30/8755	0.874341	0.696293
								ko00450	Selenocompound metabolism	1/1005	17/8755	0.874426	0.696293
								ko00730	Thiamine metabolism	1/1005	17/8755	0.874426	0.696293
								ko00010	Glycolysis / Gluconeogenesis	6/1005	76/8755	0.882703	0.696293
								ko00030	Pentose phosphate pathway	2/1005	31/8755	0.885852	0.696293
								ko00500	Starch and sucrose metabolism	2/1005	31/8755	0.885852	0.696293
								ko00640	Propanoate metabolism	2/1005	31/8755	0.885852	0.696293
								ko00053	Ascorbate and aldarate metabolism	1/1005	18/8755	0.888869	0.696293
								ko00910	Nitrogen metabolism	1/1005	18/8755	0.888869	0.696293
								ko03018	RNA degradation	7/1005	88/8755	0.892038	0.696293
								ko00630	Glyoxylate and dicarboxylate metabolism	2/1005	32/8755	0.89638	0.696293
								ko00430	Taurine and hypotaurine metabolism	1/1005	19/8755	0.901652	0.696293
								ko00603	Glycosphingolipid biosynthesis - globo and isoglobo series	1/1005	19/8755	0.901652	0.696293
								ko00220	Arginine biosynthesis	1/1005	20/8755	0.912966	0.696293
								ko04216	Ferroptosis	3/1005	48/8755	0.925322	0.696293
								ko04964	Proximal tubule bicarbonate reclamation	1/1005	22/8755	0.931843	0.696293
								ko03013	Nucleocytoplasmic transport	9/1005	117/8755	0.931884	0.696293
								ko04979	Cholesterol metabolism	3/1005	50/8755	0.937318	0.696293
								ko04137	Mitophagy - animal	5/1005	74/8755	0.937729	0.696293
								ko00592	alpha-Linolenic acid metabolism	1/1005	23/8755	0.939686	0.696293
								ko04610	Complement and coagulation cascades	6/1005	89/8755	0.95165	0.696293
								ko04721	Synaptic vesicle cycle	5/1005	78/8755	0.95397	0.696293
								ko00280	Valine, leucine and isoleucine degradation	3/1005	54/8755	0.956144	0.696293
								ko00900	Terpenoid backbone biosynthesis	1/1005	26/8755	0.958208	0.696293
								ko04139	Mitophagy - yeast	1/1005	27/8755	0.96302	0.696293
								ko00983	Drug metabolism - other enzymes	5/1005	82/8755	0.966259	0.696293
								ko00860	Porphyrin metabolism	1/1005	29/8755	0.971046	0.696293
								ko00970	Aminoacyl-tRNA biosynthesis	2/1005	46/8755	0.974735	0.696293
								ko04146	Peroxisome	5/1005	87/8755	0.97736	0.696293
								ko03040	Spliceosome	10/1005	147/8755	0.979229	0.696293
								ko03050	Proteasome	2/1005	48/8755	0.979489	0.696293
								ko03020	RNA polymerase	1/1005	32/8755	0.979943	0.696293
								ko04141	Protein processing in endoplasmic reticulum	12/1005	172/8755	0.982344	0.696293
								ko00710	Carbon fixation in photosynthetic organisms	1/1005	35/8755	0.986108	0.696293
								ko03008	Ribosome biogenesis in eukaryotes	4/1005	82/8755	0.988431	0.696293
								ko00591	Linoleic acid metabolism	1/1005	37/8755	0.989126	0.696293
								ko00830	Retinol metabolism	3/1005	70/8755	0.99025	0.696293
								ko03030	DNA replication	1/1005	38/8755	0.99038	0.696293
								ko00350	Tyrosine metabolism	1/1005	39/8755	0.991489	0.696293
								ko00480	Glutathione metabolism	3/1005	73/8755	0.992725	0.696293
								ko00260	Glycine, serine and threonine metabolism	1/1005	42/8755	0.994107	0.696293
								ko00590	Arachidonic acid metabolism	3/1005	78/8755	0.995562	0.696293
								ko00071	Fatty acid degradation	1/1005	45/8755	0.99592	0.696293
								ko03320	PPAR signaling pathway	3/1005	85/8755	0.997804	0.696293
								ko04080	Neuroactive ligand-receptor interaction	26/1005	364/8755	0.998096	0.696293
								ko00982	Drug metabolism - cytochrome P450	1/1005	57/8755	0.999064	0.696293
								ko00980	Metabolism of xenobiotics by cytochrome P450	1/1005	59/8755	0.999268	0.696293
								ko00140	Steroid hormone biosynthesis	1/1005	67/8755	0.999726	0.696293
								ko00190	Oxidative phosphorylation	3/1005	153/8755	0.999999	0.696293
								ko03010	Ribosome	5/1005	346/8755	1	0.696293
								ko04740	Olfactory transduction	11/1005	1374/8755	1	0.696293

## Sheet: sum
id	Description	D45	D185	D367	D549	D626	Count								significant
ko04610	Complement and coagulation cascades	4.54087e-14	6.98281e-05	2.00442e-09	0.00131838	1.31467e-35	5	FALSE							D45	D185	D367	D549	D626
ko04145	Phagosome	2.6884e-06	4.55584e-11		6.65279e-22	7.87203e-05	4	FALSE							10	40	5	31	101
ko04514	Cell adhesion molecules (CAMs)	9.27639e-05	1.08639e-13		1.34814e-10	0.00752912	4	FALSE
ko04612	Antigen processing and presentation	0.0033094	3.10216e-10	4.00503e-05	3.29518e-08		4	FALSE
ko04621	NOD-like receptor signaling pathway		0.000252205	0.000953755	1.53354e-05	0.0165316	4	FALSE
ko04650	Natural killer cell mediated cytotoxicity	0.000616675	3.55034e-10		1.37009e-18	0.00160161	4	FALSE
ko04668	TNF signaling pathway		3.57549e-06	6.35987e-05	0.000462014	0.000306216	4	FALSE
ko03010	Ribosome		2.30961e-13	1.59668e-29	1.22834e-11		3	FALSE
ko04060	Cytokine-cytokine receptor interaction	0.000123601	3.68203e-08		3.79091e-09		3	FALSE
ko04062	Chemokine signaling pathway		2.60564e-08		1.79236e-05	9.50054e-05	3	FALSE
ko04064	NF-kappa B signaling pathway		2.5987e-05		2.80931e-13	5.06066e-06	3	FALSE
ko04144	Endocytosis		2.65317e-05		4.85316e-05	0.000962859	3	FALSE
ko04151	PI3K-Akt signaling pathway		0.000234474		0.000203864	5.32694e-09	3	FALSE
ko04210	Apoptosis		0.000159397		0.000489056	0.00404658	3	FALSE
ko04510	Focal adhesion	0.0025076	3.26611e-06			0.000779158	3	FALSE
ko04512	ECM-receptor interaction	3.74999e-07	1.15368e-06			3.37695e-06	3	FALSE
ko04611	Platelet activation		4.06171e-06		0.000517513	0.000256804	3	FALSE
ko04640	Hematopoietic cell lineage		8.83518e-09		5.34269e-19	0.000375007	3	FALSE
ko04662	B cell receptor signaling pathway		0.000171043		1.49169e-13	5.50857e-06	3	FALSE
ko04664	Fc epsilon RI signaling pathway		0.00433612		3.39663e-10	0.00421612	3	FALSE
ko04666	Fc gamma R-mediated phagocytosis		5.75381e-05		5.16869e-12	0.00055055	3	FALSE
ko00532	Glycosaminoglycan biosynthesis - chondroitin sulfate / dermatan sulfate		0.00829733			0.00517266	2	FALSE
ko03050	Proteasome		0.00548129		0.0060659		2	FALSE
ko04072	Phospholipase D signaling pathway				4.90793e-05	7.56901e-06	2	FALSE
ko04115	p53 signaling pathway	3.4657e-06				0.0036413	2	FALSE
ko04360	Axon guidance		1.90929e-06			9.91025e-09	2	FALSE
ko04380	Osteoclast differentiation		5.21951e-11		3.06934e-08		2	FALSE
ko04623	Cytosolic DNA-sensing pathway		0.00405072		0.00312771		2	FALSE
ko04630	Jak-STAT signaling pathway		0.00914737		0.00480755		2	FALSE
ko04660	T cell receptor signaling pathway		0.000466319			0.00141448	2	FALSE
ko04670	Leukocyte transendothelial migration		0.000143391		0.000201708		2	FALSE
ko04672	Intestinal immune network for IgA production				9.26227e-10	0.0017149	2	FALSE
ko04810	Regulation of actin cytoskeleton		0.000267534			0.000542233	2	FALSE
ko00010	Glycolysis / Gluconeogenesis		0.00381				1	#REF!
ko00040	Pentose and glucuronate interconversions					0.00668939	1	FALSE
ko00051	Fructose and mannose metabolism		0.000150314				1	FALSE
ko00053	Ascorbate and aldarate metabolism					0.000387292	1	FALSE
ko00100	Steroid biosynthesis					0.000659344	1	FALSE
ko00120	Primary bile acid biosynthesis					3.80841e-12	1	FALSE
ko00140	Steroid hormone biosynthesis					8.6046e-26	1	FALSE
ko00190	Oxidative phosphorylation		5.26756e-05				1	FALSE
ko00220	Arginine biosynthesis					4.55725e-06	1	FALSE
ko00260	Glycine, serine and threonine metabolism					0.000126664	1	FALSE
ko00270	Cysteine and methionine metabolism					0.00317577	1	FALSE
ko00310	Lysine degradation					0.00138241	1	FALSE
ko00340	Histidine metabolism					0.000187559	1	FALSE
ko00350	Tyrosine metabolism					0.000493297	1	FALSE
ko00360	Phenylalanine metabolism					0.00794175	1	FALSE
ko00380	Tryptophan metabolism					0.00284451	1	FALSE
ko00430	Taurine and hypotaurine metabolism					0.000509815	1	FALSE
ko00480	Glutathione metabolism					0.00534535	1	FALSE
ko00514	Other types of O-glycan biosynthesis					0.000748913	1	FALSE
ko00533	Glycosaminoglycan biosynthesis - keratan sulfate		0.00198927				1	FALSE
ko00562	Inositol phosphate metabolism					0.000740505	1	FALSE
ko00590	Arachidonic acid metabolism					8.18923e-07	1	FALSE
ko00591	Linoleic acid metabolism					1.08687e-12	1	FALSE
ko00830	Retinol metabolism					3.26371e-21	1	FALSE
ko00860	Porphyrin metabolism					0.00056617	1	FALSE
ko00980	Metabolism of xenobiotics by cytochrome P450					2.04168e-11	1	FALSE
ko00982	Drug metabolism - cytochrome P450					6.6001e-14	1	FALSE
ko00983	Drug metabolism - other enzymes					1.5382e-06	1	FALSE
ko01040	Biosynthesis of unsaturated fatty acids					0.000202247	1	FALSE
ko03030	DNA replication		0.00940094				1	FALSE
ko03250	Viral life cycle - HIV-1					0.016805	1	FALSE
ko03320	PPAR signaling pathway					9.77582e-09	1	FALSE
ko04010	MAPK signaling pathway					0.000463786	1	FALSE
ko04013	MAPK signaling pathway - fly					0.012048	1	FALSE
ko04014	Ras signaling pathway					0.00580354	1	FALSE
ko04015	Rap1 signaling pathway		0.000147819				1	FALSE
ko04020	Calcium signaling pathway					0.00700909	1	FALSE
ko04022	cGMP-PKG signaling pathway					0.00282397	1	FALSE
ko04061	Viral protein interaction with cytokine and cytokine receptor				8.34772e-08		1	FALSE
ko04066	HIF-1 signaling pathway		0.00781377				1	FALSE
ko04068	FoxO signaling pathway					0.00132274	1	FALSE
ko04070	Phosphatidylinositol signaling system					0.000417493	1	FALSE
ko04071	Sphingolipid signaling pathway					0.000911034	1	FALSE
ko04110	Cell cycle					0.000175711	1	FALSE
ko04111	Cell cycle - yeast					0.00266997	1	FALSE
ko04211	Longevity regulating pathway					0.00223348	1	FALSE
ko04212	Longevity regulating pathway - worm					0.00730325	1	FALSE
ko04214	Apoptosis - fly					0.00500011	1	FALSE
ko04216	Ferroptosis					0.00811768	1	FALSE
ko04218	Cellular senescence					0.000538796	1	FALSE
ko04261	Adrenergic signaling in cardiomyocytes					0.000594881	1	FALSE
ko04320	Dorso-ventral axis formation					0.000245368	1	FALSE
ko04330	Notch signaling pathway					0.00687411	1	FALSE
ko04340	Hedgehog signaling pathway					3.81807e-05	1	FALSE
ko04350	TGF-beta signaling pathway					0.00835978	1	FALSE
ko04361	Axon regeneration					4.97969e-06	1	FALSE
ko04370	VEGF signaling pathway		0.00268111				1	FALSE
ko04371	Apelin signaling pathway					0.000137799	1	FALSE
ko04390	Hippo signaling pathway					0.000293781	1	FALSE
ko04391	Hippo signaling pathway - fly					2.86321e-05	1	FALSE
ko04392	Hippo signaling pathway - multiple species					0.000510827	1	FALSE
ko04540	Cell adhesion molecules					0.000659036	1	FALSE
ko04550	Gap junction					0.0103826	1	FALSE
ko04613	Neutrophil extracellular trap formation				2.37775e-08		1	FALSE
ko04620	Toll-like receptor signaling pathway		0.00089014				1	FALSE
ko04625	C-type lectin receptor signaling pathway					0.0154596	1	FALSE
ko04657	IL-17 signaling pathway				0.0029276		1	FALSE
ko04658	Th1 and Th2 cell differentiation				0.000396991		1	FALSE
ko04659	Th17 cell differentiation				0.000600105		1	FALSE
ko04713	Circadian entrainment					9.42753e-06	1	FALSE
ko04722	Neurotrophin signaling pathway					0.00122367	1	FALSE
ko04725	Cholinergic synapse					3.38544e-05	1	FALSE
ko04726	Serotonergic synapse					0.000143813	1	FALSE
ko04728	Dopaminergic synapse					0.00532521	1	FALSE
ko04730	Long-term depression					0.00259216	1	FALSE
ko04750	Inflammatory mediator regulation of TRP channels					0.00790455	1	FALSE
ko04814	Motor proteins					2.94429e-05	1	FALSE
ko04912	GnRH signaling pathway					0.00752242	1	FALSE
ko04913	Ovarian steroidogenesis					0.00434789	1	FALSE
ko04918	Thyroid hormone synthesis					0.00870345	1	FALSE
ko04921	Oxytocin signaling pathway					0.000130586	1	FALSE
ko04924	Renin secretion					0.000117184	1	FALSE
ko04926	Relaxin signaling pathway					6.14471e-06	1	FALSE
ko04928	Parathyroid hormone synthesis, secretion and action					0.000659073	1	FALSE
ko04935	Growth hormone synthesis, secretion and action					0.000264388	1	FALSE
ko04970	Salivary secretion		0.00796001				1	FALSE
ko04971	Gastric acid secretion					0.0019633	1	FALSE
ko04974	Protein digestion and absorption	0.000332957					1	FALSE
ko04975	Fat digestion and absorption					0.00120344	1	FALSE
ko04976	Bile secretion					6.9792e-11	1	FALSE
ko04978	Mineral absorption					0.00906324	1	FALSE
ko04979	Cholesterol metabolism					6.53828e-14	1	FALSE
