# Supplementary material for: Uricase deficiency in rats results in a variety of metabolic disorders, addition to gouty nephropathy
Source: PLoS One. 2025 Aug 22;20(8):e0330344. doi: 10.1371/journal.pone.0330344 (PMC12373213; doi:10.1371/journal.pone.0330344)
Supplement: S4 — (ZIP) [file pone.0330344.s005.zip › Figure6-7/KEGG/2 liverB-J.xlsx]

## Sheet: 45D
id	Description	Significant	Annotated	Pvalue	Qvalue			id	Description	Significant	Annotated	Pvalue	Qvalue		down	Up
ko00830	Retinol metabolism	12/93	68/7817	1.64052e-11	2.02043e-09			ko04612	Antigen processing and presentation	16/158	106/7817	2.78569e-10	3.66538e-08		9	17
ko00140	Steroid hormone biosynthesis	8/93	66/7817	9.66144e-07	5.94941e-05			ko03010	Ribosome	25/158	346/7817	2.20741e-08	1.45224e-06
ko04976	Bile secretion	8/93	74/7817	2.34567e-06	9.62958e-05			ko04514	Cell adhesion molecules (CAMs)	17/158	183/7817	1.39756e-07	6.12966e-06
ko00591	Linoleic acid metabolism	6/93	37/7817	4.16327e-06	0.000128185			ko04145	Phagosome	18/158	216/7817	3.05709e-07	1.00562e-05
ko00980	Metabolism of xenobiotics by cytochrome P450	6/93	57/7817	5.36821e-05	0.00132228			ko04650	Natural killer cell mediated cytotoxicity	14/158	170/7817	7.81822e-06	0.000205743
ko00982	Drug metabolism - cytochrome P450	5/93	55/7817	0.000465356	0.00955205			ko00620	Pyruvate metabolism	6/158	40/7817	0.000134788	0.00277691
ko00910	Nitrogen metabolism	3/93	18/7817	0.00116875	0.020563			ko00900	Terpenoid backbone biosynthesis	5/158	26/7817	0.000147732	0.00277691
ko00590	Arachidonic acid metabolism	5/93	79/7817	0.00241027	0.0371055			ko04144	Endocytosis	15/158	269/7817	0.000337579	0.0050514
ko00650	Butanoate metabolism	3/93	26/7817	0.00347647	0.0475727			ko00140	Steroid hormone biosynthesis	7/158	66/7817	0.000345516	0.0050514
ko00564	Glycerophospholipid metabolism	4/93	97/7817	0.0281119	0.30918			ko00521	Streptomycin biosynthesis	3/158	10/7817	0.000875926	0.0106028
ko04010	MAPK signaling pathway	7/93	252/7817	0.030099	0.30918			ko04917	Prolactin signaling pathway	7/158	77/7817	0.000886397	0.0106028
ko00040	Pentose and glucuronate interconversions	2/93	23/7817	0.0301252	0.30918			ko03320	PPAR signaling pathway	7/158	81/7817	0.00119828	0.013139
ko04730	Long-term depression	3/93	60/7817	0.0342702	0.324665			ko00362	Benzoate degradation	2/158	4/7817	0.00237168	0.0226955
ko04750	Inflammatory mediator regulation of TRP channels	4/93	110/7817	0.0417454	0.367234			ko00830	Retinol metabolism	6/158	68/7817	0.0024148	0.0226955
ko04726	Serotonergic synapse	4/93	120/7817	0.0543853	0.437115			ko00720	Carbon fixation pathways in prokaryotes	3/158	15/7817	0.00308334	0.0270468
ko04072	Phospholipase D signaling pathway	5/93	184/7817	0.0678438	0.437115			ko00640	Propanoate metabolism	4/158	32/7817	0.00371762	0.0301886
ko00232	Caffeine metabolism	1/93	6/7817	0.0693146	0.437115			ko00524	Neomycin, kanamycin and gentamicin biosynthesis	2/158	5/7817	0.00390036	0.0301886
ko00440	Phosphonate and phosphinate metabolism	1/93	6/7817	0.0693146	0.437115			ko04975	Fat digestion and absorption	4/158	40/7817	0.00834023	0.0609666
ko04614	Renin-angiotensin system	2/93	37/7817	0.0712998	0.437115			ko00071	Fatty acid degradation	4/158	44/7817	0.0116426	0.0806271
ko00350	Tyrosine metabolism	2/93	39/7817	0.0781419	0.437115			ko00072	Synthesis and degradation of ketone bodies	2/158	10/7817	0.0164233	0.0997919
ko00500	Starch and sucrose metabolism	2/93	40/7817	0.0816378	0.437115			ko04920	Adipocytokine signaling pathway	5/158	74/7817	0.0166618	0.0997919
ko04975	Fat digestion and absorption	2/93	40/7817	0.0816378	0.437115			ko01200	Carbon metabolism	7/158	131/7817	0.0166852	0.0997919
ko04024	cAMP signaling pathway	5/93	196/7817	0.0837713	0.437115			ko04910	Insulin signaling pathway	7/158	134/7817	0.0186718	0.106818
ko00983	Drug metabolism - other enzymes	2/93	41/7817	0.0851813	0.437115			ko04210	Apoptosis	7/158	138/7817	0.0215719	0.118267
ko04340	Hedgehog signaling pathway	2/93	43/7817	0.0924051	0.455217			ko04668	TNF signaling pathway	6/158	110/7817	0.023731	0.121823
ko04974	Protein digestion and absorption	3/93	94/7817	0.101111	0.455468			ko00052	Galactose metabolism	3/158	31/7817	0.0240721	0.121823
ko00750	Vitamin B6 metabolism	1/93	9/7817	0.102168	0.455468			ko04630	Jak-STAT signaling pathway	7/158	148/7817	0.0301611	0.14629
ko04713	Circadian entrainment	3/93	95/7817	0.103551	0.455468			ko00190	Oxidative phosphorylation	7/158	149/7817	0.0311304	0.14629
ko02010	ABC transporters	2/93	48/7817	0.111191	0.463326			ko00710	Carbon fixation in photosynthetic organisms	3/158	35/7817	0.0330673	0.150033
ko00072	Synthesis and degradation of ketone bodies	1/93	10/7817	0.112862	0.463326			ko00053	Ascorbate and aldarate metabolism	2/158	15/7817	0.0358772	0.157356
ko04921	Oxytocin signaling pathway	4/93	158/7817	0.118754	0.471791			ko00591	Linoleic acid metabolism	3/158	37/7817	0.0381332	0.161856
ko04015	Rap1 signaling pathway	5/93	231/7817	0.140296	0.531754			ko00254	Aflatoxin biosynthesis	1/158	2/7817	0.0400187	0.164551
ko04923	Regulation of lipolysis in adipocyte	2/93	56/7817	0.143038	0.531754			ko00120	Primary bile acid biosynthesis	2/158	18/7817	0.050265	0.194524
ko04060	Cytokine-cytokine receptor interaction	5/93	236/7817	0.149494	0.531754			ko02020	Two-component system	2/158	18/7817	0.050265	0.194524
ko00480	Glutathione metabolism	2/93	59/7817	0.155436	0.531754			ko00903	Limonene and pinene degradation	1/158	3/7817	0.0594272	0.22341
ko04370	VEGF signaling pathway	2/93	59/7817	0.155436	0.531754			ko00010	Glycolysis / Gluconeogenesis	4/158	76/7817	0.067378	0.244994
ko04360	Axon guidance	4/93	178/7817	0.161719	0.533047			ko03050	Proteasome	3/158	47/7817	0.0688924	0.244994
ko00053	Ascorbate and aldarate metabolism	1/93	15/7817	0.16447	0.533047			ko00590	Arachidonic acid metabolism	4/158	79/7817	0.0754073	0.245757
ko00770	Pantothenate and CoA biosynthesis	1/93	17/7817	0.184272	0.581911			ko00380	Tryptophan metabolism	3/158	49/7817	0.0760671	0.245757
ko04924	Renin secretion	2/93	68/7817	0.193706	0.596411			ko00520	Amino sugar and nucleotide sugar metabolism	3/158	49/7817	0.0760671	0.245757
ko04391	Hippo signaling pathway -fly	2/93	70/7817	0.202378	0.607914			ko00592	alpha-Linolenic acid metabolism	2/158	23/7817	0.077887	0.245757
ko00532	Glycosaminoglycan biosynthesis - chondroitin sulfate / dermatan sulfate	1/93	20/7817	0.213107	0.620522			ko00965	Betalain biosynthesis	1/158	4/7817	0.0784457	0.245757
ko04920	Adipocytokine signaling pathway	2/93	74/7817	0.21985	0.620522			ko00340	Histidine metabolism	2/158	25/7817	0.09	0.271487
ko04810	Regulation of actin cytoskeleton	4/93	206/7817	0.229646	0.620522			ko00280	Valine, leucine and isoleucine degradation	3/158	54/7817	0.0953572	0.271487
ko04320	Dorso-ventral axis formation	1/93	22/7817	0.231768	0.620522			ko04621	NOD-like receptor signaling pathway	3/158	54/7817	0.0953572	0.271487
ko04964	Proximal tubule bicarbonate reclamation	1/93	22/7817	0.231768	0.620522			ko00650	Butanoate metabolism	2/158	26/7817	0.0962517	0.271487
ko00592	alpha-Linolenic acid metabolism	1/93	23/7817	0.240933	0.631337			ko00625	Chloroalkane and chloroalkene degradation	1/158	5/7817	0.097082	0.271487
ko04390	Hippo signaling pathway	3/93	147/7817	0.254648	0.650372			ko04146	Peroxisome	4/158	87/7817	0.0990384	0.271487
ko04013	MAPK signaling pathway - fly	2/93	83/7817	0.259545	0.650372			ko04923	Regulation of lipolysis in adipocyte	3/158	56/7817	0.103582	0.278146
ko04392	Hippo signaling pathway - multiple species	1/93	27/7817	0.276526	0.650372			ko00310	Lysine degradation	3/158	58/7817	0.112077	0.294939
ko04966	Collecting duct acid secretion	1/93	27/7817	0.276526	0.650372			ko04068	FoxO signaling pathway	5/158	128/7817	0.11707	0.302037
ko04540	Gap junction	2/93	87/7817	0.277251	0.650372			ko00630	Glyoxylate and dicarboxylate metabolism	2/158	30/7817	0.122385	0.309679
ko04064	NF-kappa B signaling pathway	3/93	156/7817	0.283731	0.650372			ko04922	Glucagon signaling pathway	4/158	96/7817	0.129205	0.320767
ko00860	Porphyrin and chlorophyll metabolism	1/93	28/7817	0.285163	0.650372			ko04213	Longevity regulating pathway - multiple species	3/158	66/7817	0.148492	0.355245
ko04011	MAPK signaling pathway - yeast	1/93	30/7817	0.302133	0.670816			ko04622	RIG-I-like receptor signaling pathway	3/158	66/7817	0.148492	0.355245
ko00052	Galactose metabolism	1/93	31/7817	0.310467	0.670816			ko04215	Apoptosis - multiple species	2/158	35/7817	0.157082	0.365041
ko00760	Nicotinate and nicotinamide metabolism	1/93	31/7817	0.310467	0.670816			ko04115	p53 signaling pathway	3/158	68/7817	0.158136	0.365041
ko04014	Ras signaling pathway	4/93	249/7817	0.344088	0.725532			ko00051	Fructose and mannose metabolism	2/158	36/7817	0.16423	0.372573
ko00230	Purine metabolism	3/93	179/7817	0.35892	0.725532			ko04976	Bile secretion	3/158	74/7817	0.188138	0.419575
ko04514	Cell adhesion molecules (CAMs)	3/93	183/7817	0.371964	0.725532			ko00500	Starch and sucrose metabolism	2/158	40/7817	0.193343	0.423997
ko04114	Oocyte meiosis	2/93	112/7817	0.386155	0.725532			ko04624	Toll and Imd signaling pathway	2/158	43/7817	0.215586	0.465025
ko04724	Glutamatergic synapse	2/93	112/7817	0.386155	0.725532			ko00565	Ether lipid metabolism	2/158	44/7817	0.223054	0.473374
ko04624	Toll and Imd signaling pathway	1/93	43/7817	0.403121	0.725532			ko04010	MAPK signaling pathway	7/158	252/7817	0.247918	0.503688
ko00071	Fatty acid degradation	1/93	44/7817	0.410261	0.725532			ko00061	Fatty acid biosynthesis	1/158	14/7817	0.248822	0.503688
ko00565	Ether lipid metabolism	1/93	44/7817	0.410261	0.725532			ko00603	Glycosphingolipid biosynthesis - globo series	1/158	14/7817	0.248822	0.503688
ko04330	Notch signaling pathway	1/93	44/7817	0.410261	0.725532			ko02010	ABC transporters	2/158	48/7817	0.253093	0.504572
ko04110	Cell cycle	2/93	120/7817	0.419661	0.725532			ko00604	Glycosphingolipid biosynthesis - ganglio series	1/158	15/7817	0.264032	0.518523
ko04380	Osteoclast differentiation	2/93	124/7817	0.436072	0.725532			ko01212	Fatty acid metabolism	2/158	54/7817	0.298268	0.577144
ko04611	Platelet activation	2/93	125/7817	0.440137	0.725532			ko00100	Steroid biosynthesis	1/158	19/7817	0.321873	0.605025
ko04640	Hematopoietic cell lineage	2/93	125/7817	0.440137	0.725532			ko01210	2-Oxocarboxylic acid metabolism	1/158	19/7817	0.321873	0.605025
ko00380	Tryptophan metabolism	1/93	49/7817	0.444716	0.725532			ko00220	Arginine biosynthesis	1/158	20/7817	0.335613	0.607252
ko00520	Amino sugar and nucleotide sugar metabolism	1/93	49/7817	0.444716	0.725532			ko03040	Spliceosome	4/158	145/7817	0.336903	0.607252
ko04913	Ovarian Steroidogenesis	1/93	50/7817	0.451363	0.725532			ko04310	Wnt signaling pathway	4/158	145/7817	0.336903	0.607252
ko04978	Mineral absorption	1/93	50/7817	0.451363	0.725532			ko04977	Vitamin digestion and absorption	1/158	22/7817	0.362269	0.644148
ko04068	FoxO signaling pathway	2/93	128/7817	0.452237	0.725532			ko00040	Pentose and glucuronate interconversions	1/158	23/7817	0.375195	0.658237
ko04151	PI3K-Akt signaling pathway	5/93	372/7817	0.456162	0.725532			ko04750	Inflammatory mediator regulation of TRP channels	3/158	110/7817	0.384535	0.665745
ko04550	Signaling pathways regulating pluripotency of stem cells	2/93	133/7817	0.472074	0.725532			ko04672	Intestinal immune network for IgA production	3/158	112/7817	0.395519	0.67587
ko04270	Vascular smooth muscle contraction	2/93	134/7817	0.475991	0.725532			ko04212	Longevity regulating pathway - worm	2/158	71/7817	0.422385	0.679089
ko04910	Insulin signaling pathway	2/93	134/7817	0.475991	0.725532			ko04066	HIF-1 signaling pathway	3/158	117/7817	0.422745	0.679089
ko00280	Valine, leucine and isoleucine degradation	1/93	54/7817	0.477177	0.725532			ko00563	Glycosylphosphatidylinositol(GPI)-anchor biosynthesis	1/158	27/7817	0.424348	0.679089
ko04621	NOD-like receptor signaling pathway	1/93	54/7817	0.477177	0.725532			ko00601	Glycosphingolipid biosynthesis - lacto and neolacto series	1/158	27/7817	0.424348	0.679089
ko04310	Wnt signaling pathway	2/93	145/7817	0.517905	0.770838			ko00562	Inositol phosphate metabolism	2/158	72/7817	0.429368	0.679089
ko00561	Glycerolipid metabolism	1/93	61/7817	0.519492	0.770838			ko00860	Porphyrin and chlorophyll metabolism	1/158	28/7817	0.436024	0.679089
ko04622	RIG-I-like receptor signaling pathway	1/93	66/7817	0.547624	0.786092			ko04071	Sphingolipid signaling pathway	3/158	120/7817	0.438886	0.679089
ko04115	p53 signaling pathway	1/93	68/7817	0.558416	0.786092			ko04110	Cell cycle	3/158	120/7817	0.438886	0.679089
ko04520	Adherens junction	1/93	69/7817	0.563715	0.786092			ko04260	Cardiac muscle contraction	2/158	76/7817	0.456848	0.679089
ko04212	Longevity regulating pathway - worm	1/93	71/7817	0.574127	0.786092			ko00062	Fatty acid elongation	1/158	30/7817	0.458674	0.679089
ko04971	Gastric acid secretion	1/93	73/7817	0.584292	0.786092			ko01040	Biosynthesis of unsaturated fatty acids	1/158	30/7817	0.458674	0.679089
ko00010	Glycolysis / Gluconeogenesis	1/93	76/7817	0.599092	0.786092			ko00030	Pentose phosphate pathway	1/158	31/7817	0.469658	0.679089
ko04260	Cardiac muscle contraction	1/93	76/7817	0.599092	0.786092			ko00410	beta-Alanine metabolism	1/158	31/7817	0.469658	0.679089
ko04917	Prolactin signaling pathway	1/93	77/7817	0.603908	0.786092			ko00760	Nicotinate and nicotinamide metabolism	1/158	31/7817	0.469658	0.679089
ko04062	Chemokine signaling pathway	2/93	171/7817	0.607901	0.786092			ko04970	Salivary secretion	2/158	80/7817	0.483558	0.687241
ko04925	Aldosterone synthesis and secretion	1/93	80/7817	0.618017	0.786092			ko04360	Axon guidance	4/158	178/7817	0.487042	0.687241
ko04970	Salivary secretion	1/93	80/7817	0.618017	0.786092			ko00020	Citrate cycle (TCA cycle)	1/158	33/7817	0.490965	0.687241
ko03320	PPAR signaling pathway	1/93	81/7817	0.622609	0.786092			ko04512	ECM-receptor interaction	2/158	82/7817	0.496608	0.687823
ko03008	Ribosome biogenesis in eukaryotes	1/93	82/7817	0.627146	0.786092			ko04550	Signaling pathways regulating pluripotency of stem cells	3/158	133/7817	0.506642	0.694411
ko04350	TGF-beta signaling pathway	1/93	82/7817	0.627146	0.786092			ko04911	Insulin secretion	2/158	86/7817	0.522075	0.705822
ko04512	ECM-receptor interaction	1/93	82/7817	0.627146	0.786092			ko04012	ErbB signaling pathway	2/158	87/7817	0.528307	0.705822
ko04610	Complement and coagulation cascades	1/93	85/7817	0.640435	0.786092			ko04614	Renin-angiotensin system	1/158	37/7817	0.531061	0.705822
ko04914	Progesterone-mediated oocyte maturation	1/93	86/7817	0.64476	0.786092			ko00250	Alanine, aspartate and glutamate metabolism	1/158	38/7817	0.540584	0.709385
ko04012	ErbB signaling pathway	1/93	87/7817	0.649033	0.786092			ko01230	Biosynthesis of amino acids	2/158	90/7817	0.546673	0.709385
ko04727	GABAergic synapse	1/93	88/7817	0.653256	0.786092			ko00350	Tyrosine metabolism	1/158	39/7817	0.549915	0.709385
ko04211	Longevity regulating pathway - mammal	1/93	89/7817	0.657428	0.786092			ko00983	Drug metabolism - other enzymes	1/158	41/7817	0.568017	0.718644
ko04912	GnRH signaling pathway	1/93	91/7817	0.665624	0.788239			ko04973	Carbohydrate digestion and absorption	1/158	41/7817	0.568017	0.718644
ko04070	Phosphatidylinositol signaling system	1/93	94/7817	0.677556	0.788757			ko04510	Focal adhesion	4/158	200/7817	0.579431	0.722314
ko04620	Toll-like receptor signaling pathway	1/93	96/7817	0.685275	0.788757			ko04916	Melanogenesis	2/158	96/7817	0.581896	0.722314
ko04916	Melanogenesis	1/93	96/7817	0.685275	0.788757			ko00564	Glycerophospholipid metabolism	2/158	97/7817	0.587569	0.722539
ko04510	Focal adhesion	2/93	200/7817	0.692789	0.790023			ko04150	mTOR signaling pathway	3/158	153/7817	0.601956	0.726795
ko04915	Estrogen signaling pathway	1/93	100/7817	0.70017	0.791114			ko00270	Cysteine and methionine metabolism	1/158	45/7817	0.602077	0.726795
ko04723	Retrograde endocannabinoid signaling	1/93	105/7817	0.717811	0.803673			ko04972	Pancreatic secretion	2/158	101/7817	0.609693	0.729231
ko04668	TNF signaling pathway	1/93	110/7817	0.734424	0.810797			ko04064	NF-kappa B signaling pathway	3/158	156/7817	0.615179	0.729231
ko04664	Fc epsilon RI signaling pathway	1/93	113/7817	0.743924	0.810797			ko04913	Ovarian Steroidogenesis	1/158	50/7817	0.640923	0.7463
ko04725	Cholinergic synapse	1/93	113/7817	0.743924	0.810797			ko04978	Mineral absorption	1/158	50/7817	0.640923	0.7463
ko04670	Leukocyte transendothelial migration	1/93	118/7817	0.759015	0.819989			ko04141	Protein processing in endoplasmic reticulum	3/158	169/7817	0.669033	0.765751
ko04722	Neurotrophin signaling pathway	1/93	122/7817	0.770452	0.82024			ko00330	Arginine and proline metabolism	1/158	54/7817	0.669267	0.765751
ko04142	Lysosome	1/93	125/7817	0.778676	0.82024			ko00980	Metabolism of xenobiotics by cytochrome P450	1/158	57/7817	0.689055	0.781596
ko04152	AMPK signaling pathway	1/93	126/7817	0.781352	0.82024			ko04726	Serotonergic synapse	2/158	120/7817	0.702532	0.782479
ko04660	T cell receptor signaling pathway	1/93	128/7817	0.786608	0.82024			ko04214	Apoptosis - fly	1/158	60/7817	0.707667	0.782479
ko04530	Tight junction	1/93	132/7817	0.796748	0.82024			ko04722	Neurotrophin signaling pathway	2/158	122/7817	0.711161	0.782479
ko04728	Dopaminergic synapse	1/93	133/7817	0.799208	0.82024			ko00561	Glycerolipid metabolism	1/158	61/7817	0.713621	0.782479
ko04120	Ubiquitin mediated proteolysis	1/93	145/7817	0.826523	0.829846			ko04380	Osteoclast differentiation	2/158	124/7817	0.719582	0.782495
ko04261	Adrenergic signaling in cardiomyocytes	1/93	145/7817	0.826523	0.829846			ko04152	AMPK signaling pathway	2/158	126/7817	0.727797	0.784941
ko04630	Jak-STAT signaling pathway	1/93	148/7817	0.832757	0.829846			ko04014	Ras signaling pathway	4/158	249/7817	0.746966	0.795811
ko04144	Endocytosis	2/93	269/7817	0.83552	0.829846			ko04728	Dopaminergic synapse	2/158	133/7817	0.754969	0.795811
ko04022	cGMP - PKG signaling pathway	1/93	168/7817	0.869009	0.856203			ko04270	Vascular smooth muscle contraction	2/158	134/7817	0.758655	0.795811
ko03013	RNA transport	1/93	177/7817	0.882672	0.862762			ko04391	Hippo signaling pathway -fly	1/158	70/7817	0.762068	0.795811
ko04080	Neuroactive ligand-receptor interaction	2/93	321/7817	0.900482	0.87324			ko04120	Ubiquitin mediated proteolysis	2/158	145/7817	0.796146	0.816128
ko04145	Phagosome	1/93	216/7817	0.927316	0.892237			ko04390	Hippo signaling pathway	2/158	147/7817	0.802386	0.816128
ko04020	Calcium signaling pathway	1/93	246/7817	0.949796	0.906782			ko04013	MAPK signaling pathway - fly	1/158	83/7817	0.81802	0.816128
ko03010	Ribosome	1/93	346/7817	0.985532	0.933662			ko04610	Complement and coagulation cascades	1/158	85/7817	0.82538	0.816128
ko04740	Olfactory transduction	1/93	1374/7817	1	0.940137			ko04914	Progesterone-mediated oocyte maturation	1/158	86/7817	0.828948	0.816128
								ko03018	RNA degradation	1/158	88/7817	0.835869	0.816128
								ko04727	GABAergic synapse	1/158	88/7817	0.835869	0.816128
								ko04211	Longevity regulating pathway - mammal	1/158	89/7817	0.839224	0.816128
								ko04912	GnRH signaling pathway	1/158	91/7817	0.845731	0.816128
								ko04070	Phosphatidylinositol signaling system	1/158	94/7817	0.855005	0.816128
								ko04620	Toll-like receptor signaling pathway	1/158	96/7817	0.860877	0.816128
								ko04060	Cytokine-cytokine receptor interaction	3/158	236/7817	0.861355	0.816128
								ko04915	Estrogen signaling pathway	1/158	100/7817	0.871922	0.816128
								ko00240	Pyrimidine metabolism	1/158	101/7817	0.874545	0.816128
								ko00230	Purine metabolism	2/158	179/7817	0.881546	0.816128
								ko04723	Retrograde endocannabinoid signaling	1/158	105/7817	0.884511	0.816128
								ko04919	Thyroid hormone signaling pathway	1/158	109/7817	0.89369	0.816128
								ko04724	Glutamatergic synapse	1/158	112/7817	0.900095	0.816128
								ko04664	Fc epsilon RI signaling pathway	1/158	113/7817	0.902144	0.816128
								ko04024	cAMP signaling pathway	2/158	196/7817	0.910606	0.816128
								ko04670	Leukocyte transendothelial migration	1/158	118/7817	0.911778	0.816128
								ko04142	Lysosome	1/158	125/7817	0.923702	0.821214
								ko04530	Tight junction	1/158	132/7817	0.934023	0.824817
								ko04151	PI3K-Akt signaling pathway	4/158	372/7817	0.947412	0.826961
								ko04261	Adrenergic signaling in cardiomyocytes	1/158	145/7817	0.949648	0.826961
								ko04080	Neuroactive ligand-receptor interaction	3/158	321/7817	0.960918	0.826961
								ko04921	Oxytocin signaling pathway	1/158	158/7817	0.961591	0.826961
								ko04022	cGMP - PKG signaling pathway	1/158	168/7817	0.968821	0.826964
								ko03013	RNA transport	1/158	177/7817	0.974164	0.826964
								ko04020	Calcium signaling pathway	1/158	246/7817	0.99393	0.838082
								ko04740	Olfactory transduction	1/158	1374/7817	1	0.838082

## Sheet: 185D
id	Description	Significant	Annotated	Pvalue	Qvalue			id	Description	Significant	Annotated	Pvalue	Qvalue		down	Up
ko04975	Fat digestion and absorption	45745	40/7817	0.000413638	0.0105438			ko04612	Antigen processing and presentation	15/104	106/7817	6.17663e-12	7.67203e-10		14	5
ko00983	Drug metabolism - other enzymes	45745	41/7817	0.000445183	0.0105438			ko04514	Cell adhesion molecules (CAMs)	17/104	183/7817	2.10657e-10	1.30829e-08
ko00053	Ascorbate and aldarate metabolism	2/29	15/7817	0.00135431	0.0213838			ko04145	Phagosome	18/104	216/7817	3.5371e-10	1.46448e-08
ko04976	Bile secretion	45745	74/7817	0.00249368	0.025293			ko04144	Endocytosis	13/104	269/7817	5.27522e-05	0.0016381
ko00040	Pentose and glucuronate interconversions	2/29	23/7817	0.00320378	0.025293			ko04650	Natural killer cell mediated cytotoxicity	10/104	170/7817	8.13543e-05	0.00202101
ko00592	alpha-Linolenic acid metabolism	2/29	23/7817	0.00320378	0.025293			ko04920	Adipocytokine signaling pathway	5/104	74/7817	0.00294706	0.0610094
ko00340	Histidine metabolism	2/29	25/7817	0.00378154	0.0255894			ko03320	PPAR signaling pathway	5/104	81/7817	0.00435697	0.0712927
ko04710	Circadian rhythm	2/29	28/7817	0.00473205	0.0280187			ko04512	ECM-receptor interaction	5/104	82/7817	0.00459174	0.0712927
ko00564	Glycerophospholipid metabolism	45745	97/7817	0.00535682	0.0281938			ko00750	Vitamin B6 metabolism	2/104	9/7817	0.00593828	0.0819553
ko00591	Linoleic acid metabolism	2/29	37/7817	0.00816717	0.0386866			ko04068	FoxO signaling pathway	6/104	128/7817	0.00703518	0.0873844
ko00903	Limonene and pinene degradation	45686	3/7817	0.0110898	0.0450649			ko04390	Hippo signaling pathway	6/104	147/7817	0.0134057	0.151376
ko00565	Ether lipid metabolism	2/29	44/7817	0.0114164	0.0450649			ko04668	TNF signaling pathway	5/104	110/7817	0.0153974	0.159376
ko02010	ABC transporters	2/29	48/7817	0.0134889	0.04915			ko04350	TGF-beta signaling pathway	4/104	82/7817	0.0234378	0.22394
ko04913	Ovarian Steroidogenesis	2/29	50/7817	0.0145821	0.0493379			ko04530	Tight junction	5/104	132/7817	0.0310139	0.275161
ko00625	Chloroalkane and chloroalkene degradation	45686	5/7817	0.0184169	0.0553537			ko04510	Focal adhesion	6/104	200/7817	0.0500912	0.403949
ko00980	Metabolism of xenobiotics by cytochrome P450	2/29	57/7817	0.0186973	0.0553537			ko04710	Circadian rhythm	2/104	28/7817	0.0529567	0.403949
ko00232	Caffeine metabolism	45686	6/7817	0.0220607	0.0614696			ko04151	PI3K-Akt signaling pathway	9/104	372/7817	0.0588813	0.403949
ko00140	Steroid hormone biosynthesis	2/29	66/7817	0.0246187	0.0647862			ko01040	Biosynthesis of unsaturated fatty acids	2/104	30/7817	0.059915	0.403949
ko00830	Retinol metabolism	2/29	68/7817	0.0260265	0.0648859			ko04672	Intestinal immune network for IgA production	4/104	112/7817	0.0617906	0.403949
ko00590	Arachidonic acid metabolism	2/29	79/7817	0.0343317	0.0813119			ko04391	Hippo signaling pathway -fly	3/104	70/7817	0.0660538	0.410229
ko00240	Pyrimidine metabolism	2/29	101/7817	0.0535372	0.120761			ko04152	AMPK signaling pathway	4/104	126/7817	0.0867838	0.49827
ko04270	Vascular smooth muscle contraction	2/29	134/7817	0.0877061	0.188841			ko04360	Axon guidance	5/104	178/7817	0.0882528	0.49827
ko00860	Porphyrin and chlorophyll metabolism	45686	28/7817	0.0989998	0.20389			ko00350	Tyrosine metabolism	2/104	39/7817	0.09459	0.51083
ko00410	beta-Alanine metabolism	45686	31/7817	0.109027	0.215186			ko04960	Aldosterone-regulated sodium reabsorption	2/104	40/7817	0.0987356	0.511
ko04215	Apoptosis - multiple species	45686	35/7817	0.12223	0.223889			ko00380	Tryptophan metabolism	2/104	49/7817	0.138083	0.664178
ko03030	DNA replication	45686	38/7817	0.132008	0.223889			ko04978	Mineral absorption	2/104	50/7817	0.142647	0.664178
ko00500	Starch and sucrose metabolism	45686	40/7817	0.138468	0.223889			ko00280	Valine, leucine and isoleucine degradation	2/104	54/7817	0.161206	0.664178
ko00620	Pyruvate metabolism	45686	40/7817	0.138468	0.223889			ko01212	Fatty acid metabolism	2/104	54/7817	0.161206	0.664178
ko00230	Purine metabolism	2/29	179/7817	0.141825	0.223889			ko04923	Regulation of lipolysis in adipocyte	2/104	56/7817	0.170646	0.664178
ko04514	Cell adhesion molecules (CAMs)	2/29	183/7817	0.146943	0.223889			ko00061	Fatty acid biosynthesis	1/104	14/7817	0.17111	0.664178
ko04340	Hedgehog signaling pathway	45686	43/7817	0.148071	0.223889			ko00450	Selenocompound metabolism	1/104	14/7817	0.17111	0.664178
ko00071	Fatty acid degradation	45686	44/7817	0.151249	0.223889			ko00533	Glycosaminoglycan biosynthesis - keratan sulfate	1/104	14/7817	0.17111	0.664178
ko00380	Tryptophan metabolism	45686	49/7817	0.166969	0.235174			ko04113	Meiosis - yeast	2/104	60/7817	0.189787	0.679535
ko04978	Mineral absorption	45686	50/7817	0.170078	0.235174			ko04214	Apoptosis - fly	2/104	60/7817	0.189787	0.679535
ko00280	Valine, leucine and isoleucine degradation	45686	54/7817	0.182406	0.235174			ko04015	Rap1 signaling pathway	5/104	231/7817	0.193664	0.679535
ko00330	Arginine and proline metabolism	45686	54/7817	0.182406	0.235174			ko04071	Sphingolipid signaling pathway	3/104	120/7817	0.214192	0.679535
ko00982	Drug metabolism - cytochrome P450	45686	55/7817	0.185461	0.235174			ko00140	Steroid hormone biosynthesis	2/104	66/7817	0.218991	0.679535
ko00310	Lysine degradation	45686	58/7817	0.194558	0.235174			ko04622	RIG-I-like receptor signaling pathway	2/104	66/7817	0.218991	0.679535
ko04370	VEGF signaling pathway	45686	59/7817	0.197568	0.235174			ko00670	One carbon pool by folate	1/104	19/7817	0.224909	0.679535
ko04730	Long-term depression	45686	60/7817	0.200567	0.235174			ko01210	2-Oxocarboxylic acid metabolism	1/104	19/7817	0.224909	0.679535
ko00561	Glycerolipid metabolism	45686	61/7817	0.203556	0.235174			ko00830	Retinol metabolism	2/104	68/7817	0.228818	0.679535
ko04212	Longevity regulating pathway - worm	45686	71/7817	0.232856	0.259595			ko04520	Adherens junction	2/104	69/7817	0.233743	0.679535
ko04014	Ras signaling pathway	2/29	249/7817	0.235654	0.259595			ko00220	Arginine biosynthesis	1/104	20/7817	0.235246	0.679535
ko00010	Glycolysis / Gluconeogenesis	45686	76/7817	0.247113	0.266031			ko04212	Longevity regulating pathway - worm	2/104	71/7817	0.243613	0.687711
ko04912	GnRH signaling pathway	45686	91/7817	0.288366	0.303543			ko04320	Dorso-ventral axis formation	1/104	22/7817	0.255512	0.705274
ko04070	Phosphatidylinositol signaling system	45686	94/7817	0.29635	0.305166			ko00360	Phenylalanine metabolism	1/104	24/7817	0.275247	0.735484
ko04972	Pancreatic secretion	45686	101/7817	0.314646	0.317112			ko04210	Apoptosis	3/104	138/7817	0.2783	0.735484
ko04750	Inflammatory mediator regulation of TRP channels	45686	110/7817	0.337495	0.320383			ko00650	Butanoate metabolism	1/104	26/7817	0.294463	0.745642
ko04114	Oocyte meiosis	45686	112/7817	0.342471	0.320383			ko04013	MAPK signaling pathway - fly	2/104	83/7817	0.302958	0.745642
ko04724	Glutamatergic synapse	45686	112/7817	0.342471	0.320383			ko04392	Hippo signaling pathway - multiple species	1/104	27/7817	0.303881	0.745642
ko04664	Fc epsilon RI signaling pathway	45686	113/7817	0.344946	0.320383			ko00860	Porphyrin and chlorophyll metabolism	1/104	28/7817	0.313175	0.745642
ko04670	Leukocyte transendothelial migration	45686	118/7817	0.357186	0.322063			ko04012	ErbB signaling pathway	2/104	87/7817	0.322626	0.745642
ko04726	Serotonergic synapse	45686	120/7817	0.36202	0.322063			ko00062	Fatty acid elongation	1/104	30/7817	0.331395	0.745642
ko04142	Lysosome	45686	125/7817	0.373951	0.322063			ko00760	Nicotinate and nicotinamide metabolism	1/104	31/7817	0.340324	0.745642
ko04611	Platelet activation	45686	125/7817	0.373951	0.322063			ko04912	GnRH signaling pathway	2/104	91/7817	0.342159	0.745642
ko04068	FoxO signaling pathway	45686	128/7817	0.381006	0.32228			ko04064	NF-kappa B signaling pathway	3/104	156/7817	0.344039	0.745642
ko04210	Apoptosis	45686	138/7817	0.403973	0.335712			ko00640	Propanoate metabolism	1/104	32/7817	0.349136	0.745642
ko04921	Oxytocin signaling pathway	45686	158/7817	0.447464	0.365443			ko04620	Toll-like receptor signaling pathway	2/104	96/7817	0.366326	0.745642
ko04072	Phospholipase D signaling pathway	45686	184/7817	0.499442	0.400979			ko04130	SNARE interactions in vesicular transport	1/104	34/7817	0.36641	0.745642
ko04060	Cytokine-cytokine receptor interaction	45686	236/7817	0.589606	0.465478			ko00564	Glycerophospholipid metabolism	2/104	97/7817	0.371121	0.745642
ko04010	MAPK signaling pathway	45686	252/7817	0.61404	0.476821			ko00710	Carbon fixation in photosynthetic organisms	1/104	35/7817	0.374877	0.745642
ko04080	Neuroactive ligand-receptor interaction	45686	321/7817	0.704249	0.538051			ko04060	Cytokine-cytokine receptor interaction	4/104	236/7817	0.384691	0.745642
ko03010	Ribosome	45686	346/7817	0.731606	0.55008			ko04915	Estrogen signaling pathway	2/104	100/7817	0.385419	0.745642
ko04151	PI3K-Akt signaling pathway	45686	372/7817	0.75746	0.56062			ko00250	Alanine, aspartate and glutamate metabolism	1/104	38/7817	0.399609	0.745642
ko04740	Olfactory transduction	45686	1374/7817	0.996364	0.726096			ko00513	Various types of N-glycan biosynthesis	1/104	38/7817	0.399609	0.745642
								ko04020	Calcium signaling pathway	4/104	246/7817	0.414979	0.745642
								ko00620	Pyruvate metabolism	1/104	40/7817	0.415557	0.745642
								ko04080	Neuroactive ligand-receptor interaction	5/104	321/7817	0.425278	0.745642
								ko04340	Hedgehog signaling pathway	1/104	43/7817	0.438694	0.745642
								ko04624	Toll and Imd signaling pathway	1/104	43/7817	0.438694	0.745642
								ko04114	Oocyte meiosis	2/104	112/7817	0.441116	0.745642
								ko00071	Fatty acid degradation	1/104	44/7817	0.446203	0.745642
								ko00565	Ether lipid metabolism	1/104	44/7817	0.446203	0.745642
								ko04330	Notch signaling pathway	1/104	44/7817	0.446203	0.745642
								ko00270	Cysteine and methionine metabolism	1/104	45/7817	0.453613	0.745642
								ko04670	Leukocyte transendothelial migration	2/104	118/7817	0.467934	0.745642
								ko00510	N-Glycan biosynthesis	1/104	48/7817	0.475258	0.745642
								ko02010	ABC transporters	1/104	48/7817	0.475258	0.745642
								ko04110	Cell cycle	2/104	120/7817	0.476706	0.745642
								ko00520	Amino sugar and nucleotide sugar metabolism	1/104	49/7817	0.482282	0.745642
								ko04380	Osteoclast differentiation	2/104	124/7817	0.493988	0.745642
								ko04142	Lysosome	2/104	125/7817	0.498253	0.745642
								ko04640	Hematopoietic cell lineage	2/104	125/7817	0.498253	0.745642
								ko04810	Regulation of actin cytoskeleton	3/104	206/7817	0.519865	0.755993
								ko00982	Drug metabolism - cytochrome P450	1/104	55/7817	0.522515	0.755993
								ko04550	Signaling pathways regulating pluripotency of stem cells	2/104	133/7817	0.531545	0.755993
								ko04623	Cytosolic DNA-sensing pathway	1/104	57/7817	0.535226	0.755993
								ko04910	Insulin signaling pathway	2/104	134/7817	0.535602	0.755993
								ko00561	Glycerolipid metabolism	1/104	61/7817	0.55965	0.779436
								ko04721	Synaptic vesicle cycle	1/104	62/7817	0.565554	0.779436
								ko04120	Ubiquitin mediated proteolysis	2/104	145/7817	0.578635	0.779436
								ko04310	Wnt signaling pathway	2/104	145/7817	0.578635	0.779436
								ko04213	Longevity regulating pathway - multiple species	1/104	66/7817	0.588399	0.779436
								ko04630	Jak-STAT signaling pathway	2/104	148/7817	0.589862	0.779436
								ko04150	mTOR signaling pathway	2/104	153/7817	0.608082	0.793033
								ko00562	Inositol phosphate metabolism	1/104	72/7817	0.620453	0.793033
								ko04111	Cell cycle - yeast	1/104	73/7817	0.62555	0.793033
								ko04921	Oxytocin signaling pathway	2/104	158/7817	0.62569	0.793033
								ko00010	Glycolysis / Gluconeogenesis	1/104	76/7817	0.640436	0.795161
								ko04917	Prolactin signaling pathway	1/104	77/7817	0.645267	0.795161
								ko04010	MAPK signaling pathway	3/104	252/7817	0.657169	0.795161
								ko04022	cGMP - PKG signaling pathway	2/104	168/7817	0.659079	0.795161
								ko04970	Salivary secretion	1/104	80/7817	0.659377	0.795161
								ko04610	Complement and coagulation cascades	1/104	85/7817	0.681668	0.796514
								ko04911	Insulin secretion	1/104	86/7817	0.68595	0.796514
								ko04540	Gap junction	1/104	87/7817	0.690175	0.796514
								ko04727	GABAergic synapse	1/104	88/7817	0.694343	0.796514
								ko04211	Longevity regulating pathway - mammal	1/104	89/7817	0.698456	0.796514
								ko01230	Biosynthesis of amino acids	1/104	90/7817	0.702514	0.796514
								ko03015	mRNA surveillance pathway	1/104	93/7817	0.714367	0.796514
								ko04070	Phosphatidylinositol signaling system	1/104	94/7817	0.718213	0.796514
								ko04974	Protein digestion and absorption	1/104	94/7817	0.718213	0.796514
								ko04922	Glucagon signaling pathway	1/104	96/7817	0.725751	0.797752
								ko04024	cAMP signaling pathway	2/104	196/7817	0.740054	0.806338
								ko04723	Retrograde endocannabinoid signaling	1/104	105/7817	0.757277	0.817929
								ko04919	Thyroid hormone signaling pathway	1/104	109/7817	0.77011	0.824619
								ko04662	B cell receptor signaling pathway	1/104	115/7817	0.78811	0.833749
								ko04066	HIF-1 signaling pathway	1/104	117/7817	0.793794	0.833749
								ko04722	Neurotrophin signaling pathway	1/104	122/7817	0.807352	0.833749
								ko04611	Platelet activation	1/104	125/7817	0.815059	0.833749
								ko04660	T cell receptor signaling pathway	1/104	128/7817	0.82246	0.833749
								ko01200	Carbon metabolism	1/104	131/7817	0.829568	0.833749
								ko04728	Dopaminergic synapse	1/104	133/7817	0.83415	0.833749
								ko04270	Vascular smooth muscle contraction	1/104	134/7817	0.836394	0.833749
								ko03010	Ribosome	3/104	346/7817	0.845729	0.833749
								ko04014	Ras signaling pathway	2/104	249/7817	0.849272	0.833749
								ko03040	Spliceosome	1/104	145/7817	0.859185	0.833749
								ko04261	Adrenergic signaling in cardiomyocytes	1/104	145/7817	0.859185	0.833749
								ko00190	Oxidative phosphorylation	1/104	149/7817	0.866668	0.834491
								ko04141	Protein processing in endoplasmic reticulum	1/104	169/7817	0.898568	0.858551
								ko03013	RNA transport	1/104	177/7817	0.909096	0.86198
								ko04072	Phospholipase D signaling pathway	1/104	184/7817	0.917416	0.863278

## Sheet: 367D
id	Description	Significant	Annotated	Pvalue	Qvalue			id	Description	Significant	Annotated	Pvalue	Qvalue		down	Up
ko00592	alpha-Linolenic acid metabolism	3/89	23/7817	0.00214279	0.0619009			ko03010	Ribosome	44/190	346/7817	1.79517e-20	2.58883e-18		0	3
ko03320	PPAR signaling pathway	5/89	81/7817	0.00221828	0.0619009			ko04978	Mineral absorption	7/190	50/7817	0.000185012	0.0133403
ko00380	Tryptophan metabolism	4/89	49/7817	0.00225078	0.0619009			ko04630	Jak-STAT signaling pathway	11/190	148/7817	0.000922954	0.0443666
ko00340	Histidine metabolism	3/89	25/7817	0.00273752	0.0619009			ko04612	Antigen processing and presentation	8/190	106/7817	0.00415853	0.102016
ko00280	Valine, leucine and isoleucine degradation	4/89	54/7817	0.00321775	0.0619009			ko04213	Longevity regulating pathway - multiple species	6/190	66/7817	0.00516386	0.102016
ko00982	Drug metabolism - cytochrome P450	4/89	55/7817	0.00344035	0.0619009			ko00604	Glycosphingolipid biosynthesis - ganglio series	3/190	15/7817	0.00518366	0.102016
ko04270	Vascular smooth muscle contraction	6/89	134/7817	0.00411852	0.0619009			ko04668	TNF signaling pathway	8/190	110/7817	0.00520478	0.102016
ko00750	Vitamin B6 metabolism	2/89	9/7817	0.00438088	0.0619009			ko04210	Apoptosis	9/190	138/7817	0.00634786	0.102016
ko01040	Biosynthesis of unsaturated fatty acids	3/89	30/7817	0.00463831	0.0619009			ko03020	RNA polymerase	4/190	31/7817	0.00636668	0.102016
ko04514	Cell adhesion molecules (CAMs)	7/89	183/7817	0.00470599	0.0619009			ko04920	Adipocytokine signaling pathway	6/190	74/7817	0.00897905	0.113329
ko00760	Nicotinate and nicotinamide metabolism	3/89	31/7817	0.00509342	0.0619009			ko00710	Carbon fixation in photosynthetic organisms	4/190	35/7817	0.00982669	0.113329
ko00140	Steroid hormone biosynthesis	4/89	66/7817	0.0066138	0.07368			ko00010	Glycolysis / Gluconeogenesis	6/190	76/7817	0.0101839	0.113329
ko00830	Retinol metabolism	4/89	68/7817	0.00734612	0.0755431			ko04917	Prolactin signaling pathway	6/190	77/7817	0.0108276	0.113329
ko00591	Linoleic acid metabolism	3/89	37/7817	0.00838329	0.080051			ko00591	Linoleic acid metabolism	4/190	37/7817	0.0119385	0.113329
ko00350	Tyrosine metabolism	3/89	39/7817	0.00970088	0.086457			ko00590	Arachidonic acid metabolism	6/190	79/7817	0.0122006	0.113329
ko00565	Ether lipid metabolism	3/89	44/7817	0.0134977	0.112777			ko04068	FoxO signaling pathway	8/190	128/7817	0.0125738	0.113329
ko00910	Nitrogen metabolism	2/89	18/7817	0.0174223	0.137005			ko04975	Fat digestion and absorption	4/190	40/7817	0.0156176	0.132484
ko01212	Fatty acid metabolism	3/89	54/7817	0.0233109	0.163082			ko01230	Biosynthesis of amino acids	6/190	90/7817	0.0219896	0.176174
ko04024	cAMP signaling pathway	6/89	196/7817	0.0239668	0.163082			ko04360	Axon guidance	9/190	178/7817	0.0293157	0.222507
ko00564	Glycerophospholipid metabolism	4/89	97/7817	0.0243981	0.163082			ko04514	Cell adhesion molecules (CAMs)	9/190	183/7817	0.0341615	0.246323
ko04730	Long-term depression	3/89	60/7817	0.0306396	0.195049			ko00240	Pyrimidine metabolism	6/190	101/7817	0.0360611	0.247638
ko00903	Limonene and pinene degradation	1/89	3/7817	0.0337732	0.205225			ko00330	Arginine and proline metabolism	4/190	54/7817	0.0416649	0.273114
ko04724	Glutamatergic synapse	4/89	112/7817	0.0385139	0.223857			ko00603	Glycosphingolipid biosynthesis - globo series	2/190	14/7817	0.0441462	0.276798
ko04726	Serotonergic synapse	4/89	120/7817	0.0476142	0.257482			ko04923	Regulation of lipolysis in adipocyte	4/190	56/7817	0.0466366	0.280229
ko00410	beta-Alanine metabolism	2/89	31/7817	0.0481513	0.257482			ko04650	Natural killer cell mediated cytotoxicity	8/190	170/7817	0.0550477	0.317538
ko00625	Chloroalkane and chloroalkene degradation	1/89	5/7817	0.0556595	0.286185			ko04060	Cytokine-cytokine receptor interaction	10/190	236/7817	0.0616163	0.335514
ko00590	Arachidonic acid metabolism	3/89	79/7817	0.0608016	0.286702			ko04144	Endocytosis	11/190	269/7817	0.0631782	0.335514
ko04970	Salivary secretion	3/89	80/7817	0.0626689	0.286702			ko04066	HIF-1 signaling pathway	6/190	117/7817	0.0651436	0.335514
ko00232	Caffeine metabolism	1/89	6/7817	0.0664181	0.286702			ko04145	Phagosome	9/190	216/7817	0.0802222	0.398927
ko00960	Tropane, piperidine and pyridine alkaloid biosynthesis	1/89	6/7817	0.0664181	0.286702			ko00532	Glycosaminoglycan biosynthesis - chondroitin sulfate / dermatan sulfate	2/190	20/7817	0.0838886	0.403254
ko04512	ECM-receptor interaction	3/89	82/7817	0.0664832	0.286702			ko00740	Riboflavin metabolism	1/190	4/7817	0.0937537	0.41933
ko04960	Aldosterone-regulated sodium reabsorption	2/89	40/7817	0.0756779	0.310572			ko00270	Cysteine and methionine metabolism	3/190	45/7817	0.0955373	0.41933
ko04510	Focal adhesion	5/89	200/7817	0.0773835	0.310572			ko04915	Estrogen signaling pathway	5/190	100/7817	0.0959561	0.41933
ko04973	Carbohydrate digestion and absorption	2/89	41/7817	0.0789879	0.310572			ko04976	Bile secretion	4/190	74/7817	0.105166	0.439282
ko04261	Adrenergic signaling in cardiomyocytes	4/89	145/7817	0.0830362	0.317161			ko00592	alpha-Linolenic acid metabolism	2/190	23/7817	0.106614	0.439282
ko02010	ABC transporters	2/89	48/7817	0.103334	0.361796			ko03008	Ribosome biogenesis in eukaryotes	4/190	82/7817	0.138401	0.541997
ko04921	Oxytocin signaling pathway	4/89	158/7817	0.105428	0.361796			ko04392	Hippo signaling pathway - multiple species	2/190	27/7817	0.13906	0.541997
ko04961	Endocrine and other factor-regulated calcium reabsorption	2/89	49/7817	0.106964	0.361796			ko04710	Circadian rhythm	2/190	28/7817	0.147477	0.559676
ko04972	Pancreatic secretion	3/89	101/7817	0.107638	0.361796			ko00512	Mucin type O-glycan biosynthesis	2/190	29/7817	0.155995	0.562402
ko00072	Synthesis and degradation of ketone bodies	1/89	10/7817	0.108254	0.361796			ko00680	Methane metabolism	2/190	29/7817	0.155995	0.562402
ko04022	cGMP - PKG signaling pathway	4/89	168/7817	0.12434	0.405422			ko04623	Cytosolic DNA-sensing pathway	3/190	57/7817	0.160587	0.564836
ko00980	Metabolism of xenobiotics by cytochrome P450	2/89	57/7817	0.137132	0.422309			ko04071	Sphingolipid signaling pathway	5/190	120/7817	0.167337	0.574567
ko00310	Lysine degradation	2/89	58/7817	0.141027	0.422309			ko00410	beta-Alanine metabolism	2/190	31/7817	0.173295	0.581185
ko00480	Glutathione metabolism	2/89	59/7817	0.144946	0.422309			ko04380	Osteoclast differentiation	5/190	124/7817	0.183638	0.588764
ko00950	Isoquinoline alkaloid biosynthesis	1/89	14/7817	0.148235	0.422309			ko04142	Lysosome	5/190	125/7817	0.187803	0.588764
ko04670	Leukocyte transendothelial migration	3/89	118/7817	0.150917	0.422309			ko04640	Hematopoietic cell lineage	5/190	125/7817	0.187803	0.588764
ko00561	Glycerolipid metabolism	2/89	61/7817	0.152851	0.422309			ko04152	AMPK signaling pathway	5/190	126/7817	0.192002	0.589121
ko04110	Cell cycle	3/89	120/7817	0.156337	0.422309			ko00564	Glycerophospholipid metabolism	4/190	97/7817	0.209952	0.611033
ko04721	Synaptic vesicle cycle	2/89	62/7817	0.156835	0.422309			ko01200	Carbon metabolism	5/190	131/7817	0.21348	0.611033
ko00053	Ascorbate and aldarate metabolism	1/89	15/7817	0.15795	0.422309			ko00140	Steroid hormone biosynthesis	3/190	66/7817	0.215975	0.611033
ko04380	Osteoclast differentiation	3/89	124/7817	0.167358	0.438689			ko00051	Fructose and mannose metabolism	2/190	36/7817	0.217676	0.611033
ko04152	AMPK signaling pathway	3/89	126/7817	0.172954	0.444639			ko04910	Insulin signaling pathway	5/190	134/7817	0.226723	0.611033
ko04924	Renin secretion	2/89	68/7817	0.181126	0.456862			ko04141	Protein processing in endoplasmic reticulum	6/190	169/7817	0.228512	0.611033
ko00120	Primary bile acid biosynthesis	1/89	18/7817	0.186443	0.461565			ko00830	Retinol metabolism	3/190	68/7817	0.228803	0.611033
ko04971	Gastric acid secretion	2/89	73/7817	0.201774	0.490437			ko04062	Chemokine signaling pathway	6/190	171/7817	0.236474	0.620036
ko04976	Bile secretion	2/89	74/7817	0.205938	0.49162			ko04212	Longevity regulating pathway - worm	3/190	71/7817	0.2483	0.639418
ko04260	Cardiac muscle contraction	2/89	76/7817	0.214294	0.502592			ko04960	Aldosterone-regulated sodium reabsorption	2/190	40/7817	0.253834	0.642203
ko04320	Dorso-ventral axis formation	1/89	22/7817	0.222955	0.50518			ko00983	Drug metabolism - other enzymes	2/190	41/7817	0.262908	0.653692
ko04964	Proximal tubule bicarbonate reclamation	1/89	22/7817	0.222955	0.50518			ko04010	MAPK signaling pathway	8/190	252/7817	0.269774	0.659394
ko00040	Pentose and glucuronate interconversions	1/89	23/7817	0.231827	0.516528			ko00565	Ether lipid metabolism	2/190	44/7817	0.29012	0.66754
ko04350	TGF-beta signaling pathway	2/89	82/7817	0.239535	0.518779			ko00533	Glycosaminoglycan biosynthesis - keratan sulfate	1/190	14/7817	0.291622	0.66754
ko00360	Phenylalanine metabolism	1/89	24/7817	0.240599	0.518779			ko00627	Aminobenzoate degradation	1/190	14/7817	0.291622	0.66754
ko04911	Insulin secretion	2/89	86/7817	0.256453	0.523579			ko00790	Folate biosynthesis	1/190	14/7817	0.291622	0.66754
ko00650	Butanoate metabolism	1/89	26/7817	0.257847	0.523579			ko00600	Sphingolipid metabolism	2/190	45/7817	0.299171	0.674119
ko00900	Terpenoid backbone biosynthesis	1/89	26/7817	0.257847	0.523579			ko04970	Salivary secretion	3/190	80/7817	0.307985	0.674886
ko04146	Peroxisome	2/89	87/7817	0.260687	0.523579			ko00053	Ascorbate and aldarate metabolism	1/190	15/7817	0.308871	0.674886
ko00563	Glycosylphosphatidylinositol(GPI)-anchor biosynthesis	1/89	27/7817	0.266325	0.523579			ko04512	ECM-receptor interaction	3/190	82/7817	0.321369	0.691714
ko04966	Collecting duct acid secretion	1/89	27/7817	0.266325	0.523579			ko02010	ABC transporters	2/190	48/7817	0.326195	0.691776
ko04912	GnRH signaling pathway	2/89	91/7817	0.277632	0.537898			ko04610	Complement and coagulation cascades	3/190	85/7817	0.341452	0.704829
ko04974	Protein digestion and absorption	2/89	94/7817	0.290329	0.53942			ko00770	Pantothenate and CoA biosynthesis	1/190	17/7817	0.342125	0.704829
ko00062	Fatty acid elongation	1/89	30/7817	0.291188	0.53942			ko04012	ErbB signaling pathway	3/190	87/7817	0.354821	0.707521
ko00630	Glyoxylate and dicarboxylate metabolism	1/89	30/7817	0.291188	0.53942			ko00910	Nitrogen metabolism	1/190	18/7817	0.35815	0.707521
ko04713	Circadian entrainment	2/89	95/7817	0.294557	0.53942			ko02020	Two-component system	1/190	18/7817	0.35815	0.707521
ko04014	Ras signaling pathway	4/89	249/7817	0.314974	0.562614			ko04211	Longevity regulating pathway - mammal	3/190	89/7817	0.368158	0.716346
ko04915	Estrogen signaling pathway	2/89	100/7817	0.31564	0.562614			ko04660	T cell receptor signaling pathway	4/190	128/7817	0.378113	0.716346
ko00230	Purine metabolism	3/89	179/7817	0.333735	0.579089			ko00982	Drug metabolism - cytochrome P450	2/190	55/7817	0.38801	0.716346
ko04612	Antigen processing and presentation	2/89	106/7817	0.340757	0.579089			ko00220	Arginine biosynthesis	1/190	20/7817	0.389045	0.716346
ko04614	Renin-angiotensin system	1/89	37/7817	0.346009	0.579089			ko04974	Protein digestion and absorption	3/190	94/7817	0.401264	0.716346
ko04919	Thyroid hormone signaling pathway	2/89	109/7817	0.353215	0.579089			ko04550	Signaling pathways regulating pluripotency of stem cells	4/190	133/7817	0.40578	0.716346
ko00250	Alanine, aspartate and glutamate metabolism	1/89	38/7817	0.353491	0.579089			ko04620	Toll-like receptor signaling pathway	3/190	96/7817	0.414379	0.716346
ko03030	DNA replication	1/89	38/7817	0.353491	0.579089			ko04922	Glucagon signaling pathway	3/190	96/7817	0.414379	0.716346
ko04750	Inflammatory mediator regulation of TRP channels	2/89	110/7817	0.357351	0.579089			ko00531	Glycosaminoglycan degradation	1/190	22/7817	0.41846	0.716346
ko04672	Intestinal immune network for IgA production	2/89	112/7817	0.365595	0.579089			ko04964	Proximal tubule bicarbonate reclamation	1/190	22/7817	0.41846	0.716346
ko00620	Pyruvate metabolism	1/89	40/7817	0.3682	0.579089			ko00480	Glutathione metabolism	2/190	59/7817	0.422226	0.716346
ko04975	Fat digestion and absorption	1/89	40/7817	0.3682	0.579089			ko04370	VEGF signaling pathway	2/190	59/7817	0.422226	0.716346
ko00260	Glycine, serine and threonine metabolism	1/89	42/7817	0.382579	0.588703			ko00040	Pentose and glucuronate interconversions	1/190	23/7817	0.432635	0.722557
ko04340	Hedgehog signaling pathway	1/89	43/7817	0.389647	0.588703			ko00561	Glycerolipid metabolism	2/190	61/7817	0.438966	0.722557
ko00071	Fatty acid degradation	1/89	44/7817	0.396634	0.588703			ko00230	Purine metabolism	5/190	179/7817	0.440918	0.722557
ko04330	Notch signaling pathway	1/89	44/7817	0.396634	0.588703			ko04972	Pancreatic secretion	3/190	101/7817	0.446747	0.723884
ko04071	Sphingolipid signaling pathway	2/89	120/7817	0.398152	0.588703			ko00650	Butanoate metabolism	1/190	26/7817	0.47313	0.748118
ko04810	Regulation of actin cytoskeleton	3/89	206/7817	0.41766	0.588703			ko00601	Glycosphingolipid biosynthesis - lacto and neolacto series	1/190	27/7817	0.485979	0.748118
ko04142	Lysosome	2/89	125/7817	0.418117	0.588703			ko04966	Collecting duct acid secretion	1/190	27/7817	0.485979	0.748118
ko04611	Platelet activation	2/89	125/7817	0.418117	0.588703			ko00190	Oxidative phosphorylation	4/190	149/7817	0.492215	0.748118
ko04640	Hematopoietic cell lineage	2/89	125/7817	0.418117	0.588703			ko04919	Thyroid hormone signaling pathway	3/190	109/7817	0.496974	0.748118
ko04151	PI3K-Akt signaling pathway	5/89	372/7817	0.41835	0.588703			ko04750	Inflammatory mediator regulation of TRP channels	3/190	110/7817	0.503095	0.748118
ko04913	Ovarian Steroidogenesis	1/89	50/7817	0.436929	0.600728			ko04011	MAPK signaling pathway - yeast	1/190	30/7817	0.522685	0.748118
ko04978	Mineral absorption	1/89	50/7817	0.436929	0.600728			ko00562	Inositol phosphate metabolism	2/190	72/7817	0.525973	0.748118
ko04145	Phagosome	3/89	216/7817	0.448002	0.600728			ko04064	NF-kappa B signaling pathway	4/190	156/7817	0.528427	0.748118
ko04550	Signaling pathways regulating pluripotency of stem cells	2/89	133/7817	0.449364	0.600728			ko04662	B cell receptor signaling pathway	3/190	115/7817	0.533117	0.748118
ko04728	Dopaminergic synapse	2/89	133/7817	0.449364	0.600728			ko00030	Pentose phosphate pathway	1/190	31/7817	0.534331	0.748118
ko00330	Arginine and proline metabolism	1/89	54/7817	0.462302	0.611906			ko00052	Galactose metabolism	1/190	31/7817	0.534331	0.748118
ko04923	Regulation of lipolysis in adipocyte	1/89	56/7817	0.474561	0.612959			ko00514	Other types of O-glycan biosynthesis	1/190	31/7817	0.534331	0.748118
ko04015	Rap1 signaling pathway	3/89	231/7817	0.492311	0.612959			ko00760	Nicotinate and nicotinamide metabolism	1/190	31/7817	0.534331	0.748118
ko04370	VEGF signaling pathway	1/89	59/7817	0.492434	0.612959			ko04670	Leukocyte transendothelial migration	3/190	118/7817	0.550638	0.763536
ko04310	Wnt signaling pathway	2/89	145/7817	0.494439	0.612959			ko04726	Serotonergic synapse	3/190	120/7817	0.562103	0.771958
ko04113	Meiosis - yeast	1/89	60/7817	0.498256	0.612959			ko04014	Ras signaling pathway	6/190	249/7817	0.567418	0.771958
ko04214	Apoptosis - fly	1/89	60/7817	0.498256	0.612959			ko04722	Neurotrophin signaling pathway	3/190	122/7817	0.57339	0.772002
ko04080	Neuroactive ligand-receptor interaction	4/89	321/7817	0.500002	0.612959			ko04215	Apoptosis - multiple species	1/190	35/7817	0.578157	0.772002
ko04630	Jak-STAT signaling pathway	2/89	148/7817	0.505346	0.612959			ko03320	PPAR signaling pathway	2/190	81/7817	0.590125	0.780755
ko04060	Cytokine-cytokine receptor interaction	3/89	236/7817	0.506705	0.612959			ko00250	Alanine, aspartate and glutamate metabolism	1/190	38/7817	0.60831	0.797498
ko00190	Oxidative phosphorylation	2/89	149/7817	0.508949	0.612959			ko04911	Insulin secretion	2/190	86/7817	0.622897	0.80299
ko04720	Long-term potentiation	1/89	64/7817	0.520895	0.618958			ko04530	Tight junction	3/190	132/7817	0.627062	0.80299
ko04150	mTOR signaling pathway	2/89	153/7817	0.52319	0.618958			ko04146	Peroxisome	2/190	87/7817	0.629204	0.80299
ko04622	RIG-I-like receptor signaling pathway	1/89	66/7817	0.531832	0.621763			ko04973	Carbohydrate digestion and absorption	1/190	41/7817	0.636319	0.804947
ko04020	Calcium signaling pathway	3/89	246/7817	0.534863	0.621763			ko04713	Circadian entrainment	2/190	95/7817	0.676743	0.848639
ko04520	Adherens junction	1/89	69/7817	0.547776	0.622221			ko03050	Proteasome	1/190	47/7817	0.686499	0.853452
ko04010	MAPK signaling pathway	3/89	252/7817	0.551328	0.622221			ko04024	cAMP signaling pathway	4/190	196/7817	0.70703	0.855044
ko04391	Hippo signaling pathway -fly	1/89	70/7817	0.552971	0.622221			ko04913	Ovarian Steroidogenesis	1/190	50/7817	0.708942	0.855044
ko04212	Longevity regulating pathway - worm	1/89	71/7817	0.558107	0.622221			ko04510	Focal adhesion	4/190	200/7817	0.721895	0.855044
ko00562	Inositol phosphate metabolism	1/89	72/7817	0.563184	0.622221			ko04150	mTOR signaling pathway	3/190	153/7817	0.724113	0.855044
ko04918	Thyroid hormone synthesis	1/89	72/7817	0.563184	0.622221			ko00280	Valine, leucine and isoleucine degradation	1/190	54/7817	0.736399	0.855044
ko04111	Cell cycle - yeast	1/89	73/7817	0.568204	0.622622			ko04810	Regulation of actin cytoskeleton	4/190	206/7817	0.743144	0.855044
ko04920	Adipocytokine signaling pathway	1/89	74/7817	0.573166	0.622953			ko04921	Oxytocin signaling pathway	3/190	158/7817	0.744096	0.855044
ko04650	Natural killer cell mediated cytotoxicity	2/89	170/7817	0.580614	0.62342			ko00980	Metabolism of xenobiotics by cytochrome P450	1/190	57/7817	0.755287	0.855044
ko00010	Glycolysis / Gluconeogenesis	1/89	76/7817	0.582923	0.62342			ko04724	Glutamatergic synapse	2/190	112/7817	0.761337	0.855044
ko04917	Prolactin signaling pathway	1/89	77/7817	0.587718	0.62356			ko04664	Fc epsilon RI signaling pathway	2/190	113/7817	0.765663	0.855044
ko04144	Endocytosis	3/89	269/7817	0.596104	0.627478			ko04725	Cholinergic synapse	2/190	113/7817	0.765663	0.855044
ko04360	Axon guidance	2/89	178/7817	0.605858	0.632763			ko04214	Apoptosis - fly	1/190	60/7817	0.772828	0.855044
ko04013	MAPK signaling pathway - fly	1/89	83/7817	0.615366	0.634929			ko04730	Long-term depression	1/190	60/7817	0.772828	0.855044
ko04072	Phospholipase D signaling pathway	2/89	184/7817	0.624038	0.634929			ko04022	cGMP - PKG signaling pathway	3/190	168/7817	0.78061	0.855044
ko04914	Progesterone-mediated oocyte maturation	1/89	86/7817	0.628494	0.634929			ko04721	Synaptic vesicle cycle	1/190	62/7817	0.783821	0.855044
ko04012	ErbB signaling pathway	1/89	87/7817	0.63277	0.634929			ko04720	Long-term potentiation	1/190	64/7817	0.794285	0.855044
ko04540	Gap junction	1/89	87/7817	0.63277	0.634929			ko04115	p53 signaling pathway	1/190	68/7817	0.813724	0.855044
ko03018	RNA degradation	1/89	88/7817	0.636999	0.634929			ko04924	Renin secretion	1/190	68/7817	0.813724	0.855044
ko04211	Longevity regulating pathway - mammal	1/89	89/7817	0.641179	0.634929			ko04391	Hippo signaling pathway -fly	1/190	70/7817	0.822748	0.855044
ko03015	mRNA surveillance pathway	1/89	93/7817	0.657428	0.645368			ko04666	Fc gamma R-mediated phagocytosis	2/190	129/7817	0.826151	0.855044
ko04070	Phosphatidylinositol signaling system	1/89	94/7817	0.661375	0.645368			ko04918	Thyroid hormone synthesis	1/190	72/7817	0.831336	0.855044
ko04916	Melanogenesis	1/89	96/7817	0.669135	0.648209			ko04971	Gastric acid secretion	1/190	73/7817	0.835474	0.855044
ko00240	Pyrimidine metabolism	1/89	101/7817	0.687775	0.661472			ko04270	Vascular smooth muscle contraction	2/190	134/7817	0.841968	0.855044
ko04723	Retrograde endocannabinoid signaling	1/89	105/7817	0.701936	0.670269			ko04925	Aldosterone synthesis and secretion	1/190	80/7817	0.861743	0.855044
ko04114	Oocyte meiosis	1/89	112/7817	0.725205	0.680929			ko04013	MAPK signaling pathway - fly	1/190	83/7817	0.871682	0.855044
ko04664	Fc epsilon RI signaling pathway	1/89	113/7817	0.728379	0.680929			ko03040	Spliceosome	2/190	145/7817	0.872284	0.855044
ko04725	Cholinergic synapse	1/89	113/7817	0.728379	0.680929			ko04120	Ubiquitin mediated proteolysis	2/190	145/7817	0.872284	0.855044
ko04722	Neurotrophin signaling pathway	1/89	122/7817	0.755363	0.701251			ko04261	Adrenergic signaling in cardiomyocytes	2/190	145/7817	0.872284	0.855044
ko04068	FoxO signaling pathway	1/89	128/7817	0.771862	0.709066			ko04914	Progesterone-mediated oocyte maturation	1/190	86/7817	0.88091	0.855044
ko04666	Fc gamma R-mediated phagocytosis	1/89	129/7817	0.774502	0.709066			ko04540	Gap junction	1/190	87/7817	0.883837	0.855044
ko01200	Carbon metabolism	1/89	131/7817	0.779694	0.709066			ko04742	Taste transduction	1/190	87/7817	0.883837	0.855044
ko04910	Insulin signaling pathway	1/89	134/7817	0.787259	0.711109			ko03018	RNA degradation	1/190	88/7817	0.886692	0.855044
ko04390	Hippo signaling pathway	1/89	147/7817	0.817183	0.733185			ko04912	GnRH signaling pathway	1/190	91/7817	0.894845	0.855044
ko04062	Chemokine signaling pathway	1/89	171/7817	0.861905	0.768154			ko04151	PI3K-Akt signaling pathway	6/190	372/7817	0.895506	0.855044
ko03010	Ribosome	1/89	346/7817	0.982623	0.869941			ko03015	mRNA surveillance pathway	1/190	93/7817	0.899954	0.855044
ko04740	Olfactory transduction	2/89	1374/7817	0.999999	0.879501			ko04070	Phosphatidylinositol signaling system	1/190	94/7817	0.902415	0.855044
								ko04916	Melanogenesis	1/190	96/7817	0.907158	0.855044
								ko04072	Phospholipase D signaling pathway	2/190	184/7817	0.941705	0.881843
								ko04110	Cell cycle	1/190	120/7817	0.948991	0.882813
								ko04611	Platelet activation	1/190	125/7817	0.954985	0.882813
								ko04390	Hippo signaling pathway	1/190	147/7817	0.974055	0.89299
								ko04015	Rap1 signaling pathway	2/190	231/7817	0.978378	0.89299
								ko03013	RNA transport	1/190	177/7817	0.987793	0.893809
								ko04080	Neuroactive ligand-receptor interaction	2/190	321/7817	0.997068	0.893809
								ko04020	Calcium signaling pathway	1/190	246/7817	0.997869	0.893809

## Sheet: 549D
id	Description	Significant	Annotated	Pvalue	Qvalue			id	Description	Significant	Annotated	Pvalue	Qvalue		down	Up
ko01040	Biosynthesis of unsaturated fatty acids	7/208	34/8755	1.20426e-05	0.00225641			ko03010	Ribosome	105/971	346/8755	1.90957e-23	4.70356e-21		11	10
ko04723	Retrograde endocannabinoid signaling	13/208	164/8755	0.000137806	0.0128842			ko04612	Antigen processing and presentation	34/971	107/8755	5.97705e-09	7.3612e-07
ko00380	Tryptophan metabolism	7/208	52/8755	0.000208461	0.0128842			ko00190	Oxidative phosphorylation	42/971	153/8755	1.37161e-08	1.12616e-06
ko00190	Oxidative phosphorylation	12/208	153/8755	0.000275055	0.0128842			ko04714	Thermogenesis	56/971	249/8755	1.29874e-07	7.99748e-06
ko04261	Adrenergic signaling in cardiomyocytes	11/208	148/8755	0.000776556	0.0201677			ko04145	Phagosome	46/971	216/8755	8.26296e-06	0.000407059
ko04071	Sphingolipid signaling pathway	10/208	126/8755	0.000808593	0.0201677			ko04514	Cell adhesion molecules	37/971	187/8755	0.000303215	0.0124478
ko04714	Thermogenesis	15/208	249/8755	0.000852019	0.0201677			ko00564	Glycerophospholipid metabolism	22/971	98/8755	0.000886088	0.0311796
ko00062	Fatty acid elongation	5/208	32/8755	0.000861091	0.0201677			ko04210	Apoptosis	28/971	139/8755	0.00118468	0.0333262
ko00140	Steroid hormone biosynthesis	7/208	67/8755	0.00100338	0.0208892			ko04218	Cellular senescence	33/971	173/8755	0.00121769	0.0333262
ko04921	Oxytocin signaling pathway	11/208	155/8755	0.0011373	0.0213094			ko03050	Proteasome	13/971	48/8755	0.00167617	0.0412867
ko00830	Retinol metabolism	7/208	70/8755	0.00130267	0.0221891			ko04613	Neutrophil extracellular trap formation	40/971	230/8755	0.00246072	0.0551012
ko04310	Wnt signaling pathway	10/208	160/8755	0.00475843	0.0691065			ko00510	N-Glycan biosynthesis	13/971	51/8755	0.00302244	0.0620396
ko04728	Dopaminergic synapse	9/208	135/8755	0.00479475	0.0691065			ko04610	Complement and coagulation cascades	19/971	89/8755	0.00355029	0.0672686
ko04726	Serotonergic synapse	8/208	121/8755	0.0080601	0.103933			ko00532	Glycosaminoglycan biosynthesis - chondroitin sulfate / dermatan sulfate	7/971	20/8755	0.00426116	0.0699543
ko04713	Circadian entrainment	7/208	98/8755	0.00861838	0.103933			ko03410	Base excision repair	13/971	53/8755	0.00433298	0.0699543
ko00280	Valine, leucine and isoleucine degradation	5/208	54/8755	0.0088752	0.103933			ko04144	Endocytosis	43/971	260/8755	0.00454404	0.0699543
ko00591	Linoleic acid metabolism	4/208	37/8755	0.0110705	0.122016			ko00520	Amino sugar and nucleotide sugar metabolism	12/971	51/8755	0.00853713	0.123696
ko00760	Nicotinate and nicotinamide metabolism	4/208	38/8755	0.012148	0.126453			ko04370	VEGF signaling pathway	13/971	59/8755	0.0111653	0.152789
ko04730	Long-term depression	5/208	60/8755	0.0136771	0.134877			ko04650	Natural killer cell mediated cytotoxicity	29/971	170/8755	0.0117999	0.152973
ko04540	Gap junction	6/208	87/8755	0.0171657	0.150497			ko04330	Notch signaling pathway	12/971	54/8755	0.013536	0.166707
ko04270	Vascular smooth muscle contraction	8/208	139/8755	0.017606	0.150497			ko00051	Fructose and mannose metabolism	9/971	36/8755	0.0145034	0.170116
ko00750	Vitamin B6 metabolism	2/208	9/8755	0.0181166	0.150497			ko04380	Osteoclast differentiation	22/971	124/8755	0.0171001	0.191455
ko00340	Histidine metabolism	3/208	24/8755	0.0185225	0.150497			ko03030	DNA replication	9/971	38/8755	0.0205468	0.220044
ko04022	cGMP-PKG signaling pathway	9/208	169/8755	0.0192772	0.150497			ko04723	Retrograde endocannabinoid signaling	27/971	164/8755	0.0227175	0.233153
ko04520	Adherens junction	6/208	91/8755	0.0209732	0.157189			ko04611	Platelet activation	22/971	129/8755	0.0260176	0.250515
ko00300	Lysine biosynthesis	1/208	1/8755	0.0237579	0.17121			ko00240	Pyrimidine metabolism	12/971	59/8755	0.0264433	0.250515
ko04110	Cell cycle	8/208	151/8755	0.0273554	0.181684			ko00513	Various types of N-glycan biosynthesis	9/971	40/8755	0.0282195	0.257441
ko04924	Renin secretion	5/208	72/8755	0.0279378	0.181684			ko00330	Arginine and proline metabolism	11/971	54/8755	0.0324283	0.272381
ko04380	Osteoclast differentiation	7/208	124/8755	0.0281202	0.181684			ko03008	Ribosome biogenesis in eukaryotes	15/971	82/8755	0.0344734	0.272381
ko04360	Axon guidance	9/208	185/8755	0.0321843	0.197377			ko04668	TNF signaling pathway	20/971	118/8755	0.0346815	0.272381
ko04152	AMPK signaling pathway	7/208	128/8755	0.032656	0.197377			ko04670	Leukocyte transendothelial migration	20/971	118/8755	0.0346815	0.272381
ko04917	Prolactin signaling pathway	5/208	77/8755	0.0359184	0.210312			ko00592	alpha-Linolenic acid metabolism	6/971	23/8755	0.0353863	0.272381
ko04926	Relaxin signaling pathway	7/208	135/8755	0.0417229	0.233183			ko04141	Protein processing in endoplasmic reticulum	27/971	172/8755	0.039037	0.291377
ko04970	Salivary secretion	5/208	82/8755	0.0451754	0.233183			ko00514	Other types of O-glycan biosynthesis	9/971	43/8755	0.0431788	0.312812
ko00982	Drug metabolism - cytochrome P450	4/208	57/8755	0.0460108	0.233183			ko04621	NOD-like receptor signaling pathway	28/971	183/8755	0.0478615	0.336829
ko00261	Monobactam biosynthesis	1/208	2/8755	0.0469539	0.233183			ko03020	RNA polymerase	7/971	32/8755	0.0573342	0.392287
ko04013	MAPK signaling pathway - fly	5/208	83/8755	0.0471826	0.233183			ko00290	Valine, leucine and isoleucine biosynthesis	2/971	4/8755	0.0633035	0.410786
ko03266	Virion - Herpesvirus	2/208	15/8755	0.0481415	0.233183			ko03250	Viral life cycle - HIV-1	11/971	60/8755	0.0633734	0.410786
ko04961	Endocrine and other factor-regulated calcium reabsorption	4/208	58/8755	0.0485362	0.233183			ko04122	Sulfur relay system	3/971	9/8755	0.0685354	0.432855
ko03320	PPAR signaling pathway	5/208	85/8755	0.0513538	0.240439			ko04142	Lysosome	21/971	137/8755	0.0772704	0.475823
ko04260	Cardiac muscle contraction	5/208	86/8755	0.053518	0.240439			ko00521	Streptomycin biosynthesis	3/971	10/8755	0.0900899	0.530286
ko04218	Cellular senescence	8/208	173/8755	0.0538962	0.240439			ko04260	Cardiac muscle contraction	14/971	86/8755	0.0904206	0.530286
ko04211	Longevity regulating pathway	5/208	89/8755	0.060325	0.26286			ko04016	MAPK signaling pathway - plant	4/971	16/8755	0.0926651	0.530811
ko00910	Nitrogen metabolism	2/208	18/8755	0.0669861	0.268176			ko04146	Peroxisome	14/971	87/8755	0.097347	0.544957
ko04113	Meiosis - yeast	4/208	65/8755	0.0683042	0.268176			ko00480	Glutathione metabolism	12/971	73/8755	0.105194	0.575801
ko04960	Aldosterone-regulated sodium reabsorption	3/208	40/8755	0.0687465	0.268176			ko00534	Glycosaminoglycan biosynthesis - heparan sulfate / heparin	5/971	24/8755	0.119274	0.635953
ko00903	Limonene degradation	1/208	3/8755	0.0696014	0.268176			ko00760	Nicotinate and nicotinamide metabolism	7/971	38/8755	0.121347	0.635953
ko00981	Insect hormone biosynthesis	1/208	3/8755	0.0696014	0.268176			ko00970	Aminoacyl-tRNA biosynthesis	8/971	46/8755	0.131216	0.664687
ko04212	Longevity regulating pathway - worm	5/208	93/8755	0.0701324	0.268176			ko04217	Necroptosis	23/971	163/8755	0.133899	0.664687
ko04062	Chemokine signaling pathway	8/208	184/8755	0.0718394	0.269209			ko00440	Phosphonate and phosphinate metabolism	2/971	6/8755	0.136302	0.664687
ko00310	Lysine degradation	4/208	68/8755	0.077872	0.281167			ko04623	Cytosolic DNA-sensing pathway	11/971	69/8755	0.137624	0.664687
ko04916	Melanogenesis	5/208	96/8755	0.0780318	0.281167			ko00565	Ether lipid metabolism	8/971	47/8755	0.143717	0.680763
ko00770	Pantothenate and CoA biosynthesis	2/208	20/8755	0.0806787	0.28522			ko00590	Arachidonic acid metabolism	12/971	78/8755	0.150928	0.6935
ko04150	mTOR signaling pathway	7/208	159/8755	0.0844472	0.293014			ko00511	Other glycan degradation	4/971	19/8755	0.152036	0.6935
ko00620	Pyruvate metabolism	3/208	44/8755	0.0861307	0.293421			ko04071	Sphingolipid signaling pathway	18/971	126/8755	0.15651	0.700924
ko03265	Virion - Lyssavirus	1/208	4/8755	0.0917133	0.30686			ko04139	Mitophagy - yeast	5/971	27/8755	0.173125	0.740233
ko04217	Necroptosis	7/208	163/8755	0.0933636	0.306902			ko04625	C-type lectin receptor signaling pathway	16/971	112/8755	0.173906	0.740233
ko00785	Lipoic acid metabolism	2/208	22/8755	0.0951447	0.307364			ko04923	Regulation of lipolysis in adipocytes	9/971	57/8755	0.175438	0.740233
ko00230	Purine metabolism	6/208	136/8755	0.104881	0.319392			ko00541	O-Antigen nucleotide sugar biosynthesis	2/971	7/8755	0.177308	0.740233
ko04216	Ferroptosis	3/208	48/8755	0.10517	0.319392			ko04068	FoxO signaling pathway	18/971	129/8755	0.181498	0.744994
ko04624	Toll and Imd signaling pathway	3/208	48/8755	0.10517	0.319392			ko04979	Cholesterol metabolism	8/971	50/8755	0.184498	0.744994
ko00562	Inositol phosphate metabolism	4/208	76/8755	0.106421	0.319392			ko04137	Mitophagy - animal	11/971	74/8755	0.192995	0.766739
ko04530	Tight junction	7/208	170/8755	0.110183	0.319392			ko00966	Glucosinolate biosynthesis	1/971	2/8755	0.209527	0.819202
ko04510	Focal adhesion	8/208	203/8755	0.110496	0.319392			ko00270	Cysteine and methionine metabolism	8/971	53/8755	0.229604	0.86378
ko00625	Chloroalkane and chloroalkene degradation	1/208	5/8755	0.113302	0.319392			ko04917	Prolactin signaling pathway	11/971	77/8755	0.230345	0.86378
ko00590	Arachidonic acid metabolism	4/208	78/8755	0.114209	0.319392			ko00790	Folate biosynthesis	5/971	30/8755	0.234428	0.86378
ko04111	Cell cycle - yeast	4/208	78/8755	0.114209	0.319392			ko03082	ATP-dependent chromatin remodeling	15/971	110/8755	0.234955	0.86378
ko04320	Dorso-ventral axis formation	2/208	25/8755	0.118073	0.325341			ko03060	Protein export	4/971	23/8755	0.24703	0.894814
ko04750	Inflammatory mediator regulation of TRP channels	5/208	111/8755	0.124222	0.337322			ko00030	Pentose phosphate pathway	5/971	31/8755	0.256091	0.914192
ko04966	Collecting duct acid secretion	2/208	27/8755	0.134044	0.354628			ko04640	Hematopoietic cell lineage	18/971	138/8755	0.267102	0.915671
ko00232	Caffeine metabolism	1/208	6/8755	0.13438	0.354628			ko04270	Vascular smooth muscle contraction	18/971	139/8755	0.277451	0.915671
ko00330	Arginine and proline metabolism	3/208	54/8755	0.136455	0.355103			ko03015	mRNA surveillance pathway	13/971	98/8755	0.288747	0.915671
ko04724	Glutamatergic synapse	5/208	116/8755	0.141923	0.358635			ko00780	Biotin metabolism	1/971	3/8755	0.297217	0.915671
ko04725	Cholinergic synapse	5/208	116/8755	0.141923	0.358635			ko00907	Pinene, camphor and geraniol degradation	1/971	3/8755	0.297217	0.915671
ko04114	Oocyte meiosis	5/208	117/8755	0.14559	0.358635			ko04112	Cell cycle - Caulobacter	1/971	3/8755	0.297217	0.915671
ko04935	Growth hormone synthesis, secretion and action	5/208	117/8755	0.14559	0.358635			ko00983	Drug metabolism - other enzymes	11/971	82/8755	0.297961	0.915671
ko04024	cAMP signaling pathway	8/208	218/8755	0.147676	0.358635			ko04115	p53 signaling pathway	10/971	74/8755	0.302636	0.915671
ko04670	Leukocyte transendothelial migration	5/208	118/8755	0.149297	0.358635			ko04920	Adipocytokine signaling pathway	10/971	74/8755	0.302636	0.915671
ko04919	Thyroid hormone signaling pathway	5/208	120/8755	0.156831	0.358635			ko03260	Virion - Human immunodeficiency virus	2/971	10/8755	0.306329	0.915671
ko00410	beta-Alanine metabolism	2/208	30/8755	0.158818	0.358635			ko04140	Autophagy - animal	19/971	151/8755	0.314233	0.915671
ko04011	MAPK signaling pathway - yeast	2/208	30/8755	0.158818	0.358635			ko00260	Glycine, serine and threonine metabolism	6/971	42/8755	0.320293	0.915671
ko04745	Phototransduction - fly	2/208	30/8755	0.158818	0.358635			ko04622	RIG-I-like receptor signaling pathway	9/971	67/8755	0.323305	0.915671
ko04214	Apoptosis - fly	3/208	58/8755	0.158867	0.358635			ko04392	Hippo signaling pathway - multiple species	4/971	27/8755	0.351164	0.915671
ko04390	Hippo signaling pathway	6/208	155/8755	0.163434	0.364401			ko04919	Thyroid hormone signaling pathway	15/971	120/8755	0.351654	0.915671
ko00500	Starch and sucrose metabolism	2/208	31/8755	0.167256	0.364401			ko03460	Fanconi anemia pathway	7/971	52/8755	0.353745	0.915671
ko00640	Propanoate metabolism	2/208	31/8755	0.167256	0.364401			ko00061	Fatty acid biosynthesis	3/971	19/8755	0.353783	0.915671
ko04912	GnRH signaling pathway	4/208	92/8755	0.175037	0.372718			ko00670	One carbon pool by folate	3/971	19/8755	0.353783	0.915671
ko00740	Riboflavin metabolism	1/208	8/8755	0.175052	0.372718			ko04066	HIF-1 signaling pathway	16/971	130/8755	0.36828	0.915671
ko04068	FoxO signaling pathway	5/208	129/8755	0.192551	0.380198			ko04620	Toll-like receptor signaling pathway	12/971	96/8755	0.375695	0.915671
ko04611	Platelet activation	5/208	129/8755	0.192551	0.380198			ko04975	Fat digestion and absorption	6/971	45/8755	0.382078	0.915671
ko04710	Circadian rhythm	2/208	34/8755	0.19299	0.380198			ko00220	Arginine biosynthesis	3/971	20/8755	0.38544	0.915671
ko04070	Phosphatidylinositol signaling system	4/208	96/8755	0.194145	0.380198			ko00770	Pantothenate and CoA biosynthesis	3/971	20/8755	0.38544	0.915671
ko04620	Toll-like receptor signaling pathway	4/208	96/8755	0.194145	0.380198			ko04062	Chemokine signaling pathway	22/971	184/8755	0.387173	0.915671
ko04720	Long-term potentiation	3/208	64/8755	0.194364	0.380198			ko00591	Linoleic acid metabolism	5/971	37/8755	0.392395	0.915671
ko04929	GnRH secretion	3/208	64/8755	0.194364	0.380198			ko00561	Glycerolipid metabolism	8/971	63/8755	0.399021	0.915671
ko04010	MAPK signaling pathway	10/208	307/8755	0.194798	0.380198			ko04211	Longevity regulating pathway	11/971	89/8755	0.399515	0.915671
ko04622	RIG-I-like receptor signaling pathway	3/208	67/8755	0.212796	0.411044			ko00680	Methane metabolism	4/971	29/8755	0.403827	0.915671
ko04020	Calcium signaling pathway	10/208	316/8755	0.219126	0.414842			ko04976	Bile secretion	10/971	81/8755	0.410058	0.915671
ko04614	Renin-angiotensin system	2/208	37/8755	0.21919	0.414842			ko03420	Nucleotide excision repair	8/971	64/8755	0.41661	0.915671
ko04915	Estrogen signaling pathway	5/208	137/8755	0.226471	0.424334			ko00040	Pentose and glucuronate interconversions	3/971	21/8755	0.416717	0.915671
ko00250	Alanine, aspartate and glutamate metabolism	2/208	39/8755	0.236822	0.431046			ko04935	Growth hormone synthesis, secretion and action	14/971	117/8755	0.423951	0.915671
ko00350	Tyrosine metabolism	2/208	39/8755	0.236822	0.431046			ko04970	Salivary secretion	10/971	82/8755	0.425627	0.915671
ko04391	Hippo signaling pathway - fly	3/208	71/8755	0.237919	0.431046			ko04011	MAPK signaling pathway - yeast	4/971	30/8755	0.429888	0.915671
ko04928	Parathyroid hormone synthesis, secretion and action	4/208	105/8755	0.239255	0.431046			ko03450	Non-homologous end-joining	2/971	13/8755	0.43139	0.915671
ko04350	TGF-beta signaling pathway	4/208	106/8755	0.244417	0.436152			ko00250	Alanine, aspartate and glutamate metabolism	5/971	39/8755	0.438158	0.915671
ko00480	Glutathione metabolism	3/208	73/8755	0.250669	0.438913			ko00230	Purine metabolism	16/971	136/8755	0.440838	0.915671
ko00920	Sulfur metabolism	1/208	12/8755	0.250777	0.438913			ko04216	Ferroptosis	6/971	48/8755	0.443946	0.915671
ko04371	Apelin signaling pathway	5/208	143/8755	0.252992	0.438913			ko00524	Neomycin, kanamycin and gentamicin biosynthesis	1/971	5/8755	0.444516	0.915671
ko04115	p53 signaling pathway	3/208	74/8755	0.257082	0.441918			ko00531	Glycosaminoglycan degradation	3/971	22/8755	0.447455	0.915671
ko04621	NOD-like receptor signaling pathway	6/208	183/8755	0.268745	0.455717			ko00052	Galactose metabolism	4/971	31/8755	0.455636	0.915671
ko04971	Gastric acid secretion	3/208	76/8755	0.269974	0.455717			ko02010	ABC transporters	6/971	49/8755	0.464332	0.915671
ko04660	T cell receptor signaling pathway	5/208	149/8755	0.280242	0.466229			ko00010	Glycolysis / Gluconeogenesis	9/971	76/8755	0.470748	0.915671
ko04664	Fc epsilon RI signaling pathway	4/208	113/8755	0.281178	0.466229			ko00562	Inositol phosphate metabolism	9/971	76/8755	0.470748	0.915671
ko04140	Autophagy - animal	5/208	151/8755	0.289457	0.475747			ko03320	PPAR signaling pathway	10/971	85/8755	0.472131	0.915671
ko04976	Bile secretion	3/208	81/8755	0.302478	0.490664			ko04657	IL-17 signaling pathway	11/971	94/8755	0.473297	0.915671
ko04340	Hedgehog signaling pathway	2/208	47/8755	0.307643	0.490664			ko00630	Glyoxylate and dicarboxylate metabolism	4/971	32/8755	0.480983	0.915671
ko04668	TNF signaling pathway	4/208	118/8755	0.307943	0.490664			ko04972	Pancreatic secretion	12/971	104/8755	0.488262	0.915671
ko00983	Drug metabolism - other enzymes	3/208	82/8755	0.309008	0.490664			ko04664	Fc epsilon RI signaling pathway	13/971	113/8755	0.48856	0.915671
ko04016	MAPK signaling pathway - plant	1/208	16/8755	0.319582	0.50319			ko04136	Autophagy - other	4/971	33/8755	0.505851	0.915671
ko04060	Cytokine-cytokine receptor interaction	8/208	274/8755	0.326548	0.509873			ko00470	D-Amino acid metabolism	1/971	6/8755	0.506159	0.915671
ko04979	Cholesterol metabolism	2/208	50/8755	0.333972	0.515688			ko00960	Tropane, piperidine and pyridine alkaloid biosynthesis	1/971	6/8755	0.506159	0.915671
ko00450	Selenocompound metabolism	1/208	17/8755	0.335777	0.515688			ko00340	Histidine metabolism	3/971	24/8755	0.506795	0.915671
ko04911	Insulin secretion	3/208	87/8755	0.341697	0.520514			ko00515	Mannose type O-glycan biosynthesis	3/971	24/8755	0.506795	0.915671
ko04012	ErbB signaling pathway	3/208	88/8755	0.348229	0.522829			ko03430	Mismatch repair	3/971	24/8755	0.506795	0.915671
ko00053	Ascorbate and aldarate metabolism	1/208	18/8755	0.351588	0.522829			ko00604	Glycosphingolipid biosynthesis - ganglio series	2/971	15/8755	0.507831	0.915671
ko00120	Primary bile acid biosynthesis	1/208	18/8755	0.351588	0.522829			ko03266	Virion - Herpesvirus	2/971	15/8755	0.507831	0.915671
ko04610	Complement and coagulation cascades	3/208	89/8755	0.354755	0.523384			ko04064	NF-kappa B signaling pathway	19/971	169/8755	0.51164	0.915671
ko04914	Progesterone-mediated oocyte maturation	3/208	91/8755	0.367781	0.538363			ko03018	RNA degradation	10/971	88/8755	0.51787	0.915671
ko04064	NF-kappa B signaling pathway	5/208	169/8755	0.374112	0.539445			ko04130	SNARE interactions in vesicular transport	4/971	34/8755	0.530173	0.915671
ko04727	GABAergic synapse	3/208	92/8755	0.374278	0.539445			ko04977	Vitamin digestion and absorption	3/971	25/8755	0.535193	0.915671
ko00220	Arginine biosynthesis	1/208	20/8755	0.382095	0.541455			ko00620	Pyruvate metabolism	5/971	44/8755	0.547898	0.915671
ko02020	Two-component system	1/208	20/8755	0.382095	0.541455			ko00930	Caprolactam degradation	1/971	7/8755	0.560967	0.915671
ko04913	Ovarian steroidogenesis	2/208	56/8755	0.385665	0.541455			ko04914	Progesterone-mediated oocyte maturation	10/971	91/8755	0.56231	0.915671
ko04657	IL-17 signaling pathway	3/208	94/8755	0.387232	0.541455			ko00280	Valine, leucine and isoleucine degradation	6/971	54/8755	0.56244	0.915671
ko04361	Axon regeneration	3/208	95/8755	0.393686	0.546402			ko04973	Carbohydrate digestion and absorption	5/971	45/8755	0.568626	0.915671
ko04925	Aldosterone synthesis and secretion	3/208	96/8755	0.400122	0.551252			ko03040	Spliceosome	16/971	147/8755	0.571625	0.915671
ko00980	Metabolism of xenobiotics by cytochrome P450	2/208	59/8755	0.410868	0.556631			ko04929	GnRH secretion	7/971	64/8755	0.574922	0.915671
ko04964	Proximal tubule bicarbonate reclamation	1/208	22/8755	0.411174	0.556631			ko00450	Selenocompound metabolism	2/971	17/8755	0.577233	0.915671
ko03015	mRNA surveillance pathway	3/208	98/8755	0.412939	0.556631			ko00730	Thiamine metabolism	2/971	17/8755	0.577233	0.915671
ko04640	Hematopoietic cell lineage	4/208	138/8755	0.416113	0.556904			ko04750	Inflammatory mediator regulation of TRP channels	12/971	111/8755	0.583001	0.915671
ko04144	Endocytosis	7/208	260/8755	0.422812	0.561048			ko04658	Th1 and Th2 cell differentiation	12/971	112/8755	0.595942	0.915671
ko00592	alpha-Linolenic acid metabolism	1/208	23/8755	0.425199	0.561048			ko04213	Longevity regulating pathway - multiple species	7/971	66/8755	0.608549	0.915671
ko04922	Glucagon signaling pathway	3/208	101/8755	0.431999	0.56231			ko04666	Fc gamma R-mediated phagocytosis	15/971	141/8755	0.608801	0.915671
ko04666	Fc gamma R-mediated phagocytosis	4/208	141/8755	0.432158	0.56231			ko00120	Primary bile acid biosynthesis	2/971	18/8755	0.609146	0.915671
ko00534	Glycosaminoglycan biosynthesis - heparan sulfate / heparin	1/208	24/8755	0.438891	0.567133			ko00400	Phenylalanine, tyrosine and tryptophan biosynthesis	1/971	8/8755	0.609699	0.915671
ko04972	Pancreatic secretion	3/208	104/8755	0.450835	0.575751			ko00460	Cyanoamino acid metabolism	1/971	8/8755	0.609699	0.915671
ko04978	Mineral absorption	2/208	64/8755	0.451706	0.575751			ko04061	Viral protein interaction with cytokine and cytokine receptor	9/971	85/8755	0.610557	0.915671
ko04927	Cortisol synthesis and secretion	2/208	65/8755	0.459681	0.576392			ko00563	Glycosylphosphatidylinositol (GPI)-anchor biosynthesis	3/971	28/8755	0.614453	0.915671
ko00650	Butanoate metabolism	1/208	26/8755	0.465308	0.576392			ko04070	Phosphatidylinositol signaling system	10/971	96/8755	0.632303	0.915671
ko00900	Terpenoid backbone biosynthesis	1/208	26/8755	0.465308	0.576392			ko00601	Glycosphingolipid biosynthesis - lacto and neolacto series	3/971	29/8755	0.638756	0.915671
ko04613	Neutrophil extracellular trap formation	6/208	230/8755	0.46693	0.576392			ko00860	Porphyrin metabolism	3/971	29/8755	0.638756	0.915671
ko04213	Longevity regulating pathway - multiple species	2/208	66/8755	0.46759	0.576392			ko04911	Insulin secretion	9/971	87/8755	0.639041	0.915671
ko04151	PI3K-Akt signaling pathway	10/208	398/8755	0.474429	0.578484			ko00980	Metabolism of xenobiotics by cytochrome P450	6/971	59/8755	0.651138	0.915671
ko04139	Mitophagy - yeast	1/208	27/8755	0.478049	0.578484			ko04012	ErbB signaling pathway	9/971	88/8755	0.652846	0.915671
ko04810	Regulation of actin cytoskeleton	6/208	233/8755	0.479461	0.578484			ko03013	Nucleocytoplasmic transport	12/971	117/8755	0.657722	0.915671
ko04974	Protein digestion and absorption	3/208	109/8755	0.481644	0.578484			ko04910	Insulin signaling pathway	14/971	136/8755	0.657966	0.915671
ko00563	Glycosylphosphatidylinositol (GPI)-anchor biosynthesis	1/208	28/8755	0.490488	0.578484			ko00410	beta-Alanine metabolism	3/971	30/8755	0.661964	0.915671
ko04341	Hedgehog signaling pathway - fly	1/208	28/8755	0.490488	0.578484			ko04960	Aldosterone-regulated sodium reabsorption	4/971	40/8755	0.661988	0.915671
ko04623	Cytosolic DNA-sensing pathway	2/208	69/8755	0.490899	0.578484			ko03440	Homologous recombination	4/971	41/8755	0.681329	0.915671
ko00790	Folate biosynthesis	1/208	30/8755	0.514488	0.602492			ko00640	Propanoate metabolism	3/971	31/8755	0.684071	0.915671
ko04137	Mitophagy - animal	2/208	74/8755	0.528295	0.607274			ko03264	Virion - Flavivirus	1/971	10/8755	0.691548	0.915671
ko04918	Thyroid hormone synthesis	2/208	74/8755	0.528295	0.607274			ko04922	Glucagon signaling pathway	10/971	101/8755	0.695917	0.915671
ko04920	Adipocytokine signaling pathway	2/208	74/8755	0.528295	0.607274			ko04912	GnRH signaling pathway	9/971	92/8755	0.704936	0.915671
ko00630	Glyoxylate and dicarboxylate metabolism	1/208	32/8755	0.537362	0.613931			ko00062	Fatty acid elongation	3/971	32/8755	0.70508	0.915671
ko00010	Glycolysis / Gluconeogenesis	2/208	76/8755	0.542726	0.615133			ko04672	Intestinal immune network for IgA production	11/971	112/8755	0.710806	0.915671
ko04630	JAK-STAT signaling pathway	4/208	163/8755	0.54498	0.615133			ko04722	Neurotrophin signaling pathway	12/971	122/8755	0.713936	0.915671
ko00020	Citrate cycle (TCA cycle)	1/208	33/8755	0.548393	0.615279			ko04212	Longevity regulating pathway - worm	9/971	93/8755	0.717145	0.915671
ko04722	Neurotrophin signaling pathway	3/208	122/8755	0.557621	0.621908			ko00360	Phenylalanine metabolism	2/971	22/8755	0.718401	0.915671
ko04662	B cell receptor signaling pathway	3/208	123/8755	0.563187	0.624208			ko00785	Lipoic acid metabolism	2/971	22/8755	0.718401	0.915671
ko00710	Carbon fixation in photosynthetic organisms	1/208	35/8755	0.569677	0.624208			ko04964	Proximal tubule bicarbonate reclamation	2/971	22/8755	0.718401	0.915671
ko04215	Apoptosis - multiple species	1/208	35/8755	0.569677	0.624208			ko00512	Mucin type O-glycan biosynthesis	3/971	33/8755	0.725003	0.915671
ko04145	Phagosome	5/208	216/8755	0.587021	0.639472			ko04015	Rap1 signaling pathway	24/971	239/8755	0.72981	0.915671
ko03030	DNA replication	1/208	38/8755	0.599746	0.649557			ko04120	Ubiquitin mediated proteolysis	15/971	153/8755	0.732904	0.915671
ko04061	Viral protein interaction with cytokine and cytokine receptor	2/208	85/8755	0.603827	0.650219			ko04113	Meiosis - yeast	6/971	65/8755	0.741746	0.915671
ko04146	Peroxisome	2/208	87/8755	0.616542	0.660117			ko01040	Biosynthesis of unsaturated fatty acids	3/971	34/8755	0.743857	0.915671
ko03018	RNA degradation	2/208	88/8755	0.622782	0.663009			ko04921	Oxytocin signaling pathway	15/971	155/8755	0.750915	0.915671
ko03440	Homologous recombination	1/208	41/8755	0.627723	0.664494			ko04724	Glutamatergic synapse	11/971	116/8755	0.753206	0.915671
ko04910	Insulin signaling pathway	3/208	136/8755	0.631568	0.664808			ko04810	Regulation of actin cytoskeleton	23/971	233/8755	0.755981	0.915671
ko04514	Cell adhesion molecules	4/208	187/8755	0.653594	0.680514			ko00130	Ubiquinone and other terpenoid-quinone biosynthesis	1/971	12/8755	0.756246	0.915671
ko03022	Basal transcription factors	1/208	44/8755	0.653753	0.680514			ko00920	Sulfur metabolism	1/971	12/8755	0.756246	0.915671
ko00071	Fatty acid degradation	1/208	45/8755	0.66202	0.681548			ko04360	Axon guidance	18/971	185/8755	0.757905	0.915671
ko04973	Carbohydrate digestion and absorption	1/208	45/8755	0.66202	0.681548			ko00710	Carbon fixation in photosynthetic organisms	3/971	35/8755	0.761666	0.915671
ko04072	Phospholipase D signaling pathway	4/208	196/8755	0.68959	0.706051			ko04215	Apoptosis - multiple species	3/971	35/8755	0.761666	0.915671
ko00510	N-Glycan biosynthesis	1/208	51/8755	0.707659	0.714532			ko04114	Oocyte meiosis	11/971	117/8755	0.763115	0.915671
ko00520	Amino sugar and nucleotide sugar metabolism	1/208	51/8755	0.707659	0.714532			ko04150	mTOR signaling pathway	15/971	159/8755	0.784486	0.915671
ko04120	Ubiquitin mediated proteolysis	3/208	153/8755	0.709313	0.714532			ko04659	Th17 cell differentiation	12/971	130/8755	0.790976	0.915671
ko03410	Base excision repair	1/208	53/8755	0.721465	0.722886			ko04530	Tight junction	16/971	170/8755	0.793285	0.915671
ko03082	ATP-dependent chromatin remodeling	2/208	110/8755	0.740829	0.7294			ko04138	Autophagy - yeast	7/971	80/8755	0.798534	0.915671
ko00600	Sphingolipid metabolism	1/208	56/8755	0.740967	0.7294			ko00900	Terpenoid backbone biosynthesis	2/971	26/8755	0.800762	0.915671
ko04923	Regulation of lipolysis in adipocytes	1/208	57/8755	0.74716	0.7294			ko00830	Retinol metabolism	6/971	70/8755	0.803306	0.915671
ko04625	C-type lectin receptor signaling pathway	2/208	112/8755	0.749829	0.7294			ko04550	Signaling pathways regulating pluripotency of stem cells	13/971	142/8755	0.807313	0.915671
ko04658	Th1 and Th2 cell differentiation	2/208	112/8755	0.749829	0.7294			ko00950	Isoquinoline alkaloid biosynthesis	1/971	14/8755	0.807385	0.915671
ko04014	Ras signaling pathway	5/208	262/8755	0.751353	0.7294			ko04730	Long-term depression	5/971	60/8755	0.810275	0.915671
ko00240	Pyrimidine metabolism	1/208	59/8755	0.759109	0.7294			ko04630	JAK-STAT signaling pathway	15/971	163/8755	0.814777	0.915671
ko04370	VEGF signaling pathway	1/208	59/8755	0.759109	0.7294			ko04662	B cell receptor signaling pathway	11/971	123/8755	0.816756	0.915671
ko03250	Viral life cycle - HIV-1	1/208	60/8755	0.764871	0.731187			ko00720	Carbon fixation pathways in prokaryotes	1/971	15/8755	0.828782	0.915671
ko03013	Nucleocytoplasmic transport	2/208	117/8755	0.771164	0.731998			ko04341	Hedgehog signaling pathway - fly	2/971	28/8755	0.833331	0.915671
ko04650	Natural killer cell mediated cytotoxicity	3/208	170/8755	0.773896	0.731998			ko04725	Cholinergic synapse	10/971	116/8755	0.842282	0.915671
ko04141	Protein processing in endoplasmic reticulum	3/208	172/8755	0.780668	0.731998			ko04915	Estrogen signaling pathway	12/971	137/8755	0.845154	0.915671
ko00561	Glycerolipid metabolism	1/208	63/8755	0.781346	0.731998			ko04010	MAPK signaling pathway	29/971	307/8755	0.848192	0.915671
ko03420	Nucleotide excision repair	1/208	64/8755	0.786579	0.733234			ko04925	Aldosterone synthesis and secretion	8/971	96/8755	0.8494	0.915671
ko04066	HIF-1 signaling pathway	2/208	130/8755	0.819381	0.760031			ko04261	Adrenergic signaling in cardiomyocytes	13/971	148/8755	0.850273	0.915671
ko04142	Lysosome	2/208	137/8755	0.841408	0.775066			ko04978	Mineral absorption	5/971	64/8755	0.852351	0.915671
ko03083	Polycomb repressive complex	1/208	77/8755	0.844268	0.775066			ko04927	Cortisol synthesis and secretion	5/971	65/8755	0.861568	0.915671
ko04721	Synaptic vesicle cycle	1/208	78/8755	0.848	0.775066			ko04540	Gap junction	7/971	87/8755	0.862606	0.915671
ko04550	Signaling pathways regulating pluripotency of stem cells	2/208	142/8755	0.855627	0.778241			ko04014	Ras signaling pathway	24/971	262/8755	0.868088	0.915671
ko03040	Spliceosome	2/208	147/8755	0.868679	0.786294			ko03083	Polycomb repressive complex	6/971	77/8755	0.869554	0.915671
ko04512	ECM-receptor interaction	1/208	88/8755	0.880763	0.7934			ko00053	Ascorbate and aldarate metabolism	1/971	18/8755	0.879748	0.915671
ko04742	Taste transduction	1/208	91/8755	0.889144	0.797117			ko00600	Sphingolipid metabolism	4/971	56/8755	0.882133	0.915671
ko00564	Glycerophospholipid metabolism	1/208	98/8755	0.90649	0.808798			ko04913	Ovarian steroidogenesis	4/971	56/8755	0.882133	0.915671
ko04015	Rap1 signaling pathway	3/208	239/8755	0.927174	0.823332			ko04072	Phospholipase D signaling pathway	17/971	196/8755	0.888958	0.915671
ko04672	Intestinal immune network for IgA production	1/208	112/8755	0.933492	0.825032			ko00982	Drug metabolism - cytochrome P450	4/971	57/8755	0.890382	0.915671
ko04659	Th17 cell differentiation	1/208	130/8755	0.95712	0.841944			ko00430	Taurine and hypotaurine metabolism	1/971	19/8755	0.893112	0.915671
ko04210	Apoptosis	1/208	139/8755	0.965581	0.845418			ko00603	Glycosphingolipid biosynthesis - globo and isoglobo series	1/971	19/8755	0.893112	0.915671
ko04080	Neuroactive ligand-receptor interaction	4/208	364/8755	0.976223	0.85076			ko00020	Citrate cycle (TCA cycle)	2/971	33/8755	0.894712	0.915671
ko03010	Ribosome	3/208	346/8755	0.990141	0.858894			ko04926	Relaxin signaling pathway	11/971	135/8755	0.895966	0.915671
ko04740	Olfactory transduction	1/208	1374/8755	1	0.863449			ko04214	Apoptosis - fly	4/971	58/8755	0.898122	0.915671
								ko04710	Circadian rhythm	2/971	34/8755	0.90414	0.915671
								ko00100	Steroid biosynthesis	1/971	20/8755	0.904993	0.915671
								ko02020	Two-component system	1/971	20/8755	0.904993	0.915671
								ko04340	Hedgehog signaling pathway	3/971	47/8755	0.906206	0.915671
								ko04022	cGMP-PKG signaling pathway	14/971	169/8755	0.907101	0.915671
								ko04391	Hippo signaling pathway - fly	5/971	71/8755	0.907252	0.915671
								ko04624	Toll and Imd signaling pathway	3/971	48/8755	0.913631	0.915671
								ko04152	AMPK signaling pathway	10/971	128/8755	0.914176	0.915671
								ko04361	Axon regeneration	7/971	95/8755	0.914361	0.915671
								ko04060	Cytokine-cytokine receptor interaction	24/971	274/8755	0.914544	0.915671
								ko04110	Cell cycle	12/971	151/8755	0.9204	0.915671
								ko04918	Thyroid hormone synthesis	5/971	74/8755	0.924703	0.915671
								ko04974	Protein digestion and absorption	8/971	109/8755	0.927634	0.915671
								ko04614	Renin-angiotensin system	2/971	37/8755	0.9279	0.915671
								ko04713	Circadian entrainment	7/971	98/8755	0.928902	0.915671
								ko04814	Motor proteins	14/971	175/8755	0.930093	0.915671
								ko04371	Apelin signaling pathway	11/971	143/8755	0.931172	0.915671
								ko04720	Long-term potentiation	4/971	64/8755	0.93519	0.915671
								ko00380	Tryptophan metabolism	3/971	52/8755	0.938271	0.915671
								ko00350	Tyrosine metabolism	2/971	39/8755	0.940523	0.915671
								ko04111	Cell cycle - yeast	5/971	78/8755	0.943416	0.915671
								ko04721	Synaptic vesicle cycle	5/971	78/8755	0.943416	0.915671
								ko04320	Dorso-ventral axis formation	1/971	25/8755	0.9473	0.915671
								ko00140	Steroid hormone biosynthesis	4/971	67/8755	0.948704	0.915671
								ko04660	T cell receptor signaling pathway	11/971	149/8755	0.950368	0.915671
								ko00650	Butanoate metabolism	1/971	26/8755	0.953162	0.915671
								ko04928	Parathyroid hormone synthesis, secretion and action	7/971	105/8755	0.954719	0.915671
								ko04966	Collecting duct acid secretion	1/971	27/8755	0.958372	0.915671
								ko04024	cAMP signaling pathway	17/971	218/8755	0.958736	0.915671
								ko04013	MAPK signaling pathway - fly	5/971	83/8755	0.960862	0.915671
								ko04961	Endocrine and other factor-regulated calcium reabsorption	3/971	58/8755	0.963297	0.915671
								ko03022	Basal transcription factors	2/971	44/8755	0.963527	0.915671
								ko04924	Renin secretion	4/971	72/8755	0.965611	0.915671
								ko00071	Fatty acid degradation	2/971	45/8755	0.966965	0.915671
								ko04728	Dopaminergic synapse	9/971	135/8755	0.970443	0.915671
								ko04510	Focal adhesion	15/971	203/8755	0.970714	0.915671
								ko04512	ECM-receptor interaction	5/971	88/8755	0.973243	0.915671
								ko00500	Starch and sucrose metabolism	1/971	31/8755	0.974031	0.915671
								ko04971	Gastric acid secretion	4/971	76/8755	0.975234	0.915671
								ko04520	Adherens junction	5/971	91/8755	0.978811	0.915671
								ko04727	GABAergic synapse	5/971	92/8755	0.980412	0.915671
								ko04726	Serotonergic synapse	7/971	121/8755	0.985078	0.915671
								ko00310	Lysine degradation	3/971	68/8755	0.985107	0.915671
								ko04916	Melanogenesis	5/971	96/8755	0.985751	0.915671
								ko04390	Hippo signaling pathway	9/971	155/8755	0.992214	0.915671
								ko04962	Vasopressin-regulated water reabsorption	1/971	42/8755	0.992914	0.915671
								ko04151	PI3K-Akt signaling pathway	28/971	398/8755	0.997949	0.915671
								ko04350	TGF-beta signaling pathway	4/971	106/8755	0.99824	0.915671
								ko04742	Taste transduction	3/971	91/8755	0.998346	0.915671
								ko04020	Calcium signaling pathway	19/971	316/8755	0.999426	0.915671
								ko04310	Wnt signaling pathway	5/971	160/8755	0.999952	0.915671
								ko04080	Neuroactive ligand-receptor interaction	16/971	364/8755	0.999999	0.915671

## Sheet: 626D
id	Description	Significant	Annotated	Pvalue	Qvalue			id	Description	Significant	Annotated	Pvalue	Qvalue		down	Up
ko04512	ECM-receptor interaction	3/51	88/8755	0.0144395	0.523238	1		ko00900	Terpenoid backbone biosynthesis	4/46	26/8755	9.16381e-06	0.00109001		0	4
ko04710	Circadian rhythm	2/51	34/8755	0.0165726	0.523238	1		ko00100	Steroid biosynthesis	3/46	20/8755	0.000145374	0.00864593
ko04974	Protein digestion and absorption	3/51	109/8755	0.0253755	0.523238	1		ko00650	Butanoate metabolism	3/46	26/8755	0.000324314	0.0128588
ko04658	Th1 and Th2 cell differentiation	3/51	112/8755	0.0272183	0.523238	1		ko04921	Oxytocin signaling pathway	5/46	155/8755	0.00124469	0.0370131
ko04330	Notch signaling pathway	2/51	54/8755	0.0392755	0.523238	1		ko00280	Valine, leucine and isoleucine degradation	3/46	54/8755	0.00279181	0.0664157
ko04926	Relaxin signaling pathway	3/51	135/8755	0.0436582	0.523238	1		ko00909	Sesquiterpenoid and triterpenoid biosynthesis	1/46	2/8755	0.0104813	0.187374
ko00740	Riboflavin metabolism	1/51	8/8755	0.0456807	0.523238	1		ko04650	Natural killer cell mediated cytotoxicity	4/46	170/8755	0.0118776	0.187374
ko04640	Hematopoietic cell lineage	3/51	138/8755	0.0460992	0.523238	1		ko04218	Cellular senescence	4/46	173/8755	0.0126021	0.187374
ko04371	Apelin signaling pathway	3/51	143/8755	0.0503159	0.523238	1		ko04612	Antigen processing and presentation	3/46	107/8755	0.0184168	0.234766
ko00750	Vitamin B6 metabolism	1/51	9/8755	0.0512449	0.523238	1		ko00362	Benzoate degradation	1/46	4/8755	0.0208551	0.234766
ko04610	Complement and coagulation cascades	2/51	89/8755	0.0946378	0.543005	1		ko04010	MAPK signaling pathway	5/46	307/8755	0.0217107	0.234766
ko04514	Cell adhesion molecules	3/51	187/8755	0.0949192	0.543005	1		ko00625	Chloroalkane and chloroalkene degradation	1/46	5/8755	0.026002	0.2569
ko00910	Nitrogen metabolism	1/51	18/8755	0.0999127	0.543005	1		ko04068	FoxO signaling pathway	3/46	129/8755	0.0299478	0.2569
ko04925	Aldosterone synthesis and secretion	2/51	96/8755	0.107457	0.543005	1		ko00960	Tropane, piperidine and pyridine alkaloid biosynthesis	1/46	6/8755	0.0311224	0.2569
ko00532	Glycosaminoglycan biosynthesis - chondroitin sulfate / dermatan sulfate	1/51	20/8755	0.110391	0.543005	1		ko04926	Relaxin signaling pathway	3/46	135/8755	0.033624	0.2569
ko04510	Focal adhesion	3/51	203/8755	0.11414	0.543005	1		ko04210	Apoptosis	3/46	139/8755	0.0362002	0.2569
ko00785	Lipoic acid metabolism	1/51	22/8755	0.120749	0.543005	1		ko04370	VEGF signaling pathway	2/46	59/8755	0.0382347	0.2569
ko04964	Proximal tubule bicarbonate reclamation	1/51	22/8755	0.120749	0.543005	1		ko04371	Apelin signaling pathway	3/46	143/8755	0.0388761	0.2569
ko04612	Antigen processing and presentation	2/51	107/8755	0.128467	0.543005	1		ko04213	Longevity regulating pathway - multiple species	2/46	66/8755	0.0468429	0.293255
ko03430	Mismatch repair	1/51	24/8755	0.130989	0.543005	1		ko00480	Glutathione metabolism	2/46	73/8755	0.0560887	0.33358
ko04024	cAMP signaling pathway	3/51	218/8755	0.133399	0.543005	1		ko04917	Prolactin signaling pathway	2/46	77/8755	0.061637	0.336984
ko04320	Dorso-ventral axis formation	1/51	25/8755	0.136065	0.543005	1		ko00590	Arachidonic acid metabolism	2/46	78/8755	0.0630526	0.336984
ko04977	Vitamin digestion and absorption	1/51	25/8755	0.136065	0.543005	1		ko00950	Isoquinoline alkaloid biosynthesis	1/46	14/8755	0.0711489	0.336984
ko04672	Intestinal immune network for IgA production	2/51	112/8755	0.138318	0.543005	1		ko04514	Cell adhesion molecules	3/46	187/8755	0.0746237	0.336984
ko00900	Terpenoid backbone biosynthesis	1/51	26/8755	0.141112	0.543005	1		ko00604	Glycosphingolipid biosynthesis - ganglio series	1/46	15/8755	0.076037	0.336984
ko03010	Ribosome	4/51	346/8755	0.141475	0.543005	1		ko00720	Carbon fixation pathways in prokaryotes	1/46	15/8755	0.076037	0.336984
ko04966	Collecting duct acid secretion	1/51	27/8755	0.14613	0.543005	1		ko03018	RNA degradation	2/46	88/8755	0.0777956	0.336984
ko04919	Thyroid hormone signaling pathway	2/51	120/8755	0.154413	0.543005	1		ko04211	Longevity regulating pathway	2/46	89/8755	0.0793254	0.336984
ko00860	Porphyrin metabolism	1/51	29/8755	0.156081	0.543005	1		ko04713	Circadian entrainment	2/46	98/8755	0.0935061	0.378011
ko04380	Osteoclast differentiation	2/51	124/8755	0.162596	0.543005	1		ko00603	Glycosphingolipid biosynthesis - globo and isoglobo series	1/46	19/8755	0.0953392	0.378011
ko04611	Platelet activation	2/51	129/8755	0.172934	0.543005	1		ko02020	Two-component system	1/46	20/8755	0.100103	0.378496
ko04659	Th17 cell differentiation	2/51	130/8755	0.175015	0.543005	1		ko04145	Phagosome	3/46	216/8755	0.103962	0.378496
ko00020	Citrate cycle (TCA cycle)	1/51	33/8755	0.175641	0.543005	1		ko04928	Parathyroid hormone synthesis, secretion and action	2/46	105/8755	0.105007	0.378496
ko04142	Lysosome	2/51	137/8755	0.189695	0.543005	1		ko00360	Phenylalanine metabolism	1/46	22/8755	0.109556	0.383278
ko00591	Linoleic acid metabolism	1/51	37/8755	0.194757	0.543005	1		ko04320	Dorso-ventral axis formation	1/46	25/8755	0.123555	0.390792
ko03030	DNA replication	1/51	38/8755	0.199468	0.543005	1		ko04725	Cholinergic synapse	2/46	116/8755	0.123805	0.390792
ko04151	PI3K-Akt signaling pathway	4/51	398/8755	0.20065	0.543005	1		ko03013	Nucleocytoplasmic transport	2/46	117/8755	0.125553	0.390792
ko00513	Various types of N-glycan biosynthesis	1/51	40/8755	0.208808	0.543005	1		ko04935	Growth hormone synthesis, secretion and action	2/46	117/8755	0.125553	0.390792
ko04960	Aldosterone-regulated sodium reabsorption	1/51	40/8755	0.208808	0.543005	1		ko04726	Serotonergic synapse	2/46	121/8755	0.132606	0.390792
ko04060	Cytokine-cytokine receptor interaction	3/51	274/8755	0.213607	0.543005	1		ko04662	B cell receptor signaling pathway	2/46	123/8755	0.136167	0.390792
ko00260	Glycine, serine and threonine metabolism	1/51	42/8755	0.218042	0.543005	1		ko00601	Glycosphingolipid biosynthesis - lacto and neolacto series	1/46	29/8755	0.141885	0.390792
ko04973	Carbohydrate digestion and absorption	1/51	45/8755	0.231694	0.550181	1		ko00410	beta-Alanine metabolism	1/46	30/8755	0.146409	0.390792
ko04216	Ferroptosis	1/51	48/8755	0.245113	0.550181	1		ko00062	Fatty acid elongation	1/46	32/8755	0.155386	0.390792
ko04217	Necroptosis	2/51	163/8755	0.245414	0.550181	1		ko00630	Glyoxylate and dicarboxylate metabolism	1/46	32/8755	0.155386	0.390792
ko02010	ABC transporters	1/51	49/8755	0.249534	0.550181	1		ko04144	Endocytosis	3/46	260/8755	0.155631	0.390792
ko00510	N-Glycan biosynthesis	1/51	51/8755	0.258302	0.550181	1		ko04910	Insulin signaling pathway	2/46	136/8755	0.159808	0.390792
ko03460	Fanconi anemia pathway	1/51	52/8755	0.262648	0.550181	1		ko00512	Mucin type O-glycan biosynthesis	1/46	33/8755	0.15984	0.390792
ko00270	Cysteine and methionine metabolism	1/51	53/8755	0.266968	0.550181	1		ko04915	Estrogen signaling pathway	2/46	137/8755	0.161659	0.390792
ko03410	Base excision repair	1/51	53/8755	0.266968	0.550181	1		ko01040	Biosynthesis of unsaturated fatty acids	1/46	34/8755	0.164271	0.390792
ko00330	Arginine and proline metabolism	1/51	54/8755	0.271265	0.550181	1		ko04710	Circadian rhythm	1/46	34/8755	0.164271	0.390792
ko04020	Calcium signaling pathway	3/51	316/8755	0.279337	0.550181	1		ko04660	T cell receptor signaling pathway	2/46	149/8755	0.184158	0.425661
ko04923	Regulation of lipolysis in adipocytes	1/51	57/8755	0.284005	0.550181	1		ko00350	Tyrosine metabolism	1/46	39/8755	0.186086	0.425661
ko04961	Endocrine and other factor-regulated calcium reabsorption	1/51	58/8755	0.288203	0.550181	1		ko04960	Aldosterone-regulated sodium reabsorption	1/46	40/8755	0.190381	0.42727
ko04062	Chemokine signaling pathway	2/51	184/8755	0.290972	0.550181	1		ko00260	Glycine, serine and threonine metabolism	1/46	42/8755	0.198906	0.433806
ko04929	GnRH secretion	1/51	64/8755	0.31289	0.557929	1		ko00514	Other types of O-glycan biosynthesis	1/46	43/8755	0.203135	0.433806
ko04978	Mineral absorption	1/51	64/8755	0.31289	0.557929	1		ko00620	Pyruvate metabolism	1/46	44/8755	0.207343	0.433806
ko04927	Cortisol synthesis and secretion	1/51	65/8755	0.316922	0.557929	1		ko00071	Fatty acid degradation	1/46	45/8755	0.211528	0.433806
ko04072	Phospholipase D signaling pathway	2/51	196/8755	0.316927	0.557929	1		ko04975	Fat digestion and absorption	1/46	45/8755	0.211528	0.433806
ko00830	Retinol metabolism	1/51	70/8755	0.336737	0.559458	1		ko02010	ABC transporters	1/46	49/8755	0.228056	0.459775
ko00480	Glutathione metabolism	1/51	73/8755	0.348355	0.559458	1		ko00380	Tryptophan metabolism	1/46	52/8755	0.240229	0.468437
ko04918	Thyroid hormone synthesis	1/51	74/8755	0.352183	0.559458	1		ko03460	Fanconi anemia pathway	1/46	52/8755	0.240229	0.468437
ko04920	Adipocytokine signaling pathway	1/51	74/8755	0.352183	0.559458	1		ko04621	NOD-like receptor signaling pathway	2/46	183/8755	0.249861	0.476938
ko04145	Phagosome	2/51	216/8755	0.359709	0.559458	1		ko00982	Drug metabolism - cytochrome P450	1/46	57/8755	0.260102	0.476938
ko04971	Gastric acid secretion	1/51	76/8755	0.359772	0.559458	1		ko04214	Apoptosis - fly	1/46	58/8755	0.264015	0.476938
ko00590	Arachidonic acid metabolism	1/51	78/8755	0.367275	0.559458	1		ko00980	Metabolism of xenobiotics by cytochrome P450	1/46	59/8755	0.267908	0.476938
ko04721	Synaptic vesicle cycle	1/51	78/8755	0.367275	0.559458	1		ko04730	Long-term depression	1/46	60/8755	0.27178	0.476938
ko04976	Bile secretion	1/51	81/8755	0.378367	0.559458	1		ko04720	Long-term potentiation	1/46	64/8755	0.287071	0.476938
ko03008	Ribosome biogenesis in eukaryotes	1/51	82/8755	0.382022	0.559458	1		ko04929	GnRH secretion	1/46	64/8755	0.287071	0.476938
ko04970	Salivary secretion	1/51	82/8755	0.382022	0.559458	1		ko04510	Focal adhesion	2/46	203/8755	0.289035	0.476938
ko04613	Neutrophil extracellular trap formation	2/51	230/8755	0.38912	0.559458	1		ko04113	Meiosis - yeast	1/46	65/8755	0.290845	0.476938
ko04061	Viral protein interaction with cytokine and cytokine receptor	1/51	85/8755	0.392861	0.559458	1		ko00310	Lysine degradation	1/46	68/8755	0.302048	0.476938
ko04260	Cardiac muscle contraction	1/51	86/8755	0.396433	0.559458	1		ko04024	cAMP signaling pathway	2/46	218/8755	0.318328	0.476938
ko04911	Insulin secretion	1/51	87/8755	0.399984	0.559458	1		ko04115	p53 signaling pathway	1/46	74/8755	0.323938	0.476938
ko04727	GABAergic synapse	1/51	92/8755	0.417433	0.568294	1		ko04137	Mitophagy - animal	1/46	74/8755	0.323938	0.476938
ko04912	GnRH signaling pathway	1/51	92/8755	0.417433	0.568294	1		ko04920	Adipocytokine signaling pathway	1/46	74/8755	0.323938	0.476938
ko04361	Axon regeneration	1/51	95/8755	0.427662	0.57456	1		ko00562	Inositol phosphate metabolism	1/46	76/8755	0.331084	0.476938
ko04713	Circadian entrainment	1/51	98/8755	0.437716	0.58043	1		ko04613	Neutrophil extracellular trap formation	2/46	230/8755	0.341591	0.476938
ko04972	Pancreatic secretion	1/51	104/8755	0.457306	0.598633	1		ko04138	Autophagy - yeast	1/46	80/8755	0.345155	0.476938
ko04350	TGF-beta signaling pathway	1/51	106/8755	0.463686	0.599301	1		ko04810	Regulation of actin cytoskeleton	2/46	233/8755	0.347373	0.476938
ko03082	ATP-dependent chromatin remodeling	1/51	110/8755	0.476227	0.607816	1		ko00983	Drug metabolism - other enzymes	1/46	82/8755	0.352082	0.476938
ko04668	TNF signaling pathway	1/51	118/8755	0.500451	0.623155	1		ko04013	MAPK signaling pathway - fly	1/46	83/8755	0.355519	0.476938
ko04670	Leukocyte transendothelial migration	1/51	118/8755	0.500451	0.623155	1		ko04015	Rap1 signaling pathway	2/46	239/8755	0.358892	0.476938
ko04726	Serotonergic synapse	1/51	121/8755	0.509249	0.62647	1		ko03320	PPAR signaling pathway	1/46	85/8755	0.362338	0.476938
ko04068	FoxO signaling pathway	1/51	129/8755	0.531975	0.646636	1		ko04260	Cardiac muscle contraction	1/46	86/8755	0.365721	0.476938
ko04010	MAPK signaling pathway	2/51	307/8755	0.538568	0.646949	1		ko04146	Peroxisome	1/46	87/8755	0.369087	0.476938
ko04915	Estrogen signaling pathway	1/51	137/8755	0.553668	0.65598	1		ko04540	Gap junction	1/46	87/8755	0.369087	0.476938
ko04270	Vascular smooth muscle contraction	1/51	139/8755	0.558935	0.65598	1		ko04911	Insulin secretion	1/46	87/8755	0.369087	0.476938
ko04261	Adrenergic signaling in cardiomyocytes	1/51	148/8755	0.581894	0.657522	1		ko04012	ErbB signaling pathway	1/46	88/8755	0.372435	0.476938
ko04110	Cell cycle	1/51	151/8755	0.589283	0.657522	1		ko04610	Complement and coagulation cascades	1/46	89/8755	0.375766	0.476938
ko00190	Oxidative phosphorylation	1/51	153/8755	0.594138	0.657522	1		ko04714	Thermogenesis	2/46	249/8755	0.377936	0.476938
ko04390	Hippo signaling pathway	1/51	155/8755	0.598937	0.657522	1		ko04914	Progesterone-mediated oocyte maturation	1/46	91/8755	0.382376	0.476938
ko04150	mTOR signaling pathway	1/51	159/8755	0.608368	0.657522	1		ko04912	GnRH signaling pathway	1/46	92/8755	0.385655	0.476938
ko04310	Wnt signaling pathway	1/51	160/8755	0.610691	0.657522	1		ko04212	Longevity regulating pathway - worm	1/46	93/8755	0.388917	0.476938
ko04022	cGMP-PKG signaling pathway	1/51	169/8755	0.631004	0.657522	1		ko04657	IL-17 signaling pathway	1/46	94/8755	0.392162	0.476938
ko04064	NF-kappa B signaling pathway	1/51	169/8755	0.631004	0.657522	1		ko04361	Axon regeneration	1/46	95/8755	0.395391	0.476938
ko04080	Neuroactive ligand-receptor interaction	2/51	364/8755	0.632467	0.657522	1		ko04070	Phosphatidylinositol signaling system	1/46	96/8755	0.398602	0.476938
ko04650	Natural killer cell mediated cytotoxicity	1/51	170/8755	0.633196	0.657522	1		ko04620	Toll-like receptor signaling pathway	1/46	96/8755	0.398602	0.476938
ko04141	Protein processing in endoplasmic reticulum	1/51	172/8755	0.637541	0.657522	1		ko04916	Melanogenesis	1/46	96/8755	0.398602	0.476938
ko04218	Cellular senescence	1/51	173/8755	0.639695	0.657522	1		ko04925	Aldosterone synthesis and secretion	1/46	96/8755	0.398602	0.476938
ko04814	Motor proteins	1/51	175/8755	0.643965	0.657522	1		ko04014	Ras signaling pathway	2/46	262/8755	0.40236	0.476938
ko04360	Axon guidance	1/51	185/8755	0.664581	0.671854	1		ko03015	mRNA surveillance pathway	1/46	98/8755	0.404975	0.476938
ko04810	Regulation of actin cytoskeleton	1/51	233/8755	0.748338	0.74911	1		ko04922	Glucagon signaling pathway	1/46	101/8755	0.414411	0.483266
ko04015	Rap1 signaling pathway	1/51	239/8755	0.757242	0.750665	1		ko04972	Pancreatic secretion	1/46	104/8755	0.423701	0.489302
ko04714	Thermogenesis	1/51	249/8755	0.771402	0.757348	1		ko04350	TGF-beta signaling pathway	1/46	106/8755	0.429814	0.491588
ko04144	Endocytosis	1/51	260/8755	0.786043	0.764373	1		ko03082	ATP-dependent chromatin remodeling	1/46	110/8755	0.441849	0.496399
								ko04625	C-type lectin receptor signaling pathway	1/46	112/8755	0.447774	0.496399
								ko04658	Th1 and Th2 cell differentiation	1/46	112/8755	0.447774	0.496399
								ko04664	Fc epsilon RI signaling pathway	1/46	113/8755	0.450713	0.496399
								ko04668	TNF signaling pathway	1/46	118/8755	0.46518	0.506988
								ko04919	Thyroid hormone signaling pathway	1/46	120/8755	0.470862	0.506988
								ko04722	Neurotrophin signaling pathway	1/46	122/8755	0.476485	0.506988
								ko04380	Osteoclast differentiation	1/46	124/8755	0.48205	0.506988
								ko04071	Sphingolipid signaling pathway	1/46	126/8755	0.487556	0.506988
								ko04152	AMPK signaling pathway	1/46	128/8755	0.493005	0.506988
								ko04066	HIF-1 signaling pathway	1/46	130/8755	0.498398	0.506988
								ko04659	Th17 cell differentiation	1/46	130/8755	0.498398	0.506988
								ko04020	Calcium signaling pathway	2/46	316/8755	0.498688	0.506988
								ko04728	Dopaminergic synapse	1/46	135/8755	0.511635	0.515743
								ko04270	Vascular smooth muscle contraction	1/46	139/8755	0.521978	0.521747
								ko04550	Signaling pathways regulating pluripotency of stem cells	1/46	142/8755	0.529595	0.524949
								ko03040	Spliceosome	1/46	147/8755	0.542026	0.530849
								ko04261	Adrenergic signaling in cardiomyocytes	1/46	148/8755	0.544473	0.530849
								ko04140	Autophagy - animal	1/46	151/8755	0.551739	0.53356
								ko04120	Ubiquitin mediated proteolysis	1/46	153/8755	0.556519	0.533843
								ko04150	mTOR signaling pathway	1/46	159/8755	0.570564	0.542936
								ko04530	Tight junction	1/46	170/8755	0.595191	0.561504
								ko04141	Protein processing in endoplasmic reticulum	1/46	172/8755	0.599517	0.561504
								ko04062	Chemokine signaling pathway	1/46	184/8755	0.624543	0.573288
								ko04151	PI3K-Akt signaling pathway	2/46	398/8755	0.625386	0.573288
								ko04360	Axon guidance	1/46	185/8755	0.626558	0.573288
								ko04072	Phospholipase D signaling pathway	1/46	196/8755	0.648037	0.588415
								ko03010	Ribosome	1/46	346/8755	0.844283	0.760797

## Sheet: sum
id	Description	D45	D185	D367	D549	D626	Count								significant
ko03010	Ribosome	2.20741e-08		1.79517e-20	1.90957e-23		3	FALSE							D45	D185	D367	D549	D626
ko04145	Phagosome	3.05709e-07	3.5371e-10		8.26296e-06		3	FALSE							24	19	3	19	4
ko04514	Cell adhesion molecules (CAMs)	1.39756e-07	2.10657e-10		0.000303215		3	FALSE
ko04612	Antigen processing and presentation	2.78569e-10	6.17663e-12		5.97705e-09		3	FALSE
ko00140	Steroid hormone biosynthesis	9.66144e-07			0.00100338		2	FALSE
ko00564	Glycerophospholipid metabolism		0.00535682		0.000886088		2	FALSE
ko00591	Linoleic acid metabolism	4.16327e-06	0.00816717				2	FALSE
ko00650	Butanoate metabolism	0.00347647				0.000324314	2	FALSE
ko00830	Retinol metabolism	1.64052e-11			0.00130267		2	FALSE
ko00900	Terpenoid backbone biosynthesis	0.000147732				9.16381e-06	2	FALSE
ko04144	Endocytosis	0.000337579	5.27522e-05				2	FALSE
ko04650	Natural killer cell mediated cytotoxicity	7.81822e-06	8.13543e-05				2	FALSE
ko04921	Oxytocin signaling pathway				0.0011373	0.00124469	2	FALSE
ko04976	Bile secretion	2.34567e-06	0.00249368				2	FALSE
ko00040	Pentose and glucuronate interconversions		0.00320378				1	#REF!
ko00053	Ascorbate and aldarate metabolism		0.00135431				1	FALSE
ko00062	Fatty acid elongation				0.000861091		1	FALSE
ko00100	Steroid biosynthesis					0.000145374	1	FALSE
ko00190	Oxidative phosphorylation				1.37161e-08		1	FALSE
ko00340	Histidine metabolism		0.00378154				1	FALSE						ko03050
ko00362	Benzoate degradation	0.00237168					1	FALSE						ko04218
ko00380	Tryptophan metabolism				0.000208461		1	FALSE						ko04210
ko00521	Streptomycin biosynthesis	0.000875926					1	FALSE						ko00564
ko00524	Neomycin, kanamycin and gentamicin biosynthesis	0.00390036					1	FALSE						ko04514
ko00565	Ether lipid metabolism		0.0114164				1	FALSE						ko04145
ko00590	Arachidonic acid metabolism	0.00241027					1	FALSE						ko04714
ko00592	alpha-Linolenic acid metabolism		0.00320378				1	FALSE						ko04612
ko00620	Pyruvate metabolism	0.000134788					1	FALSE						ko03010
ko00640	Propanoate metabolism	0.00371762					1	FALSE
ko00720	Carbon fixation pathways in prokaryotes	0.00308334					1	FALSE
ko00903	Limonene and pinene degradation		0.0110898				1	FALSE
ko00910	Nitrogen metabolism	0.00116875					1	FALSE
ko00980	Metabolism of xenobiotics by cytochrome P450	5.36821e-05					1	FALSE
ko00982	Drug metabolism - cytochrome P450	0.000465356					1	FALSE
ko00983	Drug metabolism - other enzymes		0.000445183				1	FALSE
ko01040	Biosynthesis of unsaturated fatty acids				1.20426e-05		1	FALSE
ko02010	ABC transporters		0.0134889				1	FALSE
ko03050	Proteasome				0.00167617		1	FALSE
ko03320	PPAR signaling pathway	0.00119828					1	FALSE
ko04071	Sphingolipid signaling pathway				0.000808593		1	FALSE
ko04210	Apoptosis				0.00118468		1	FALSE
ko04218	Cellular senescence				0.00121769		1	FALSE
ko04261	Adrenergic signaling in cardiomyocytes				0.000776556		1	FALSE
ko04630	Jak-STAT signaling pathway			0.000922954			1	FALSE
ko04710	Circadian rhythm		0.00473205				1	FALSE
ko04714	Thermogenesis				1.29874e-07		1	FALSE
ko04723	Retrograde endocannabinoid signaling				0.000137806		1	FALSE
ko04913	Ovarian Steroidogenesis		0.0145821				1	FALSE
ko04917	Prolactin signaling pathway	0.000886397					1	FALSE
ko04975	Fat digestion and absorption		0.000413638				1	FALSE
ko04978	Mineral absorption			0.000185012			1	FALSE
