# Supplementary material for: Uricase deficiency in rats results in a variety of metabolic disorders, addition to gouty nephropathy
Source: PLoS One. 2025 Aug 22;20(8):e0330344. doi: 10.1371/journal.pone.0330344 (PMC12373213; doi:10.1371/journal.pone.0330344)
Supplement: S4 — (ZIP) [file pone.0330344.s005.zip › Figure6-7/KEGG/3 duodenumC-K.xlsx]

## Sheet: 45D
id	Description	Significant	Annotated	Pvalue	Qvalue			id	Description	Significant	Annotated	Pvalue	Qvalue		down	Up
ko04972	Pancreatic secretion	19/71	101/7817	1.12116e-20	9.32332e-19			ko04650	Natural killer cell mediated cytotoxicity	8/37	170/7817	9.56985e-07	3.62647e-05		5	8
ko04974	Protein digestion and absorption	15/71	94/7817	2.6532e-15	1.10317e-13			ko04145	Phagosome	8/37	216/7817	5.77644e-06	8.71291e-05
ko04975	Fat digestion and absorption	7/71	40/7817	5.5403e-08	1.53573e-06			ko00601	Glycosphingolipid biosynthesis - lacto and neolacto series	4/37	27/7817	6.89772e-06	8.71291e-05
ko00561	Glycerolipid metabolism	5/71	61/7817	0.000214902	0.0044677			ko04975	Fat digestion and absorption	4/37	40/7817	3.43746e-05	0.000325654
ko04080	Neuroactive ligand-receptor interaction	10/71	321/7817	0.000588683	0.00979073			ko04612	Antigen processing and presentation	5/37	106/7817	0.000128722	0.000975581
ko00591	Linoleic acid metabolism	3/71	37/7817	0.00447234	0.0591123			ko04514	Cell adhesion molecules (CAMs)	5/37	183/7817	0.00157979	0.00997762
ko00620	Pyruvate metabolism	3/71	40/7817	0.00557756	0.0591123			ko00592	alpha-Linolenic acid metabolism	2/37	23/7817	0.00518091	0.028047
ko04973	Carbohydrate digestion and absorption	3/71	41/7817	0.00597913	0.0591123			ko04144	Endocytosis	5/37	269/7817	0.00822424	0.0389569
ko00260	Glycine, serine and threonine metabolism	3/71	42/7817	0.00639759	0.0591123			ko00591	Linoleic acid metabolism	2/37	37/7817	0.0130834	0.0529249
ko00380	Tryptophan metabolism	3/71	49/7817	0.00981405	0.0816116			ko04672	Intestinal immune network for IgA production	3/37	112/7817	0.0156211	0.0529249
ko00330	Arginine and proline metabolism	3/71	54/7817	0.0127941	0.0967211			ko04664	Fc epsilon RI signaling pathway	3/37	113/7817	0.0159956	0.0529249
ko04964	Proximal tubule bicarbonate reclamation	2/71	22/7817	0.0167103	0.1158			ko04662	B cell receptor signaling pathway	3/37	115/7817	0.0167596	0.0529249
ko00592	alpha-Linolenic acid metabolism	2/71	23/7817	0.0181955	0.116392			ko00565	Ether lipid metabolism	2/37	44/7817	0.0182031	0.0530618
ko00340	Histidine metabolism	2/71	25/7817	0.021326	0.126673			ko04640	Hematopoietic cell lineage	3/37	125/7817	0.0208852	0.0537129
ko00830	Retinol metabolism	3/71	68/7817	0.0236308	0.131006			ko02010	ABC transporters	2/37	48/7817	0.0214504	0.0537129
ko04640	Hematopoietic cell lineage	4/71	125/7817	0.0266057	0.132099			ko04666	Fc gamma R-mediated phagocytosis	3/37	129/7817	0.0226788	0.0537129
ko00903	Limonene and pinene degradation	1/71	3/7817	0.027005	0.132099			ko04064	NF-kappa B signaling pathway	3/37	156/7817	0.0369299	0.0823206
ko04068	FoxO signaling pathway	4/71	128/7817	0.028704	0.132609			ko00830	Retinol metabolism	2/37	68/7817	0.0408436	0.0859865
ko00590	Arachidonic acid metabolism	3/71	79/7817	0.0347603	0.152137			ko04976	Bile secretion	2/37	74/7817	0.0475837	0.094577
ko03320	PPAR signaling pathway	3/71	81/7817	0.0370294	0.153964			ko04260	Cardiac muscle contraction	2/37	76/7817	0.0499156	0.094577
ko04911	Insulin secretion	3/71	86/7817	0.0430273	0.168612			ko00590	Arachidonic acid metabolism	2/37	79/7817	0.0534901	0.0957328
ko00625	Chloroalkane and chloroalkene degradation	1/71	5/7817	0.0446075	0.168612			ko04072	Phospholipase D signaling pathway	3/37	184/7817	0.0555782	0.0957328
ko00500	Starch and sucrose metabolism	2/71	40/7817	0.0508382	0.183809			ko00920	Sulfur metabolism	1/37	13/7817	0.0598597	0.0974911
ko00565	Ether lipid metabolism	2/71	44/7817	0.0602563	0.208783			ko00450	Selenocompound metabolism	1/37	14/7817	0.064317	0.0974911
ko00520	Amino sugar and nucleotide sugar metabolism	2/71	49/7817	0.072791	0.242126			ko00533	Glycosaminoglycan biosynthesis - keratan sulfate	1/37	14/7817	0.064317	0.0974911
ko00750	Vitamin B6 metabolism	1/71	9/7817	0.078876	0.246212			ko00564	Glycerophospholipid metabolism	2/37	97/7817	0.0767023	0.111793
ko04664	Fc epsilon RI signaling pathway	3/71	113/7817	0.0830176	0.246212			ko04972	Pancreatic secretion	2/37	101/7817	0.0822321	0.115413
ko00280	Valine, leucine and isoleucine degradation	2/71	54/7817	0.0860824	0.246212			ko04020	Calcium signaling pathway	3/37	246/7817	0.109577	0.1483
ko04662	B cell receptor signaling pathway	3/71	115/7817	0.0864541	0.246212			ko04966	Collecting duct acid secretion	1/37	27/7817	0.120424	0.156218
ko00982	Drug metabolism - cytochrome P450	2/71	55/7817	0.0888234	0.246212			ko00860	Porphyrin and chlorophyll metabolism	1/37	28/7817	0.124602	0.156218
ko04152	AMPK signaling pathway	3/71	126/7817	0.1064	0.285419			ko04530	Tight junction	2/37	132/7817	0.128732	0.156218
ko04270	Vascular smooth muscle contraction	3/71	134/7817	0.121939	0.316882			ko04270	Vascular smooth muscle contraction	2/37	134/7817	0.131917	0.156218
ko00053	Ascorbate and aldarate metabolism	1/71	15/7817	0.128019	0.322599			ko00030	Pentose phosphate pathway	1/37	31/7817	0.13702	0.157343
ko04145	Phagosome	4/71	216/7817	0.132599	0.324314			ko04261	Adrenergic signaling in cardiomyocytes	2/37	145/7817	0.149757	0.16599
ko04920	Adipocytokine signaling pathway	2/71	74/7817	0.145102	0.331781			ko00710	Carbon fixation in photosynthetic organisms	1/37	35/7817	0.15331	0.16599
ko04976	Bile secretion	2/71	74/7817	0.145102	0.331781			ko04962	Vasopressin-regulated water reabsorption	1/37	42/7817	0.181102	0.190633
ko00010	Glycolysis / Gluconeogenesis	2/71	76/7817	0.151398	0.331781			ko00380	Tryptophan metabolism	1/37	49/7817	0.208004	0.205775
ko00120	Primary bile acid biosynthesis	1/71	18/7817	0.151611	0.331781			ko00520	Amino sugar and nucleotide sugar metabolism	1/37	49/7817	0.208004	0.205775
ko00100	Steroid biosynthesis	1/71	19/7817	0.159335	0.339742			ko04978	Mineral absorption	1/37	50/7817	0.211777	0.205775
ko04921	Oxytocin signaling pathway	3/71	158/7817	0.172948	0.3563			ko04621	NOD-like receptor signaling pathway	1/37	54/7817	0.226692	0.209477
ko04610	Complement and coagulation cascades	2/71	85/7817	0.180348	0.3563			ko00982	Drug metabolism - cytochrome P450	1/37	55/7817	0.230378	0.209477
ko04977	Vitamin digestion and absorption	1/71	22/7817	0.182092	0.3563			ko04923	Regulation of lipolysis in adipocyte	1/37	56/7817	0.234047	0.209477
ko04020	Calcium signaling pathway	4/71	246/7817	0.184239	0.3563			ko00980	Metabolism of xenobiotics by cytochrome P450	1/37	57/7817	0.237698	0.209477
ko00040	Pentose and glucuronate interconversions	1/71	23/7817	0.189542	0.358225			ko00480	Glutathione metabolism	1/37	59/7817	0.244951	0.210962
ko04650	Natural killer cell mediated cytotoxicity	3/71	170/7817	0.200437	0.370398			ko04151	PI3K-Akt signaling pathway	3/37	372/7817	0.257081	0.216489
ko00650	Butanoate metabolism	1/71	26/7817	0.211492	0.373503			ko00140	Steroid hormone biosynthesis	1/37	66/7817	0.26981	0.222269
ko04922	Glucagon signaling pathway	2/71	96/7817	0.216737	0.373503			ko04971	Gastric acid secretion	1/37	73/7817	0.293872	0.23694
ko00601	Glycosphingolipid biosynthesis - lacto and neolacto series	1/71	27/7817	0.218678	0.373503			ko03320	PPAR signaling pathway	1/37	81/7817	0.320427	0.252968
ko00564	Glycerophospholipid metabolism	2/71	97/7817	0.220083	0.373503			ko04014	Ras signaling pathway	2/37	249/7817	0.330777	0.255052
ko04514	Cell adhesion molecules (CAMs)	3/71	183/7817	0.231311	0.380033			ko04911	Insulin secretion	1/37	86/7817	0.336528	0.255052
ko04072	Phospholipase D signaling pathway	3/71	184/7817	0.233724	0.380033			ko01230	Biosynthesis of amino acids	1/37	90/7817	0.34914	0.259423
ko00052	Galactose metabolism	1/71	31/7817	0.246781	0.380033			ko04380	Osteoclast differentiation	1/37	124/7817	0.447338	0.325995
ko00410	beta-Alanine metabolism	1/71	31/7817	0.246781	0.380033			ko01200	Carbon metabolism	1/37	131/7817	0.465685	0.332963
ko00760	Nicotinate and nicotinamide metabolism	1/71	31/7817	0.246781	0.380033			ko03010	Ribosome	2/37	346/7817	0.492221	0.344924
ko00020	Citrate cycle (TCA cycle)	1/71	33/7817	0.260456	0.3938			ko04310	Wnt signaling pathway	1/37	145/7817	0.500619	0.344924
ko04672	Intestinal immune network for IgA production	2/71	112/7817	0.270636	0.394834			ko04740	Olfactory transduction	1/37	1374/7817	0.999231	0.676171
ko04724	Glutamatergic synapse	2/71	112/7817	0.270636	0.394834
ko00051	Fructose and mannose metabolism	1/71	36/7817	0.280511	0.402185
ko00350	Tyrosine metabolism	1/71	39/7817	0.30003	0.4218
ko04960	Aldosterone-regulated sodium reabsorption	1/71	40/7817	0.30642	0.4218
ko00983	Drug metabolism - other enzymes	1/71	41/7817	0.312752	0.4218
ko04611	Platelet activation	2/71	125/7817	0.314481	0.4218
ko04666	Fc gamma R-mediated phagocytosis	2/71	129/7817	0.327884	0.423988
ko00071	Fatty acid degradation	1/71	44/7817	0.331408	0.423988
ko04330	Notch signaling pathway	1/71	44/7817	0.331408	0.423988
ko00270	Cysteine and methionine metabolism	1/71	45/7817	0.337515	0.425258
ko04910	Insulin signaling pathway	2/71	134/7817	0.344543	0.427634
ko04913	Ovarian Steroidogenesis	1/71	50/7817	0.367235	0.449095
ko00980	Metabolism of xenobiotics by cytochrome P450	1/71	57/7817	0.406646	0.475108
ko00310	Lysine degradation	1/71	58/7817	0.412075	0.475108
ko04064	NF-kappa B signaling pathway	2/71	156/7817	0.416062	0.475108
ko00480	Glutathione metabolism	1/71	59/7817	0.417455	0.475108
ko04370	VEGF signaling pathway	1/71	59/7817	0.417455	0.475108
ko04730	Long-term depression	1/71	60/7817	0.422786	0.475108
ko04151	PI3K-Akt signaling pathway	4/71	372/7817	0.439348	0.487137
ko04022	cGMP - PKG signaling pathway	2/71	168/7817	0.453474	0.490069
ko00140	Steroid hormone biosynthesis	1/71	66/7817	0.453779	0.490069
ko04971	Gastric acid secretion	1/71	73/7817	0.487868	0.520129
ko04925	Aldosterone synthesis and secretion	1/71	80/7817	0.519857	0.547218
ko04512	ECM-receptor interaction	1/71	82/7817	0.52863	0.549497
ko04727	GABAergic synapse	1/71	88/7817	0.55401	0.567267
ko01230	Biosynthesis of amino acids	1/71	90/7817	0.562167	0.567267
ko04912	GnRH signaling pathway	1/71	91/7817	0.56619	0.567267
ko04612	Antigen processing and presentation	1/71	106/7817	0.622339	0.6161
ko04750	Inflammatory mediator regulation of TRP channels	1/71	110/7817	0.63606	0.617447
ko04066	HIF-1 signaling pathway	1/71	117/7817	0.658899	0.617447
ko04670	Leukocyte transendothelial migration	1/71	118/7817	0.662044	0.617447
ko04014	Ras signaling pathway	2/71	249/7817	0.666343	0.617447
ko04110	Cell cycle	1/71	120/7817	0.668249	0.617447
ko04726	Serotonergic synapse	1/71	120/7817	0.668249	0.617447
ko04261	Adrenergic signaling in cardiomyocytes	1/71	145/7817	0.736951	0.672664
ko04630	Jak-STAT signaling pathway	1/71	148/7817	0.744187	0.672664
ko04150	mTOR signaling pathway	1/71	153/7817	0.755815	0.675828
ko04141	Protein processing in endoplasmic reticulum	1/71	169/7817	0.789631	0.698554
ko04360	Axon guidance	1/71	178/7817	0.806577	0.700237
ko00230	Purine metabolism	1/71	179/7817	0.808375	0.700237
ko04510	Focal adhesion	1/71	200/7817	0.842542	0.722242
ko04810	Regulation of actin cytoskeleton	1/71	206/7817	0.851148	0.722242
ko04010	MAPK signaling pathway	1/71	252/7817	0.903404	0.75884
ko04144	Endocytosis	1/71	269/7817	0.917725	0.763161
ko03010	Ribosome	1/71	346/7817	0.960408	0.790747

## Sheet: 185D
id	Description	Significant	Annotated	Pvalue	Qvalue			id	Description	Significant	Annotated	Pvalue	Qvalue		down	Up
ko00190	Oxidative phosphorylation	10/67	149/7817	4.5784e-07	4.33743e-05			ko03010	Ribosome	147/899	346/7817	1.42435e-51	3.01363e-49		2	25
ko00983	Drug metabolism - other enzymes	4/67	41/7817	0.000393271	0.0186286			ko00190	Oxidative phosphorylation	58/899	149/7817	2.54074e-18	2.68783e-16
ko04976	Bile secretion	4/67	74/7817	0.00361636	0.0688129			ko04612	Antigen processing and presentation	40/899	106/7817	1.6923e-12	1.19352e-10
ko00590	Arachidonic acid metabolism	4/67	79/7817	0.00457388	0.0688129			ko03050	Proteasome	23/899	47/7817	2.03449e-10	1.07614e-08
ko00500	Starch and sucrose metabolism	3/67	40/7817	0.00474125	0.0688129			ko00240	Pyrimidine metabolism	35/899	101/7817	6.53917e-10	2.7671e-08
ko03320	PPAR signaling pathway	4/67	81/7817	0.00500049	0.0688129			ko04122	Sulfur relay system	8/899	9/7817	2.40739e-07	7.69469e-06
ko04973	Carbohydrate digestion and absorption	3/67	41/7817	0.00508451	0.0688129			ko03030	DNA replication	17/899	38/7817	2.54576e-07	7.69469e-06
ko02020	Two-component system	2/67	18/7817	0.010135	0.103717			ko04145	Phagosome	48/899	216/7817	4.01905e-06	0.000106293
ko00982	Drug metabolism - cytochrome P450	3/67	55/7817	0.0114936	0.103717			ko01200	Carbon metabolism	33/899	131/7817	8.49599e-06	0.00019973
ko04723	Retrograde endocannabinoid signaling	4/67	105/7817	0.0123322	0.103717			ko01230	Biosynthesis of amino acids	25/899	90/7817	1.74718e-05	0.000347605
ko04668	TNF signaling pathway	4/67	110/7817	0.0144288	0.103717			ko03410	Base excision repair	15/899	40/7817	1.8072e-05	0.000347605
ko04750	Inflammatory mediator regulation of TRP channels	4/67	110/7817	0.0144288	0.103717			ko03420	Nucleotide excision repair	16/899	47/7817	3.8793e-05	0.000683981
ko04730	Long-term depression	3/67	60/7817	0.014545	0.103717			ko03020	RNA polymerase	12/899	31/7817	8.72964e-05	0.00132299
ko04724	Glutamatergic synapse	4/67	112/7817	0.0153271	0.103717			ko04146	Peroxisome	23/899	87/7817	8.7541e-05	0.00132299
ko04726	Serotonergic synapse	4/67	120/7817	0.0192706	0.112271			ko00051	Fructose and mannose metabolism	13/899	36/7817	0.000103263	0.00145655
ko00830	Retinol metabolism	3/67	68/7817	0.0202971	0.112271			ko00710	Carbon fixation in photosynthetic organisms	12/899	35/7817	0.000333563	0.00430148
ko00563	Glycosylphosphatidylinositol(GPI)-anchor biosynthesis	2/67	27/7817	0.0221296	0.112271			ko00970	Aminoacyl-tRNA biosynthesis	14/899	45/7817	0.000345616	0.00430148
ko00601	Glycosphingolipid biosynthesis - lacto and neolacto series	2/67	27/7817	0.0221296	0.112271			ko00670	One carbon pool by folate	8/899	19/7817	0.000699835	0.00822613
ko04152	AMPK signaling pathway	4/67	126/7817	0.0226066	0.112271			ko03430	Mismatch repair	9/899	24/7817	0.000887675	0.00988491
ko04710	Circadian rhythm	2/67	28/7817	0.0237018	0.112271			ko00680	Methane metabolism	10/899	29/7817	0.000990635	0.0104799
ko04728	Dopaminergic synapse	4/67	133/7817	0.0269202	0.116841			ko03040	Spliceosome	29/899	145/7817	0.00190859	0.0191389
ko04260	Cardiac muscle contraction	3/67	76/7817	0.027133	0.116841			ko03008	Ribosome biogenesis in eukaryotes	19/899	82/7817	0.00199006	0.0191389
ko00052	Galactose metabolism	2/67	31/7817	0.0286826	0.118143			ko00230	Purine metabolism	33/899	179/7817	0.00386858	0.0353035
ko00591	Linoleic acid metabolism	2/67	37/7817	0.0397588	0.156942			ko03440	Homologous recombination	9/899	29/7817	0.00400458	0.0353035
ko04922	Glucagon signaling pathway	3/67	96/7817	0.0489221	0.183471			ko00010	Glycolysis / Gluconeogenesis	17/899	76/7817	0.00493856	0.0417958
ko04711	Circadian rhythm - fly	1/67	6/7817	0.0503527	0.183471			ko00510	N-Glycan biosynthesis	12/899	48/7817	0.00681702	0.0554745
ko00565	Ether lipid metabolism	2/67	44/7817	0.0543683	0.190766			ko03013	RNA transport	31/899	177/7817	0.0106429	0.0834003
ko02010	ABC transporters	2/67	48/7817	0.0634406	0.214649			ko00730	Thiamine metabolism	3/899	5/7817	0.0126771	0.0957931
ko04913	Ovarian Steroidogenesis	2/67	50/7817	0.0681562	0.222652			ko04110	Cell cycle	22/899	120/7817	0.017469	0.127451
ko04370	VEGF signaling pathway	2/67	59/7817	0.0906981	0.286415			ko00650	Butanoate metabolism	7/899	26/7817	0.0240229	0.169425
ko04151	PI3K-Akt signaling pathway	6/67	372/7817	0.098157	0.292032			ko04514	Cell adhesion molecules (CAMs)	30/899	183/7817	0.0279128	0.186253
ko04721	Synaptic vesicle cycle	2/67	62/7817	0.0986418	0.292032			ko00270	Cysteine and methionine metabolism	10/899	45/7817	0.0289657	0.186253
ko00140	Steroid hormone biosynthesis	2/67	66/7817	0.109525	0.307551			ko04141	Protein processing in endoplasmic reticulum	28/899	169/7817	0.02905	0.186253
ko00627	Aminobenzoate degradation	1/67	14/7817	0.113623	0.307551			ko04650	Natural killer cell mediated cytotoxicity	28/899	170/7817	0.0311156	0.191829
ko00790	Folate biosynthesis	1/67	14/7817	0.113623	0.307551			ko03460	Fanconi anemia pathway	11/899	52/7817	0.0317329	0.191829
ko00053	Ascorbate and aldarate metabolism	1/67	15/7817	0.121234	0.319036			ko00860	Porphyrin and chlorophyll metabolism	7/899	28/7817	0.0353347	0.207669
ko04261	Adrenergic signaling in cardiomyocytes	3/67	145/7817	0.127583	0.32667			ko00930	Caprolactam degradation	3/899	7/7817	0.0371759	0.212585
ko04920	Adipocytokine signaling pathway	2/67	74/7817	0.132168	0.329504			ko00983	Drug metabolism - other enzymes	9/899	41/7817	0.0400416	0.219091
ko00770	Pantothenate and CoA biosynthesis	1/67	17/7817	0.136263	0.331003			ko00130	Ubiquinone and other terpenoid-quinone biosynthesis	4/899	12/7817	0.0403847	0.219091
ko00120	Primary bile acid biosynthesis	1/67	18/7817	0.143682	0.3403			ko00630	Glyoxylate and dicarboxylate metabolism	7/899	30/7817	0.0496987	0.26288
ko04064	NF-kappa B signaling pathway	3/67	156/7817	0.14923	0.344819			ko04623	Cytosolic DNA-sensing pathway	11/899	57/7817	0.0573655	0.296033
ko04921	Oxytocin signaling pathway	3/67	158/7817	0.15329	0.345766			ko00362	Benzoate degradation	2/899	4/7817	0.0676686	0.334094
ko04964	Proximal tubule bicarbonate reclamation	1/67	22/7817	0.172737	0.370394			ko00790	Folate biosynthesis	4/899	14/7817	0.0678991	0.334094
ko04211	Longevity regulating pathway - mammal	2/67	89/7817	0.177036	0.370394			ko04144	Endocytosis	39/899	269/7817	0.0738607	0.355167
ko00040	Pentose and glucuronate interconversions	1/67	23/7817	0.179847	0.370394			ko03018	RNA degradation	15/899	88/7817	0.0758693	0.356719
ko00592	alpha-Linolenic acid metabolism	1/67	23/7817	0.179847	0.370394			ko00280	Valine, leucine and isoleucine degradation	10/899	54/7817	0.0854053	0.392825
ko04713	Circadian entrainment	2/67	95/7817	0.195611	0.394289			ko04260	Cardiac muscle contraction	13/899	76/7817	0.0918464	0.413463
ko04072	Phospholipase D signaling pathway	3/67	184/7817	0.208917	0.412337			ko00072	Synthesis and degradation of ketone bodies	3/899	10/7817	0.0982093	0.424062
ko00860	Porphyrin and chlorophyll metabolism	1/67	28/7817	0.214507	0.414728			ko00521	Streptomycin biosynthesis	3/899	10/7817	0.0982093	0.424062
ko00410	beta-Alanine metabolism	1/67	31/7817	0.234605	0.438387			ko00260	Glycine, serine and threonine metabolism	8/899	42/7817	0.10257	0.434031
ko04024	cAMP signaling pathway	3/67	196/7817	0.235998	0.438387			ko00980	Metabolism of xenobiotics by cytochrome P450	10/899	57/7817	0.113311	0.459109
ko00020	Citrate cycle (TCA cycle)	1/67	33/7817	0.247722	0.442981			ko00901	Indole alkaloid biosynthesis	1/899	1/7817	0.115006	0.459109
ko04664	Fc epsilon RI signaling pathway	2/67	113/7817	0.252499	0.442981			ko00944	Flavone and flavonol biosynthesis	1/899	1/7817	0.115006	0.459109
ko04725	Cholinergic synapse	2/67	113/7817	0.252499	0.442981			ko00565	Ether lipid metabolism	8/899	44/7817	0.126137	0.494222
ko04215	Apoptosis - multiple species	1/67	35/7817	0.260618	0.448911			ko00480	Glutathione metabolism	10/899	59/7817	0.134447	0.513611
ko04614	Renin-angiotensin system	1/67	37/7817	0.273295	0.460912			ko00030	Pentose phosphate pathway	6/899	31/7817	0.138368	0.513611
ko00513	Various types of N-glycan biosynthesis	1/67	38/7817	0.279554	0.460912			ko00760	Nicotinate and nicotinamide metabolism	6/899	31/7817	0.138368	0.513611
ko04380	Osteoclast differentiation	2/67	124/7817	0.287584	0.460912			ko04672	Intestinal immune network for IgA production	17/899	112/7817	0.140878	0.51391
ko04640	Hematopoietic cell lineage	2/67	125/7817	0.290771	0.460912			ko00640	Propanoate metabolism	6/899	32/7817	0.15477	0.555019
ko00620	Pyruvate metabolism	1/67	40/7817	0.291911	0.460912			ko00330	Arginine and proline metabolism	9/899	54/7817	0.162052	0.571448
ko04962	Vasopressin-regulated water reabsorption	1/67	42/7817	0.30406	0.469165			ko00620	Pyruvate metabolism	7/899	40/7817	0.169724	0.577576
ko00071	Fatty acid degradation	1/67	44/7817	0.316003	0.469165			ko00900	Terpenoid backbone biosynthesis	5/899	26/7817	0.17191	0.577576
ko04270	Vascular smooth muscle contraction	2/67	134/7817	0.319361	0.469165			ko00020	Citrate cycle (TCA cycle)	6/899	33/7817	0.17198	0.577576
ko04910	Insulin signaling pathway	2/67	134/7817	0.319361	0.469165			ko00982	Drug metabolism - cytochrome P450	9/899	55/7817	0.175329	0.579624
ko00600	Sphingolipid metabolism	1/67	45/7817	0.321899	0.469165			ko00920	Sulfur metabolism	3/899	13/7817	0.181406	0.581542
ko04961	Endocrine and other factor-regulated calcium reabsorption	1/67	49/7817	0.344986	0.493111			ko03450	Non-homologous end-joining	3/899	13/7817	0.181406	0.581542
ko04978	Mineral absorption	1/67	50/7817	0.350635	0.493111			ko00460	Cyanoamino acid metabolism	2/899	7/7817	0.187981	0.593625
ko04310	Wnt signaling pathway	2/67	145/7817	0.353944	0.493111			ko00520	Amino sugar and nucleotide sugar metabolism	8/899	49/7817	0.195808	0.609247
ko04014	Ras signaling pathway	3/67	249/7817	0.360281	0.494665			ko00300	Lysine biosynthesis	1/899	2/7817	0.216798	0.655285
ko04621	NOD-like receptor signaling pathway	1/67	54/7817	0.372758	0.504484			ko00785	Lipoic acid metabolism	1/899	2/7817	0.216798	0.655285
ko04923	Regulation of lipolysis in adipocyte	1/67	56/7817	0.383539	0.511497			ko04210	Apoptosis	19/899	138/7817	0.234342	0.687709
ko00980	Metabolism of xenobiotics by cytochrome P450	1/67	57/7817	0.38886	0.511497			ko00071	Fatty acid degradation	7/899	44/7817	0.237277	0.687709
ko00310	Lysine degradation	1/67	58/7817	0.394137	0.511497			ko04330	Notch signaling pathway	7/899	44/7817	0.237277	0.687709
ko04113	Meiosis - yeast	1/67	60/7817	0.404556	0.517924			ko04113	Meiosis - yeast	9/899	60/7817	0.248338	0.709525
ko04062	Chemokine signaling pathway	2/67	171/7817	0.433009	0.546958			ko04115	p53 signaling pathway	10/899	68/7817	0.251511	0.709525
ko04115	p53 signaling pathway	1/67	68/7817	0.444495	0.55408			ko01040	Biosynthesis of unsaturated fatty acids	5/899	30/7817	0.258176	0.718744
ko04391	Hippo signaling pathway -fly	1/67	70/7817	0.454061	0.554335			ko00513	Various types of N-glycan biosynthesis	6/899	38/7817	0.267857	0.72828
ko04918	Thyroid hormone synthesis	1/67	72/7817	0.463463	0.554335			ko00040	Pentose and glucuronate interconversions	4/899	23/7817	0.268485	0.72828
ko04111	Cell cycle - yeast	1/67	73/7817	0.468105	0.554335			ko01212	Fatty acid metabolism	8/899	54/7817	0.27773	0.734559
ko04971	Gastric acid secretion	1/67	73/7817	0.468105	0.554335			ko00410	beta-Alanine metabolism	5/899	31/7817	0.281216	0.734559
ko00010	Glycolysis / Gluconeogenesis	1/67	76/7817	0.481793	0.563501			ko00514	Other types of O-glycan biosynthesis	5/899	31/7817	0.281216	0.734559
ko04925	Aldosterone synthesis and secretion	1/67	80/7817	0.499506	0.57014			ko00360	Phenylalanine metabolism	4/899	24/7817	0.295426	0.738341
ko04970	Salivary secretion	1/67	80/7817	0.499506	0.57014			ko00281	Geraniol degradation	1/899	3/7817	0.306894	0.738341
ko04013	MAPK signaling pathway - fly	1/67	83/7817	0.512398	0.573977			ko00471	D-Glutamine and D-glutamate metabolism	1/899	3/7817	0.306894	0.738341
ko04080	Neuroactive ligand-receptor interaction	3/67	321/7817	0.523425	0.573977			ko01051	Biosynthesis of ansamycins	1/899	3/7817	0.306894	0.738341
ko04911	Insulin secretion	1/67	86/7817	0.524962	0.573977			ko01220	Degradation of aromatic compounds	1/899	3/7817	0.306894	0.738341
ko04146	Peroxisome	1/67	87/7817	0.529079	0.573977			ko04112	Cell cycle - Caulobacter	1/899	3/7817	0.306894	0.738341
ko04727	GABAergic synapse	1/67	88/7817	0.533161	0.573977			ko04120	Ubiquitin mediated proteolysis	19/899	145/7817	0.307091	0.738341
ko04912	GnRH signaling pathway	1/67	91/7817	0.545198	0.579799			ko00564	Glycerophospholipid metabolism	13/899	97/7817	0.321699	0.764773
ko03015	mRNA surveillance pathway	1/67	93/7817	0.553052	0.579799			ko04111	Cell cycle - yeast	10/899	73/7817	0.327947	0.770113
ko04974	Protein digestion and absorption	1/67	94/7817	0.556929	0.579799			ko00380	Tryptophan metabolism	7/899	49/7817	0.331225	0.770113
ko00564	Glycerophospholipid metabolism	1/67	97/7817	0.568362	0.58527			ko02020	Two-component system	3/899	18/7817	0.343145	0.789155
ko04915	Estrogen signaling pathway	1/67	100/7817	0.579505	0.587727			ko01210	2-Oxocarboxylic acid metabolism	3/899	19/7817	0.376138	0.834735
ko00240	Pyrimidine metabolism	1/67	101/7817	0.583156	0.587727			ko00563	Glycosylphosphatidylinositol(GPI)-anchor biosynthesis	4/899	27/7817	0.377521	0.834735
ko04919	Thyroid hormone signaling pathway	1/67	109/7817	0.61126	0.606763			ko04966	Collecting duct acid secretion	4/899	27/7817	0.377521	0.834735
ko04672	Intestinal immune network for IgA production	1/67	112/7817	0.62131	0.606763			ko00290	Valine, leucine and isoleucine biosynthesis	1/899	4/7817	0.386636	0.834735
ko04020	Calcium signaling pathway	2/67	246/7817	0.628302	0.606763			ko00740	Riboflavin metabolism	1/899	4/7817	0.386636	0.834735
ko04662	B cell receptor signaling pathway	1/67	115/7817	0.631105	0.606763			ko00965	Betalain biosynthesis	1/899	4/7817	0.386636	0.834735
ko04010	MAPK signaling pathway	2/67	252/7817	0.641508	0.606763			ko03022	Basal transcription factors	6/899	44/7817	0.395031	0.844246
ko04071	Sphingolipid signaling pathway	1/67	120/7817	0.646877	0.606763			ko00561	Glycerolipid metabolism	8/899	61/7817	0.40347	0.853658
ko04110	Cell cycle	1/67	120/7817	0.646877	0.606763			ko00220	Arginine biosynthesis	3/899	20/7817	0.408775	0.856318
ko04611	Platelet activation	1/67	125/7817	0.661985	0.613613			ko00524	Neomycin, kanamycin and gentamicin biosynthesis	1/899	5/7817	0.457212	0.877921
ko04068	FoxO signaling pathway	1/67	128/7817	0.670742	0.613613			ko00062	Fatty acid elongation	4/899	30/7817	0.458636	0.877921
ko04666	Fc gamma R-mediated phagocytosis	1/67	129/7817	0.673611	0.613613			ko00350	Tyrosine metabolism	5/899	39/7817	0.470863	0.877921
ko04530	Tight junction	1/67	132/7817	0.682071	0.615403			ko04142	Lysosome	15/899	125/7817	0.471922	0.877921
ko04210	Apoptosis	1/67	138/7817	0.698349	0.624145			ko04964	Proximal tubule bicarbonate reclamation	3/899	22/7817	0.472269	0.877921
ko04390	Hippo signaling pathway	1/67	147/7817	0.721238	0.638577			ko00627	Aminobenzoate degradation	2/899	14/7817	0.490459	0.877921
ko04022	cGMP - PKG signaling pathway	1/67	168/7817	0.768201	0.671193			ko00950	Isoquinoline alkaloid biosynthesis	2/899	14/7817	0.490459	0.877921
ko04650	Natural killer cell mediated cytotoxicity	1/67	170/7817	0.772244	0.671193			ko04622	RIG-I-like receptor signaling pathway	8/899	66/7817	0.494105	0.877921
ko04360	Axon guidance	1/67	178/7817	0.787734	0.673908			ko00592	alpha-Linolenic acid metabolism	3/899	23/7817	0.502836	0.877921
ko00230	Purine metabolism	1/67	179/7817	0.789596	0.673908			ko03060	Protein export	3/899	23/7817	0.502836	0.877921
ko04145	Phagosome	1/67	216/7817	0.848246	0.717501			ko00960	Tropane, piperidine and pyridine alkaloid biosynthesis	1/899	6/7817	0.519676	0.877921
ko04015	Rap1 signaling pathway	1/67	231/7817	0.867135	0.725403			ko04711	Circadian rhythm - fly	1/899	6/7817	0.519676	0.877921
ko04060	Cytokine-cytokine receptor interaction	1/67	236/7817	0.872901	0.725403			ko00340	Histidine metabolism	3/899	25/7817	0.561073	0.877921
ko04144	Endocytosis	1/67	269/7817	0.905235	0.745732			ko00590	Arachidonic acid metabolism	9/899	79/7817	0.564967	0.877921
								ko04721	Synaptic vesicle cycle	7/899	62/7817	0.580329	0.877921
								ko04215	Apoptosis - multiple species	4/899	35/7817	0.584083	0.877921
								ko03320	PPAR signaling pathway	9/899	81/7817	0.596247	0.877921
								ko04066	HIF-1 signaling pathway	13/899	117/7817	0.596626	0.877921
								ko00562	Inositol phosphate metabolism	8/899	72/7817	0.596818	0.877921
								ko00770	Pantothenate and CoA biosynthesis	2/899	17/7817	0.598127	0.877921
								ko00601	Glycosphingolipid biosynthesis - lacto and neolacto series	3/899	27/7817	0.614976	0.877921
								ko00400	Phenylalanine, tyrosine and tryptophan biosynthesis	1/899	8/7817	0.623884	0.877921
								ko00100	Steroid biosynthesis	2/899	19/7817	0.659866	0.877921
								ko00511	Other glycan degradation	2/899	19/7817	0.659866	0.877921
								ko00310	Lysine degradation	6/899	58/7817	0.670399	0.877921
								ko04975	Fat digestion and absorption	4/899	40/7817	0.690945	0.877921
								ko00052	Galactose metabolism	3/899	31/7817	0.708729	0.877921
								ko04391	Hippo signaling pathway -fly	7/899	70/7817	0.70901	0.877921
								ko04919	Thyroid hormone signaling pathway	11/899	109/7817	0.722802	0.877921
								ko04212	Longevity regulating pathway - worm	7/899	71/7817	0.723078	0.877921
								ko04068	FoxO signaling pathway	13/899	128/7817	0.7252	0.877921
								ko04064	NF-kappa B signaling pathway	16/899	156/7817	0.725406	0.877921
								ko00531	Glycosaminoglycan degradation	2/899	22/7817	0.737902	0.877921
								ko03015	mRNA surveillance pathway	9/899	93/7817	0.757246	0.877921
								ko04380	Osteoclast differentiation	12/899	124/7817	0.779256	0.877921
								ko04662	B cell receptor signaling pathway	11/899	115/7817	0.785131	0.877921
								ko04213	Longevity regulating pathway - multiple species	6/899	66/7817	0.786133	0.877921
								ko04152	AMPK signaling pathway	12/899	126/7817	0.797327	0.877921
								ko00591	Linoleic acid metabolism	3/899	37/7817	0.815033	0.877921
								ko00061	Fatty acid biosynthesis	1/899	14/7817	0.819487	0.877921
								ko00533	Glycosaminoglycan biosynthesis - keratan sulfate	1/899	14/7817	0.819487	0.877921
								ko00603	Glycosphingolipid biosynthesis - globo series	1/899	14/7817	0.819487	0.877921
								ko04370	VEGF signaling pathway	5/899	59/7817	0.824286	0.877921
								ko00250	Alanine, aspartate and glutamate metabolism	3/899	38/7817	0.82912	0.877921
								ko04139	Regulation of mitophagy - yeast	2/899	27/7817	0.833975	0.877921
								ko04392	Hippo signaling pathway - multiple species	2/899	27/7817	0.833975	0.877921
								ko04214	Apoptosis - fly	5/899	60/7817	0.835345	0.877921
								ko00053	Ascorbate and aldarate metabolism	1/899	15/7817	0.840284	0.877921
								ko00604	Glycosphingolipid biosynthesis - ganglio series	1/899	15/7817	0.840284	0.877921
								ko00720	Carbon fixation pathways in prokaryotes	1/899	15/7817	0.840284	0.877921
								ko04114	Oocyte meiosis	10/899	112/7817	0.844055	0.877921
								ko04710	Circadian rhythm	2/899	28/7817	0.848881	0.877921
								ko04611	Platelet activation	11/899	125/7817	0.865506	0.877921
								ko04640	Hematopoietic cell lineage	11/899	125/7817	0.865506	0.877921
								ko04920	Adipocytokine signaling pathway	6/899	74/7817	0.868093	0.877921
								ko04610	Complement and coagulation cascades	7/899	85/7817	0.871951	0.877921
								ko04745	Phototransduction - fly	2/899	30/7817	0.875094	0.877921
								ko04962	Vasopressin-regulated water reabsorption	3/899	42/7817	0.876603	0.877921
								ko04540	Gap junction	7/899	87/7817	0.886536	0.877921
								ko00120	Primary bile acid biosynthesis	1/899	18/7817	0.889383	0.877921
								ko00910	Nitrogen metabolism	1/899	18/7817	0.889383	0.877921
								ko04140	Regulation of autophagy	2/899	32/7817	0.897058	0.877921
								ko00600	Sphingolipid metabolism	3/899	45/7817	0.904134	0.877921
								ko04150	mTOR signaling pathway	13/899	153/7817	0.908526	0.877921
								ko04130	SNARE interactions in vesicular transport	2/899	34/7817	0.91538	0.877921
								ko04350	TGF-beta signaling pathway	6/899	82/7817	0.92209	0.877921
								ko02010	ABC transporters	3/899	48/7817	0.92599	0.877921
								ko04977	Vitamin digestion and absorption	1/899	22/7817	0.932233	0.877921
								ko04660	T cell receptor signaling pathway	10/899	128/7817	0.934233	0.877921
								ko04666	Fc gamma R-mediated phagocytosis	10/899	129/7817	0.937943	0.877921
								ko04071	Sphingolipid signaling pathway	9/899	120/7817	0.944107	0.877921
								ko04668	TNF signaling pathway	8/899	110/7817	0.947285	0.877921
								ko04530	Tight junction	10/899	132/7817	0.948004	0.877921
								ko04917	Prolactin signaling pathway	5/899	77/7817	0.95096	0.877921
								ko04915	Estrogen signaling pathway	7/899	100/7817	0.9511	0.877921
								ko04211	Longevity regulating pathway - mammal	6/899	89/7817	0.952338	0.877921
								ko00500	Starch and sucrose metabolism	2/899	40/7817	0.953625	0.877921
								ko04270	Vascular smooth muscle contraction	10/899	134/7817	0.953889	0.877921
								ko04341	Hedgehog signaling pathway - Fly	1/899	28/7817	0.967521	0.877921
								ko00512	Mucin type O-glycan biosynthesis	1/899	29/7817	0.97127	0.877921
								ko04620	Toll-like receptor signaling pathway	6/899	96/7817	0.971563	0.877921
								ko04918	Thyroid hormone synthesis	4/899	72/7817	0.972617	0.877921
								ko04730	Long-term depression	3/899	60/7817	0.975041	0.877921
								ko04390	Hippo signaling pathway	10/899	147/7817	0.979703	0.877921
								ko04062	Chemokine signaling pathway	12/899	171/7817	0.981694	0.877921
								ko04720	Long-term potentiation	3/899	64/7817	0.982891	0.877921
								ko04670	Leukocyte transendothelial migration	7/899	118/7817	0.986673	0.877921
								ko04070	Phosphatidylinositol signaling system	5/899	94/7817	0.987517	0.877921
								ko00830	Retinol metabolism	3/899	68/7817	0.988346	0.877921
								ko04614	Renin-angiotensin system	1/899	37/7817	0.989236	0.877921
								ko04621	NOD-like receptor signaling pathway	2/899	54/7817	0.989251	0.877921
								ko04922	Glucagon signaling pathway	5/899	96/7817	0.989458	0.877921
								ko04910	Insulin signaling pathway	8/899	134/7817	0.990096	0.877921
								ko04722	Neurotrophin signaling pathway	7/899	122/7817	0.990193	0.877921
								ko04921	Oxytocin signaling pathway	10/899	158/7817	0.990349	0.877921
								ko04923	Regulation of lipolysis in adipocyte	2/899	56/7817	0.991322	0.877921
								ko04914	Progesterone-mediated oocyte maturation	4/899	86/7817	0.992086	0.877921
								ko04664	Fc epsilon RI signaling pathway	6/899	113/7817	0.99257	0.877921
								ko04012	ErbB signaling pathway	4/899	87/7817	0.992778	0.877921
								ko04727	GABAergic synapse	4/899	88/7817	0.993412	0.877921
								ko04973	Carbohydrate digestion and absorption	1/899	41/7817	0.993414	0.877921
								ko04340	Hedgehog signaling pathway	1/899	43/7817	0.994849	0.877921
								ko04624	Toll and Imd signaling pathway	1/899	43/7817	0.994849	0.877921
								ko04728	Dopaminergic synapse	7/899	133/7817	0.995899	0.877921
								ko04072	Phospholipase D signaling pathway	11/899	184/7817	0.996463	0.877921
								ko04512	ECM-receptor interaction	3/899	82/7817	0.997085	0.877921
								ko04510	Focal adhesion	12/899	200/7817	0.997362	0.877921
								ko04961	Endocrine and other factor-regulated calcium reabsorption	1/899	49/7817	0.997536	0.877921
								ko04725	Cholinergic synapse	5/899	113/7817	0.997631	0.877921
								ko04978	Mineral absorption	1/899	50/7817	0.997822	0.877921
								ko04810	Regulation of actin cytoskeleton	12/899	206/7817	0.998285	0.877921
								ko04723	Retrograde endocannabinoid signaling	4/899	105/7817	0.998681	0.877921
								ko04726	Serotonergic synapse	5/899	120/7817	0.998751	0.877921
								ko04976	Bile secretion	2/899	74/7817	0.998786	0.877921
								ko04630	Jak-STAT signaling pathway	7/899	148/7817	0.998824	0.877921
								ko04713	Circadian entrainment	3/899	95/7817	0.999232	0.877921
								ko04916	Melanogenesis	3/899	96/7817	0.999308	0.877921
								ko04724	Glutamatergic synapse	4/899	112/7817	0.999335	0.877921
								ko04310	Wnt signaling pathway	6/899	145/7817	0.999541	0.877921
								ko04013	MAPK signaling pathway - fly	2/899	83/7817	0.999556	0.877921
								ko04911	Insulin secretion	2/899	86/7817	0.999683	0.877921
								ko00140	Steroid hormone biosynthesis	1/899	66/7817	0.999696	0.877921
								ko04520	Adherens junction	1/899	69/7817	0.99979	0.877921
								ko04912	GnRH signaling pathway	2/899	91/7817	0.99982	0.877921
								ko04060	Cytokine-cytokine receptor interaction	12/899	236/7817	0.999825	0.877921
								ko04014	Ras signaling pathway	13/899	249/7817	0.99983	0.877921
								ko04750	Inflammatory mediator regulation of TRP channels	3/899	110/7817	0.999842	0.877921
								ko04151	PI3K-Akt signaling pathway	23/899	372/7817	0.999864	0.877921
								ko04360	Axon guidance	7/899	178/7817	0.999918	0.877921
								ko04550	Signaling pathways regulating pluripotency of stem cells	4/899	133/7817	0.99992	0.877921
								ko04972	Pancreatic secretion	2/899	101/7817	0.999942	0.877921
								ko04925	Aldosterone synthesis and secretion	1/899	80/7817	0.999946	0.877921
								ko04970	Salivary secretion	1/899	80/7817	0.999946	0.877921
								ko04010	MAPK signaling pathway	11/899	252/7817	0.999984	0.877921
								ko04022	cGMP - PKG signaling pathway	5/899	168/7817	0.999988	0.877921
								ko04015	Rap1 signaling pathway	9/899	231/7817	0.999991	0.877921
								ko04261	Adrenergic signaling in cardiomyocytes	3/899	145/7817	0.999997	0.877921
								ko04024	cAMP signaling pathway	6/899	196/7817	0.999997	0.877921
								ko04020	Calcium signaling pathway	8/899	246/7817	0.999999	0.877921
								ko04080	Neuroactive ligand-receptor interaction	5/899	321/7817	1	0.877921

## Sheet: 367D
id	Description	Significant	Annotated	Pvalue	Qvalue			id	Description	Significant	Annotated	Pvalue	Qvalue		down	Up
ko04672	Intestinal immune network for IgA production	7/69	112/7817	5.32772e-05	0.00206542	1		ko04978	Mineral absorption	8/65	50/7817	5.98255e-09	3.27466e-07		11	12
ko04664	Fc epsilon RI signaling pathway	7/69	113/7817	5.64012e-05	0.00206542	1		ko04973	Carbohydrate digestion and absorption	5/65	41/7817	2.02289e-05	0.000553632
ko04064	NF-kappa B signaling pathway	8/69	156/7817	6.26219e-05	0.00206542	1		ko04640	Hematopoietic cell lineage	7/65	125/7817	7.28722e-05	0.0013296
ko04145	Phagosome	9/69	216/7817	0.000106738	0.00211978	1		ko00830	Retinol metabolism	5/65	68/7817	0.000236762	0.0032399
ko04640	Hematopoietic cell lineage	7/69	125/7817	0.000107117	0.00211978	1		ko04666	Fc gamma R-mediated phagocytosis	6/65	129/7817	0.000669273	0.00732678
ko04666	Fc gamma R-mediated phagocytosis	7/69	129/7817	0.000130575	0.00215335	1		ko00140	Steroid hormone biosynthesis	4/65	66/7817	0.00213259	0.0157142
ko04151	PI3K-Akt signaling pathway	11/69	372/7817	0.00036983	0.00522767	1		ko04672	Intestinal immune network for IgA production	5/65	112/7817	0.00230197	0.0157142
ko04662	B cell receptor signaling pathway	6/69	115/7817	0.000501534	0.00620318	1		ko04664	Fc epsilon RI signaling pathway	5/65	113/7817	0.00239328	0.0157142
ko04650	Natural killer cell mediated cytotoxicity	7/69	170/7817	0.000705547	0.00775689	1		ko04662	B cell receptor signaling pathway	5/65	115/7817	0.00258378	0.0157142
ko04072	Phospholipase D signaling pathway	7/69	184/7817	0.00112464	0.011128	1		ko00710	Carbon fixation in photosynthetic organisms	3/65	35/7817	0.00297053	0.0162597
ko04612	Antigen processing and presentation	5/69	106/7817	0.00235524	0.0211859	1		ko00590	Arachidonic acid metabolism	4/65	79/7817	0.00410201	0.0204119
ko00565	Ether lipid metabolism	3/69	44/7817	0.00673129	0.0555036	1		ko04064	NF-kappa B signaling pathway	5/65	156/7817	0.00936819	0.0427321
ko04913	Ovarian Steroidogenesis	3/69	50/7817	0.00959448	0.0730268	1		ko04650	Natural killer cell mediated cytotoxicity	5/65	170/7817	0.0132495	0.0557874
ko04750	Inflammatory mediator regulation of TRP channels	4/69	110/7817	0.0159314	0.112598	1		ko04072	Phospholipase D signaling pathway	5/65	184/7817	0.0181002	0.0707675
ko00073	Cutin, suberine and wax biosynthesis	1/69	2/7817	0.017577	0.115947	1		ko00010	Glycolysis / Gluconeogenesis	3/65	76/7817	0.0250815	0.0915256
ko04213	Longevity regulating pathway - multiple species	3/69	66/7817	0.0202733	0.122157	1		ko00052	Galactose metabolism	2/65	31/7817	0.0271152	0.0927627
ko04020	Calcium signaling pathway	6/69	246/7817	0.0209876	0.122157	1		ko03320	PPAR signaling pathway	3/65	81/7817	0.0295668	0.0951997
ko04514	Cell adhesion molecules (CAMs)	5/69	183/7817	0.0223855	0.123055	1		ko04145	Phagosome	5/65	216/7817	0.0332715	0.0963397
ko00590	Arachidonic acid metabolism	3/69	79/7817	0.0323215	0.168322	1		ko04610	Complement and coagulation cascades	3/65	85/7817	0.033441	0.0963397
ko00564	Glycerophospholipid metabolism	3/69	97/7817	0.0539349	0.266836	1		ko01230	Biosynthesis of amino acids	3/65	90/7817	0.038638	0.103219
ko04915	Estrogen signaling pathway	3/69	100/7817	0.0580724	0.273624	1		ko00625	Chloroalkane and chloroalkene degradation	1/65	5/7817	0.0409006	0.103219
ko00510	N-Glycan biosynthesis	2/69	48/7817	0.0668013	0.300446	1		ko00500	Starch and sucrose metabolism	2/65	40/7817	0.0433718	0.103219
ko03013	RNA transport	4/69	177/7817	0.0706563	0.303968	1		ko04975	Fat digestion and absorption	2/65	40/7817	0.0433718	0.103219
ko02024	Quorum sensing	1/69	9/7817	0.0767322	0.316352	1		ko04020	Calcium signaling pathway	5/65	246/7817	0.0531474	0.121213
ko04621	NOD-like receptor signaling pathway	2/69	54/7817	0.0819692	0.322366	1		ko03010	Ribosome	6/65	346/7817	0.0667697	0.146191
ko04726	Serotonergic synapse	3/69	120/7817	0.0892644	0.322366	1		ko04923	Regulation of lipolysis in adipocyte	2/65	56/7817	0.078744	0.162494
ko04623	Cytosolic DNA-sensing pathway	2/69	57/7817	0.0899155	0.322366	1		ko00072	Synthesis and degradation of ketone bodies	1/65	10/7817	0.0801531	0.162494
ko04370	VEGF signaling pathway	2/69	59/7817	0.0953354	0.322366	1		ko04151	PI3K-Akt signaling pathway	6/65	372/7817	0.0877451	0.171532
ko04730	Long-term depression	2/69	60/7817	0.0980802	0.322366	1		ko00561	Glycerolipid metabolism	2/65	61/7817	0.0911685	0.172079
ko00561	Glycerolipid metabolism	2/69	61/7817	0.100847	0.322366	1		ko01200	Carbon metabolism	3/65	131/7817	0.095117	0.173547
ko00130	Ubiquinone and other terpenoid-quinone biosynthesis	1/69	12/7817	0.100997	0.322366	1		ko00533	Glycosaminoglycan biosynthesis - keratan sulfate	1/65	14/7817	0.110412	0.18314
ko00061	Fatty acid biosynthesis	1/69	14/7817	0.116823	0.350282	1		ko00627	Aminobenzoate degradation	1/65	14/7817	0.110412	0.18314
ko00450	Selenocompound metabolism	1/69	14/7817	0.116823	0.350282	1		ko00790	Folate biosynthesis	1/65	14/7817	0.110412	0.18314
ko00604	Glycosphingolipid biosynthesis - ganglio series	1/69	15/7817	0.124632	0.352344	1		ko02020	Two-component system	1/65	18/7817	0.139691	0.22489
ko04626	Plant-pathogen interaction	1/69	15/7817	0.124632	0.352344	1		ko04146	Peroxisome	2/65	87/7817	0.163011	0.254934
ko03040	Spliceosome	3/69	145/7817	0.135984	0.370653	1		ko04977	Vitamin digestion and absorption	1/65	22/7817	0.168021	0.25547
ko04920	Adipocytokine signaling pathway	2/69	74/7817	0.138601	0.370653	1		ko04974	Protein digestion and absorption	2/65	94/7817	0.183792	0.271897
ko04060	Cytokine-cytokine receptor interaction	4/69	236/7817	0.154719	0.377776	1		ko00650	Butanoate metabolism	1/65	26/7817	0.195431	0.272122
ko00670	One carbon pool by folate	1/69	19/7817	0.155196	0.377776	1		ko00900	Terpenoid backbone biosynthesis	1/65	26/7817	0.195431	0.272122
ko03320	PPAR signaling pathway	2/69	81/7817	0.16004	0.377776	1		ko00601	Glycosphingolipid biosynthesis - lacto and neolacto series	1/65	27/7817	0.202144	0.272122
ko00532	Glycosaminoglycan biosynthesis - chondroitin sulfate / dermatan sulfate	1/69	20/7817	0.162672	0.377776	1		ko00860	Porphyrin and chlorophyll metabolism	1/65	28/7817	0.208801	0.272122
ko03008	Ribosome biogenesis in eukaryotes	2/69	82/7817	0.163153	0.377776	1		ko04710	Circadian rhythm	1/65	28/7817	0.208801	0.272122
ko04914	Progesterone-mediated oocyte maturation	2/69	86/7817	0.175711	0.377776	1		ko04066	HIF-1 signaling pathway	2/65	117/7817	0.254115	0.316888
ko04014	Ras signaling pathway	4/69	249/7817	0.17691	0.377776	1		ko00051	Fructose and mannose metabolism	1/65	36/7817	0.260127	0.316888
ko04146	Peroxisome	2/69	87/7817	0.178875	0.377776	1		ko04726	Serotonergic synapse	2/65	120/7817	0.263398	0.316888
ko04010	MAPK signaling pathway	4/69	252/7817	0.182184	0.377776	1		ko04614	Renin-angiotensin system	1/65	37/7817	0.266308	0.316888
ko00592	alpha-Linolenic acid metabolism	1/69	23/7817	0.184708	0.377776	1		ko00250	Alanine, aspartate and glutamate metabolism	1/65	38/7817	0.272438	0.317285
ko03060	Protein export	1/69	23/7817	0.184708	0.377776	1		ko00620	Pyruvate metabolism	1/65	40/7817	0.284546	0.317861
ko04141	Protein processing in endoplasmic reticulum	3/69	169/7817	0.187079	0.377776	1		ko04960	Aldosterone-regulated sodium reabsorption	1/65	40/7817	0.284546	0.317861
ko03015	mRNA surveillance pathway	2/69	93/7817	0.198036	0.391903	1		ko00071	Fatty acid degradation	1/65	44/7817	0.308172	0.330481
ko04966	Collecting duct acid secretion	1/69	27/7817	0.213203	0.413646	1		ko00565	Ether lipid metabolism	1/65	44/7817	0.308172	0.330481
ko00240	Pyrimidine metabolism	2/69	101/7817	0.22395	0.423944	1		ko00600	Sphingolipid metabolism	1/65	45/7817	0.313957	0.330481
ko00512	Mucin type O-glycan biosynthesis	1/69	29/7817	0.227081	0.423944	1		ko02010	ABC transporters	1/65	48/7817	0.331028	0.341876
ko04723	Retrograde endocannabinoid signaling	2/69	105/7817	0.237014	0.425327	1		ko04630	Jak-STAT signaling pathway	2/65	148/7817	0.349529	0.354298
ko00760	Nicotinate and nicotinamide metabolism	1/69	31/7817	0.240717	0.425327	1		ko00280	Valine, leucine and isoleucine degradation	1/65	54/7817	0.363926	0.354591
ko03020	RNA polymerase	1/69	31/7817	0.240717	0.425327	1		ko00330	Arginine and proline metabolism	1/65	54/7817	0.363926	0.354591
ko04668	TNF signaling pathway	2/69	110/7817	0.253404	0.428725	1		ko00982	Drug metabolism - cytochrome P450	1/65	55/7817	0.369252	0.354591
ko04510	Focal adhesion	3/69	200/7817	0.258981	0.428725	1		ko04115	p53 signaling pathway	1/65	68/7817	0.434619	0.402181
ko04114	Oocyte meiosis	2/69	112/7817	0.259971	0.428725	1		ko04924	Renin secretion	1/65	68/7817	0.434619	0.402181
ko04724	Glutamatergic synapse	2/69	112/7817	0.259971	0.428725	1		ko00230	Purine metabolism	2/65	179/7817	0.440853	0.402181
ko00591	Linoleic acid metabolism	1/69	37/7817	0.280218	0.443101	1		ko00562	Inositol phosphate metabolism	1/65	72/7817	0.453356	0.406807
ko04110	Cell cycle	2/69	120/7817	0.28625	0.443101	1		ko04976	Bile secretion	1/65	74/7817	0.462493	0.408313
ko00250	Alanine, aspartate and glutamate metabolism	1/69	38/7817	0.286602	0.443101	1		ko04742	Taste transduction	1/65	87/7817	0.518327	0.450343
ko03030	DNA replication	1/69	38/7817	0.286602	0.443101	1		ko04915	Estrogen signaling pathway	1/65	100/7817	0.568442	0.486167
ko04960	Aldosterone-regulated sodium reabsorption	1/69	40/7817	0.299202	0.448813	1		ko04060	Cytokine-cytokine receptor interaction	2/65	236/7817	0.588877	0.495896
ko04380	Osteoclast differentiation	2/69	124/7817	0.299368	0.448813	1		ko04750	Inflammatory mediator regulation of TRP channels	1/65	110/7817	0.603464	0.500481
ko04152	AMPK signaling pathway	2/69	126/7817	0.305915	0.451783	1		ko04071	Sphingolipid signaling pathway	1/65	120/7817	0.635684	0.511696
ko04340	Hedgehog signaling pathway	1/69	43/7817	0.317693	0.45955	1		ko04110	Cell cycle	1/65	120/7817	0.635684	0.511696
ko00071	Fatty acid degradation	1/69	44/7817	0.323749	0.45955	1		ko04380	Osteoclast differentiation	1/65	124/7817	0.647838	0.513922
ko00270	Cysteine and methionine metabolism	1/69	45/7817	0.329752	0.45955	1		ko04068	FoxO signaling pathway	1/65	128/7817	0.659592	0.515772
ko00600	Sphingolipid metabolism	1/69	45/7817	0.329752	0.45955	1		ko04270	Vascular smooth muscle contraction	1/65	134/7817	0.676503	0.521544
ko00380	Tryptophan metabolism	1/69	49/7817	0.353243	0.485451	1		ko00190	Oxidative phosphorylation	1/65	149/7817	0.715245	0.543753
ko03010	Ribosome	4/69	346/7817	0.365138	0.494924	1		ko04080	Neuroactive ligand-receptor interaction	2/65	321/7817	0.753411	0.564923
ko01212	Fatty acid metabolism	1/69	54/7817	0.381469	0.510072	1		ko04360	Axon guidance	1/65	178/7817	0.777639	0.57521
ko04923	Regulation of lipolysis in adipocyte	1/69	56/7817	0.392416	0.511208	1		ko04810	Regulation of actin cytoskeleton	1/65	206/7817	0.825032	0.602128
ko04150	mTOR signaling pathway	2/69	153/7817	0.392694	0.511208	1
ko00980	Metabolism of xenobiotics by cytochrome P450	1/69	57/7817	0.397818	0.511208	1
ko04921	Oxytocin signaling pathway	2/69	158/7817	0.40829	0.517939	1
ko04721	Synaptic vesicle cycle	1/69	62/7817	0.424125	0.52654	1
ko04144	Endocytosis	3/69	269/7817	0.425713	0.52654	1
ko04062	Chemokine signaling pathway	2/69	171/7817	0.447925	0.54147	1
ko00830	Retinol metabolism	1/69	68/7817	0.454201	0.54147	1
ko04115	p53 signaling pathway	1/69	68/7817	0.454201	0.54147	1
ko04212	Longevity regulating pathway - worm	1/69	71/7817	0.468654	0.542588	1
ko04360	Axon guidance	2/69	178/7817	0.468664	0.542588	1
ko00230	Purine metabolism	2/69	179/7817	0.47159	0.542588	1
ko04111	Cell cycle - yeast	1/69	73/7817	0.478079	0.543731	1
ko04512	ECM-receptor interaction	1/69	82/7817	0.518491	0.582992	1
ko04610	Complement and coagulation cascades	1/69	85/7817	0.531264	0.589142	1
ko04012	ErbB signaling pathway	1/69	87/7817	0.539593	0.589142	1
ko04727	GABAergic synapse	1/69	88/7817	0.543703	0.589142	1
ko04211	Longevity regulating pathway - mammal	1/69	89/7817	0.547776	0.589142	1
ko04912	GnRH signaling pathway	1/69	91/7817	0.555816	0.591361	1
ko04974	Protein digestion and absorption	1/69	94/7817	0.567613	0.592968	1
ko04713	Circadian entrainment	1/69	95/7817	0.571476	0.592968	1
ko04620	Toll-like receptor signaling pathway	1/69	96/7817	0.575305	0.592968	1
ko04972	Pancreatic secretion	1/69	101/7817	0.59395	0.605874	1
ko04015	Rap1 signaling pathway	2/69	231/7817	0.609792	0.615687	1
ko04725	Cholinergic synapse	1/69	113/7817	0.635471	0.635133	1
ko04066	HIF-1 signaling pathway	1/69	117/7817	0.648359	0.638044	1
ko04670	Leukocyte transendothelial migration	1/69	118/7817	0.65151	0.638044	1
ko04071	Sphingolipid signaling pathway	1/69	120/7817	0.657728	0.638044	1
ko04611	Platelet activation	1/69	125/7817	0.672801	0.639769	1
ko04068	FoxO signaling pathway	1/69	128/7817	0.681529	0.639769	1
ko04530	Tight junction	1/69	132/7817	0.69281	0.639769	1
ko04550	Signaling pathways regulating pluripotency of stem cells	1/69	133/7817	0.695568	0.639769	1
ko04728	Dopaminergic synapse	1/69	133/7817	0.695568	0.639769	1
ko04270	Vascular smooth muscle contraction	1/69	134/7817	0.698302	0.639769	1
ko04120	Ubiquitin mediated proteolysis	1/69	145/7817	0.726821	0.656546	1
ko04630	Jak-STAT signaling pathway	1/69	148/7817	0.734127	0.656546	1
ko00190	Oxidative phosphorylation	1/69	149/7817	0.736519	0.656546	1
ko04080	Neuroactive ligand-receptor interaction	2/69	321/7817	0.782259	0.691093	1
ko04810	Regulation of actin cytoskeleton	1/69	206/7817	0.842905	0.738082	1

## Sheet: 549D
id	Description	Significant	Annotated	Pvalue	Qvalue			id	Description	Significant	Annotated	Pvalue	Qvalue		down	Up
ko04921	Oxytocin signaling pathway	11/160	155/8755	0.000120836	0.0193337			ko04972	Pancreatic secretion	21/198	104/8755	9.5038e-15	1.61064e-12		2	14
ko04360	Axon guidance	11/160	185/8755	0.00056158	0.0449264			ko04974	Protein digestion and absorption	15/198	109/8755	1.91278e-08	1.62083e-06
ko04012	ErbB signaling pathway	7/160	88/8755	0.00109674	0.0518659			ko04650	Natural killer cell mediated cytotoxicity	16/198	170/8755	1.34709e-06	7.6099e-05
ko04973	Carbohydrate digestion and absorption	5/160	45/8755	0.00129665	0.0518659			ko04145	Phagosome	17/198	216/8755	7.32833e-06	0.00031049
ko04151	PI3K-Akt signaling pathway	16/160	398/8755	0.00246864	0.0789966			ko04662	B cell receptor signaling pathway	11/198	123/8755	0.00010139	0.0034366
ko04710	Circadian rhythm	4/160	34/8755	0.00325042	0.0801861			ko04640	Hematopoietic cell lineage	11/198	138/8755	0.000281862	0.00796137
ko04640	Hematopoietic cell lineage	8/160	138/8755	0.00372262	0.0801861			ko04975	Fat digestion and absorption	6/198	45/8755	0.000484422	0.0117281
ko04510	Focal adhesion	10/160	203/8755	0.0040093	0.0801861			ko04612	Antigen processing and presentation	9/198	107/8755	0.000683777	0.0144853
ko04390	Hippo signaling pathway	8/160	155/8755	0.0074435	0.132329			ko03010	Ribosome	18/198	346/8755	0.000827271	0.0155779
ko04391	Hippo signaling pathway - fly	5/160	71/8755	0.00945831	0.146437			ko04672	Intestinal immune network for IgA production	9/198	112/8755	0.000951124	0.0161191
ko04010	MAPK signaling pathway	12/160	307/8755	0.0104642	0.146437			ko04514	Cell adhesion molecules	12/198	187/8755	0.0010746	0.016556
ko04711	Circadian rhythm - fly	2/160	9/8755	0.0109828	0.146437			ko04330	Notch signaling pathway	6/198	54/8755	0.00129797	0.018331
ko03083	Polycomb repressive complex	5/160	77/8755	0.0131588	0.161955			ko04613	Neutrophil extracellular trap formation	13/198	230/8755	0.00213001	0.0277678
ko04011	MAPK signaling pathway - yeast	3/160	30/8755	0.0169435	0.19364			ko04664	Fc epsilon RI signaling pathway	8/198	113/8755	0.00400569	0.0484899
ko00052	Galactose metabolism	3/160	31/8755	0.0185123	0.197465			ko04621	NOD-like receptor signaling pathway	10/198	183/8755	0.00854492	0.0962739
ko04110	Cell cycle	7/160	151/8755	0.0206023	0.206023			ko04923	Regulation of lipolysis in adipocytes	5/198	57/8755	0.00908921	0.0962739
ko03018	RNA degradation	5/160	88/8755	0.022264	0.209544			ko00785	Lipoic acid metabolism	3/198	22/8755	0.0127816	0.12327
ko04215	Apoptosis - multiple species	3/160	35/8755	0.025569	0.212769			ko04064	NF-kappa B signaling pathway	9/198	169/8755	0.0144177	0.12327
ko04150	mTOR signaling pathway	7/160	159/8755	0.0264294	0.212769			ko00260	Glycine, serine and threonine metabolism	4/198	42/8755	0.0145269	0.12327
ko04071	Sphingolipid signaling pathway	6/160	126/8755	0.0277625	0.212769			ko04666	Fc gamma R-mediated phagocytosis	8/198	141/8755	0.0145474	0.12327
ko04657	IL-17 signaling pathway	5/160	94/8755	0.0286196	0.212769			ko04218	Cellular senescence	9/198	173/8755	0.0165707	0.132267
ko04978	Mineral absorption	4/160	64/8755	0.0292557	0.212769			ko04622	RIG-I-like receptor signaling pathway	5/198	67/8755	0.0175077	0.132267
ko00140	Steroid hormone biosynthesis	4/160	67/8755	0.0338553	0.235515			ko04080	Neuroactive ligand-receptor interaction	15/198	364/8755	0.0179506	0.132267
ko04910	Insulin signaling pathway	6/160	136/8755	0.0382636	0.255091			ko00270	Cysteine and methionine metabolism	4/198	53/8755	0.0314087	0.211679
ko04270	Vascular smooth muscle contraction	6/160	139/8755	0.041848	0.258041			ko00500	Starch and sucrose metabolism	3/198	31/8755	0.032181	0.211679
ko00053	Ascorbate and aldarate metabolism	2/160	18/8755	0.0419317	0.258041			ko00280	Valine, leucine and isoleucine degradation	4/198	54/8755	0.0333416	0.211679
ko04350	TGF-beta signaling pathway	5/160	106/8755	0.0445078	0.26375			ko04072	Phospholipase D signaling pathway	9/198	196/8755	0.0337239	0.211679
ko04024	cAMP signaling pathway	8/160	218/8755	0.0463591	0.264909			ko04151	PI3K-Akt signaling pathway	15/198	398/8755	0.0360442	0.218162
ko04621	NOD-like receptor signaling pathway	7/160	183/8755	0.0503819	0.268214			ko00966	Glucosinolate biosynthesis	1/198	2/8755	0.0447224	0.261354
ko04261	Adrenergic signaling in cardiomyocytes	6/160	148/8755	0.0538438	0.268214			ko00561	Glycerolipid metabolism	4/198	63/8755	0.0538098	0.302855
ko04340	Hedgehog signaling pathway	3/160	47/8755	0.0541332	0.268214			ko00730	Thiamine metabolism	2/198	17/8755	0.0553981	0.302855
ko00040	Pentose and glucuronate interconversions	2/160	21/8755	0.0555512	0.268214			ko04960	Aldosterone-regulated sodium reabsorption	3/198	40/8755	0.0611127	0.323656
ko04664	Fc epsilon RI signaling pathway	5/160	113/8755	0.0558031	0.268214			ko04217	Necroptosis	7/198	163/8755	0.076403	0.392373
ko04624	Toll and Imd signaling pathway	3/160	48/8755	0.0569955	0.268214			ko04973	Carbohydrate digestion and absorption	3/198	45/8755	0.0809829	0.403661
ko04970	Salivary secretion	4/160	82/8755	0.0628377	0.287258			ko00290	Valine, leucine and isoleucine biosynthesis	1/198	4/8755	0.0874543	0.411858
ko04670	Leukocyte transendothelial migration	5/160	118/8755	0.0647971	0.287987			ko04964	Proximal tubule bicarbonate reclamation	2/198	22/8755	0.0874878	0.411858
ko04919	Thyroid hormone signaling pathway	5/160	120/8755	0.06861	0.29397			ko04060	Cytokine-cytokine receptor interaction	10/198	274/8755	0.0923311	0.422911
ko03320	PPAR signaling pathway	4/160	85/8755	0.0698179	0.29397			ko04020	Calcium signaling pathway	11/198	316/8755	0.102813	0.442507
ko04662	B cell receptor signaling pathway	5/160	123/8755	0.0745586	0.298737			ko04979	Cholesterol metabolism	3/198	50/8755	0.10326	0.442507
ko04911	Insulin secretion	4/160	87/8755	0.0746843	0.298737			ko00524	Neomycin, kanamycin and gentamicin biosynthesis	1/198	5/8755	0.108102	0.442507
ko04520	Adherens junction	4/160	91/8755	0.0849173	0.322029			ko00625	Chloroalkane and chloroalkene degradation	1/198	5/8755	0.108102	0.442507
ko04152	AMPK signaling pathway	5/160	128/8755	0.0850772	0.322029			ko04658	Th1 and Th2 cell differentiation	5/198	112/8755	0.109665	0.442507
ko04392	Hippo signaling pathway - multiple species	2/160	27/8755	0.0865453	0.322029			ko00650	Butanoate metabolism	2/198	26/8755	0.116185	0.457914
ko04022	cGMP-PKG signaling pathway	6/160	169/8755	0.0892215	0.324442			ko04061	Viral protein interaction with cytokine and cytokine receptor	4/198	85/8755	0.126056	0.483128
ko04341	Hedgehog signaling pathway - fly	2/160	28/8755	0.0921227	0.326007			ko00470	D-Amino acid metabolism	1/198	6/8755	0.128284	0.483128
ko04361	Axon regeneration	4/160	95/8755	0.0957986	0.326007			ko04144	Endocytosis	9/198	260/8755	0.135006	0.497391
ko00601	Glycosphingolipid biosynthesis - lacto and neolacto series	2/160	29/8755	0.097802	0.326007			ko04211	Longevity regulating pathway	4/198	89/8755	0.142181	0.512681
ko00860	Porphyrin metabolism	2/160	29/8755	0.097802	0.326007			ko03250	Viral life cycle - HIV-1	3/198	60/8755	0.153882	0.524571
ko00500	Starch and sucrose metabolism	2/160	31/8755	0.109444	0.357369			ko00052	Galactose metabolism	2/198	31/8755	0.154765	0.524571
ko04972	Pancreatic secretion	4/160	104/8755	0.122514	0.386655			ko00640	Propanoate metabolism	2/198	31/8755	0.154765	0.524571
ko04020	Calcium signaling pathway	9/160	316/8755	0.124519	0.386655			ko04152	AMPK signaling pathway	5/198	128/8755	0.163963	0.544852
ko04928	Parathyroid hormone synthesis, secretion and action	4/160	105/8755	0.125663	0.386655			ko04068	FoxO signaling pathway	5/198	129/8755	0.167668	0.546449
ko04810	Regulation of actin cytoskeleton	7/160	233/8755	0.134581	0.402765			ko04066	HIF-1 signaling pathway	5/198	130/8755	0.171406	0.548091
ko00830	Retinol metabolism	3/160	70/8755	0.135933	0.402765			ko00564	Glycerophospholipid metabolism	4/198	98/8755	0.18117	0.568583
ko04672	Intestinal immune network for IgA production	4/160	112/8755	0.148628	0.429524			ko04122	Sulfur relay system	1/198	9/8755	0.186145	0.573576
ko04920	Adipocytokine signaling pathway	3/160	74/8755	0.153012	0.429524			ko04910	Insulin signaling pathway	5/198	136/8755	0.19449	0.587613
ko02024	Quorum sensing	1/160	9/8755	0.153018	0.429524			ko04142	Lysosome	5/198	137/8755	0.198441	0.587613
ko04960	Aldosterone-regulated sodium reabsorption	2/160	40/8755	0.165529	0.450831			ko04614	Renin-angiotensin system	2/198	37/8755	0.203641	0.587613
ko04917	Prolactin signaling pathway	3/160	77/8755	0.166244	0.450831			ko00521	Streptomycin biosynthesis	1/198	10/8755	0.20457	0.587613
ko04726	Serotonergic synapse	4/160	121/8755	0.180307	0.480818			ko00830	Retinol metabolism	3/198	70/8755	0.210575	0.594781
ko04976	Bile secretion	3/160	81/8755	0.184384	0.483631			ko00480	Glutathione metabolism	3/198	73/8755	0.22841	0.634581
ko00983	Drug metabolism - other enzymes	3/160	82/8755	0.189	0.487742			ko04920	Adipocytokine signaling pathway	3/198	74/8755	0.234418	0.64077
ko04064	NF-kappa B signaling pathway	5/160	169/8755	0.196775	0.492247			ko00920	Sulfur metabolism	1/198	12/8755	0.240183	0.646107
ko04530	Tight junction	5/160	170/8755	0.199975	0.492247			ko00010	Glycolysis / Gluconeogenesis	3/198	76/8755	0.246518	0.652053
ko04650	Natural killer cell mediated cytotoxicity	5/160	170/8755	0.199975	0.492247			ko04917	Prolactin signaling pathway	3/198	77/8755	0.252605	0.652053
ko04260	Cardiac muscle contraction	3/160	86/8755	0.207748	0.500735			ko00514	Other types of O-glycan biosynthesis	2/198	43/8755	0.253936	0.652053
ko04218	Cellular senescence	5/160	173/8755	0.209683	0.500735			ko00604	Glycosphingolipid biosynthesis - ganglio series	1/198	15/8755	0.290651	0.724377
ko04728	Dopaminergic synapse	4/160	135/8755	0.23345	0.53468			ko03266	Virion - Herpesvirus	1/198	15/8755	0.290651	0.724377
ko04912	GnRH signaling pathway	3/160	92/8755	0.236594	0.53468			ko04630	JAK-STAT signaling pathway	5/198	163/8755	0.308818	0.730684
ko00230	Purine metabolism	4/160	136/8755	0.237389	0.53468			ko04071	Sphingolipid signaling pathway	4/198	126/8755	0.318425	0.730684
ko00510	N-Glycan biosynthesis	2/160	51/8755	0.238923	0.53468			ko00450	Selenocompound metabolism	1/198	17/8755	0.322428	0.730684
ko03266	Virion - Herpesvirus	1/160	15/8755	0.241861	0.53468			ko04610	Complement and coagulation cascades	3/198	89/8755	0.326798	0.730684
ko04016	MAPK signaling pathway - plant	1/160	16/8755	0.25574	0.53468			ko04659	Th17 cell differentiation	4/198	130/8755	0.339027	0.730684
ko04070	Phosphatidylinositol signaling system	3/160	96/8755	0.2562	0.53468			ko04914	Progesterone-mediated oocyte maturation	3/198	91/8755	0.339242	0.730684
ko04925	Aldosterone synthesis and secretion	3/160	96/8755	0.2562	0.53468			ko04727	GABAergic synapse	3/198	92/8755	0.34546	0.730684
ko04514	Cell adhesion molecules	5/160	187/8755	0.256827	0.53468			ko00430	Taurine and hypotaurine metabolism	1/198	19/8755	0.352789	0.730684
ko04666	Fc gamma R-mediated phagocytosis	4/160	141/8755	0.257315	0.53468			ko00511	Other glycan degradation	1/198	19/8755	0.352789	0.730684
ko04550	Signaling pathways regulating pluripotency of stem cells	4/160	142/8755	0.261341	0.535853			ko00603	Glycosphingolipid biosynthesis - globo and isoglobo series	1/198	19/8755	0.352789	0.730684
ko04371	Apelin signaling pathway	4/160	143/8755	0.26538	0.535853			ko04913	Ovarian steroidogenesis	2/198	56/8755	0.362618	0.730684
ko00600	Sphingolipid metabolism	2/160	56/8755	0.272929	0.535853			ko00100	Steroid biosynthesis	1/198	20/8755	0.367458	0.730684
ko00982	Drug metabolism - cytochrome P450	2/160	57/8755	0.279733	0.535853			ko00220	Arginine biosynthesis	1/198	20/8755	0.367458	0.730684
ko04922	Glucagon signaling pathway	3/160	101/8755	0.281005	0.535853			ko00770	Pantothenate and CoA biosynthesis	1/198	20/8755	0.367458	0.730684
ko04214	Apoptosis - fly	2/160	58/8755	0.286533	0.535853			ko02020	Two-component system	1/198	20/8755	0.367458	0.730684
ko04961	Endocrine and other factor-regulated calcium reabsorption	2/160	58/8755	0.286533	0.535853			ko00230	Purine metabolism	4/198	136/8755	0.370005	0.730684
ko04660	T cell receptor signaling pathway	4/160	149/8755	0.289841	0.535853			ko04620	Toll-like receptor signaling pathway	3/198	96/8755	0.370267	0.730684
ko00980	Metabolism of xenobiotics by cytochrome P450	2/160	59/8755	0.293326	0.535853			ko00982	Drug metabolism - cytochrome P450	2/198	57/8755	0.370788	0.730684
ko04370	VEGF signaling pathway	2/160	59/8755	0.293326	0.535853			ko04214	Apoptosis - fly	2/198	58/8755	0.378917	0.734018
ko00061	Fatty acid biosynthesis	1/160	19/8755	0.29588	0.535853			ko04210	Apoptosis	4/198	139/8755	0.385474	0.734018
ko04140	Autophagy - animal	4/160	151/8755	0.298068	0.535853			ko04270	Vascular smooth muscle contraction	4/198	139/8755	0.385474	0.734018
ko04120	Ubiquitin mediated proteolysis	4/160	153/8755	0.306325	0.544577			ko04550	Signaling pathways regulating pluripotency of stem cells	4/198	142/8755	0.400898	0.754908
ko04929	GnRH secretion	2/160	64/8755	0.327129	0.575172			ko00592	alpha-Linolenic acid metabolism	1/198	23/8755	0.40951	0.762649
ko04310	Wnt signaling pathway	4/160	160/8755	0.335389	0.583285			ko04320	Dorso-ventral axis formation	1/198	25/8755	0.435986	0.788079
ko04213	Longevity regulating pathway - multiple species	2/160	66/8755	0.34054	0.585876			ko04977	Vitamin digestion and absorption	1/198	25/8755	0.435986	0.788079
ko04217	Necroptosis	4/160	163/8755	0.347893	0.588756			ko04213	Longevity regulating pathway - multiple species	2/198	66/8755	0.442199	0.788079
ko04723	Retrograde endocannabinoid signaling	4/160	164/8755	0.352064	0.588756			ko00900	Terpenoid backbone biosynthesis	1/198	26/8755	0.448779	0.788079
ko04725	Cholinergic synapse	3/160	116/8755	0.356222	0.588756			ko03082	ATP-dependent chromatin remodeling	3/198	110/8755	0.455231	0.788079
ko04623	Cytosolic DNA-sensing pathway	2/160	69/8755	0.360499	0.588756			ko00190	Oxidative phosphorylation	4/198	153/8755	0.45674	0.788079
ko04145	Phagosome	5/160	216/8755	0.360613	0.588756			ko04139	Mitophagy - yeast	1/198	27/8755	0.461282	0.788079
ko04668	TNF signaling pathway	3/160	118/8755	0.366231	0.591709			ko04392	Hippo signaling pathway - multiple species	1/198	27/8755	0.461282	0.788079
ko04320	Dorso-ventral axis formation	1/160	25/8755	0.369818	0.591709			ko04623	Cytosolic DNA-sensing pathway	2/198	69/8755	0.465016	0.788079
ko00650	Butanoate metabolism	1/160	26/8755	0.381368	0.598225			ko00601	Glycosphingolipid biosynthesis - lacto and neolacto series	1/198	29/8755	0.485448	0.794544
ko00900	Terpenoid backbone biosynthesis	1/160	26/8755	0.381368	0.598225			ko04150	mTOR signaling pathway	4/198	159/8755	0.486489	0.794544
ko04139	Mitophagy - yeast	1/160	27/8755	0.392707	0.600976			ko04114	Oocyte meiosis	3/198	117/8755	0.495953	0.794544
ko04966	Collecting duct acid secretion	1/160	27/8755	0.392707	0.600976			ko00410	beta-Alanine metabolism	1/198	30/8755	0.497124	0.794544
ko04380	Osteoclast differentiation	3/160	124/8755	0.396084	0.600976			ko00790	Folate biosynthesis	1/198	30/8755	0.497124	0.794544
ko00563	Glycosylphosphatidylinositol (GPI)-anchor biosynthesis	1/160	28/8755	0.40384	0.600976			ko04011	MAPK signaling pathway - yeast	1/198	30/8755	0.497124	0.794544
ko00562	Inositol phosphate metabolism	2/160	76/8755	0.406141	0.600976			ko04670	Leukocyte transendothelial migration	3/198	118/8755	0.501648	0.794544
ko04613	Neutrophil extracellular trap formation	5/160	230/8755	0.411654	0.600976			ko00030	Pentose phosphate pathway	1/198	31/8755	0.508536	0.797995
ko00590	Arachidonic acid metabolism	2/160	78/8755	0.418902	0.600976			ko00630	Glyoxylate and dicarboxylate metabolism	1/198	32/8755	0.51969	0.802549
ko04111	Cell cycle - yeast	2/160	78/8755	0.418902	0.600976			ko03083	Polycomb repressive complex	2/198	77/8755	0.523073	0.802549
ko04068	FoxO signaling pathway	3/160	129/8755	0.420684	0.600976			ko00590	Arachidonic acid metabolism	2/198	78/8755	0.53003	0.802549
ko04611	Platelet activation	3/160	129/8755	0.420684	0.600976			ko04022	cGMP-PKG signaling pathway	4/198	169/8755	0.534537	0.802549
ko04745	Phototransduction - fly	1/160	30/8755	0.425501	0.602479			ko04380	Osteoclast differentiation	3/198	124/8755	0.535116	0.802549
ko04013	MAPK signaling pathway - fly	2/160	83/8755	0.450181	0.631833			ko04014	Ras signaling pathway	6/198	262/8755	0.54623	0.80597
ko00512	Mucin type O-glycan biosynthesis	1/160	33/8755	0.456534	0.635178			ko04024	cAMP signaling pathway	5/198	218/8755	0.551133	0.80597
ko04210	Apoptosis	3/160	139/8755	0.468812	0.643224			ko04215	Apoptosis - multiple species	1/198	35/8755	0.551664	0.80597
ko04146	Peroxisome	2/160	87/8755	0.474515	0.643224			ko00051	Fructose and mannose metabolism	1/198	36/8755	0.561844	0.807182
ko04540	Gap junction	2/160	87/8755	0.474515	0.643224			ko04611	Platelet activation	3/198	129/8755	0.562019	0.807182
ko04714	Thermogenesis	5/160	249/8755	0.479881	0.643224			ko00591	Linoleic acid metabolism	1/198	37/8755	0.571794	0.81432
ko04072	Phospholipase D signaling pathway	4/160	196/8755	0.483459	0.643224			ko04146	Peroxisome	2/198	87/8755	0.5895	0.82101
ko04211	Longevity regulating pathway	2/160	89/8755	0.486438	0.643224			ko04911	Insulin secretion	2/198	87/8755	0.5895	0.82101
ko00591	Linoleic acid metabolism	1/160	37/8755	0.495335	0.644338			ko00250	Alanine, aspartate and glutamate metabolism	1/198	39/8755	0.591025	0.82101
ko04614	Renin-angiotensin system	1/160	37/8755	0.495335	0.644338			ko04062	Chemokine signaling pathway	4/198	184/8755	0.602167	0.829687
ko00760	Nicotinate and nicotinamide metabolism	1/160	38/8755	0.504597	0.651093			ko04212	Longevity regulating pathway - worm	2/198	93/8755	0.625957	0.838046
ko04144	Endocytosis	5/160	260/8755	0.518212	0.662111			ko04657	IL-17 signaling pathway	2/198	94/8755	0.631785	0.838046
ko04014	Ras signaling pathway	5/160	262/8755	0.525059	0.662111			ko00071	Fatty acid degradation	1/198	45/8755	0.643711	0.838046
ko04916	Melanogenesis	2/160	96/8755	0.526823	0.662111			ko03040	Spliceosome	3/198	147/8755	0.650698	0.838046
ko00190	Oxidative phosphorylation	3/160	153/8755	0.533026	0.662111			ko00565	Ether lipid metabolism	1/198	47/8755	0.659727	0.838046
ko00564	Glycerophospholipid metabolism	2/160	98/8755	0.537965	0.662111			ko03050	Proteasome	1/198	48/8755	0.667464	0.838046
ko04713	Circadian entrainment	2/160	98/8755	0.537965	0.662111			ko04624	Toll and Imd signaling pathway	1/198	48/8755	0.667464	0.838046
ko00514	Other types of O-glycan biosynthesis	1/160	43/8755	0.548433	0.669842			ko04714	Thermogenesis	5/198	249/8755	0.668897	0.838046
ko00071	Fatty acid degradation	1/160	45/8755	0.564868	0.674893			ko00520	Amino sugar and nucleotide sugar metabolism	1/198	51/8755	0.68964	0.838046
ko04975	Fat digestion and absorption	1/160	45/8755	0.564868	0.674893			ko04350	TGF-beta signaling pathway	2/198	106/8755	0.696283	0.838046
ko04060	Cytokine-cytokine receptor interaction	5/160	274/8755	0.565223	0.674893			ko00380	Tryptophan metabolism	1/198	52/8755	0.6967	0.838046
ko04630	JAK-STAT signaling pathway	3/160	163/8755	0.576153	0.682849			ko03460	Fanconi anemia pathway	1/198	52/8755	0.6967	0.838046
ko04612	Antigen processing and presentation	2/160	107/8755	0.58585	0.687198			ko03410	Base excision repair	1/198	53/8755	0.703601	0.838046
ko04216	Ferroptosis	1/160	48/8755	0.588413	0.687198			ko00330	Arginine and proline metabolism	1/198	54/8755	0.710345	0.838046
ko04974	Protein digestion and absorption	2/160	109/8755	0.595985	0.690997			ko04625	C-type lectin receptor signaling pathway	2/198	112/8755	0.724889	0.838046
ko03082	ATP-dependent chromatin remodeling	2/160	110/8755	0.600983	0.691779			ko04961	Endocrine and other factor-regulated calcium reabsorption	1/198	58/8755	0.735828	0.838046
ko04750	Inflammatory mediator regulation of TRP channels	2/160	111/8755	0.605934	0.692496			ko00980	Metabolism of xenobiotics by cytochrome P450	1/198	59/8755	0.741843	0.838046
ko04935	Growth hormone synthesis, secretion and action	2/160	117/8755	0.634671	0.720194			ko04370	VEGF signaling pathway	1/198	59/8755	0.741843	0.838046
ko04913	Ovarian steroidogenesis	1/160	56/8755	0.645189	0.724958			ko04724	Glutamatergic synapse	2/198	116/8755	0.742675	0.838046
ko04923	Regulation of lipolysis in adipocytes	1/160	57/8755	0.651715	0.724958			ko04935	Growth hormone synthesis, secretion and action	2/198	117/8755	0.746966	0.838046
ko04722	Neurotrophin signaling pathway	2/160	122/8755	0.657356	0.724958			ko04668	TNF signaling pathway	2/198	118/8755	0.751195	0.838046
ko04062	Chemokine signaling pathway	3/160	184/8755	0.65828	0.724958			ko04141	Protein processing in endoplasmic reticulum	3/198	172/8755	0.751534	0.838046
ko00240	Pyrimidine metabolism	1/160	59/8755	0.664412	0.724958			ko04722	Neurotrophin signaling pathway	2/198	122/8755	0.767513	0.838046
ko03250	Viral life cycle - HIV-1	1/160	60/8755	0.670586	0.724958			ko04929	GnRH secretion	1/198	64/8755	0.769931	0.838046
ko04730	Long-term depression	1/160	60/8755	0.670586	0.724958			ko04810	Regulation of actin cytoskeleton	4/198	233/8755	0.777848	0.838046
ko04066	HIF-1 signaling pathway	2/160	130/8755	0.691305	0.740454			ko04015	Rap1 signaling pathway	4/198	239/8755	0.794469	0.838046
ko04720	Long-term potentiation	1/160	64/8755	0.694176	0.740454			ko04391	Hippo signaling pathway - fly	1/198	71/8755	0.804217	0.838046
ko04113	Meiosis - yeast	1/160	65/8755	0.699806	0.741516			ko04924	Renin secretion	1/198	72/8755	0.808681	0.838046
ko04622	RIG-I-like receptor signaling pathway	1/160	67/8755	0.710759	0.741895			ko04926	Relaxin signaling pathway	2/198	135/8755	0.814292	0.838046
ko04926	Relaxin signaling pathway	2/160	135/8755	0.711095	0.741895			ko04115	p53 signaling pathway	1/198	74/8755	0.817308	0.838046
ko00310	Lysine degradation	1/160	68/8755	0.716086	0.741895			ko04137	Mitophagy - animal	1/198	74/8755	0.817308	0.838046
ko04142	Lysosome	2/160	137/8755	0.71871	0.741895			ko00562	Inositol phosphate metabolism	1/198	76/8755	0.825547	0.838046
ko04924	Renin secretion	1/160	72/8755	0.736435	0.755318			ko04971	Gastric acid secretion	1/198	76/8755	0.825547	0.838046
ko04115	p53 signaling pathway	1/160	74/8755	0.74606	0.755503			ko04010	MAPK signaling pathway	5/198	307/8755	0.82974	0.838046
ko04918	Thyroid hormone synthesis	1/160	74/8755	0.74606	0.755503			ko04721	Synaptic vesicle cycle	1/198	78/8755	0.833416	0.838046
ko04971	Gastric acid secretion	1/160	76/8755	0.755335	0.760085			ko04371	Apelin signaling pathway	2/198	143/8755	0.838742	0.838046
ko04721	Synaptic vesicle cycle	1/160	78/8755	0.764273	0.764273			ko04510	Focal adhesion	3/198	203/8755	0.842762	0.838046
ko03008	Ribosome biogenesis in eukaryotes	1/160	82/8755	0.781188	0.776336			ko00983	Drug metabolism - other enzymes	1/198	82/8755	0.848111	0.838046
ko04061	Viral protein interaction with cytokine and cytokine receptor	1/160	85/8755	0.793077	0.783286			ko03008	Ribosome biogenesis in eukaryotes	1/198	82/8755	0.848111	0.838046
ko04512	ECM-receptor interaction	1/160	88/8755	0.804324	0.784077			ko04970	Salivary secretion	1/198	82/8755	0.848111	0.838046
ko04610	Complement and coagulation cascades	1/160	89/8755	0.807936	0.784077			ko04013	MAPK signaling pathway - fly	1/198	83/8755	0.851579	0.838046
ko04914	Progesterone-mediated oocyte maturation	1/160	91/8755	0.814963	0.784077			ko04261	Adrenergic signaling in cardiomyocytes	2/198	148/8755	0.852513	0.838046
ko04015	Rap1 signaling pathway	3/160	239/8755	0.817555	0.784077			ko03320	PPAR signaling pathway	1/198	85/8755	0.858279	0.838046
ko04727	GABAergic synapse	1/160	92/8755	0.818381	0.784077			ko04140	Autophagy - animal	2/198	151/8755	0.860255	0.838046
ko04141	Protein processing in endoplasmic reticulum	2/160	172/8755	0.826787	0.787416			ko04260	Cardiac muscle contraction	1/198	86/8755	0.861516	0.838046
ko03015	mRNA surveillance pathway	1/160	98/8755	0.837605	0.792999			ko04120	Ubiquitin mediated proteolysis	2/198	153/8755	0.865209	0.838046
ko04625	C-type lectin receptor signaling pathway	1/160	112/8755	0.874957	0.81016			ko03018	RNA degradation	1/198	88/8755	0.86777	0.838046
ko04658	Th1 and Th2 cell differentiation	1/160	112/8755	0.874957	0.81016			ko04012	ErbB signaling pathway	1/198	88/8755	0.86777	0.838046
ko03010	Ribosome	4/160	346/8755	0.882675	0.81016			ko04512	ECM-receptor interaction	1/198	88/8755	0.86777	0.838046
ko04724	Glutamatergic synapse	1/160	116/8755	0.883964	0.81016			ko04390	Hippo signaling pathway	2/198	155/8755	0.870003	0.838046
ko03013	Nucleocytoplasmic transport	1/160	117/8755	0.886113	0.81016			ko04921	Oxytocin signaling pathway	2/198	155/8755	0.870003	0.838046
ko04114	Oocyte meiosis	1/160	117/8755	0.886113	0.81016			ko04520	Adherens junction	1/198	91/8755	0.876628	0.838046
ko04080	Neuroactive ligand-receptor interaction	4/160	364/8755	0.905125	0.822841			ko04912	GnRH signaling pathway	1/198	92/8755	0.879448	0.838046
ko04659	Th17 cell differentiation	1/160	130/8755	0.910702	0.823233			ko04361	Axon regeneration	1/198	95/8755	0.887527	0.838046
ko04915	Estrogen signaling pathway	1/160	137/8755	0.921675	0.828472			ko04723	Retrograde endocannabinoid signaling	2/198	164/8755	0.889699	0.838046
ko03040	Spliceosome	1/160	147/8755	0.935067	0.835814			ko04916	Melanogenesis	1/198	96/8755	0.890098	0.838046
ko04814	Motor proteins	1/160	175/8755	0.961633	0.854785			ko04925	Aldosterone synthesis and secretion	1/198	96/8755	0.890098	0.838046
								ko04922	Glucagon signaling pathway	1/198	101/8755	0.902105	0.844658
								ko04928	Parathyroid hormone synthesis, secretion and action	1/198	105/8755	0.910763	0.848078
								ko04750	Inflammatory mediator regulation of TRP channels	1/198	111/8755	0.922341	0.854167
								ko04919	Thyroid hormone signaling pathway	1/198	120/8755	0.936966	0.862995
								ko04728	Dopaminergic synapse	1/198	135/8755	0.955502	0.872446
								ko04915	Estrogen signaling pathway	1/198	137/8755	0.957523	0.872446
								ko04660	T cell receptor signaling pathway	1/198	149/8755	0.967868	0.877156
								ko04310	Wnt signaling pathway	1/198	160/8755	0.97513	0.879024
								ko04530	Tight junction	1/198	170/8755	0.980303	0.879024
								ko04360	Axon guidance	1/198	185/8755	0.986124	0.879589

## Sheet: 626D
id	Description	Significant	Annotated	Pvalue	Qvalue			id	Description	Significant	Annotated	Pvalue	Qvalue		down	Up
ko04216	Ferroptosis	4/69	48/8755	0.000529485	0.049047			ko04145	Phagosome	36/242	216/8755	1.07399e-18	1.89926e-16		1	18
ko04978	Mineral absorption	4/69	64/8755	0.00157299	0.0650995			ko04650	Natural killer cell mediated cytotoxicity	30/242	170/8755	2.02568e-16	1.79113e-14
ko00710	Carbon fixation in photosynthetic organisms	3/69	35/8755	0.00256011	0.0650995			ko04662	B cell receptor signaling pathway	22/242	123/8755	1.92571e-12	1.13516e-10
ko00010	Glycolysis / Gluconeogenesis	4/69	76/8755	0.00295934	0.0650995			ko04640	Hematopoietic cell lineage	23/242	138/8755	2.76329e-12	1.22166e-10
ko04066	HIF-1 signaling pathway	5/69	130/8755	0.00351389	0.0650995			ko04613	Neutrophil extracellular trap formation	27/242	230/8755	1.54627e-10	5.46891e-09
ko04145	Phagosome	6/69	216/8755	0.00692189	0.106864			ko04610	Complement and coagulation cascades	17/242	89/8755	2.35787e-10	6.94952e-09
ko00910	Nitrogen metabolism	2/69	18/8755	0.00863349	0.114248			ko04064	NF-kappa B signaling pathway	21/242	169/8755	6.7913e-09	1.7157e-07
ko04672	Intestinal immune network for IgA production	4/69	112/8755	0.0115984	0.134297			ko04672	Intestinal immune network for IgA production	17/242	112/8755	9.48014e-09	1.86747e-07
ko04640	Hematopoietic cell lineage	4/69	138/8755	0.0232103	0.209529			ko04666	Fc gamma R-mediated phagocytosis	19/242	141/8755	9.5041e-09	1.86747e-07
ko00590	Arachidonic acid metabolism	3/69	78/8755	0.0234097	0.209529			ko04664	Fc epsilon RI signaling pathway	16/242	113/8755	7.19268e-08	1.27197e-06
ko04666	Fc gamma R-mediated phagocytosis	4/69	141/8755	0.0248816	0.209529			ko04612	Antigen processing and presentation	14/242	107/8755	1.28891e-06	2.07212e-05
ko04710	Circadian rhythm	2/69	34/8755	0.0291999	0.225403			ko04151	PI3K-Akt signaling pathway	27/242	398/8755	1.3429e-05	0.000197901
ko04613	Neutrophil extracellular trap formation	5/69	230/8755	0.034584	0.246428			ko04514	Cell adhesion molecules	17/242	187/8755	1.54075e-05	0.000209592
ko04217	Necroptosis	4/69	163/8755	0.0393474	0.260344			ko04020	Calcium signaling pathway	22/242	316/8755	5.99824e-05	0.000757673
ko04064	NF-kappa B signaling pathway	4/69	169/8755	0.0439781	0.271584			ko04072	Phospholipase D signaling pathway	16/242	196/8755	0.000101426	0.00119576
ko04975	Fat digestion and absorption	2/69	45/8755	0.0487676	0.282339			ko04512	ECM-receptor interaction	9/242	88/8755	0.00069246	0.00765351
ko04664	Fc epsilon RI signaling pathway	3/69	113/8755	0.0594195	0.323772			ko04621	NOD-like receptor signaling pathway	13/242	183/8755	0.0016576	0.0172432
ko04072	Phospholipase D signaling pathway	4/69	196/8755	0.0684547	0.336802			ko04218	Cellular senescence	12/242	173/8755	0.00301941	0.0296644
ko04726	Serotonergic synapse	3/69	121/8755	0.0699592	0.336802			ko04380	Osteoclast differentiation	9/242	124/8755	0.00730321	0.0679745
ko04662	B cell receptor signaling pathway	3/69	123/8755	0.0727186	0.336802			ko04974	Protein digestion and absorption	8/242	109/8755	0.0104839	0.0902053
ko04151	PI3K-Akt signaling pathway	6/69	398/8755	0.0927106	0.403832			ko04921	Oxytocin signaling pathway	10/242	155/8755	0.0107119	0.0902053
ko04020	Calcium signaling pathway	5/69	316/8755	0.103027	0.403832			ko00603	Glycosphingolipid biosynthesis - globo and isoglobo series	3/242	19/8755	0.0145683	0.117104
ko04918	Thyroid hormone synthesis	2/69	74/8755	0.115272	0.403832			ko04713	Circadian entrainment	7/242	98/8755	0.018593	0.142958
ko00562	Inositol phosphate metabolism	2/69	76/8755	0.120446	0.403832			ko03250	Viral life cycle - HIV-1	5/242	60/8755	0.0246335	0.18151
ko00730	Thiamine metabolism	1/69	17/8755	0.125965	0.403832			ko00340	Histidine metabolism	3/242	24/8755	0.027509	0.19459
ko04970	Salivary secretion	2/69	82/8755	0.136297	0.403832			ko04060	Cytokine-cytokine receptor interaction	13/242	274/8755	0.0404773	0.275311
ko03010	Ribosome	5/69	346/8755	0.136418	0.403832			ko00601	Glycosphingolipid biosynthesis - lacto and neolacto series	3/242	29/8755	0.0449302	0.289037
ko04723	Retrograde endocannabinoid signaling	3/69	164/8755	0.138956	0.403832			ko02010	ABC transporters	4/242	49/8755	0.0457642	0.289037
ko03320	PPAR signaling pathway	2/69	85/8755	0.144391	0.403832			ko04924	Renin secretion	5/242	72/8755	0.0485264	0.295914
ko00100	Steroid biosynthesis	1/69	20/8755	0.14651	0.403832			ko00966	Glucosinolate biosynthesis	1/242	2/8755	0.0545217	0.321391
ko00220	Arginine biosynthesis	1/69	20/8755	0.14651	0.403832			ko03266	Virion - Herpesvirus	2/242	15/8755	0.0630721	0.358617
ko02020	Two-component system	1/69	20/8755	0.14651	0.403832			ko04611	Platelet activation	7/242	129/8755	0.0662754	0.358617
ko04146	Peroxisome	2/69	87/8755	0.149843	0.403832			ko04972	Pancreatic secretion	6/242	104/8755	0.0678969	0.358617
ko04650	Natural killer cell mediated cytotoxicity	3/69	170/8755	0.149976	0.403832			ko04062	Chemokine signaling pathway	9/242	184/8755	0.0689484	0.358617
ko04512	ECM-receptor interaction	2/69	88/8755	0.152584	0.403832			ko04061	Viral protein interaction with cytokine and cytokine receptor	5/242	85/8755	0.0858467	0.42636
ko04964	Proximal tubule bicarbonate reclamation	1/69	22/8755	0.159941	0.410627			ko00120	Primary bile acid biosynthesis	2/242	18/8755	0.0871133	0.42636
ko04657	IL-17 signaling pathway	2/69	94/8755	0.169235	0.410627			ko04210	Apoptosis	7/242	139/8755	0.0903172	0.42636
ko04360	Axon guidance	3/69	185/8755	0.178685	0.410627			ko04022	cGMP-PKG signaling pathway	8/242	169/8755	0.0963674	0.42636
ko04977	Vitamin digestion and absorption	1/69	25/8755	0.179699	0.410627			ko04929	GnRH secretion	4/242	64/8755	0.100326	0.42636
ko00564	Glycerophospholipid metabolism	2/69	98/8755	0.180503	0.410627			ko04371	Apelin signaling pathway	7/242	143/8755	0.101148	0.42636
ko00650	Butanoate metabolism	1/69	26/8755	0.186182	0.410627			ko04724	Glutamatergic synapse	6/242	116/8755	0.101867	0.42636
ko00900	Terpenoid backbone biosynthesis	1/69	26/8755	0.186182	0.410627			ko04144	Endocytosis	11/242	260/8755	0.106013	0.42636
ko04966	Collecting duct acid secretion	1/69	27/8755	0.192615	0.413481			ko00290	Valine, leucine and isoleucine biosynthesis	1/242	4/8755	0.106082	0.42636
ko04350	TGF-beta signaling pathway	2/69	106/8755	0.203361	0.413481			ko00999	Biosynthesis of various plant secondary metabolites	1/242	4/8755	0.106082	0.42636
ko00601	Glycosphingolipid biosynthesis - lacto and neolacto series	1/69	29/8755	0.205331	0.413481			ko04620	Toll-like receptor signaling pathway	5/242	96/8755	0.126391	0.492158
ko00860	Porphyrin metabolism	1/69	29/8755	0.205331	0.413481			ko00524	Neomycin, kanamycin and gentamicin biosynthesis	1/242	5/8755	0.130803	0.492158
ko00790	Folate biosynthesis	1/69	30/8755	0.211615	0.417068			ko00625	Chloroalkane and chloroalkene degradation	1/242	5/8755	0.130803	0.492158
ko04750	Inflammatory mediator regulation of TRP channels	2/69	111/8755	0.217816	0.420346			ko00565	Ether lipid metabolism	3/242	47/8755	0.13994	0.51557
ko00512	Mucin type O-glycan biosynthesis	1/69	33/8755	0.230174	0.43513			ko04918	Thyroid hormone synthesis	4/242	74/8755	0.147902	0.53378
ko00591	Linoleic acid metabolism	1/69	37/8755	0.254251	0.471033			ko04977	Vitamin digestion and absorption	2/242	25/8755	0.150983	0.534004
ko04960	Aldosterone-regulated sodium reabsorption	1/69	40/8755	0.27182	0.493708			ko00440	Phosphonate and phosphinate metabolism	1/242	6/8755	0.154842	0.536915
ko04926	Relaxin signaling pathway	2/69	135/8755	0.288002	0.5045			ko04392	Hippo signaling pathway - multiple species	2/242	27/8755	0.170601	0.58018
ko00071	Fatty acid degradation	1/69	45/8755	0.3002	0.5045			ko04142	Lysosome	6/242	137/8755	0.178529	0.58979
ko04973	Carbohydrate digestion and absorption	1/69	45/8755	0.3002	0.5045			ko00270	Cysteine and methionine metabolism	3/242	53/8755	0.180097	0.58979
ko00565	Ether lipid metabolism	1/69	47/8755	0.311244	0.5045			ko04270	Vascular smooth muscle contraction	6/242	139/8755	0.186822	0.600691
ko04371	Apelin signaling pathway	2/69	143/8755	0.311385	0.5045			ko04510	Focal adhesion	8/242	203/8755	0.19981	0.630978
ko04714	Thermogenesis	3/69	249/8755	0.312913	0.5045			ko04725	Cholinergic synapse	5/242	116/8755	0.217526	0.674873
ko04624	Toll and Imd signaling pathway	1/69	48/8755	0.316702	0.5045			ko00980	Metabolism of xenobiotics by cytochrome P450	3/242	59/8755	0.222909	0.679651
ko00510	N-Glycan biosynthesis	1/69	51/8755	0.33282	0.5045			ko04730	Long-term depression	3/242	60/8755	0.230238	0.690099
ko00190	Oxidative phosphorylation	2/69	153/8755	0.340398	0.5045			ko04726	Serotonergic synapse	5/242	121/8755	0.242973	0.69755
ko04390	Hippo signaling pathway	2/69	155/8755	0.346161	0.5045			ko00521	Streptomycin biosynthesis	1/242	10/8755	0.244558	0.69755
ko00280	Valine, leucine and isoleucine degradation	1/69	54/8755	0.348563	0.5045			ko03260	Virion - Human immunodeficiency virus	1/242	10/8755	0.244558	0.69755
ko00330	Arginine and proline metabolism	1/69	54/8755	0.348563	0.5045			ko04727	GABAergic synapse	4/242	92/8755	0.249687	0.700877
ko04330	Notch signaling pathway	1/69	54/8755	0.348563	0.5045			ko00140	Steroid hormone biosynthesis	3/242	67/8755	0.282565	0.779556
ko00600	Sphingolipid metabolism	1/69	56/8755	0.358855	0.511405			ko00564	Glycerophospholipid metabolism	4/242	98/8755	0.286533	0.779556
ko00561	Glycerolipid metabolism	1/69	63/8755	0.393629	0.552462			ko04723	Retrograde endocannabinoid signaling	6/242	164/8755	0.300786	0.796557
ko00140	Steroid hormone biosynthesis	1/69	67/8755	0.412659	0.56849			ko03450	Non-homologous end-joining	1/242	13/8755	0.305561	0.796557
ko00310	Lysine degradation	1/69	68/8755	0.417323	0.56849			ko04080	Neuroactive ligand-receptor interaction	12/242	364/8755	0.306295	0.796557
ko00830	Retinol metabolism	1/69	70/8755	0.426543	0.572629			ko03440	Homologous recombination	2/242	41/8755	0.313898	0.802565
ko04115	p53 signaling pathway	1/69	74/8755	0.444554	0.588282			ko04728	Dopaminergic synapse	5/242	135/8755	0.317682	0.802565
ko04917	Prolactin signaling pathway	1/69	77/8755	0.457696	0.594396			ko00533	Glycosaminoglycan biosynthesis - keratan sulfate	1/242	14/8755	0.324785	0.806066
ko04721	Synaptic vesicle cycle	1/69	78/8755	0.462008	0.594396			ko00480	Glutathione metabolism	3/242	73/8755	0.328184	0.806066
ko04976	Bile secretion	1/69	81/8755	0.474742	0.596628			ko04973	Carbohydrate digestion and absorption	2/242	45/8755	0.354581	0.851826
ko04510	Focal adhesion	2/69	203/8755	0.478052	0.596628			ko00590	Arachidonic acid metabolism	3/242	78/8755	0.366204	0.851826
ko04013	MAPK signaling pathway - fly	1/69	83/8755	0.483066	0.596628			ko04625	C-type lectin receptor signaling pathway	4/242	112/8755	0.374613	0.851826
ko04911	Insulin secretion	1/69	87/8755	0.499325	0.603336			ko04340	Hedgehog signaling pathway	2/242	47/8755	0.374613	0.851826
ko04610	Complement and coagulation cascades	1/69	89/8755	0.507265	0.603336			ko04216	Ferroptosis	2/242	48/8755	0.384535	0.851826
ko04727	GABAergic synapse	1/69	92/8755	0.518943	0.603336			ko04261	Adrenergic signaling in cardiomyocytes	5/242	148/8755	0.38926	0.851826
ko04212	Longevity regulating pathway - worm	1/69	93/8755	0.522774	0.603336			ko04970	Salivary secretion	3/242	82/8755	0.396372	0.851826
ko04361	Axon regeneration	1/69	95/8755	0.530347	0.603336			ko00910	Nitrogen metabolism	1/242	18/8755	0.396523	0.851826
ko04070	Phosphatidylinositol signaling system	1/69	96/8755	0.534089	0.603336			ko04979	Cholesterol metabolism	2/242	50/8755	0.40417	0.851826
ko04620	Toll-like receptor signaling pathway	1/69	96/8755	0.534089	0.603336			ko04360	Axon guidance	6/242	185/8755	0.4044	0.851826
ko04713	Circadian entrainment	1/69	98/8755	0.541485	0.604321			ko04670	Leukocyte transendothelial migration	4/242	118/8755	0.412342	0.851826
ko04922	Glucagon signaling pathway	1/69	101/8755	0.552363	0.609122			ko00511	Other glycan degradation	1/242	19/8755	0.413238	0.851826
ko04612	Antigen processing and presentation	1/69	107/8755	0.573361	0.62484			ko00380	Tryptophan metabolism	2/242	52/8755	0.423504	0.851826
ko04658	Th1 and Th2 cell differentiation	1/69	112/8755	0.590116	0.634623			ko04260	Cardiac muscle contraction	3/242	86/8755	0.426151	0.851826
ko04724	Glutamatergic synapse	1/69	116/8755	0.603051	0.634623			ko04390	Hippo signaling pathway	5/242	155/8755	0.427759	0.851826
ko04725	Cholinergic synapse	1/69	116/8755	0.603051	0.634623			ko00532	Glycosaminoglycan biosynthesis - chondroitin sulfate / dermatan sulfate	1/242	20/8755	0.429493	0.851826
ko04919	Thyroid hormone signaling pathway	1/69	120/8755	0.615584	0.634623			ko00770	Pantothenate and CoA biosynthesis	1/242	20/8755	0.429493	0.851826
ko04014	Ras signaling pathway	2/69	262/8755	0.616594	0.634623			ko04540	Gap junction	3/242	87/8755	0.433519	0.851826
ko04060	Cytokine-cytokine receptor interaction	2/69	274/8755	0.641155	0.649665			ko00280	Valine, leucine and isoleucine degradation	2/242	54/8755	0.44251	0.859938
ko04659	Th17 cell differentiation	1/69	130/8755	0.645235	0.649665			ko00785	Lipoic acid metabolism	1/242	22/8755	0.460668	0.874103
ko04728	Dopaminergic synapse	1/69	135/8755	0.659204	0.653284			ko00982	Drug metabolism - cytochrome P450	2/242	57/8755	0.470358	0.874103
ko04142	Lysosome	1/69	137/8755	0.664638	0.653284			ko04923	Regulation of lipolysis in adipocytes	2/242	57/8755	0.470358	0.874103
ko04270	Vascular smooth muscle contraction	1/69	139/8755	0.669987	0.653284			ko00592	alpha-Linolenic acid metabolism	1/242	23/8755	0.475613	0.874103
ko04550	Signaling pathways regulating pluripotency of stem cells	1/69	142/8755	0.677853	0.654069			ko04212	Longevity regulating pathway - worm	3/242	93/8755	0.47694	0.874103
ko04110	Cell cycle	1/69	151/8755	0.70036	0.668819			ko04214	Apoptosis - fly	2/242	58/8755	0.479456	0.874103
ko04150	mTOR signaling pathway	1/69	159/8755	0.71906	0.67967			ko04070	Phosphatidylinositol signaling system	3/242	96/8755	0.498073	0.882315
ko04062	Chemokine signaling pathway	1/69	184/8755	0.770392	0.718722			ko04916	Melanogenesis	3/242	96/8755	0.498073	0.882315
ko04514	Cell adhesion molecules	1/69	187/8755	0.775893	0.718722			ko04926	Relaxin signaling pathway	4/242	135/8755	0.515699	0.882315
ko04080	Neuroactive ligand-receptor interaction	2/69	364/8755	0.787983	0.722694			ko00650	Butanoate metabolism	1/242	26/8755	0.51802	0.882315
ko04024	cAMP signaling pathway	1/69	218/8755	0.825658	0.749823			ko00900	Terpenoid backbone biosynthesis	1/242	26/8755	0.51802	0.882315
ko04810	Regulation of actin cytoskeleton	1/69	233/8755	0.845655	0.759762			ko04720	Long-term potentiation	2/242	64/8755	0.531975	0.882315
ko04015	Rap1 signaling pathway	1/69	239/8755	0.853005	0.759762			ko04622	RIG-I-like receptor signaling pathway	2/242	67/8755	0.556852	0.882315
								ko00860	Porphyrin metabolism	1/242	29/8755	0.55701	0.882315
								ko04928	Parathyroid hormone synthesis, secretion and action	3/242	105/8755	0.558743	0.882315
								ko04745	Phototransduction - fly	1/242	30/8755	0.569295	0.882315
								ko00830	Retinol metabolism	2/242	70/8755	0.58078	0.882315
								ko00030	Pentose phosphate pathway	1/242	31/8755	0.581241	0.882315
								ko00052	Galactose metabolism	1/242	31/8755	0.581241	0.882315
								ko00500	Starch and sucrose metabolism	1/242	31/8755	0.581241	0.882315
								ko04014	Ras signaling pathway	7/242	262/8755	0.590885	0.882315
								ko00062	Fatty acid elongation	1/242	32/8755	0.592858	0.882315
								ko04658	Th1 and Th2 cell differentiation	3/242	112/8755	0.602777	0.882315
								ko00512	Mucin type O-glycan biosynthesis	1/242	33/8755	0.604153	0.882315
								ko04115	p53 signaling pathway	2/242	74/8755	0.611193	0.882315
								ko01040	Biosynthesis of unsaturated fatty acids	1/242	34/8755	0.615136	0.882315
								ko04710	Circadian rhythm	1/242	34/8755	0.615136	0.882315
								ko04971	Gastric acid secretion	2/242	76/8755	0.625759	0.882315
								ko00710	Carbon fixation in photosynthetic organisms	1/242	35/8755	0.625816	0.882315
								ko04810	Regulation of actin cytoskeleton	6/242	233/8755	0.628069	0.882315
								ko04935	Growth hormone synthesis, secretion and action	3/242	117/8755	0.632414	0.882315
								ko00051	Fructose and mannose metabolism	1/242	36/8755	0.6362	0.882315
								ko00591	Linoleic acid metabolism	1/242	37/8755	0.646298	0.882315
								ko04614	Renin-angiotensin system	1/242	37/8755	0.646298	0.882315
								ko04919	Thyroid hormone signaling pathway	3/242	120/8755	0.649449	0.882315
								ko04015	Rap1 signaling pathway	6/242	239/8755	0.652553	0.882315
								ko04976	Bile secretion	2/242	81/8755	0.660323	0.882315
								ko04630	JAK-STAT signaling pathway	4/242	163/8755	0.664561	0.882315
								ko00250	Alanine, aspartate and glutamate metabolism	1/242	39/8755	0.665663	0.882315
								ko00983	Drug metabolism - other enzymes	2/242	82/8755	0.666922	0.882315
								ko04960	Aldosterone-regulated sodium reabsorption	1/242	40/8755	0.674946	0.882315
								ko04146	Peroxisome	2/242	87/8755	0.698378	0.882315
								ko04911	Insulin secretion	2/242	87/8755	0.698378	0.882315
								ko00514	Other types of O-glycan biosynthesis	1/242	43/8755	0.701282	0.882315
								ko04066	HIF-1 signaling pathway	3/242	130/8755	0.702142	0.882315
								ko00071	Fatty acid degradation	1/242	45/8755	0.717648	0.882315
								ko04975	Fat digestion and absorption	1/242	45/8755	0.717648	0.882315
								ko04814	Motor proteins	4/242	175/8755	0.717987	0.882315
								ko04912	GnRH signaling pathway	2/242	92/8755	0.727343	0.882315
								ko00230	Purine metabolism	3/242	136/8755	0.730758	0.882315
								ko03050	Proteasome	1/242	48/8755	0.740537	0.882315
								ko04624	Toll and Imd signaling pathway	1/242	48/8755	0.740537	0.882315
								ko04361	Axon regeneration	2/242	95/8755	0.743571	0.882315
								ko04925	Aldosterone synthesis and secretion	2/242	96/8755	0.748795	0.882315
								ko00520	Amino sugar and nucleotide sugar metabolism	1/242	51/8755	0.761578	0.882315
								ko04922	Glucagon signaling pathway	2/242	101/8755	0.773562	0.882315
								ko03410	Base excision repair	1/242	53/8755	0.774653	0.882315
								ko04330	Notch signaling pathway	1/242	54/8755	0.780919	0.882315
								ko04140	Autophagy - animal	3/242	151/8755	0.792862	0.882315
								ko00600	Sphingolipid metabolism	1/242	56/8755	0.792937	0.882315
								ko04350	TGF-beta signaling pathway	2/242	106/8755	0.79618	0.882315
								ko04961	Endocrine and other factor-regulated calcium reabsorption	1/242	58/8755	0.804298	0.882315
								ko04370	VEGF signaling pathway	1/242	59/8755	0.809744	0.882315
								ko04750	Inflammatory mediator regulation of TRP channels	2/242	111/8755	0.816783	0.882315
								ko04150	mTOR signaling pathway	3/242	159/8755	0.820829	0.882315
								ko04310	Wnt signaling pathway	3/242	160/8755	0.824089	0.882315
								ko00561	Glycerolipid metabolism	1/242	63/8755	0.830058	0.882315
								ko04217	Necroptosis	3/242	163/8755	0.83357	0.882315
								ko03420	Nucleotide excision repair	1/242	64/8755	0.834789	0.882315
								ko04978	Mineral absorption	1/242	64/8755	0.834789	0.882315
								ko04927	Cortisol synthesis and secretion	1/242	65/8755	0.83939	0.882315
								ko00310	Lysine degradation	1/242	68/8755	0.852439	0.882315
								ko04623	Cytosolic DNA-sensing pathway	1/242	69/8755	0.85655	0.882315
								ko04010	MAPK signaling pathway	6/242	307/8755	0.857657	0.882315
								ko04024	cAMP signaling pathway	4/242	218/8755	0.858111	0.882315
								ko04391	Hippo signaling pathway - fly	1/242	71/8755	0.864432	0.882315
								ko04071	Sphingolipid signaling pathway	2/242	126/8755	0.867873	0.882315
								ko04920	Adipocytokine signaling pathway	1/242	74/8755	0.875454	0.882315
								ko04068	FoxO signaling pathway	2/242	129/8755	0.876382	0.882315
								ko04659	Th17 cell differentiation	2/242	130/8755	0.879104	0.882315
								ko00010	Glycolysis / Gluconeogenesis	1/242	76/8755	0.882302	0.882315
								ko00562	Inositol phosphate metabolism	1/242	76/8755	0.882302	0.882315
								ko03083	Polycomb repressive complex	1/242	77/8755	0.885584	0.882315
								ko04721	Synaptic vesicle cycle	1/242	78/8755	0.888774	0.882315
								ko04910	Insulin signaling pathway	2/242	136/8755	0.894312	0.882315
								ko04550	Signaling pathways regulating pluripotency of stem cells	2/242	142/8755	0.907732	0.882315
								ko03320	PPAR signaling pathway	1/242	85/8755	0.90876	0.882315
								ko03018	RNA degradation	1/242	88/8755	0.91619	0.882315
								ko04012	ErbB signaling pathway	1/242	88/8755	0.91619	0.882315
								ko04211	Longevity regulating pathway	1/242	89/8755	0.91853	0.882315
								ko04660	T cell receptor signaling pathway	2/242	149/8755	0.921375	0.882315
								ko03010	Ribosome	6/242	346/8755	0.921652	0.882315
								ko04520	Adherens junction	1/242	91/8755	0.923017	0.882315
								ko04742	Taste transduction	1/242	91/8755	0.923017	0.882315
								ko04530	Tight junction	2/242	170/8755	0.951798	0.897676
								ko03013	Nucleocytoplasmic transport	1/242	117/8755	0.963184	0.897676
								ko04114	Oocyte meiosis	1/242	117/8755	0.963184	0.897676
								ko04668	TNF signaling pathway	1/242	118/8755	0.964215	0.897676
								ko04152	AMPK signaling pathway	1/242	128/8755	0.973071	0.897676
								ko04915	Estrogen signaling pathway	1/242	137/8755	0.979157	0.897676
								ko03040	Spliceosome	1/242	147/8755	0.984326	0.897676
								ko04110	Cell cycle	1/242	151/8755	0.986016	0.897676
								ko04120	Ubiquitin mediated proteolysis	1/242	153/8755	0.986791	0.897676
								ko04141	Protein processing in endoplasmic reticulum	1/242	172/8755	0.992324	0.897676
								ko04714	Thermogenesis	1/242	249/8755	0.99916	0.897676
								ko04740	Olfactory transduction	1/242	1374/8755	1	0.897676

## Sheet: sum
id	Description	D45	D185	D367	D549	D626	Count								significant
ko04145	Phagosome	5.77644e-06	4.01905e-06	0.000106738	7.32833e-06	1.07399e-18	5	FALSE							D45	D185	D367	D549	D626
ko04612	Antigen processing and presentation	0.000128722	1.6923e-12	0.00235524	0.000683777	1.28891e-06	5	FALSE							12	26	17	16	19
ko04650	Natural killer cell mediated cytotoxicity	9.56985e-07		0.000705547	1.34709e-06	2.02568e-16	4	FALSE
ko04514	Cell adhesion molecules (CAMs)	0.00157979			0.0010746	1.54075e-05	3	FALSE
ko04640	Hematopoietic cell lineage			7.28722e-05	0.000281862	2.76329e-12	3	FALSE
ko04662	B cell receptor signaling pathway			0.000501534	0.00010139	1.92571e-12	3	FALSE
ko04664	Fc epsilon RI signaling pathway			5.64012e-05	0.00400569	7.19268e-08	3	FALSE
ko04672	Intestinal immune network for IgA production			5.32772e-05	0.000951124	9.48014e-09	3	FALSE
ko00710	Carbon fixation in photosynthetic organisms		0.000333563	0.00297053			2	FALSE
ko03010	Ribosome		1.42435e-51		0.000827271		2	FALSE
ko04064	NF-kappa B signaling pathway			6.26219e-05		6.7913e-09	2	FALSE
ko04072	Phospholipase D signaling pathway			0.00112464		0.000101426	2	FALSE
ko04151	PI3K-Akt signaling pathway			0.00036983		1.3429e-05	2	FALSE
ko04613	Neutrophil extracellular trap formation				0.00213001	1.54627e-10	2	FALSE
ko04666	Fc gamma R-mediated phagocytosis			0.000130575		9.5041e-09	2	FALSE
ko04972	Pancreatic secretion	1.12116e-20			9.5038e-15		2	FALSE
ko04974	Protein digestion and absorption	2.6532e-15			1.91278e-08		2	FALSE
ko04975	Fat digestion and absorption	5.5403e-08			0.000484422		2	FALSE
ko00010	Glycolysis / Gluconeogenesis		0.00493856				1	#REF!
ko00051	Fructose and mannose metabolism		0.000103263				1	FALSE
ko00140	Steroid hormone biosynthesis			0.00213259			1	FALSE
ko00190	Oxidative phosphorylation		2.54074e-18				1	FALSE
ko00230	Purine metabolism		0.00386858				1	FALSE
ko00240	Pyrimidine metabolism		6.53917e-10				1	FALSE
ko00561	Glycerolipid metabolism	0.000214902					1	FALSE
ko00590	Arachidonic acid metabolism			0.00410201			1	FALSE
ko00592	alpha-Linolenic acid metabolism	0.00518091					1	FALSE
ko00601	Glycosphingolipid biosynthesis - lacto and neolacto series	6.89772e-06					1	FALSE
ko00670	One carbon pool by folate		0.000699835				1	FALSE
ko00680	Methane metabolism		0.000990635				1	FALSE
ko00830	Retinol metabolism			0.000236762			1	FALSE
ko00970	Aminoacyl-tRNA biosynthesis		0.000345616				1	FALSE
ko00983	Drug metabolism - other enzymes		0.000393271				1	FALSE
ko01200	Carbon metabolism		8.49599e-06				1	FALSE
ko01230	Biosynthesis of amino acids		1.74718e-05				1	FALSE
ko03008	Ribosome biogenesis in eukaryotes		0.00199006				1	FALSE
ko03020	RNA polymerase		8.72964e-05				1	FALSE
ko03030	DNA replication		2.54576e-07				1	FALSE
ko03040	Spliceosome		0.00190859				1	FALSE
ko03050	Proteasome		2.03449e-10				1	FALSE
ko03410	Base excision repair		1.8072e-05				1	FALSE
ko03420	Nucleotide excision repair		3.8793e-05				1	FALSE
ko03430	Mismatch repair		0.000887675				1	FALSE
ko03440	Homologous recombination		0.00400458				1	FALSE
ko04020	Calcium signaling pathway					5.99824e-05	1	FALSE
ko04080	Neuroactive ligand-receptor interaction	0.000588683					1	FALSE
ko04122	Sulfur relay system		2.40739e-07				1	FALSE
ko04144	Endocytosis	0.00822424					1	FALSE
ko04146	Peroxisome		8.7541e-05				1	FALSE
ko04216	Ferroptosis					0.000529485	1	FALSE
ko04218	Cellular senescence					0.00301941	1	FALSE
ko04330	Notch signaling pathway				0.00129797		1	FALSE
ko04360	Axon guidance				0.00056158		1	FALSE
ko04512	ECM-receptor interaction					0.00069246	1	FALSE
ko04610	Complement and coagulation cascades					2.35787e-10	1	FALSE
ko04621	NOD-like receptor signaling pathway					0.0016576	1	FALSE
ko04921	Oxytocin signaling pathway				0.000120836		1	FALSE
ko04973	Carbohydrate digestion and absorption			2.02289e-05			1	FALSE
ko04978	Mineral absorption			5.98255e-09			1	FALSE
