# Supplementary material for: Uricase deficiency in rats results in a variety of metabolic disorders, addition to gouty nephropathy
Source: PLoS One. 2025 Aug 22;20(8):e0330344. doi: 10.1371/journal.pone.0330344 (PMC12373213; doi:10.1371/journal.pone.0330344)
Supplement: S4 — (ZIP) [file pone.0330344.s005.zip › Figure6-7/KEGG/4 IlieumD-L.xlsx]

## Sheet: 45D
id	Description	Significant	Annotated	Pvalue	Qvalue			id	Description	Significant	Annotated	Pvalue	Qvalue		down	Up
ko00627	Aminobenzoate degradation	2/55	14/7817	0.00419005	0.152948			ko04145	Phagosome	10/60	216/7817	4.74489e-06	0.000409559		0	6
ko00790	Folate biosynthesis	2/55	14/7817	0.00419005	0.152948			ko00590	Arachidonic acid metabolism	6/60	79/7817	2.85185e-05	0.00119211
ko04060	Cytokine-cytokine receptor interaction	6/55	236/7817	0.00598112	0.152948			ko04650	Natural killer cell mediated cytotoxicity	8/60	170/7817	4.14332e-05	0.00119211
ko02020	Two-component system	2/55	18/7817	0.00691907	0.152948			ko04612	Antigen processing and presentation	5/60	106/7817	0.00126011	0.027192
ko04977	Vitamin digestion and absorption	2/55	22/7817	0.0102604	0.181446			ko04514	Cell adhesion molecules (CAMs)	6/60	183/7817	0.00266052	0.0459289
ko04064	NF-kappa B signaling pathway	4/55	156/7817	0.0236834	0.349019			ko04975	Fat digestion and absorption	3/60	40/7817	0.00347147	0.0499404
ko00500	Starch and sucrose metabolism	2/55	40/7817	0.0319676	0.353326			ko00980	Metabolism of xenobiotics by cytochrome P450	3/60	57/7817	0.00937641	0.115619
ko04975	Fat digestion and absorption	2/55	40/7817	0.0319676	0.353326			ko00062	Fatty acid elongation	2/60	30/7817	0.0219578	0.183285
ko04668	TNF signaling pathway	3/55	110/7817	0.0419524	0.370947			ko01040	Biosynthesis of unsaturated fatty acids	2/60	30/7817	0.0219578	0.183285
ko04750	Inflammatory mediator regulation of TRP channels	3/55	110/7817	0.0419524	0.370947			ko01220	Degradation of aromatic compounds	1/60	3/7817	0.0228533	0.183285
ko00520	Amino sugar and nucleotide sugar metabolism	2/55	49/7817	0.0463099	0.372252			ko00030	Pentose phosphate pathway	2/60	31/7817	0.0233577	0.183285
ko04623	Cytosolic DNA-sensing pathway	2/55	57/7817	0.0606661	0.407158			ko04742	Taste transduction	3/60	87/7817	0.0289052	0.207914
ko00480	Glutathione metabolism	2/55	59/7817	0.0644666	0.407158			ko00564	Glycerophospholipid metabolism	3/60	97/7817	0.0381151	0.250319
ko04370	VEGF signaling pathway	2/55	59/7817	0.0644666	0.407158			ko02010	ABC transporters	2/60	48/7817	0.0521678	0.250319
ko04520	Adherens junction	2/55	69/7817	0.0845927	0.498652			ko04072	Phospholipase D signaling pathway	4/60	184/7817	0.0522608	0.250319
ko04014	Ras signaling pathway	4/55	249/7817	0.0972452	0.537408			ko00930	Caprolactam degradation	1/60	7/7817	0.0525273	0.250319
ko00590	Arachidonic acid metabolism	2/55	79/7817	0.106345	0.553128			ko04672	Intestinal immune network for IgA production	3/60	112/7817	0.0543999	0.250319
ko04062	Chemokine signaling pathway	3/55	171/7817	0.11863	0.55661			ko04144	Endocytosis	5/60	269/7817	0.0547177	0.250319
ko04514	Cell adhesion molecules (CAMs)	3/55	183/7817	0.137484	0.55661			ko04664	Fc epsilon RI signaling pathway	3/60	113/7817	0.0555877	0.250319
ko04620	Toll-like receptor signaling pathway	2/55	96/7817	0.146208	0.55661			ko04662	B cell receptor signaling pathway	3/60	115/7817	0.0580007	0.250319
ko04916	Melanogenesis	2/55	96/7817	0.146208	0.55661			ko04151	PI3K-Akt signaling pathway	6/60	372/7817	0.0645313	0.265242
ko00592	alpha-Linolenic acid metabolism	1/55	23/7817	0.150093	0.55661			ko04923	Regulation of lipolysis in adipocyte	2/60	56/7817	0.0685249	0.265683
ko00340	Histidine metabolism	1/55	25/7817	0.162047	0.55661			ko04640	Hematopoietic cell lineage	3/60	125/7817	0.0707948	0.265683
ko04510	Focal adhesion	3/55	200/7817	0.165817	0.55661			ko04666	Fc gamma R-mediated phagocytosis	3/60	129/7817	0.0762422	0.266319
ko00601	Glycosphingolipid biosynthesis - lacto and neolacto series	1/55	27/7817	0.173835	0.55661			ko01200	Carbon metabolism	3/60	131/7817	0.0790342	0.266319
ko00512	Mucin type O-glycan biosynthesis	1/55	29/7817	0.185461	0.55661			ko04721	Synaptic vesicle cycle	2/60	62/7817	0.0817518	0.266319
ko04724	Glutamatergic synapse	2/55	112/7817	0.186062	0.55661			ko04270	Vascular smooth muscle contraction	3/60	134/7817	0.0833058	0.266319
ko00052	Galactose metabolism	1/55	31/7817	0.196926	0.55661			ko00053	Ascorbate and aldarate metabolism	1/60	15/7817	0.109241	0.328181
ko00760	Nicotinate and nicotinamide metabolism	1/55	31/7817	0.196926	0.55661			ko04976	Bile secretion	2/60	74/7817	0.110261	0.328181
ko04726	Serotonergic synapse	2/55	120/7817	0.206548	0.55661			ko04064	NF-kappa B signaling pathway	3/60	156/7817	0.117491	0.332692
ko04611	Platelet activation	2/55	125/7817	0.219479	0.55661			ko04020	Calcium signaling pathway	4/60	246/7817	0.119485	0.332692
ko04640	Hematopoietic cell lineage	2/55	125/7817	0.219479	0.55661			ko00910	Nitrogen metabolism	1/60	18/7817	0.129637	0.349679
ko04068	FoxO signaling pathway	2/55	128/7817	0.227274	0.55661			ko04977	Vitamin digestion and absorption	1/60	22/7817	0.156118	0.408348
ko04660	T cell receptor signaling pathway	2/55	128/7817	0.227274	0.55661			ko00592	alpha-Linolenic acid metabolism	1/60	23/7817	0.162614	0.412828
ko04666	Fc gamma R-mediated phagocytosis	2/55	129/7817	0.229878	0.55661			ko00900	Terpenoid backbone biosynthesis	1/60	26/7817	0.181807	0.43883
ko00591	Linoleic acid metabolism	1/55	37/7817	0.230378	0.55661			ko00601	Glycosphingolipid biosynthesis - lacto and neolacto series	1/60	27/7817	0.188108	0.43883
ko00350	Tyrosine metabolism	1/55	39/7817	0.241222	0.55661			ko04966	Collecting duct acid secretion	1/60	27/7817	0.188108	0.43883
ko04973	Carbohydrate digestion and absorption	1/55	41/7817	0.251916	0.55661			ko04725	Cholinergic synapse	2/60	113/7817	0.215021	0.486715
ko04962	Vasopressin-regulated water reabsorption	1/55	42/7817	0.257207	0.55661			ko00020	Citrate cycle (TCA cycle)	1/60	33/7817	0.224925	0.486715
ko04624	Toll and Imd signaling pathway	1/55	43/7817	0.262461	0.55661			ko04130	SNARE interactions in vesicular transport	1/60	34/7817	0.230899	0.486715
ko00565	Ether lipid metabolism	1/55	44/7817	0.267679	0.55661			ko04080	Neuroactive ligand-receptor interaction	4/60	321/7817	0.2318	0.486715
ko00270	Cysteine and methionine metabolism	1/55	45/7817	0.272861	0.55661			ko00710	Carbon fixation in photosynthetic organisms	1/60	35/7817	0.236828	0.486715
ko00600	Sphingolipid metabolism	1/55	45/7817	0.272861	0.55661			ko00591	Linoleic acid metabolism	1/60	37/7817	0.248552	0.498279
ko04390	Hippo signaling pathway	2/55	147/7817	0.27698	0.55661			ko00513	Various types of N-glycan biosynthesis	1/60	38/7817	0.254347	0.498279
ko02010	ABC transporters	1/55	48/7817	0.288191	0.561068			ko00500	Starch and sucrose metabolism	1/60	40/7817	0.265806	0.498279
ko04913	Ovarian Steroidogenesis	1/55	50/7817	0.298234	0.561068			ko04530	Tight junction	2/60	132/7817	0.269114	0.498279
ko04978	Mineral absorption	1/55	50/7817	0.298234	0.561068			ko04973	Carbohydrate digestion and absorption	1/60	41/7817	0.27147	0.498279
ko04921	Oxytocin signaling pathway	2/55	158/7817	0.305771	0.563262			ko04962	Vasopressin-regulated water reabsorption	1/60	42/7817	0.277092	0.498279
ko04621	NOD-like receptor signaling pathway	1/55	54/7817	0.317906	0.570737			ko00565	Ether lipid metabolism	1/60	44/7817	0.288207	0.50769
ko00982	Drug metabolism - cytochrome P450	1/55	55/7817	0.322738	0.570737			ko04014	Ras signaling pathway	3/60	249/7817	0.298764	0.515761
ko00980	Metabolism of xenobiotics by cytochrome P450	1/55	57/7817	0.332303	0.576128			ko00380	Tryptophan metabolism	1/60	49/7817	0.315265	0.533575
ko04730	Long-term depression	1/55	60/7817	0.346401	0.589022			ko01212	Fatty acid metabolism	1/60	54/7817	0.34131	0.555858
ko04924	Renin secretion	1/55	68/7817	0.382584	0.629223			ko04621	NOD-like receptor signaling pathway	1/60	54/7817	0.34131	0.555858
ko04212	Longevity regulating pathway - worm	1/55	71/7817	0.395639	0.629223			ko00310	Lysine degradation	1/60	58/7817	0.361443	0.5696
ko04918	Thyroid hormone synthesis	1/55	72/7817	0.399931	0.629223			ko00480	Glutathione metabolism	1/60	59/7817	0.366381	0.5696
ko04810	Regulation of actin cytoskeleton	2/55	206/7817	0.427654	0.629223			ko04730	Long-term depression	1/60	60/7817	0.371282	0.5696
ko04925	Aldosterone synthesis and secretion	1/55	80/7817	0.4332	0.629223			ko00561	Glycerolipid metabolism	1/60	61/7817	0.376145	0.5696
ko04350	TGF-beta signaling pathway	1/55	82/7817	0.441231	0.629223			ko04391	Hippo signaling pathway -fly	1/60	70/7817	0.418281	0.615317
ko04512	ECM-receptor interaction	1/55	82/7817	0.441231	0.629223			ko04918	Thyroid hormone synthesis	1/60	72/7817	0.427257	0.615317
ko04610	Complement and coagulation cascades	1/55	85/7817	0.453067	0.629223			ko04971	Gastric acid secretion	1/60	73/7817	0.431694	0.615317
ko04911	Insulin secretion	1/55	86/7817	0.456958	0.629223			ko04260	Cardiac muscle contraction	1/60	76/7817	0.444803	0.615317
ko04742	Taste transduction	1/55	87/7817	0.460821	0.629223			ko04024	cAMP signaling pathway	2/60	196/7817	0.446415	0.615317
ko04727	GABAergic synapse	1/55	88/7817	0.464657	0.629223			ko04917	Prolactin signaling pathway	1/60	77/7817	0.449107	0.615317
ko04211	Longevity regulating pathway - mammal	1/55	89/7817	0.468467	0.629223			ko03320	PPAR signaling pathway	1/60	81/7817	0.465994	0.62431
ko04912	GnRH signaling pathway	1/55	91/7817	0.476006	0.629223			ko04512	ECM-receptor interaction	1/60	82/7817	0.470136	0.62431
ko04015	Rap1 signaling pathway	2/55	231/7817	0.486889	0.629223			ko04727	GABAergic synapse	1/60	88/7817	0.494331	0.646493
ko04151	PI3K-Akt signaling pathway	3/55	372/7817	0.490201	0.629223			ko01230	Biosynthesis of amino acids	1/60	90/7817	0.502152	0.64692
ko04922	Glucagon signaling pathway	1/55	96/7817	0.494398	0.629223			ko04070	Phosphatidylinositol signaling system	1/60	94/7817	0.517439	0.647255
ko00564	Glycerophospholipid metabolism	1/55	97/7817	0.498	0.629223			ko04713	Circadian entrainment	1/60	95/7817	0.521188	0.647255
ko04915	Estrogen signaling pathway	1/55	100/7817	0.508654	0.629223			ko04922	Glucagon signaling pathway	1/60	96/7817	0.524908	0.647255
ko04972	Pancreatic secretion	1/55	101/7817	0.512156	0.629223			ko04972	Pancreatic secretion	1/60	101/7817	0.543088	0.66024
ko04020	Calcium signaling pathway	2/55	246/7817	0.520626	0.629223			ko04723	Retrograde endocannabinoid signaling	1/60	105/7817	0.557138	0.667914
ko04723	Retrograde endocannabinoid signaling	1/55	105/7817	0.52592	0.629223			ko04750	Inflammatory mediator regulation of TRP channels	1/60	110/7817	0.574104	0.677357
ko04612	Antigen processing and presentation	1/55	106/7817	0.529301	0.629223			ko04724	Glutamatergic synapse	1/60	112/7817	0.580709	0.677357
ko04010	MAPK signaling pathway	2/55	252/7817	0.533716	0.629223			ko04670	Leukocyte transendothelial migration	1/60	118/7817	0.599929	0.688414
ko04664	Fc epsilon RI signaling pathway	1/55	113/7817	0.552314	0.630836			ko04726	Serotonergic synapse	1/60	120/7817	0.60614	0.688414
ko04725	Cholinergic synapse	1/55	113/7817	0.552314	0.630836			ko04142	Lysosome	1/60	125/7817	0.621258	0.69642
ko04662	B cell receptor signaling pathway	1/55	115/7817	0.558684	0.630836			ko04728	Dopaminergic synapse	1/60	133/7817	0.644267	0.706965
ko04144	Endocytosis	2/55	269/7817	0.569503	0.630836			ko04910	Insulin signaling pathway	1/60	134/7817	0.647045	0.706965
ko04071	Sphingolipid signaling pathway	1/55	120/7817	0.574222	0.630836			ko04210	Apoptosis	1/60	138/7817	0.657944	0.709887
ko04722	Neurotrophin signaling pathway	1/55	122/7817	0.580286	0.630836			ko04261	Adrenergic signaling in cardiomyocytes	1/60	145/7817	0.676227	0.713654
ko04380	Osteoclast differentiation	1/55	124/7817	0.586264	0.630836			ko04630	Jak-STAT signaling pathway	1/60	148/7817	0.683765	0.713654
ko04152	AMPK signaling pathway	1/55	126/7817	0.592159	0.630836			ko00190	Oxidative phosphorylation	1/60	149/7817	0.686239	0.713654
ko04728	Dopaminergic synapse	1/55	133/7817	0.61215	0.639676			ko04150	mTOR signaling pathway	1/60	153/7817	0.695947	0.715133
ko04270	Vascular smooth muscle contraction	1/55	134/7817	0.614926	0.639676			ko04141	Protein processing in endoplasmic reticulum	1/60	169/7817	0.731909	0.737829
ko04261	Adrenergic signaling in cardiomyocytes	1/55	145/7817	0.644205	0.654727			ko04062	Chemokine signaling pathway	1/60	171/7817	0.736099	0.737829
ko04310	Wnt signaling pathway	1/55	145/7817	0.644205	0.654727			ko04360	Axon guidance	1/60	178/7817	0.750264	0.737829
ko04630	Jak-STAT signaling pathway	1/55	148/7817	0.651803	0.654922			ko00230	Purine metabolism	1/60	179/7817	0.752226	0.737829
ko04080	Neuroactive ligand-receptor interaction	2/55	321/7817	0.666725	0.662388			ko04510	Focal adhesion	1/60	200/7817	0.790089	0.76626
ko04022	cGMP - PKG signaling pathway	1/55	168/7817	0.69854	0.686285			ko04810	Regulation of actin cytoskeleton	1/60	206/7817	0.79982	0.767079
ko03010	Ribosome	2/55	346/7817	0.706956	0.686921			ko04015	Rap1 signaling pathway	1/60	231/7817	0.835807	0.790165
ko00230	Purine metabolism	1/55	179/7817	0.72156	0.69349			ko04060	Cytokine-cytokine receptor interaction	1/60	236/7817	0.8422	0.790165
ko04072	Phospholipase D signaling pathway	1/55	184/7817	0.731444	0.695431			ko04010	MAPK signaling pathway	1/60	252/7817	0.861057	0.79917
ko04024	cAMP signaling pathway	1/55	196/7817	0.753782	0.709045			ko03010	Ribosome	1/60	346/7817	0.934576	0.858177
ko04740	Olfactory transduction	1/55	1374/7817	0.999977	0.930726			ko04740	Olfactory transduction	2/60	1374/7817	0.999878	0.908477

## Sheet: 185D
id	Description	Significant	Annotated	Pvalue	Qvalue			id	Description	Significant	Annotated	Pvalue	Qvalue		down	Up
ko00140	Steroid hormone biosynthesis	6/70	66/7817	2.46898e-05	0.00109163			ko04145	Phagosome	7/37	216/7817	5.67072e-05	0.00256675		6	7
ko00500	Starch and sucrose metabolism	5/70	40/7817	2.5708e-05	0.00109163			ko04650	Natural killer cell mediated cytotoxicity	5/37	170/7817	0.00113778	0.0257496
ko04973	Carbohydrate digestion and absorption	5/70	41/7817	2.90762e-05	0.00109163			ko00330	Arginine and proline metabolism	3/37	54/7817	0.00205097	0.0309445
ko00830	Retinol metabolism	5/70	68/7817	0.000335486	0.00944659			ko00220	Arginine biosynthesis	2/37	20/7817	0.00392567	0.0444221
ko00982	Drug metabolism - cytochrome P450	4/70	55/7817	0.00142573	0.0321166			ko04970	Salivary secretion	3/37	80/7817	0.00624425	0.04776
ko00052	Galactose metabolism	3/70	31/7817	0.00258308	0.0484893			ko00601	Glycosphingolipid biosynthesis - lacto and neolacto series	2/37	27/7817	0.00710282	0.04776
ko04976	Bile secretion	4/70	74/7817	0.00423494	0.0681412			ko04610	Complement and coagulation cascades	3/37	85/7817	0.00738614	0.04776
ko00983	Drug metabolism - other enzymes	3/70	41/7817	0.00574724	0.080915			ko04514	Cell adhesion molecules (CAMs)	4/37	183/7817	0.0105052	0.0594374
ko00565	Ether lipid metabolism	3/70	44/7817	0.00700533	0.0867066			ko04612	Antigen processing and presentation	3/37	106/7817	0.0134806	0.0677971
ko00053	Ascorbate and aldarate metabolism	2/70	15/7817	0.00769825	0.0867066			ko00500	Starch and sucrose metabolism	2/37	40/7817	0.0151875	0.0687433
ko02010	ABC transporters	3/70	48/7817	0.00891894	0.0913232			ko00524	Neomycin, kanamycin and gentamicin biosynthesis	1/37	5/7817	0.0234493	0.0964901
ko04974	Protein digestion and absorption	4/70	94/7817	0.00982156	0.0921849			ko00480	Glutathione metabolism	2/37	59/7817	0.0314993	0.118813
ko00100	Steroid biosynthesis	2/70	19/7817	0.0122514	0.106146			ko04918	Thyroid hormone synthesis	2/37	72/7817	0.0452938	0.149896
ko00040	Pentose and glucuronate interconversions	2/70	23/7817	0.0177144	0.142514			ko00521	Streptomycin biosynthesis	1/37	10/7817	0.0463633	0.149896
ko00900	Terpenoid backbone biosynthesis	2/70	26/7817	0.0223675	0.160931			ko00130	Ubiquinone and other terpenoid-quinone biosynthesis	1/37	12/7817	0.0553817	0.161733
ko00563	Glycosylphosphatidylinositol(GPI)-anchor biosynthesis	2/70	27/7817	0.0240189	0.160931			ko00603	Glycosphingolipid biosynthesis - globo series	1/37	14/7817	0.064317	0.161733
ko00860	Porphyrin and chlorophyll metabolism	2/70	28/7817	0.0257189	0.160931			ko00627	Aminobenzoate degradation	1/37	14/7817	0.064317	0.161733
ko04710	Circadian rhythm	2/70	28/7817	0.0257189	0.160931			ko00790	Folate biosynthesis	1/37	14/7817	0.064317	0.161733
ko00590	Arachidonic acid metabolism	3/70	79/7817	0.0335292	0.198761			ko00910	Nitrogen metabolism	1/37	18/7817	0.0819417	0.185447
ko00591	Linoleic acid metabolism	2/70	37/7817	0.0430467	0.242421			ko02020	Two-component system	1/37	18/7817	0.0819417	0.185447
ko00440	Phosphonate and phosphinate metabolism	1/70	6/7817	0.0525569	0.281884			ko00532	Glycosaminoglycan biosynthesis - chondroitin sulfate / dermatan sulfate	1/37	20/7817	0.0906325	0.195348
ko04913	Ovarian Steroidogenesis	2/70	50/7817	0.0735603	0.350531			ko04066	HIF-1 signaling pathway	2/37	117/7817	0.105499	0.217055
ko04978	Mineral absorption	2/70	50/7817	0.0735603	0.350531			ko04530	Tight junction	2/37	132/7817	0.128732	0.229702
ko04750	Inflammatory mediator regulation of TRP channels	3/70	110/7817	0.0754238	0.350531			ko04910	Insulin signaling pathway	2/37	134/7817	0.131917	0.229702
ko00750	Vitamin B6 metabolism	1/70	9/7817	0.0778047	0.350531			ko04745	Phototransduction - fly	1/37	30/7817	0.1329	0.229702
ko00072	Synthesis and degradation of ketone bodies	1/70	10/7817	0.0860723	0.358341			ko04144	Endocytosis	3/37	269/7817	0.133418	0.229702
ko04923	Regulation of lipolysis in adipocyte	2/70	56/7817	0.089408	0.358341			ko00052	Galactose metabolism	1/37	31/7817	0.13702	0.229702
ko00980	Metabolism of xenobiotics by cytochrome P450	2/70	57/7817	0.092141	0.358341			ko04130	SNARE interactions in vesicular transport	1/37	34/7817	0.149266	0.241295
ko04726	Serotonergic synapse	3/70	120/7817	0.0922644	0.358341			ko00051	Fructose and mannose metabolism	1/37	36/7817	0.157336	0.24557
ko04370	VEGF signaling pathway	2/70	59/7817	0.0976795	0.366727			ko04973	Carbohydrate digestion and absorption	1/37	41/7817	0.177186	0.267334
ko04728	Dopaminergic synapse	3/70	133/7817	0.116254	0.392284			ko04624	Toll and Imd signaling pathway	1/37	43/7817	0.184999	0.270117
ko00627	Aminobenzoate degradation	1/70	14/7817	0.118418	0.392284			ko04062	Chemokine signaling pathway	2/37	171/7817	0.193621	0.273872
ko00790	Folate biosynthesis	1/70	14/7817	0.118418	0.392284			ko04360	Axon guidance	2/37	178/7817	0.205729	0.27691
ko00950	Isoquinoline alkaloid biosynthesis	1/70	14/7817	0.118418	0.392284			ko00520	Amino sugar and nucleotide sugar metabolism	1/37	49/7817	0.208004	0.27691
ko04920	Adipocytokine signaling pathway	2/70	74/7817	0.141843	0.421342			ko00982	Drug metabolism - cytochrome P450	1/37	55/7817	0.230378	0.297932
ko00770	Pantothenate and CoA biosynthesis	1/70	17/7817	0.141935	0.421342			ko00980	Metabolism of xenobiotics by cytochrome P450	1/37	57/7817	0.237698	0.29886
ko00010	Glycolysis / Gluconeogenesis	2/70	76/7817	0.148021	0.421342			ko04730	Long-term depression	1/37	60/7817	0.248552	0.304061
ko00120	Primary bile acid biosynthesis	1/70	18/7817	0.149636	0.421342			ko04721	Synaptic vesicle cycle	1/37	62/7817	0.255704	0.304578
ko00910	Nitrogen metabolism	1/70	18/7817	0.149636	0.421342			ko00010	Glycolysis / Gluconeogenesis	1/37	76/7817	0.303946	0.32715
ko02020	Two-component system	1/70	18/7817	0.149636	0.421342			ko04260	Cardiac muscle contraction	1/37	76/7817	0.303946	0.32715
ko04925	Aldosterone synthesis and secretion	2/70	80/7817	0.160537	0.441013			ko04060	Cytokine-cytokine receptor interaction	2/37	236/7817	0.307921	0.32715
ko00532	Glycosaminoglycan biosynthesis - chondroitin sulfate / dermatan sulfate	1/70	20/7817	0.164833	0.442033			ko00590	Arachidonic acid metabolism	1/37	79/7817	0.313881	0.32715
ko04320	Dorso-ventral axis formation	1/70	22/7817	0.179763	0.470859			ko04925	Aldosterone synthesis and secretion	1/37	80/7817	0.317161	0.32715
ko00592	alpha-Linolenic acid metabolism	1/70	23/7817	0.187128	0.473923			ko04020	Calcium signaling pathway	2/37	246/7817	0.325516	0.32715
ko04211	Longevity regulating pathway - mammal	2/70	89/7817	0.189348	0.473923			ko04013	MAPK signaling pathway - fly	1/37	83/7817	0.326912	0.32715
ko00360	Phenylalanine metabolism	1/70	24/7817	0.194429	0.476062			ko04146	Peroxisome	1/37	87/7817	0.339703	0.32715
ko00340	Histidine metabolism	1/70	25/7817	0.201665	0.476907			ko04540	Gap junction	1/37	87/7817	0.339703	0.32715
ko00650	Butanoate metabolism	1/70	26/7817	0.208837	0.476907			ko04713	Circadian entrainment	1/37	95/7817	0.364579	0.332796
ko04922	Glucagon signaling pathway	2/70	96/7817	0.21222	0.476907			ko04620	Toll-like receptor signaling pathway	1/37	96/7817	0.367623	0.332796
ko00564	Glycerophospholipid metabolism	2/70	97/7817	0.215512	0.476907			ko04922	Glucagon signaling pathway	1/37	96/7817	0.367623	0.332796
ko00601	Glycosphingolipid biosynthesis - lacto and neolacto series	1/70	27/7817	0.215945	0.476907			ko04668	TNF signaling pathway	1/37	110/7817	0.408786	0.362803
ko00512	Mucin type O-glycan biosynthesis	1/70	29/7817	0.229974	0.488723			ko04670	Leukocyte transendothelial migration	1/37	118/7817	0.431125	0.375271
ko00680	Methane metabolism	1/70	29/7817	0.229974	0.488723			ko04380	Osteoclast differentiation	1/37	124/7817	0.447338	0.379408
ko00030	Pentose phosphate pathway	1/70	31/7817	0.243755	0.499172			ko04080	Neuroactive ligand-receptor interaction	2/37	321/7817	0.452643	0.379408
ko00514	Other types of O-glycan biosynthesis	1/70	31/7817	0.243755	0.499172			ko01200	Carbon metabolism	1/37	131/7817	0.465685	0.383243
ko04024	cAMP signaling pathway	3/70	196/7817	0.256222	0.515334			ko04210	Apoptosis	1/37	138/7817	0.483439	0.39075
ko04724	Glutamatergic synapse	2/70	112/7817	0.265304	0.524238			ko04261	Adrenergic signaling in cardiomyocytes	1/37	145/7817	0.500619	0.397537
ko00710	Carbon fixation in photosynthetic organisms	1/70	35/7817	0.270591	0.525468
ko00051	Fructose and mannose metabolism	1/70	36/7817	0.277152	0.529087
ko04614	Renin-angiotensin system	1/70	37/7817	0.283655	0.530066
ko03030	DNA replication	1/70	38/7817	0.290101	0.530066
ko00350	Tyrosine metabolism	1/70	39/7817	0.296489	0.530066
ko04975	Fat digestion and absorption	1/70	40/7817	0.30282	0.530066
ko04380	Osteoclast differentiation	2/70	124/7817	0.305249	0.530066
ko04152	AMPK signaling pathway	2/70	126/7817	0.311881	0.530066
ko00260	Glycine, serine and threonine metabolism	1/70	42/7817	0.315315	0.530066
ko04962	Vasopressin-regulated water reabsorption	1/70	42/7817	0.315315	0.530066
ko04624	Toll and Imd signaling pathway	1/70	43/7817	0.321479	0.532481
ko00600	Sphingolipid metabolism	1/70	45/7817	0.333644	0.544622
ko00510	N-Glycan biosynthesis	1/70	48/7817	0.35149	0.558986
ko00380	Tryptophan metabolism	1/70	49/7817	0.357333	0.558986
ko00520	Amino sugar and nucleotide sugar metabolism	1/70	49/7817	0.357333	0.558986
ko00280	Valine, leucine and isoleucine degradation	1/70	54/7817	0.38578	0.587175
ko00330	Arginine and proline metabolism	1/70	54/7817	0.38578	0.587175
ko04010	MAPK signaling pathway	3/70	252/7817	0.393808	0.591402
ko04921	Oxytocin signaling pathway	2/70	158/7817	0.415359	0.611839
ko04730	Long-term depression	1/70	60/7817	0.418281	0.611839
ko04720	Long-term potentiation	1/70	64/7817	0.439	0.633914
ko04022	cGMP - PKG signaling pathway	2/70	168/7817	0.446215	0.636176
ko04924	Renin secretion	1/70	68/7817	0.458992	0.646212
ko04360	Axon guidance	2/70	178/7817	0.476173	0.647626
ko00562	Inositol phosphate metabolism	1/70	72/7817	0.478281	0.647626
ko04918	Thyroid hormone synthesis	1/70	72/7817	0.478281	0.647626
ko04971	Gastric acid secretion	1/70	73/7817	0.482996	0.647626
ko03320	PPAR signaling pathway	1/70	81/7817	0.519237	0.685726
ko04512	ECM-receptor interaction	1/70	82/7817	0.523587	0.685726
ko04911	Insulin secretion	1/70	86/7817	0.540603	0.697244
ko04146	Peroxisome	1/70	87/7817	0.544763	0.697244
ko01230	Biosynthesis of amino acids	1/70	90/7817	0.55702	0.702112
ko04912	GnRH signaling pathway	1/70	91/7817	0.561033	0.702112
ko04916	Melanogenesis	1/70	96/7817	0.580567	0.718573
ko04915	Estrogen signaling pathway	1/70	100/7817	0.595575	0.725739
ko00240	Pyrimidine metabolism	1/70	101/7817	0.599243	0.725739
ko04612	Antigen processing and presentation	1/70	106/7817	0.6171	0.729019
ko04668	TNF signaling pathway	1/70	110/7817	0.630818	0.729019
ko04114	Oocyte meiosis	1/70	112/7817	0.637494	0.729019
ko04672	Intestinal immune network for IgA production	1/70	112/7817	0.637494	0.729019
ko04664	Fc epsilon RI signaling pathway	1/70	113/7817	0.640787	0.729019
ko04725	Cholinergic synapse	1/70	113/7817	0.640787	0.729019
ko04662	B cell receptor signaling pathway	1/70	115/7817	0.647286	0.729048
ko04722	Neurotrophin signaling pathway	1/70	122/7817	0.669131	0.731861
ko04142	Lysosome	1/70	125/7817	0.67808	0.731861
ko04611	Platelet activation	1/70	125/7817	0.67808	0.731861
ko04640	Hematopoietic cell lineage	1/70	125/7817	0.67808	0.731861
ko04660	T cell receptor signaling pathway	1/70	128/7817	0.68679	0.731861
ko04666	Fc gamma R-mediated phagocytosis	1/70	129/7817	0.689642	0.731861
ko01200	Carbon metabolism	1/70	131/7817	0.695268	0.731861
ko04270	Vascular smooth muscle contraction	1/70	134/7817	0.703519	0.73369
ko04261	Adrenergic signaling in cardiomyocytes	1/70	145/7817	0.731933	0.749444
ko04310	Wnt signaling pathway	1/70	145/7817	0.731933	0.749444
ko04630	Jak-STAT signaling pathway	1/70	148/7817	0.739205	0.750071
ko04150	mTOR signaling pathway	1/70	153/7817	0.750895	0.75513
ko04650	Natural killer cell mediated cytotoxicity	1/70	170/7817	0.786908	0.784342
ko00230	Purine metabolism	1/70	179/7817	0.803843	0.789072
ko04514	Cell adhesion molecules (CAMs)	1/70	183/7817	0.810937	0.789072
ko04072	Phospholipase D signaling pathway	1/70	184/7817	0.81267	0.789072
ko04510	Focal adhesion	1/70	200/7817	0.838369	0.807067
ko04810	Regulation of actin cytoskeleton	1/70	206/7817	0.847082	0.807417
ko04151	PI3K-Akt signaling pathway	2/70	372/7817	0.85307	0.807417
ko04145	Phagosome	1/70	216/7817	0.860586	0.807743
ko04060	Cytokine-cytokine receptor interaction	1/70	236/7817	0.884164	0.821692
ko04020	Calcium signaling pathway	1/70	246/7817	0.894432	0.821692
ko04014	Ras signaling pathway	1/70	249/7817	0.897333	0.821692
ko04144	Endocytosis	1/70	269/7817	0.914766	0.830899
ko04080	Neuroactive ligand-receptor interaction	1/70	321/7817	0.947582	0.853821
ko03010	Ribosome	1/70	346/7817	0.958557	0.856855
ko04740	Olfactory transduction	1/70	1374/7817	0.999999	0.886862

## Sheet: 367D
id	Description	Significant	Annotated	Pvalue	Qvalue			id	Description	Significant	Annotated	Pvalue	Qvalue		down	Up
ko04020	Calcium signaling pathway	12/93	246/7817	3.12817e-05	0.00296353			ko03010	Ribosome	37/73	346/7817	2.49313e-31	1.65334e-29		12	2
ko04360	Axon guidance	9/93	178/7817	0.000249893	0.011837			ko04978	Mineral absorption	4/73	50/7817	0.00116538	0.0386417
ko04145	Phagosome	9/93	216/7817	0.00102204	0.0310228			ko04710	Circadian rhythm	2/73	28/7817	0.0278039	0.614612
ko04514	Cell adhesion molecules (CAMs)	8/93	183/7817	0.00144514	0.0310228			ko00625	Chloroalkane and chloroalkene degradation	1/73	5/7817	0.0458406	0.708565
ko04261	Adrenergic signaling in cardiomyocytes	7/93	145/7817	0.00163732	0.0310228			ko04960	Aldosterone-regulated sodium reabsorption	2/73	40/7817	0.0534235	0.708565
ko04672	Intestinal immune network for IgA production	6/93	112/7817	0.00209753	0.0331189			ko04612	Antigen processing and presentation	3/73	106/7817	0.0763184	0.756778
ko04640	Hematopoietic cell lineage	6/93	125/7817	0.00363624	0.0394779			ko04672	Intestinal immune network for IgA production	3/73	112/7817	0.086737	0.756778
ko00601	Glycosphingolipid biosynthesis - lacto and neolacto series	3/93	27/7817	0.00387763	0.0394779			ko04514	Cell adhesion molecules (CAMs)	4/73	183/7817	0.0912938	0.756778
ko04666	Fc gamma R-mediated phagocytosis	6/93	129/7817	0.00424591	0.0394779			ko04976	Bile secretion	2/73	74/7817	0.151666	0.805942
ko04151	PI3K-Akt signaling pathway	11/93	372/7817	0.00445994	0.0394779			ko00511	Other glycan degradation	1/73	19/7817	0.163454	0.805942
ko00980	Metabolism of xenobiotics by cytochrome P450	4/93	57/7817	0.00458382	0.0394779			ko00590	Arachidonic acid metabolism	2/73	79/7817	0.168096	0.805942
ko04713	Circadian entrainment	5/93	95/7817	0.00534093	0.0421653			ko04064	NF-kappa B signaling pathway	3/73	156/7817	0.178365	0.805942
ko04664	Fc epsilon RI signaling pathway	5/93	113/7817	0.0109543	0.069623			ko04977	Vitamin digestion and absorption	1/73	22/7817	0.186732	0.805942
ko00627	Aminobenzoate degradation	2/93	14/7817	0.0116111	0.069623			ko00592	alpha-Linolenic acid metabolism	1/73	23/7817	0.194348	0.805942
ko00790	Folate biosynthesis	2/93	14/7817	0.0116111	0.069623			ko00900	Terpenoid backbone biosynthesis	1/73	26/7817	0.216777	0.805942
ko04662	B cell receptor signaling pathway	5/93	115/7817	0.0117585	0.069623			ko00591	Linoleic acid metabolism	1/73	37/7817	0.293872	0.805942
ko04260	Cardiac muscle contraction	4/93	76/7817	0.0125528	0.0699534			ko00620	Pyruvate metabolism	1/73	40/7817	0.313565	0.805942
ko00590	Arachidonic acid metabolism	4/93	79/7817	0.0143114	0.0753229			ko04975	Fat digestion and absorption	1/73	40/7817	0.313565	0.805942
ko04650	Natural killer cell mediated cytotoxicity	6/93	170/7817	0.0155553	0.0768276			ko04142	Lysosome	2/73	125/7817	0.326277	0.805942
ko04512	ECM-receptor interaction	4/93	82/7817	0.0162192	0.0768276			ko04660	T cell receptor signaling pathway	2/73	128/7817	0.336573	0.805942
ko02020	Two-component system	2/93	18/7817	0.0189299	0.0853981			ko00565	Ether lipid metabolism	1/73	44/7817	0.338983	0.805942
ko04270	Vascular smooth muscle contraction	5/93	134/7817	0.0214751	0.0909621			ko04330	Notch signaling pathway	1/73	44/7817	0.338983	0.805942
ko04072	Phospholipase D signaling pathway	6/93	184/7817	0.0220836	0.0909621			ko00600	Sphingolipid metabolism	1/73	45/7817	0.34519	0.805942
ko04972	Pancreatic secretion	4/93	101/7817	0.0319714	0.126203			ko04270	Vascular smooth muscle contraction	2/73	134/7817	0.357027	0.805942
ko00281	Geraniol degradation	1/93	3/7817	0.035273	0.131642			ko03050	Proteasome	1/73	47/7817	0.357434	0.805942
ko04723	Retrograde endocannabinoid signaling	4/93	105/7817	0.0361283	0.131642			ko04020	Calcium signaling pathway	3/73	246/7817	0.404832	0.805942
ko04064	NF-kappa B signaling pathway	5/93	156/7817	0.037953	0.133168			ko04014	Ras signaling pathway	3/73	249/7817	0.412415	0.805942
ko04921	Oxytocin signaling pathway	5/93	158/7817	0.0397506	0.134495			ko04213	Longevity regulating pathway - multiple species	1/73	66/7817	0.463048	0.805942
ko00140	Steroid hormone biosynthesis	3/93	66/7817	0.0435731	0.134719			ko00830	Retinol metabolism	1/73	68/7817	0.473115	0.805942
ko04724	Glutamatergic synapse	4/93	112/7817	0.0441235	0.134719			ko04115	p53 signaling pathway	1/73	68/7817	0.473115	0.805942
ko04725	Cholinergic synapse	4/93	113/7817	0.0453407	0.134719			ko04650	Natural killer cell mediated cytotoxicity	2/73	170/7817	0.474011	0.805942
ko00512	Mucin type O-glycan biosynthesis	2/93	29/7817	0.0461808	0.134719			ko04062	Chemokine signaling pathway	2/73	171/7817	0.477086	0.805942
ko00830	Retinol metabolism	3/93	68/7817	0.0469272	0.134719			ko04920	Adipocytokine signaling pathway	1/73	74/7817	0.502213	0.805942
ko04022	cGMP - PKG signaling pathway	5/93	168/7817	0.049513	0.137962			ko04512	ECM-receptor interaction	1/73	82/7817	0.538558	0.805942
ko00591	Linoleic acid metabolism	2/93	37/7817	0.0712998	0.18891			ko04610	Complement and coagulation cascades	1/73	85/7817	0.551501	0.805942
ko04728	Dopaminergic synapse	4/93	133/7817	0.0735829	0.18891			ko04911	Insulin secretion	1/73	86/7817	0.555735	0.805942
ko04350	TGF-beta signaling pathway	3/93	82/7817	0.07378	0.18891			ko04146	Peroxisome	1/73	87/7817	0.55993	0.805942
ko04911	Insulin secretion	3/93	86/7817	0.0824759	0.203493			ko04742	Taste transduction	1/73	87/7817	0.55993	0.805942
ko04024	cAMP signaling pathway	5/93	196/7817	0.0837713	0.203493			ko04211	Longevity regulating pathway - mammal	1/73	89/7817	0.568204	0.805942
ko04974	Protein digestion and absorption	3/93	94/7817	0.101111	0.239474			ko04620	Toll-like receptor signaling pathway	1/73	96/7817	0.595969	0.805942
ko00072	Synthesis and degradation of ketone bodies	1/93	10/7817	0.112862	0.260784			ko04922	Glucagon signaling pathway	1/73	96/7817	0.595969	0.805942
ko00130	Ubiquinone and other terpenoid-quinone biosynthesis	1/93	12/7817	0.133873	0.301969			ko00564	Glycerophospholipid metabolism	1/73	97/7817	0.599789	0.805942
ko04750	Inflammatory mediator regulation of TRP channels	3/93	110/7817	0.142766	0.31454			ko04145	Phagosome	2/73	216/7817	0.603701	0.805942
ko00604	Glycosphingolipid biosynthesis - ganglio series	1/93	15/7817	0.16447	0.352717			ko04915	Estrogen signaling pathway	1/73	100/7817	0.611037	0.805942
ko04721	Synaptic vesicle cycle	2/93	62/7817	0.168032	0.352717			ko04972	Pancreatic secretion	1/73	101/7817	0.614716	0.805942
ko04726	Serotonergic synapse	3/93	120/7817	0.171264	0.352717			ko04015	Rap1 signaling pathway	2/73	231/7817	0.640545	0.805942
ko04720	Long-term potentiation	2/93	64/7817	0.176525	0.355818			ko04060	Cytokine-cytokine receptor interaction	2/73	236/7817	0.652226	0.805942
ko04080	Neuroactive ligand-receptor interaction	6/93	321/7817	0.182422	0.360044			ko04664	Fc epsilon RI signaling pathway	1/73	113/7817	0.65628	0.805942
ko04115	p53 signaling pathway	2/93	68/7817	0.193706	0.360367			ko04662	B cell receptor signaling pathway	1/73	115/7817	0.662763	0.805942
ko04924	Renin secretion	2/93	68/7817	0.193706	0.360367			ko04066	HIF-1 signaling pathway	1/73	117/7817	0.669126	0.805942
ko00120	Primary bile acid biosynthesis	1/93	18/7817	0.193998	0.360367			ko04670	Leukocyte transendothelial migration	1/73	118/7817	0.672263	0.805942
ko00532	Glycosaminoglycan biosynthesis - chondroitin sulfate / dermatan sulfate	1/93	20/7817	0.213107	0.383375			ko04110	Cell cycle	1/73	120/7817	0.678449	0.805942
ko04510	Focal adhesion	4/93	200/7817	0.214477	0.383375			ko04380	Osteoclast differentiation	1/73	124/7817	0.690478	0.805942
ko04810	Regulation of actin cytoskeleton	4/93	206/7817	0.229646	0.402888			ko04640	Hematopoietic cell lineage	1/73	125/7817	0.693415	0.805942
ko00592	alpha-Linolenic acid metabolism	1/93	23/7817	0.240933	0.415005			ko04152	AMPK signaling pathway	1/73	126/7817	0.696324	0.805942
ko04925	Aldosterone synthesis and secretion	2/93	80/7817	0.246277	0.416634			ko04068	FoxO signaling pathway	1/73	128/7817	0.702062	0.805942
ko00650	Butanoate metabolism	1/93	26/7817	0.267786	0.430404			ko04666	Fc gamma R-mediated phagocytosis	1/73	129/7817	0.704891	0.805942
ko04392	Hippo signaling pathway - multiple species	1/93	27/7817	0.276526	0.430404			ko04530	Tight junction	1/73	132/7817	0.713219	0.805942
ko04966	Collecting duct acid secretion	1/93	27/7817	0.276526	0.430404			ko04910	Insulin signaling pathway	1/73	134/7817	0.718641	0.805942
ko04146	Peroxisome	2/93	87/7817	0.277251	0.430404			ko04210	Apoptosis	1/73	138/7817	0.729185	0.805942
ko04742	Taste transduction	2/93	87/7817	0.277251	0.430404			ko04630	Jak-STAT signaling pathway	1/73	148/7817	0.75387	0.819565
ko04727	GABAergic synapse	2/93	88/7817	0.281676	0.430404			ko04921	Oxytocin signaling pathway	1/73	158/7817	0.776333	0.830373
ko04912	GnRH signaling pathway	2/93	91/7817	0.294937	0.433683			ko04022	cGMP - PKG signaling pathway	1/73	168/7817	0.796771	0.838707
ko00062	Fatty acid elongation	1/93	30/7817	0.302133	0.433683			ko04072	Phospholipase D signaling pathway	1/73	184/7817	0.825705	0.855583
ko01040	Biosynthesis of unsaturated fatty acids	1/93	30/7817	0.302133	0.433683			ko04510	Focal adhesion	1/73	200/7817	0.850568	0.867786
ko04745	Phototransduction - fly	1/93	30/7817	0.302133	0.433683			ko04151	PI3K-Akt signaling pathway	2/73	372/7817	0.868963	0.873121
ko04060	Cytokine-cytokine receptor interaction	4/93	236/7817	0.308798	0.436635			ko04080	Neuroactive ligand-receptor interaction	1/73	321/7817	0.953832	0.944092
ko04130	SNARE interactions in vesicular transport	1/93	34/7817	0.334885	0.463984
ko00710	Carbon fixation in photosynthetic organisms	1/93	35/7817	0.342832	0.463984
ko04215	Apoptosis - multiple species	1/93	35/7817	0.342832	0.463984
ko04612	Antigen processing and presentation	2/93	106/7817	0.3605	0.481023
ko03030	DNA replication	1/93	38/7817	0.366116	0.481494
ko04919	Thyroid hormone signaling pathway	2/93	109/7817	0.373379	0.481494
ko00620	Pyruvate metabolism	1/93	40/7817	0.381183	0.481494
ko04975	Fat digestion and absorption	1/93	40/7817	0.381183	0.481494
ko04340	Hedgehog signaling pathway	1/93	43/7817	0.403121	0.499635
ko00565	Ether lipid metabolism	1/93	44/7817	0.410261	0.499635
ko04670	Leukocyte transendothelial migration	2/93	118/7817	0.411366	0.499635
ko00380	Tryptophan metabolism	1/93	49/7817	0.444716	0.526637
ko04961	Endocrine and other factor-regulated calcium reabsorption	1/93	49/7817	0.444716	0.526637
ko04913	Ovarian Steroidogenesis	1/93	50/7817	0.451363	0.527911
ko00280	Valine, leucine and isoleucine degradation	1/93	54/7817	0.477177	0.53817
ko01212	Fatty acid metabolism	1/93	54/7817	0.477177	0.53817
ko04621	NOD-like receptor signaling pathway	1/93	54/7817	0.477177	0.53817
ko04623	Cytosolic DNA-sensing pathway	1/93	57/7817	0.495745	0.552534
ko00310	Lysine degradation	1/93	58/7817	0.501789	0.552766
ko04730	Long-term depression	1/93	60/7817	0.513661	0.55934
ko04622	RIG-I-like receptor signaling pathway	1/93	66/7817	0.547624	0.58715
ko04391	Hippo signaling pathway -fly	1/93	70/7817	0.568952	0.58715
ko04014	Ras signaling pathway	3/93	249/7817	0.573152	0.58715
ko00562	Inositol phosphate metabolism	1/93	72/7817	0.57924	0.58715
ko04918	Thyroid hormone synthesis	1/93	72/7817	0.57924	0.58715
ko04010	MAPK signaling pathway	3/93	252/7817	0.581367	0.58715
ko04971	Gastric acid secretion	1/93	73/7817	0.584292	0.58715
ko04920	Adipocytokine signaling pathway	1/93	74/7817	0.589285	0.58715
ko03010	Ribosome	4/93	346/7817	0.594979	0.58715
ko04062	Chemokine signaling pathway	2/93	171/7817	0.607901	0.593717
ko04970	Salivary secretion	1/93	80/7817	0.618017	0.595798
ko03320	PPAR signaling pathway	1/93	81/7817	0.622609	0.595798
ko04013	MAPK signaling pathway - fly	1/93	83/7817	0.631628	0.598385
ko04540	Gap junction	1/93	87/7817	0.649033	0.608786
ko04070	Phosphatidylinositol signaling system	1/93	94/7817	0.677556	0.621714
ko04916	Melanogenesis	1/93	96/7817	0.685275	0.621714
ko04922	Glucagon signaling pathway	1/93	96/7817	0.685275	0.621714
ko00564	Glycerophospholipid metabolism	1/93	97/7817	0.689066	0.621714
ko04915	Estrogen signaling pathway	1/93	100/7817	0.70017	0.623123
ko00240	Pyrimidine metabolism	1/93	101/7817	0.703783	0.623123
ko04071	Sphingolipid signaling pathway	1/93	120/7817	0.764803	0.659041
ko04015	Rap1 signaling pathway	2/93	231/7817	0.766381	0.659041
ko04380	Osteoclast differentiation	1/93	124/7817	0.775968	0.659041
ko04611	Platelet activation	1/93	125/7817	0.778676	0.659041
ko04152	AMPK signaling pathway	1/93	126/7817	0.781352	0.659041
ko01200	Carbon metabolism	1/93	131/7817	0.794259	0.659041
ko04550	Signaling pathways regulating pluripotency of stem cells	1/93	133/7817	0.799208	0.659041
ko04210	Apoptosis	1/93	138/7817	0.811071	0.659041
ko04120	Ubiquitin mediated proteolysis	1/93	145/7817	0.826523	0.659041
ko04310	Wnt signaling pathway	1/93	145/7817	0.826523	0.659041
ko04390	Hippo signaling pathway	1/93	147/7817	0.830704	0.659041
ko04630	Jak-STAT signaling pathway	1/93	148/7817	0.832757	0.659041
ko00190	Oxidative phosphorylation	1/93	149/7817	0.834785	0.659041
ko04150	mTOR signaling pathway	1/93	153/7817	0.842657	0.659757
ko00230	Purine metabolism	1/93	179/7817	0.885511	0.687627
ko04144	Endocytosis	1/93	269/7817	0.962234	0.74113
ko04740	Olfactory transduction	2/93	1374/7817	1	0.764007

## Sheet: 549D
id	Description	Significant	Annotated	Pvalue	Qvalue			id	Description	Significant	Annotated	Pvalue	Qvalue		down	Up
ko04672	Intestinal immune network for IgA production	13/146	112/8755	3.72202e-08	6.30784e-06			ko00430	Taurine and hypotaurine metabolism	2/59	19/8755	0.00709268	0.412231		13	0
ko04662	B cell receptor signaling pathway	13/146	123/8755	1.15001e-07	9.74482e-06			ko04929	GnRH secretion	3/59	64/8755	0.00905266	0.412231
ko04664	Fc epsilon RI signaling pathway	10/146	113/8755	1.75081e-05	0.000609175			ko04210	Apoptosis	4/59	139/8755	0.0141124	0.412231
ko04640	Hematopoietic cell lineage	11/146	138/8755	1.78679e-05	0.000609175			ko04270	Vascular smooth muscle contraction	4/59	139/8755	0.0141124	0.412231
ko04020	Calcium signaling pathway	17/146	316/8755	1.88885e-05	0.000609175			ko01040	Biosynthesis of unsaturated fatty acids	2/59	34/8755	0.0218149	0.427312
ko04666	Fc gamma R-mediated phagocytosis	11/146	141/8755	2.18851e-05	0.000609175			ko04612	Antigen processing and presentation	3/59	107/8755	0.0352173	0.427312
ko04650	Natural killer cell mediated cytotoxicity	12/146	170/8755	2.51616e-05	0.000609175			ko04060	Cytokine-cytokine receptor interaction	5/59	274/8755	0.0367178	0.427312
ko04145	Phagosome	13/146	216/8755	6.14737e-05	0.00130227			ko04975	Fat digestion and absorption	2/59	45/8755	0.0367286	0.427312
ko04072	Phospholipase D signaling pathway	11/146	196/8755	0.000420344	0.00791524			ko04514	Cell adhesion molecules	4/59	187/8755	0.0369047	0.427312
ko04064	NF-kappa B signaling pathway	10/146	169/8755	0.000509117	0.00862819			ko00440	Phosphonate and phosphinate metabolism	1/59	6/8755	0.0397701	0.427312
ko04151	PI3K-Akt signaling pathway	16/146	398/8755	0.000942644	0.014523			ko04935	Growth hormone synthesis, secretion and action	3/59	117/8755	0.0440463	0.427312
ko04613	Neutrophil extracellular trap formation	11/146	230/8755	0.00157371	0.0222252			ko04071	Sphingolipid signaling pathway	3/59	126/8755	0.0528498	0.427312
ko04360	Axon guidance	9/146	185/8755	0.00372686	0.048585			ko00600	Sphingolipid metabolism	2/59	56/8755	0.054523	0.427312
ko00532	Glycosaminoglycan biosynthesis - chondroitin sulfate / dermatan sulfate	3/146	20/8755	0.00420615	0.0509166			ko04024	cAMP signaling pathway	4/59	218/8755	0.0588417	0.427312
ko04979	Cholesterol metabolism	4/146	50/8755	0.00943603	0.106611			ko04370	VEGF signaling pathway	2/59	59/8755	0.0598122	0.427312
ko04380	Osteoclast differentiation	6/146	124/8755	0.0173662	0.183945			ko00561	Glycerolipid metabolism	2/59	63/8755	0.0671268	0.427312
ko04022	cGMP-PKG signaling pathway	7/146	169/8755	0.0228161	0.227455			ko04613	Neutrophil extracellular trap formation	4/59	230/8755	0.0688672	0.427312
ko04915	Estrogen signaling pathway	6/146	137/8755	0.0268595	0.252887			ko00830	Retinol metabolism	2/59	70/8755	0.080592	0.427312
ko04924	Renin secretion	4/146	72/8755	0.0318836	0.275237			ko04924	Renin secretion	2/59	72/8755	0.0845827	0.427312
ko04962	Vasopressin-regulated water reabsorption	3/146	42/8755	0.0324814	0.275237			ko04920	Adipocytokine signaling pathway	2/59	74/8755	0.088633	0.427312
ko04062	Chemokine signaling pathway	7/146	184/8755	0.0341158	0.275321			ko04917	Prolactin signaling pathway	2/59	77/8755	0.094815	0.427312
ko04660	T cell receptor signaling pathway	6/146	149/8755	0.0382294	0.294494			ko04630	JAK-STAT signaling pathway	3/59	163/8755	0.0969304	0.427312
ko04976	Bile secretion	4/146	81/8755	0.0460444	0.339274			ko04080	Neuroactive ligand-receptor interaction	5/59	364/8755	0.0976384	0.427312
ko04061	Viral protein interaction with cytokine and cytokine receptor	4/146	85/8755	0.0532985	0.376362			ko04064	NF-kappa B signaling pathway	3/59	169/8755	0.105162	0.427312
ko04211	Longevity regulating pathway	4/146	89/8755	0.0611385	0.414455			ko00983	Drug metabolism - other enzymes	2/59	82/8755	0.105385	0.427312
ko04914	Progesterone-mediated oocyte maturation	4/146	91/8755	0.0652758	0.417114			ko04970	Salivary secretion	2/59	82/8755	0.105385	0.427312
ko04923	Regulation of lipolysis in adipocytes	3/146	57/8755	0.0692792	0.417114			ko04650	Natural killer cell mediated cytotoxicity	3/59	170/8755	0.106561	0.427312
ko04014	Ras signaling pathway	8/146	262/8755	0.0714753	0.417114			ko04218	Cellular senescence	3/59	173/8755	0.1108	0.427312
ko04728	Dopaminergic synapse	5/146	135/8755	0.0749651	0.417114			ko04260	Cardiac muscle contraction	2/59	86/8755	0.114061	0.427312
ko04070	Phosphatidylinositol signaling system	4/146	96/8755	0.0762414	0.417114			ko00120	Primary bile acid biosynthesis	1/59	18/8755	0.114702	0.427312
ko00230	Purine metabolism	5/146	136/8755	0.0768329	0.417114			ko00511	Other glycan degradation	1/59	19/8755	0.120681	0.427312
ko00563	Glycosylphosphatidylinositol (GPI)-anchor biosynthesis	2/146	28/8755	0.0787595	0.417114			ko00603	Glycosphingolipid biosynthesis - globo and isoglobo series	1/59	19/8755	0.120681	0.427312
ko04060	Cytokine-cytokine receptor interaction	8/146	274/8755	0.0873417	0.432991			ko04610	Complement and coagulation cascades	2/59	89/8755	0.120687	0.427312
ko04922	Glucagon signaling pathway	4/146	101/8755	0.0880739	0.432991			ko04912	GnRH signaling pathway	2/59	92/8755	0.127407	0.437837
ko04371	Apelin signaling pathway	5/146	143/8755	0.0906054	0.432991			ko00564	Glycerophospholipid metabolism	2/59	98/8755	0.141104	0.468016
ko04927	Cortisol synthesis and secretion	3/146	65/8755	0.0941416	0.432991			ko00592	alpha-Linolenic acid metabolism	1/59	23/8755	0.1442	0.468016
ko04810	Regulation of actin cytoskeleton	7/146	233/8755	0.0945318	0.432991			ko04972	Pancreatic secretion	2/59	104/8755	0.155104	0.478825
ko04928	Parathyroid hormone synthesis, secretion and action	4/146	105/8755	0.0981417	0.437696			ko04977	Vitamin digestion and absorption	1/59	25/8755	0.155726	0.478825
ko00512	Mucin type O-glycan biosynthesis	2/146	33/8755	0.104329	0.45336			ko04020	Calcium signaling pathway	4/59	316/8755	0.163268	0.489143
ko04921	Oxytocin signaling pathway	5/146	155/8755	0.116963	0.48355			ko00601	Glycosphingolipid biosynthesis - lacto and neolacto series	1/59	29/8755	0.178323	0.520891
ko04625	C-type lectin receptor signaling pathway	4/146	112/8755	0.116983	0.48355			ko04668	TNF signaling pathway	2/59	118/8755	0.188709	0.526895
ko00740	Riboflavin metabolism	1/146	8/8755	0.125925	0.494759			ko00500	Starch and sucrose metabolism	1/59	31/8755	0.189398	0.526895
ko04725	Cholinergic synapse	4/146	116/8755	0.128409	0.494759			ko00062	Fatty acid elongation	1/59	32/8755	0.19488	0.529538
ko00760	Nicotinate and nicotinamide metabolism	2/146	38/8755	0.131782	0.494759			ko04068	FoxO signaling pathway	2/59	129/8755	0.215772	0.561998
ko03030	DNA replication	2/146	38/8755	0.131782	0.494759			ko04659	Th17 cell differentiation	2/59	130/8755	0.218253	0.561998
ko04670	Leukocyte transendothelial migration	4/146	118/8755	0.134292	0.494759			ko00591	Linoleic acid metabolism	1/59	37/8755	0.221748	0.561998
ko02024	Quorum sensing	1/146	9/8755	0.140514	0.506669			ko00230	Purine metabolism	2/59	136/8755	0.233188	0.561998
ko04970	Salivary secretion	3/146	82/8755	0.156679	0.54207			ko04910	Insulin signaling pathway	2/59	136/8755	0.233188	0.561998
ko04024	cAMP signaling pathway	6/146	218/8755	0.156729	0.54207			ko04915	Estrogen signaling pathway	2/59	137/8755	0.235685	0.561998
ko00514	Other types of O-glycan biosynthesis	2/146	43/8755	0.160654	0.544531			ko00260	Glycine, serine and threonine metabolism	1/59	42/8755	0.247734	0.569328
ko00071	Fatty acid degradation	2/146	45/8755	0.172507	0.566516			ko04371	Apelin signaling pathway	2/59	143/8755	0.250695	0.569328
ko04911	Insulin secretion	3/146	87/8755	0.17706	0.566516			ko04014	Ras signaling pathway	3/59	262/8755	0.258968	0.569328
ko00130	Ubiquinone and other terpenoid-quinone biosynthesis	1/146	12/8755	0.182847	0.566516			ko04973	Carbohydrate digestion and absorption	1/59	45/8755	0.262915	0.569328
ko00920	Sulfur metabolism	1/146	12/8755	0.182847	0.566516			ko04660	T cell receptor signaling pathway	2/59	149/8755	0.26574	0.569328
ko00565	Ether lipid metabolism	2/146	47/8755	0.184498	0.566516			ko04140	Autophagy - animal	2/59	151/8755	0.270758	0.569328
ko04926	Relaxin signaling pathway	4/146	135/8755	0.188349	0.566516			ko00565	Ether lipid metabolism	1/59	47/8755	0.272867	0.569328
ko04216	Ferroptosis	2/146	48/8755	0.190539	0.566516			ko04921	Oxytocin signaling pathway	2/59	155/8755	0.280793	0.575587
ko02010	ABC transporters	2/146	49/8755	0.196607	0.574477			ko04150	mTOR signaling pathway	2/59	159/8755	0.290821	0.585865
ko04361	Axon regeneration	3/146	95/8755	0.21105	0.591361			ko04217	Necroptosis	2/59	163/8755	0.300835	0.594748
ko04550	Signaling pathways regulating pluripotency of stem cells	4/146	142/8755	0.212393	0.591361			ko04022	cGMP-PKG signaling pathway	2/59	169/8755	0.315817	0.594748
ko04925	Aldosterone synthesis and secretion	3/146	96/8755	0.215399	0.591361			ko04913	Ovarian steroidogenesis	1/59	56/8755	0.316043	0.594748
ko03010	Ribosome	8/146	346/8755	0.220256	0.591361			ko00982	Drug metabolism - cytochrome P450	1/59	57/8755	0.320682	0.594748
ko03266	Virion - Herpesvirus	1/146	15/8755	0.223109	0.591361			ko04923	Regulation of lipolysis in adipocytes	1/59	57/8755	0.320682	0.594748
ko04713	Circadian entrainment	3/146	98/8755	0.224153	0.591361			ko04730	Long-term depression	1/59	60/8755	0.334414	0.610525
ko00280	Valine, leucine and isoleucine degradation	2/146	54/8755	0.227255	0.591361			ko04010	MAPK signaling pathway	3/59	307/8755	0.342297	0.612899
ko04140	Autophagy - animal	4/146	151/8755	0.244476	0.591361			ko04621	NOD-like receptor signaling pathway	2/59	183/8755	0.35049	0.612899
ko00982	Drug metabolism - cytochrome P450	2/146	57/8755	0.24581	0.591361			ko04720	Long-term potentiation	1/59	64/8755	0.352299	0.612899
ko00730	Thiamine metabolism	1/146	17/8755	0.24885	0.591361			ko04927	Cortisol synthesis and secretion	1/59	65/8755	0.356696	0.612899
ko04626	Plant-pathogen interaction	1/146	17/8755	0.24885	0.591361			ko04622	RIG-I-like receptor signaling pathway	1/59	67/8755	0.365402	0.618694
ko04972	Pancreatic secretion	3/146	104/8755	0.250805	0.591361			ko04072	Phospholipase D signaling pathway	2/59	196/8755	0.382179	0.618694
ko04010	MAPK signaling pathway	7/146	307/8755	0.251944	0.591361			ko00480	Glutathione metabolism	1/59	73/8755	0.390832	0.618694
ko00240	Pyrimidine metabolism	2/146	59/8755	0.258215	0.591361			ko04918	Thyroid hormone synthesis	1/59	74/8755	0.394971	0.618694
ko00980	Metabolism of xenobiotics by cytochrome P450	2/146	59/8755	0.258215	0.591361			ko00010	Glycolysis / Gluconeogenesis	1/59	76/8755	0.403168	0.618694
ko04370	VEGF signaling pathway	2/146	59/8755	0.258215	0.591361			ko00562	Inositol phosphate metabolism	1/59	76/8755	0.403168	0.618694
ko00061	Fatty acid biosynthesis	1/146	19/8755	0.273743	0.604547			ko00590	Arachidonic acid metabolism	1/59	78/8755	0.411255	0.618694
ko04310	Wnt signaling pathway	4/146	160/8755	0.277565	0.604547			ko03010	Ribosome	3/59	346/8755	0.414366	0.618694
ko00770	Pantothenate and CoA biosynthesis	1/146	20/8755	0.28588	0.604547			ko04976	Bile secretion	1/59	81/8755	0.423185	0.618694
ko02020	Two-component system	1/146	20/8755	0.28588	0.604547			ko04145	Phagosome	2/59	216/8755	0.429646	0.618694
ko04658	Th1 and Th2 cell differentiation	3/146	112/8755	0.287004	0.604547			ko04061	Viral protein interaction with cytokine and cytokine receptor	1/59	85/8755	0.438722	0.618694
ko04720	Long-term potentiation	2/146	64/8755	0.28924	0.604547			ko04146	Peroxisome	1/59	87/8755	0.446336	0.618694
ko04929	GnRH secretion	2/146	64/8755	0.28924	0.604547			ko04540	Gap junction	1/59	87/8755	0.446336	0.618694
ko04723	Retrograde endocannabinoid signaling	4/146	164/8755	0.29251	0.604547			ko04911	Insulin secretion	1/59	87/8755	0.446336	0.618694
ko04213	Longevity regulating pathway - multiple species	2/146	66/8755	0.30162	0.6106			ko04012	ErbB signaling pathway	1/59	88/8755	0.450104	0.618694
ko04724	Glutamatergic synapse	3/146	116/8755	0.305274	0.6106			ko04512	ECM-receptor interaction	1/59	88/8755	0.450104	0.618694
ko00785	Lipoic acid metabolism	1/146	22/8755	0.309554	0.6106			ko04742	Taste transduction	1/59	91/8755	0.461259	0.618694
ko04935	Growth hormone synthesis, secretion and action	3/146	117/8755	0.309851	0.6106			ko04727	GABAergic synapse	1/59	92/8755	0.464928	0.618694
ko04668	TNF signaling pathway	3/146	118/8755	0.314431	0.612503			ko04657	IL-17 signaling pathway	1/59	94/8755	0.472192	0.618694
ko04814	Motor proteins	4/146	175/8755	0.334086	0.643394			ko04620	Toll-like receptor signaling pathway	1/59	96/8755	0.479359	0.618694
ko04977	Vitamin digestion and absorption	1/146	25/8755	0.343611	0.648891			ko04916	Melanogenesis	1/59	96/8755	0.479359	0.618694
ko00480	Glutathione metabolism	2/146	73/8755	0.344597	0.648891			ko04925	Aldosterone synthesis and secretion	1/59	96/8755	0.479359	0.618694
ko04918	Thyroid hormone synthesis	2/146	74/8755	0.350675	0.65182			ko04015	Rap1 signaling pathway	2/59	239/8755	0.481857	0.618694
ko04971	Gastric acid secretion	2/146	76/8755	0.362773	0.65182			ko04922	Glucagon signaling pathway	1/59	101/8755	0.49686	0.622646
ko04621	NOD-like receptor signaling pathway	4/146	183/8755	0.364528	0.65182			ko04714	Thermogenesis	2/59	249/8755	0.50366	0.622646
ko04611	Platelet activation	3/146	129/8755	0.364787	0.65182			ko04151	PI3K-Akt signaling pathway	3/59	398/8755	0.506436	0.622646
ko04966	Collecting duct acid secretion	1/146	27/8755	0.365384	0.65182			ko04974	Protein digestion and absorption	1/59	109/8755	0.523667	0.622646
ko04659	Th17 cell differentiation	3/146	130/8755	0.369347	0.652027			ko03082	ATP-dependent chromatin remodeling	1/59	110/8755	0.526917	0.622646
ko04341	Hedgehog signaling pathway - fly	1/146	28/8755	0.375999	0.655627			ko04144	Endocytosis	2/59	260/8755	0.526973	0.622646
ko04514	Cell adhesion molecules	4/146	187/8755	0.379744	0.655627			ko04658	Th1 and Th2 cell differentiation	1/59	112/8755	0.533353	0.622646
ko00601	Glycosphingolipid biosynthesis - lacto and neolacto series	1/146	29/8755	0.386439	0.655627			ko04672	Intestinal immune network for IgA production	1/59	112/8755	0.533353	0.622646
ko04910	Insulin signaling pathway	3/146	136/8755	0.39657	0.655627			ko04664	Fc epsilon RI signaling pathway	1/59	113/8755	0.536538	0.622646
ko00790	Folate biosynthesis	1/146	30/8755	0.396705	0.655627			ko04725	Cholinergic synapse	1/59	116/8755	0.545967	0.622646
ko00983	Drug metabolism - other enzymes	2/146	82/8755	0.398531	0.655627			ko04670	Leukocyte transendothelial migration	1/59	118/8755	0.552148	0.622646
ko04013	MAPK signaling pathway - fly	2/146	83/8755	0.404404	0.655627			ko04919	Thyroid hormone signaling pathway	1/59	120/8755	0.558246	0.622646
ko00500	Starch and sucrose metabolism	1/146	31/8755	0.4068	0.655627			ko04726	Serotonergic synapse	1/59	121/8755	0.561264	0.622646
ko00640	Propanoate metabolism	1/146	31/8755	0.4068	0.655627			ko04722	Neurotrophin signaling pathway	1/59	122/8755	0.564262	0.622646
ko04270	Vascular smooth muscle contraction	3/146	139/8755	0.410072	0.655627			ko04662	B cell receptor signaling pathway	1/59	123/8755	0.56724	0.622646
ko04012	ErbB signaling pathway	2/146	88/8755	0.433346	0.684236			ko04380	Osteoclast differentiation	1/59	124/8755	0.570198	0.622646
ko04610	Complement and coagulation cascades	2/146	89/8755	0.439046	0.684236			ko04611	Platelet activation	1/59	129/8755	0.584692	0.629804
ko04510	Focal adhesion	4/146	203/8755	0.440078	0.684236			ko04066	HIF-1 signaling pathway	1/59	130/8755	0.587533	0.629804
ko04742	Taste transduction	2/146	91/8755	0.450351	0.693843			ko04926	Relaxin signaling pathway	1/59	135/8755	0.601452	0.635627
ko04657	IL-17 signaling pathway	2/146	94/8755	0.467068	0.713115			ko04142	Lysosome	1/59	137/8755	0.606889	0.635627
ko04620	Toll-like receptor signaling pathway	2/146	96/8755	0.478046	0.723358			ko04640	Hematopoietic cell lineage	1/59	138/8755	0.609581	0.635627
ko00564	Glycerophospholipid metabolism	2/146	98/8755	0.488886	0.729078			ko04666	Fc gamma R-mediated phagocytosis	1/59	141/8755	0.617546	0.635627
ko04960	Aldosterone-regulated sodium reabsorption	1/146	40/8755	0.49043	0.729078			ko04550	Signaling pathways regulating pluripotency of stem cells	1/59	142/8755	0.620166	0.635627
ko00260	Glycine, serine and threonine metabolism	1/146	42/8755	0.507361	0.74769			ko04261	Adrenergic signaling in cardiomyocytes	1/59	148/8755	0.635517	0.645697
ko04973	Carbohydrate digestion and absorption	1/146	45/8755	0.531716	0.765834			ko00190	Oxidative phosphorylation	1/59	153/8755	0.647842	0.646968
ko04975	Fat digestion and absorption	1/146	45/8755	0.531716	0.765834			ko04120	Ubiquitin mediated proteolysis	1/59	153/8755	0.647842	0.646968
ko04612	Antigen processing and presentation	2/146	107/8755	0.535895	0.765834			ko04723	Retrograde endocannabinoid signaling	1/59	164/8755	0.673533	0.666924
ko04340	Hedgehog signaling pathway	1/146	47/8755	0.547284	0.765834			ko04530	Tight junction	1/59	170/8755	0.686761	0.674307
ko04141	Protein processing in endoplasmic reticulum	3/146	172/8755	0.550366	0.765834			ko04062	Chemokine signaling pathway	1/59	184/8755	0.71561	0.696778
ko04218	Cellular senescence	3/146	173/8755	0.554317	0.765834			ko04510	Focal adhesion	1/59	203/8755	0.750623	0.724829
ko04624	Toll and Imd signaling pathway	1/146	48/8755	0.554875	0.765834			ko04810	Regulation of actin cytoskeleton	1/59	233/8755	0.797462	0.763747
ko04750	Inflammatory mediator regulation of TRP channels	2/146	111/8755	0.555824	0.765834
ko04015	Rap1 signaling pathway	4/146	239/8755	0.567994	0.773987
ko00510	N-Glycan biosynthesis	1/146	51/8755	0.576895	0.773987
ko00520	Amino sugar and nucleotide sugar metabolism	1/146	51/8755	0.576895	0.773987
ko03460	Fanconi anemia pathway	1/146	52/8755	0.583993	0.773987
ko04114	Oocyte meiosis	2/146	117/8755	0.584576	0.773987
ko00330	Arginine and proline metabolism	1/146	54/8755	0.597834	0.778837
ko04919	Thyroid hormone signaling pathway	2/146	120/8755	0.598434	0.778837
ko04726	Serotonergic synapse	2/146	121/8755	0.602976	0.778837
ko04722	Neurotrophin signaling pathway	2/146	122/8755	0.607479	0.778837
ko04913	Ovarian steroidogenesis	1/146	56/8755	0.611218	0.778837
ko04214	Apoptosis - fly	1/146	58/8755	0.62416	0.783545
ko04961	Endocrine and other factor-regulated calcium reabsorption	1/146	58/8755	0.62416	0.783545
ko04152	AMPK signaling pathway	2/146	128/8755	0.633693	0.789664
ko00561	Glycerolipid metabolism	1/146	63/8755	0.654672	0.799386
ko04978	Mineral absorption	1/146	64/8755	0.660472	0.799386
ko04113	Meiosis - yeast	1/146	65/8755	0.666176	0.799386
ko04622	RIG-I-like receptor signaling pathway	1/146	67/8755	0.677299	0.799386
ko04210	Apoptosis	2/146	139/8755	0.678193	0.799386
ko00310	Lysine degradation	1/146	68/8755	0.682722	0.799386
ko04623	Cytosolic DNA-sensing pathway	1/146	69/8755	0.688055	0.799386
ko00830	Retinol metabolism	1/146	70/8755	0.693298	0.799386
ko04261	Adrenergic signaling in cardiomyocytes	2/146	148/8755	0.711268	0.799386
ko04115	p53 signaling pathway	1/146	74/8755	0.713411	0.799386
ko04137	Mitophagy - animal	1/146	74/8755	0.713411	0.799386
ko04920	Adipocytokine signaling pathway	1/146	74/8755	0.713411	0.799386
ko00562	Inositol phosphate metabolism	1/146	76/8755	0.72297	0.799386
ko04917	Prolactin signaling pathway	1/146	77/8755	0.72763	0.799386
ko00590	Arachidonic acid metabolism	1/146	78/8755	0.732213	0.799386
ko04111	Cell cycle - yeast	1/146	78/8755	0.732213	0.799386
ko04721	Synaptic vesicle cycle	1/146	78/8755	0.732213	0.799386
ko04080	Neuroactive ligand-receptor interaction	5/146	364/8755	0.732224	0.799386
ko04138	Autophagy - yeast	1/146	80/8755	0.741149	0.799386
ko04150	mTOR signaling pathway	2/146	159/8755	0.747811	0.799386
ko03008	Ribosome biogenesis in eukaryotes	1/146	82/8755	0.749789	0.799386
ko04217	Necroptosis	2/146	163/8755	0.760089	0.799386
ko04630	JAK-STAT signaling pathway	2/146	163/8755	0.760089	0.799386
ko03320	PPAR signaling pathway	1/146	85/8755	0.762215	0.799386
ko04146	Peroxisome	1/146	87/8755	0.770156	0.799386
ko04540	Gap junction	1/146	87/8755	0.770156	0.799386
ko03018	RNA degradation	1/146	88/8755	0.774028	0.799386
ko04512	ECM-receptor interaction	1/146	88/8755	0.774028	0.799386
ko04727	GABAergic synapse	1/146	92/8755	0.788876	0.799386
ko04912	GnRH signaling pathway	1/146	92/8755	0.788876	0.799386
ko04714	Thermogenesis	3/146	249/8755	0.790011	0.799386
ko04212	Longevity regulating pathway - worm	1/146	93/8755	0.792434	0.799386
ko04916	Melanogenesis	1/146	96/8755	0.802755	0.805005
ko04350	TGF-beta signaling pathway	1/146	106/8755	0.833615	0.831034
ko04974	Protein digestion and absorption	1/146	109/8755	0.8419	0.832165
ko03082	ATP-dependent chromatin remodeling	1/146	110/8755	0.84457	0.832165
ko03013	Nucleocytoplasmic transport	1/146	117/8755	0.862045	0.844474
ko04071	Sphingolipid signaling pathway	1/146	126/8755	0.881675	0.8565
ko04068	FoxO signaling pathway	1/146	129/8755	0.887581	0.8565
ko04066	HIF-1 signaling pathway	1/146	130/8755	0.889483	0.8565
ko04142	Lysosome	1/146	137/8755	0.901936	0.863585
ko03040	Spliceosome	1/146	147/8755	0.917346	0.86648
ko04110	Cell cycle	1/146	151/8755	0.922813	0.86648
ko00190	Oxidative phosphorylation	1/146	153/8755	0.925411	0.86648
ko04120	Ubiquitin mediated proteolysis	1/146	153/8755	0.925411	0.86648
ko04144	Endocytosis	2/146	260/8755	0.934508	0.870189
ko04530	Tight junction	1/146	170/8755	0.94426	0.874465
ko04740	Olfactory transduction	1/146	1374/8755	1	0.921053

## Sheet: 626D
id	Description	Significant	Annotated	Pvalue	Qvalue			id	Description	Significant	Annotated	Pvalue	Qvalue		down	Up
ko04726	Serotonergic synapse	6/69	121/8755	0.0003626	0.0273103	1		ko04640	Hematopoietic cell lineage	47/491	138/8755	3.34715e-25	6.30674e-23		2	35
ko04216	Ferroptosis	4/69	48/8755	0.000529485	0.0273103	1		ko04145	Phagosome	58/491	216/8755	7.63176e-25	7.18992e-23
ko00140	Steroid hormone biosynthesis	4/69	67/8755	0.00186427	0.0641048	1		ko04650	Natural killer cell mediated cytotoxicity	50/491	170/8755	1.8318e-23	1.1505e-21
ko04640	Hematopoietic cell lineage	5/69	138/8755	0.00453389	0.0952857	1		ko04662	B cell receptor signaling pathway	42/491	123/8755	1.14864e-22	5.41072e-21
ko04260	Cardiac muscle contraction	4/69	86/8755	0.00461844	0.0952857	1		ko04672	Intestinal immune network for IgA production	40/491	112/8755	1.79804e-22	6.77576e-21
ko00190	Oxidative phosphorylation	5/69	153/8755	0.00698888	0.103871	1		ko04151	PI3K-Akt signaling pathway	76/491	398/8755	3.16803e-22	9.94873e-21
ko04979	Cholesterol metabolism	3/69	50/8755	0.00704839	0.103871	1		ko04664	Fc epsilon RI signaling pathway	37/491	113/8755	2.22563e-19	5.99078e-18
ko00910	Nitrogen metabolism	2/69	18/8755	0.00863349	0.103939	1		ko04020	Calcium signaling pathway	62/491	316/8755	8.0864e-19	1.90456e-17
ko04217	Necroptosis	5/69	163/8755	0.00906819	0.103939	1		ko04064	NF-kappa B signaling pathway	43/491	169/8755	1.14613e-17	2.3995e-16
ko04978	Mineral absorption	3/69	64/8755	0.0138571	0.142947	1		ko04613	Neutrophil extracellular trap formation	49/491	230/8755	1.49603e-16	2.81884e-15
ko04145	Phagosome	5/69	216/8755	0.0273861	0.256826	1		ko04666	Fc gamma R-mediated phagocytosis	36/491	141/8755	5.09055e-15	8.71969e-14
ko00591	Linoleic acid metabolism	2/69	37/8755	0.034147	0.274432	1		ko04072	Phospholipase D signaling pathway	42/491	196/8755	2.00483e-14	3.14794e-13
ko04613	Neutrophil extracellular trap formation	5/69	230/8755	0.034584	0.274432	1		ko04512	ECM-receptor interaction	27/491	88/8755	1.12116e-13	1.62499e-12
ko04714	Thermogenesis	5/69	249/8755	0.0460895	0.322082	1		ko04510	Focal adhesion	36/491	203/8755	4.81725e-10	6.48337e-09
ko00620	Pyruvate metabolism	2/69	44/8755	0.0468334	0.322082	1		ko04514	Cell adhesion molecules	32/491	187/8755	1.13439e-08	1.42495e-07
ko04750	Inflammatory mediator regulation of TRP channels	3/69	111/8755	0.0569122	0.352917	1		ko04621	NOD-like receptor signaling pathway	28/491	183/8755	1.0363e-06	1.22039e-05
ko04672	Intestinal immune network for IgA production	3/69	112/8755	0.0581594	0.352917	1		ko04610	Complement and coagulation cascades	18/491	89/8755	1.6269e-06	1.80319e-05
ko00600	Sphingolipid metabolism	2/69	56/8755	0.0718215	0.382021	1		ko04974	Protein digestion and absorption	20/491	109/8755	2.17164e-06	2.27324e-05
ko04662	B cell receptor signaling pathway	3/69	123/8755	0.0727186	0.382021	1		ko04062	Chemokine signaling pathway	27/491	184/8755	3.68215e-06	3.50561e-05
ko00982	Drug metabolism - cytochrome P450	2/69	57/8755	0.0740653	0.382021	1		ko04061	Viral protein interaction with cytokine and cytokine receptor	17/491	85/8755	3.72104e-06	3.50561e-05
ko00980	Metabolism of xenobiotics by cytochrome P450	2/69	59/8755	0.0786197	0.386202	1		ko04060	Cytokine-cytokine receptor interaction	34/491	274/8755	9.64599e-06	8.6548e-05
ko04728	Dopaminergic synapse	3/69	135/8755	0.0902709	0.42328	1		ko04810	Regulation of actin cytoskeleton	29/491	233/8755	4.14193e-05	0.00035474
ko00830	Retinol metabolism	2/69	70/8755	0.10511	0.47143	1		ko04380	Osteoclast differentiation	19/491	124/8755	5.57314e-05	0.000456564
ko04261	Adrenergic signaling in cardiomyocytes	3/69	148/8755	0.111081	0.477454	1		ko04015	Rap1 signaling pathway	29/491	239/8755	6.61751e-05	0.000519533
ko00010	Glycolysis / Gluconeogenesis	2/69	76/8755	0.120446	0.477812	1		ko00601	Glycosphingolipid biosynthesis - lacto and neolacto series	8/491	29/8755	0.000139153	0.00104878
ko00590	Arachidonic acid metabolism	2/69	78/8755	0.125676	0.477812	1		ko00532	Glycosaminoglycan biosynthesis - chondroitin sulfate / dermatan sulfate	6/491	20/8755	0.00059526	0.00431383
ko00053	Ascorbate and aldarate metabolism	1/69	18/8755	0.132867	0.477812	1		ko04360	Axon guidance	22/491	185/8755	0.0006541	0.00456468
ko04970	Salivary secretion	2/69	82/8755	0.136297	0.477812	1		ko04611	Platelet activation	17/491	129/8755	0.000835648	0.00562335
ko03010	Ribosome	5/69	346/8755	0.136418	0.477812	1		ko04924	Renin secretion	11/491	72/8755	0.00207547	0.0134849
ko04723	Retrograde endocannabinoid signaling	3/69	164/8755	0.138956	0.477812	1		ko04540	Gap junction	12/491	87/8755	0.00320994	0.0201607
ko03320	PPAR signaling pathway	2/69	85/8755	0.144391	0.480485	1		ko04670	Leukocyte transendothelial migration	14/491	118/8755	0.00613476	0.0361146
ko04911	Insulin secretion	2/69	87/8755	0.149843	0.483045	1		ko00533	Glycosaminoglycan biosynthesis - keratan sulfate	4/491	14/8755	0.00623243	0.0361146
ko04610	Complement and coagulation cascades	2/69	89/8755	0.155336	0.485271	1		ko04014	Ras signaling pathway	25/491	262/8755	0.0063251	0.0361146
ko04964	Proximal tubule bicarbonate reclamation	1/69	22/8755	0.159941	0.485271	1		ko04218	Cellular senescence	18/491	173/8755	0.0081878	0.0453751
ko04657	IL-17 signaling pathway	2/69	94/8755	0.169235	0.498797	1		ko04926	Relaxin signaling pathway	15/491	135/8755	0.0084824	0.0456646
ko00650	Butanoate metabolism	1/69	26/8755	0.186182	0.519085	1		ko04971	Gastric acid secretion	10/491	76/8755	0.00955911	0.0500316
ko00900	Terpenoid backbone biosynthesis	1/69	26/8755	0.186182	0.519085	1		ko04725	Cholinergic synapse	13/491	116/8755	0.0128399	0.0653867
ko04966	Collecting duct acid secretion	1/69	27/8755	0.192615	0.522889	1		ko04923	Regulation of lipolysis in adipocytes	8/491	57/8755	0.0135233	0.0670545
ko04072	Phospholipase D signaling pathway	3/69	196/8755	0.200639	0.526048	1		ko03260	Virion - Human immunodeficiency virus	3/491	10/8755	0.0156467	0.0748546
ko04151	PI3K-Akt signaling pathway	5/69	398/8755	0.203978	0.526048	1		ko04970	Salivary secretion	10/491	82/8755	0.0159112	0.0748546
ko00790	Folate biosynthesis	1/69	30/8755	0.211615	0.532433	1		ko04612	Antigen processing and presentation	12/491	107/8755	0.0163698	0.0748546
ko04664	Fc epsilon RI signaling pathway	2/69	113/8755	0.223625	0.543388	1		ko04216	Ferroptosis	7/491	48/8755	0.0166855	0.0748546
ko04725	Cholinergic synapse	2/69	116/8755	0.232362	0.543388	1		ko00603	Glycosphingolipid biosynthesis - globo and isoglobo series	4/491	19/8755	0.0193238	0.0846748
ko04710	Circadian rhythm	1/69	34/8755	0.236264	0.543388	1		ko04713	Circadian entrainment	11/491	98/8755	0.0209103	0.0895443
ko04020	Calcium signaling pathway	4/69	316/8755	0.237874	0.543388	1		ko04972	Pancreatic secretion	11/491	104/8755	0.0309073	0.129413
ko00710	Carbon fixation in photosynthetic organisms	1/69	35/8755	0.242307	0.543388	1		ko04928	Parathyroid hormone synthesis, secretion and action	11/491	105/8755	0.0328567	0.134585
ko00350	Tyrosine metabolism	1/69	39/8755	0.266009	0.583851	1		ko04913	Ovarian steroidogenesis	7/491	56/8755	0.0359103	0.143963
ko04962	Vasopressin-regulated water reabsorption	1/69	42/8755	0.283306	0.606072	1		ko04630	JAK-STAT signaling pathway	15/491	163/8755	0.0399091	0.156661
ko04926	Relaxin signaling pathway	2/69	135/8755	0.288002	0.606072	1		ko04210	Apoptosis	13/491	139/8755	0.0478784	0.184108
ko00071	Fatty acid degradation	1/69	45/8755	0.3002	0.606072	1		ko04921	Oxytocin signaling pathway	14/491	155/8755	0.0524509	0.197657
ko04666	Fc gamma R-mediated phagocytosis	2/69	141/8755	0.30555	0.606072	1		ko04918	Thyroid hormone synthesis	8/491	74/8755	0.0543767	0.200897
ko00565	Ether lipid metabolism	1/69	47/8755	0.311244	0.606072	1		ko04066	HIF-1 signaling pathway	12/491	130/8755	0.0605499	0.219402
ko04371	Apelin signaling pathway	2/69	143/8755	0.311385	0.606072	1		ko00590	Arachidonic acid metabolism	8/491	78/8755	0.0699161	0.24856
ko00380	Tryptophan metabolism	1/69	52/8755	0.338109	0.630826	1		ko00120	Primary bile acid biosynthesis	3/491	18/8755	0.0764234	0.266663
ko04014	Ras signaling pathway	3/69	262/8755	0.341163	0.630826	1		ko00230	Purine metabolism	12/491	136/8755	0.0792644	0.271547
ko00280	Valine, leucine and isoleucine degradation	1/69	54/8755	0.348563	0.630826	1		ko04070	Phosphatidylinositol signaling system	9/491	96/8755	0.0888068	0.291922
ko00330	Arginine and proline metabolism	1/69	54/8755	0.348563	0.630826	1		ko04916	Melanogenesis	9/491	96/8755	0.0888068	0.291922
ko04022	cGMP-PKG signaling pathway	2/69	169/8755	0.386018	0.64929	1		ko04270	Vascular smooth muscle contraction	12/491	139/8755	0.0898597	0.291922
ko04064	NF-kappa B signaling pathway	2/69	169/8755	0.386018	0.64929	1		ko04010	MAPK signaling pathway	23/491	307/8755	0.0947336	0.302539
ko04650	Natural killer cell mediated cytotoxicity	2/69	170/8755	0.388828	0.64929	1		ko03250	Viral life cycle - HIV-1	6/491	60/8755	0.118403	0.36302
ko04814	Motor proteins	2/69	175/8755	0.402795	0.64929	1		ko04080	Neuroactive ligand-receptor interaction	26/491	364/8755	0.120255	0.36302
ko04927	Cortisol synthesis and secretion	1/69	65/8755	0.403219	0.64929	1		ko00565	Ether lipid metabolism	5/491	47/8755	0.121378	0.36302
ko00310	Lysine degradation	1/69	68/8755	0.417323	0.64929	1		ko04340	Hedgehog signaling pathway	5/491	47/8755	0.121378	0.36302
ko04360	Axon guidance	2/69	185/8755	0.430279	0.64929	1		ko00562	Inositol phosphate metabolism	7/491	76/8755	0.132867	0.39117
ko04514	Cell adhesion molecules	2/69	187/8755	0.435699	0.64929	1		ko00592	alpha-Linolenic acid metabolism	3/491	23/8755	0.135489	0.392752
ko04010	MAPK signaling pathway	3/69	307/8755	0.437732	0.64929	1		ko04726	Serotonergic synapse	10/491	121/8755	0.140843	0.396099
ko00480	Glutathione metabolism	1/69	73/8755	0.440105	0.64929	1		ko04144	Endocytosis	19/491	260/8755	0.142451	0.396099
ko04137	Mitophagy - animal	1/69	74/8755	0.444554	0.64929	1		ko00920	Sulfur metabolism	2/491	12/8755	0.14295	0.396099
ko04918	Thyroid hormone synthesis	1/69	74/8755	0.444554	0.64929	1		ko00534	Glycosaminoglycan biosynthesis - heparan sulfate / heparin	3/491	24/8755	0.148769	0.400014
ko00562	Inositol phosphate metabolism	1/69	76/8755	0.45335	0.64929	1		ko04614	Renin-angiotensin system	4/491	37/8755	0.151157	0.400014
ko04111	Cell cycle - yeast	1/69	78/8755	0.462008	0.64929	1		ko04927	Cortisol synthesis and secretion	6/491	65/8755	0.155862	0.400014
ko04721	Synaptic vesicle cycle	1/69	78/8755	0.462008	0.64929	1		ko00780	Biotin metabolism	1/491	3/8755	0.159005	0.400014
ko04976	Bile secretion	1/69	81/8755	0.474742	0.64929	1		ko02026	Biofilm formation - Escherichia coli	1/491	3/8755	0.159005	0.400014
ko00983	Drug metabolism - other enzymes	1/69	82/8755	0.47892	0.64929	1		ko04390	Hippo signaling pathway	12/491	155/8755	0.160261	0.400014
ko04540	Gap junction	1/69	87/8755	0.499325	0.64929	1		ko00760	Nicotinate and nicotinamide metabolism	4/491	38/8755	0.16196	0.400014
ko03018	RNA degradation	1/69	88/8755	0.503311	0.64929	1		ko04361	Axon regeneration	8/491	95/8755	0.162906	0.400014
ko04211	Longevity regulating pathway	1/69	89/8755	0.507265	0.64929	1		ko04024	cAMP signaling pathway	16/491	218/8755	0.16347	0.400014
ko04742	Taste transduction	1/69	91/8755	0.515081	0.64929	1		ko04620	Toll-like receptor signaling pathway	8/491	96/8755	0.169643	0.409798
ko04024	cAMP signaling pathway	2/69	218/8755	0.516004	0.64929	1		ko04310	Wnt signaling pathway	12/491	160/8755	0.186796	0.445523
ko04727	GABAergic synapse	1/69	92/8755	0.518943	0.64929	1		ko04659	Th17 cell differentiation	10/491	130/8755	0.193213	0.455067
ko04212	Longevity regulating pathway - worm	1/69	93/8755	0.522774	0.64929	1		ko04724	Glutamatergic synapse	9/491	116/8755	0.202611	0.47131
ko04916	Melanogenesis	1/69	96/8755	0.534089	0.64929	1		ko03265	Virion - Lyssavirus	1/491	4/8755	0.206186	0.473777
ko04925	Aldosterone synthesis and secretion	1/69	96/8755	0.534089	0.64929	1		ko04115	p53 signaling pathway	6/491	74/8755	0.234038	0.519141
ko00564	Glycerophospholipid metabolism	1/69	98/8755	0.541485	0.64929	1		ko04920	Adipocytokine signaling pathway	6/491	74/8755	0.234038	0.519141
ko04713	Circadian entrainment	1/69	98/8755	0.541485	0.64929	1		ko04745	Phototransduction - fly	3/491	30/8755	0.235449	0.519141
ko04810	Regulation of actin cytoskeleton	2/69	233/8755	0.552137	0.64929	1		ko04022	cGMP-PKG signaling pathway	12/491	169/8755	0.239228	0.519141
ko04922	Glucagon signaling pathway	1/69	101/8755	0.552363	0.64929	1		ko04350	TGF-beta signaling pathway	8/491	106/8755	0.243251	0.519141
ko04972	Pancreatic secretion	1/69	104/8755	0.562987	0.64929	1		ko04973	Carbohydrate digestion and absorption	4/491	45/8755	0.244136	0.519141
ko04015	Rap1 signaling pathway	2/69	239/8755	0.566062	0.64929	1		ko04730	Long-term depression	5/491	60/8755	0.245383	0.519141
ko04928	Parathyroid hormone synthesis, secretion and action	1/69	105/8755	0.566472	0.64929	1		ko00524	Neomycin, kanamycin and gentamicin biosynthesis	1/491	5/8755	0.250725	0.519141
ko04612	Antigen processing and presentation	1/69	107/8755	0.573361	0.649964	1		ko00625	Chloroalkane and chloroalkene degradation	1/491	5/8755	0.250725	0.519141
ko04625	C-type lectin receptor signaling pathway	1/69	112/8755	0.590116	0.654571	1		ko04071	Sphingolipid signaling pathway	9/491	126/8755	0.274998	0.555134
ko04658	Th1 and Th2 cell differentiation	1/69	112/8755	0.590116	0.654571	1		ko04371	Apelin signaling pathway	10/491	143/8755	0.281135	0.555134
ko04724	Glutamatergic synapse	1/69	116/8755	0.603051	0.654663	1		ko00512	Mucin type O-glycan biosynthesis	3/491	33/8755	0.281629	0.555134
ko04935	Growth hormone synthesis, secretion and action	1/69	117/8755	0.606222	0.654663	1		ko04750	Inflammatory mediator regulation of TRP channels	8/491	111/8755	0.283508	0.555134
ko04668	TNF signaling pathway	1/69	118/8755	0.609367	0.654663	1		ko04929	GnRH secretion	5/491	64/8755	0.288817	0.555134
ko04919	Thyroid hormone signaling pathway	1/69	120/8755	0.615584	0.654663	1		ko00061	Fatty acid biosynthesis	2/491	19/8755	0.288956	0.555134
ko04071	Sphingolipid signaling pathway	1/69	126/8755	0.633655	0.665611	1		ko04925	Aldosterone synthesis and secretion	7/491	96/8755	0.292387	0.555134
ko04152	AMPK signaling pathway	1/69	128/8755	0.639491	0.665611	1		ko00440	Phosphonate and phosphinate metabolism	1/491	6/8755	0.29277	0.555134
ko04659	Th17 cell differentiation	1/69	130/8755	0.645235	0.665611	1		ko02010	ABC transporters	4/491	49/8755	0.294624	0.555134
ko04915	Estrogen signaling pathway	1/69	137/8755	0.664638	0.677593	1		ko04068	FoxO signaling pathway	9/491	129/8755	0.298078	0.556082
ko04210	Apoptosis	1/69	139/8755	0.669987	0.677593	1		ko04976	Bile secretion	6/491	81/8755	0.301602	0.55714
ko04550	Signaling pathways regulating pluripotency of stem cells	1/69	142/8755	0.677853	0.678892	1		ko00564	Glycerophospholipid metabolism	7/491	98/8755	0.31047	0.563074
ko03040	Spliceosome	1/69	147/8755	0.690555	0.684963	1		ko04213	Longevity regulating pathway - multiple species	5/491	66/8755	0.311043	0.563074
ko04140	Autophagy - animal	1/69	151/8755	0.70036	0.688073	1		ko04723	Retrograde endocannabinoid signaling	11/491	164/8755	0.31378	0.563074
ko04921	Oxytocin signaling pathway	1/69	155/8755	0.709858	0.688975	1		ko00140	Steroid hormone biosynthesis	5/491	67/8755	0.322244	0.572808
ko04150	mTOR signaling pathway	1/69	159/8755	0.71906	0.688975	1		ko04935	Growth hormone synthesis, secretion and action	8/491	117/8755	0.33384	0.587874
ko04310	Wnt signaling pathway	1/69	160/8755	0.721315	0.688975	1		ko00591	Linoleic acid metabolism	3/491	37/8755	0.344158	0.600432
ko04530	Tight junction	1/69	170/8755	0.742907	0.702465	1		ko04330	Notch signaling pathway	4/491	54/8755	0.359244	0.619366
ko04218	Cellular senescence	1/69	173/8755	0.749057	0.702465	1		ko04915	Estrogen signaling pathway	9/491	137/8755	0.361585	0.619366
ko04062	Chemokine signaling pathway	1/69	184/8755	0.770392	0.715964	1		ko00740	Riboflavin metabolism	1/491	8/8755	0.369927	0.627947
ko04080	Neuroactive ligand-receptor interaction	1/69	364/8755	0.947229	0.872448	1		ko04211	Longevity regulating pathway	6/491	89/8755	0.382361	0.643258
ko04740	Olfactory transduction	2/69	1374/8755	0.999898	0.912809	1		ko00515	Mannose type O-glycan biosynthesis	2/491	24/8755	0.392988	0.655285
								ko04550	Signaling pathways regulating pluripotency of stem cells	9/491	142/8755	0.402084	0.664054
								ko02024	Quorum sensing	1/491	9/8755	0.405295	0.664054
								ko04977	Vitamin digestion and absorption	2/491	25/8755	0.413035	0.6709
								ko00514	Other types of O-glycan biosynthesis	3/491	43/8755	0.436614	0.697123
								ko00521	Streptomycin biosynthesis	1/491	10/8755	0.438682	0.697123
								ko04625	C-type lectin receptor signaling pathway	7/491	112/8755	0.440278	0.697123
								ko04261	Adrenergic signaling in cardiomyocytes	9/491	148/8755	0.450754	0.70401
								ko04392	Hippo signaling pathway - multiple species	2/491	27/8755	0.4521	0.70401
								ko04660	T cell receptor signaling pathway	9/491	149/8755	0.458826	0.708627
								ko00071	Fatty acid degradation	3/491	45/8755	0.466418	0.708733
								ko04975	Fat digestion and absorption	3/491	45/8755	0.466418	0.708733
								ko04341	Hedgehog signaling pathway - fly	2/491	28/8755	0.471071	0.710078
								ko04140	Autophagy - animal	9/491	151/8755	0.474908	0.71018
								ko04720	Long-term potentiation	4/491	64/8755	0.486545	0.715185
								ko04978	Mineral absorption	4/491	64/8755	0.486545	0.715185
								ko00860	Porphyrin metabolism	2/491	29/8755	0.489642	0.715185
								ko04922	Glucagon signaling pathway	6/491	101/8755	0.502857	0.727233
								ko04142	Lysosome	8/491	137/8755	0.50561	0.727233
								ko04919	Thyroid hormone signaling pathway	7/491	120/8755	0.513304	0.732707
								ko00052	Galactose metabolism	2/491	31/8755	0.525529	0.738961
								ko00500	Starch and sucrose metabolism	2/491	31/8755	0.525529	0.738961
								ko04979	Cholesterol metabolism	3/491	50/8755	0.537584	0.747329
								ko00062	Fatty acid elongation	2/491	32/8755	0.542823	0.747329
								ko04911	Insulin secretion	5/491	87/8755	0.543379	0.747329
								ko00510	N-Glycan biosynthesis	3/491	51/8755	0.55116	0.752537
								ko00830	Retinol metabolism	4/491	70/8755	0.557934	0.756306
								ko04710	Circadian rhythm	2/491	34/8755	0.576078	0.764055
								ko00270	Cysteine and methionine metabolism	3/491	53/8755	0.577591	0.764055
								ko03266	Virion - Herpesvirus	1/491	15/8755	0.579561	0.764055
								ko04520	Adherens junction	5/491	91/8755	0.583926	0.764055
								ko04742	Taste transduction	5/491	91/8755	0.583926	0.764055
								ko04727	GABAergic synapse	5/491	92/8755	0.593756	0.766275
								ko04912	GnRH signaling pathway	5/491	92/8755	0.593756	0.766275
								ko00450	Selenocompound metabolism	1/491	17/8755	0.625476	0.80172
								ko04961	Endocrine and other factor-regulated calcium reabsorption	3/491	58/8755	0.639237	0.804879
								ko04728	Dopaminergic synapse	7/491	135/8755	0.639259	0.804879
								ko00053	Ascorbate and aldarate metabolism	1/491	18/8755	0.646521	0.804879
								ko00910	Nitrogen metabolism	1/491	18/8755	0.646521	0.804879
								ko04370	VEGF signaling pathway	3/491	59/8755	0.650781	0.804879
								ko04668	TNF signaling pathway	6/491	118/8755	0.65599	0.804879
								ko00513	Various types of N-glycan biosynthesis	2/491	40/8755	0.665047	0.804879
								ko04960	Aldosterone-regulated sodium reabsorption	2/491	40/8755	0.665047	0.804879
								ko00670	One carbon pool by folate	1/491	19/8755	0.666386	0.804879
								ko04150	mTOR signaling pathway	8/491	159/8755	0.675007	0.808924
								ko03440	Homologous recombination	2/491	41/8755	0.678321	0.808924
								ko00100	Steroid biosynthesis	1/491	20/8755	0.685136	0.811913
								ko00040	Pentose and glucuronate interconversions	1/491	21/8755	0.702835	0.826408
								ko00531	Glycosaminoglycan degradation	1/491	22/8755	0.719541	0.826408
								ko04152	AMPK signaling pathway	6/491	128/8755	0.731058	0.826408
								ko00340	Histidine metabolism	1/491	24/8755	0.750193	0.826408
								ko04623	Cytosolic DNA-sensing pathway	3/491	69/8755	0.751709	0.826408
								ko04658	Th1 and Th2 cell differentiation	5/491	112/8755	0.76056	0.826408
								ko04320	Dorso-ventral axis formation	1/491	25/8755	0.764241	0.826408
								ko04391	Hippo signaling pathway - fly	3/491	71/8755	0.768815	0.826408
								ko04744	Phototransduction	1/491	26/8755	0.777501	0.826408
								ko00520	Amino sugar and nucleotide sugar metabolism	2/491	51/8755	0.788568	0.826408
								ko04966	Collecting duct acid secretion	1/491	27/8755	0.790016	0.826408
								ko03083	Polycomb repressive complex	3/491	77/8755	0.814425	0.826408
								ko00790	Folate biosynthesis	1/491	30/8755	0.823502	0.826408
								ko04011	MAPK signaling pathway - yeast	1/491	30/8755	0.823502	0.826408
								ko00600	Sphingolipid metabolism	2/491	56/8755	0.8301	0.826408
								ko00030	Pentose phosphate pathway	1/491	31/8755	0.833434	0.826408
								ko04214	Apoptosis - fly	2/491	58/8755	0.84455	0.826408
								ko00240	Pyrimidine metabolism	2/491	59/8755	0.851349	0.826408
								ko00980	Metabolism of xenobiotics by cytochrome P450	2/491	59/8755	0.851349	0.826408
								ko01040	Biosynthesis of unsaturated fatty acids	1/491	34/8755	0.860008	0.826408
								ko03320	PPAR signaling pathway	3/491	85/8755	0.86319	0.826408
								ko04814	Motor proteins	7/491	175/8755	0.867658	0.826408
								ko00710	Carbon fixation in photosynthetic organisms	1/491	35/8755	0.86789	0.826408
								ko04215	Apoptosis - multiple species	1/491	35/8755	0.86789	0.826408
								ko00051	Fructose and mannose metabolism	1/491	36/8755	0.875328	0.826408
								ko00561	Glycerolipid metabolism	2/491	63/8755	0.875917	0.826408
								ko04012	ErbB signaling pathway	3/491	88/8755	0.878353	0.826408
								ko04914	Progesterone-mediated oocyte maturation	3/491	91/8755	0.892007	0.826408
								ko04622	RIG-I-like receptor signaling pathway	2/491	67/8755	0.896696	0.826408
								ko04657	IL-17 signaling pathway	3/491	94/8755	0.904273	0.826408
								ko00260	Glycine, serine and threonine metabolism	1/491	42/8755	0.911958	0.826408
								ko04962	Vasopressin-regulated water reabsorption	1/491	42/8755	0.911958	0.826408
								ko04137	Mitophagy - animal	2/491	74/8755	0.92546	0.826408
								ko00010	Glycolysis / Gluconeogenesis	2/491	76/8755	0.932177	0.826408
								ko04917	Prolactin signaling pathway	2/491	77/8755	0.935317	0.826408
								ko03050	Proteasome	1/491	48/8755	0.937841	0.826408
								ko04721	Synaptic vesicle cycle	2/491	78/8755	0.93832	0.826408
								ko00380	Tryptophan metabolism	1/491	52/8755	0.950722	0.826408
								ko03460	Fanconi anemia pathway	1/491	52/8755	0.950722	0.826408
								ko04910	Insulin signaling pathway	4/491	136/8755	0.951515	0.826408
								ko03410	Base excision repair	1/491	53/8755	0.953502	0.826408
								ko00280	Valine, leucine and isoleucine degradation	1/491	54/8755	0.956126	0.826408
								ko00330	Arginine and proline metabolism	1/491	54/8755	0.956126	0.826408
								ko04260	Cardiac muscle contraction	2/491	86/8755	0.957998	0.826408
								ko04146	Peroxisome	2/491	87/8755	0.959987	0.826408
								ko00982	Drug metabolism - cytochrome P450	1/491	57/8755	0.963143	0.826408
								ko04114	Oocyte meiosis	3/491	117/8755	0.963621	0.826408
								ko04141	Protein processing in endoplasmic reticulum	5/491	172/8755	0.968173	0.826408
								ko04212	Longevity regulating pathway - worm	2/491	93/8755	0.970152	0.826408
								ko04722	Neurotrophin signaling pathway	3/491	122/8755	0.970777	0.826408
								ko04110	Cell cycle	4/491	151/8755	0.973382	0.826408
								ko03420	Nucleotide excision repair	1/491	64/8755	0.975463	0.826408
								ko04113	Meiosis - yeast	1/491	65/8755	0.97685	0.826408
								ko04217	Necroptosis	4/491	163/8755	0.983812	0.826408
								ko04530	Tight junction	4/491	170/8755	0.987966	0.826408
								ko04714	Thermogenesis	7/491	249/8755	0.988292	0.826408
								ko04138	Autophagy - yeast	1/491	80/8755	0.990331	0.826408
								ko03013	Nucleocytoplasmic transport	2/491	117/8755	0.991027	0.826408
								ko00983	Drug metabolism - other enzymes	1/491	82/8755	0.991395	0.826408
								ko03008	Ribosome biogenesis in eukaryotes	1/491	82/8755	0.991395	0.826408
								ko04013	MAPK signaling pathway - fly	1/491	83/8755	0.991882	0.826408
								ko03018	RNA degradation	1/491	88/8755	0.993935	0.826408
								ko03015	mRNA surveillance pathway	1/491	98/8755	0.996616	0.826408
								ko03040	Spliceosome	2/491	147/8755	0.998101	0.826408
								ko03082	ATP-dependent chromatin remodeling	1/491	110/8755	0.998321	0.826408
								ko04120	Ubiquitin mediated proteolysis	2/491	153/8755	0.998615	0.826408
								ko03010	Ribosome	8/491	346/8755	0.999237	0.826408
								ko00190	Oxidative phosphorylation	1/491	153/8755	0.999865	0.826408
								ko04740	Olfactory transduction	4/491	1374/8755	1	0.826408

## Sheet: sum
id	Description	D45	D185	D367	D549	D626	Count								significant
ko04145	Phagosome	4.74489e-06	5.67072e-05	0.00102204	6.14737e-05	7.63176e-25	5	FALSE							D45	D185	D367	D549	D626
ko04650	Natural killer cell mediated cytotoxicity	4.14332e-05	0.00113778		2.51616e-05	1.8318e-23	4	FALSE							6	13	14	13	37
ko00601	Glycosphingolipid biosynthesis - lacto and neolacto series		0.00710282	0.00387763		0.000139153	3	FALSE
ko04020	Calcium signaling pathway			3.12817e-05	1.88885e-05	8.0864e-19	3	FALSE
ko04151	PI3K-Akt signaling pathway			0.00445994	0.000942644	3.16803e-22	3	FALSE
ko04360	Axon guidance			0.000249893	0.00372686	0.0006541	3	FALSE							ko04978
ko04514	Cell adhesion molecules (CAMs)	0.00266052		0.00144514		1.13439e-08	3	FALSE							ko03010
ko04640	Hematopoietic cell lineage			0.00363624	1.78679e-05	3.34715e-25	3	FALSE
ko04666	Fc gamma R-mediated phagocytosis			0.00424591	2.18851e-05	5.09055e-15	3	FALSE
ko04672	Intestinal immune network for IgA production			0.00209753	3.72202e-08	1.79804e-22	3	FALSE
ko04064	NF-kappa B signaling pathway				0.000509117	1.14613e-17	2	FALSE
ko04072	Phospholipase D signaling pathway				0.000420344	2.00483e-14	2	FALSE
ko04610	Complement and coagulation cascades		0.00738614			1.6269e-06	2	FALSE
ko04613	Neutrophil extracellular trap formation				0.00157371	1.49603e-16	2	FALSE
ko04662	B cell receptor signaling pathway				1.15001e-07	1.14864e-22	2	FALSE
ko04664	Fc epsilon RI signaling pathway				1.75081e-05	2.22563e-19	2	FALSE
ko00052	Galactose metabolism		0.00258308				1	#REF!
ko00140	Steroid hormone biosynthesis		2.46898e-05				1	FALSE
ko00220	Arginine biosynthesis		0.00392567				1	FALSE
ko00330	Arginine and proline metabolism		0.00205097				1	FALSE
ko00500	Starch and sucrose metabolism		2.5708e-05				1	FALSE
ko00532	Glycosaminoglycan biosynthesis - chondroitin sulfate / dermatan sulfate					0.00059526	1	FALSE
ko00533	Glycosaminoglycan biosynthesis - keratan sulfate					0.00623243	1	FALSE
ko00590	Arachidonic acid metabolism	2.85185e-05					1	FALSE
ko00830	Retinol metabolism		0.000335486				1	FALSE
ko00980	Metabolism of xenobiotics by cytochrome P450			0.00458382			1	FALSE
ko00982	Drug metabolism - cytochrome P450		0.00142573				1	FALSE
ko03010	Ribosome			2.49313e-31			1	FALSE
ko04014	Ras signaling pathway					0.0063251	1	FALSE
ko04015	Rap1 signaling pathway					6.61751e-05	1	FALSE
ko04060	Cytokine-cytokine receptor interaction					9.64599e-06	1	FALSE
ko04061	Viral protein interaction with cytokine and cytokine receptor					3.72104e-06	1	FALSE
ko04062	Chemokine signaling pathway					3.68215e-06	1	FALSE
ko04216	Ferroptosis					0.000529485	1	FALSE
ko04218	Cellular senescence					0.0081878	1	FALSE
ko04261	Adrenergic signaling in cardiomyocytes			0.00163732			1	FALSE
ko04380	Osteoclast differentiation					5.57314e-05	1	FALSE
ko04510	Focal adhesion					4.81725e-10	1	FALSE
ko04512	ECM-receptor interaction					1.12116e-13	1	FALSE
ko04540	Gap junction					0.00320994	1	FALSE
ko04611	Platelet activation					0.000835648	1	FALSE
ko04612	Antigen processing and presentation	0.00126011					1	FALSE
ko04621	NOD-like receptor signaling pathway					1.0363e-06	1	FALSE
ko04670	Leukocyte transendothelial migration					0.00613476	1	FALSE
ko04713	Circadian entrainment			0.00534093			1	FALSE
ko04726	Serotonergic synapse					0.0003626	1	FALSE
ko04810	Regulation of actin cytoskeleton					4.14193e-05	1	FALSE
ko04924	Renin secretion					0.00207547	1	FALSE
ko04926	Relaxin signaling pathway					0.0084824	1	FALSE
ko04970	Salivary secretion		0.00624425				1	FALSE
ko04973	Carbohydrate digestion and absorption		2.90762e-05				1	FALSE
ko04974	Protein digestion and absorption					2.17164e-06	1	FALSE
ko04975	Fat digestion and absorption	0.00347147					1	FALSE
ko04978	Mineral absorption			0.00116538			1	FALSE
