# Supplementary material for: Uricase deficiency in rats results in a variety of metabolic disorders, addition to gouty nephropathy
Source: PLoS One. 2025 Aug 22;20(8):e0330344. doi: 10.1371/journal.pone.0330344 (PMC12373213; doi:10.1371/journal.pone.0330344)
Supplement: S4 — (ZIP) [file pone.0330344.s005.zip › Figure6-7/genes/1_kidney.xlsx]

## Sheet: Uox
Gene ID	Gene Name	GeneDescription	Pos.	Mean45	Mean185	Mean367	Mean549	Mean626	SD45	SD185	SD367	SD549	SD626	corr	corr^2	mean	SD	CV
ENSRNOG00000000201	Gsta5	glutathione S-transferase alpha 5 [Source:RGD Symbol;Acc:1593189]	8[+]85553734-85565179	1346.99	1082.25	819.446	442.068	350.41	35.4951	125.43	140.389	38.4303	71.8788	-0.978512	0.957486	808.232	397.683	0.492041
ENSRNOG00000009043	Piwil4	piwi-like RNA-mediated gene silencing 4 [Source:RGD Symbol;Acc:1311015]	8[-]13208774-13251812	0.0831157	0.224466	0.600433	0.762211	0.93779	0.0231085	0.0906989	0.049255	0.172971	0.119088	0.958179	0.918106	0.521603	0.344779	0.660998
ENSRNOG00000007142	B3gat1	beta-1,3-glucuronyltransferase 1 [Source:RGD Symbol;Acc:70880]	8[+]27777179-27804515	4.18656	3.47743	1.7216	1.14412	1.04165	0.399199	0.234627	0.396022	0.0799078	0.26807	-0.957873	0.91752	2.31427	1.34945	0.583101
ENSRNOG00000015401	Mapk4	mitogen-activated protein kinase 4 [Source:RGD Symbol;Acc:3047]	18[-]69894684-69944632	20.8309	16.8758	13.546	8.99168	6.35216	2.25703	1.89286	2.00558	2.51206	1.27799	-0.950046	0.902588	13.3193	5.67241	0.425879
ENSRNOG00000013598	Melk	maternal embryonic leucine zipper kinase [Source:RGD Symbol;Acc:1308974]	5[+]59783890-59844356	9.90779	7.88689	6.4833	3.34555	2.14606	0.952487	1.44643	0.767154	1.32633	0.516693	-0.949712	0.901952	5.95392	3.09478	0.519789
ENSRNOG00000033923	Aox2	aldehyde oxidase 2 [Source:RGD Symbol;Acc:1359668]	9[+]65177511-65265149	4.03128	3.69309	2.56431	1.68634	1.73826	0.370497	0.364177	0.527242	0.144321	0.189295	-0.945642	0.894238	2.74266	1.04778	0.382033
ENSRNOG00000027271	RGD1359290	Ribosomal_L22 domain containing protein RGD1359290 [Source:RGD Symbol;Acc:1359290]	10[+]95642640-95657977	13.8661	8.89803	142.539	195.377	285.803	7.08411	6.03545	24.4858	51.4172	5.34675	0.944925	0.892883	129.296	112.531	0.870334
ENSRNOG00000032374	Paqr9	progestin and adipoQ receptor family member 9 [Source:RGD Symbol;Acc:1311515]	8[+]103337472-103339768	45.0865	37.7673	32.103	19.0183	17.6056	5.52215	1.67163	4.63199	4.63825	3.52288	-0.943056	0.889354	30.3162	11.5745	0.381792
ENSRNOG00000058068	Obscn	obscurin, cytoskeletal calmodulin and titin-interacting RhoGEF [Source:RGD Symbol;Acc:631335]	10[-]45338009-45481008	0.0140557	0.0301267	0.0487817	0.0810473	0.094537	0.00919164	0.00654218	0.0106564	0.0100105	0.0200936	0.942904	0.889068	0.0537097	0.0329403	0.613304
ENSRNOG00000031090	RT1-CE7	RT1 class I, locus CE7 [Source:RGD Symbol;Acc:1595786]	20[-]4694472-4896970	17.7505	29.2309	61.3333	84.025	119.636	10.1219	3.52636	17.6981	19.0833	7.17566	0.936891	0.877764	62.3951	39.8237	0.638251
ENSRNOG00000038762	Defb42	defensin beta 42 [Source:RGD Symbol;Acc:1560445]	15[-]46159511-46166335	3.38654	2.76987	0.767001	0.1256	0.122177	0.61948	0.631319	0.393114	0.217545	0.211616	-0.935766	0.875658	1.43424	1.47556	1.02881
ENSRNOG00000008215	Trim47	tripartite motif-containing 47 [Source:RGD Symbol;Acc:1597317]	10[-]104654717-104659188	15.1429	17.1291	27.9208	36.0015	48.8197	5.1866	4.8375	1.32435	3.77486	2.57808	0.933639	0.871681	29.0028	13.2927	0.458325
ENSRNOG00000030712	RT1-A2	RT1 class Ia, locus A2 [Source:RGD Symbol;Acc:1595923]	20[+]5374985-5378539	70.9451	113.935	270.778	373.821	507.422	43.5416	29.6582	81.4839	94.0943	51.875	0.933054	0.87059	267.38	176.311	0.659403
ENSRNOG00000020830	LOC108348128	nesprin-4 [Source:RGD Symbol;Acc:11504732]	1[-]90951771-90957082	4.02136	5.25983	15.9813	19.7353	25.9663	1.92694	0.918552	4.23363	2.90676	4.69611	0.932085	0.868782	14.1928	9.15476	0.645027
ENSRNOG00000029651	Rdh16	retinol dehydrogenase 16 (all-trans) [Source:RGD Symbol;Acc:735050]	7[+]70980422-71072689	75.6272	74.8015	38.7469	14.6422	11.618	6.26789	20.6248	7.84201	5.89985	3.35876	-0.931907	0.86845	43.0871	30.2292	0.701583
ENSRNOG00000011907	Krt23	keratin 23 [Source:RGD Symbol;Acc:1308838]	10[-]87391623-87407634	1.28147	1.8507	3.76224	5.84619	6.61376	0.598507	0.846307	0.640254	1.02718	1.36844	0.931614	0.867905	3.87087	2.32216	0.599905
ENSRNOG00000007949	Rgn	regucalcin [Source:RGD Symbol;Acc:3560]	X[-]1833492-1848904	218.966	166.659	126.437	65.5953	36.5299	48.6664	18.5607	27.1211	32.891	16.1992	-0.931266	0.867257	122.838	73.3312	0.596977
ENSRNOG00000061998	RT1-CE9-ps1	RT1 class I, locus CE9, pseudogene 1 [Source:RGD Symbol;Acc:1594413]	20[+]5351611-5354095	0.810552	0.849681	5.46414	8.87969	10.7336	0.393775	0.0917142	1.45762	3.16961	0.834172	0.931188	0.86711	5.34754	4.41592	0.825785
ENSRNOG00000038999	RT1-A1	RT1 class Ia, locus A1 [Source:RGD Symbol;Acc:1595924]	20[+]5351605-5421098	21.8363	31.2463	77.0065	94.7133	137.165	13.591	5.6565	18.1433	23.7056	5.37046	0.930822	0.866429	72.3935	45.6424	0.630476
ENSRNOG00000027550	Mzf1	myeloid zinc finger 1 [Source:RGD Symbol;Acc:1308391]	1[+]65522118-65533212	1.5425	2.27359	3.05592	3.17888	3.96905	0.407109	0.15453	0.298429	0.297182	0.265641	0.930265	0.865392	2.80399	0.89352	0.31866
ENSRNOG00000021106	Gramd1a	GRAM domain containing 1A [Source:RGD Symbol;Acc:1311022]	1[-]89563976-89590490	15.9385	19.8503	26.5788	32.24	37.182	4.48526	1.32139	3.81642	3.35505	4.2404	0.929959	0.864824	26.3579	8.61684	0.326917
ENSRNOG00000023122	Apol11a	apolipoprotein L 11a [Source:RGD Symbol;Acc:1309798]	7[-]118836547-118840634	10.6936	13.6579	23.2828	25.3295	29.04	2.49572	3.18931	3.28157	3.02846	2.57992	0.927991	0.861167	20.4008	7.6848	0.376692
ENSRNOG00000016717	Gas2	growth arrest-specific 2 [Source:RGD Symbol;Acc:1563167]	1[+]107262659-107363788	20.4867	13.9745	11.8723	7.48247	6.7025	2.93494	1.34283	0.893306	2.27169	1.69447	-0.927472	0.860205	12.1037	5.42195	0.447958
ENSRNOG00000013663	Tmem86a	transmembrane protein 86A [Source:RGD Symbol;Acc:1305749]	1[+]103172987-103177417	56.3428	39.2244	25.4758	15.0768	14.3949	11.4927	7.37946	2.94723	3.03912	3.4363	-0.926752	0.858868	30.1029	17.3813	0.577396
ENSRNOG00000019162	Emc9	ER membrane protein complex subunit 9 [Source:RGD Symbol;Acc:1308113]	15[-]34256374-34263224	3.03717	3.69161	5.21763	6.08963	6.89118	0.915781	0.856826	0.845963	0.188073	0.216999	0.926729	0.858827	4.98545	1.60058	0.321051
ENSRNOG00000047706	RT1-CE16	RT1 class I, locus CE16 [Source:RGD Symbol;Acc:1359403]	20[-]3791407-3794027	0.890994	1.14686	5.79357	10.3231	15.749	0.689664	0.332454	1.51885	3.37006	1.43649	0.925943	0.857371	6.78071	6.0579	0.893403
ENSRNOG00000004958	Slc22a22	solute carrier family 22 (organic cation transporter), member 22 [Source:RGD Symbol;Acc:1304605]	7[-]97040507-97071968	65.363	40.9109	35.8718	15.674	3.61376	9.90248	11.587	5.21652	11.3546	1.6909	-0.925452	0.856461	32.2867	23.3312	0.722625
ENSRNOG00000029861	Gsta2	glutathione S-transferase alpha 2 [Source:RGD Symbol;Acc:2754]	8[-]85640055-85645718	695.19	542.646	531.8	288.94	228.215	100.565	70.7359	47.7847	30.3203	51.8573	-0.924488	0.854678	457.358	187.611	0.410206
ENSRNOG00000049743	NEWGENE_620381	glutathione S-transferase mu 3 [Source:RGD Symbol;Acc:11402080]	2[+]210685197-210688272	3.3054	2.92506	6.42554	9.32597	10.0751	1.48164	0.459839	1.12047	1.67608	0.304933	0.923864	0.853524	6.41142	3.21034	0.500722
ENSRNOG00000003288	Cacng5	calcium voltage-gated channel auxiliary subunit gamma 5 [Source:RGD Symbol;Acc:628805]	10[-]96123397-96131880	89.9905	88.2091	19.1224	6.35704	2.41465	22.2641	4.41512	8.96579	3.30378	2.11663	-0.923474	0.852805	41.2187	41.9271	1.01718
ENSRNOG00000036984	Slco1a1	solute carrier organic anion transporter family, member 1a1 [Source:RGD Symbol;Acc:3700]	4[-]176158640-176231344	100.873	72.4024	44.2715	16.9191	2.61411	22.6694	26.2628	11.6953	17.8203	1.47619	-0.922337	0.850706	47.416	40.185	0.847499
ENSRNOG00000059770	RT1-CE16	RT1 class I, locus CE16 [Source:RGD Symbol;Acc:1359403]	20[-]3791629-3796275	0.07541	0.0385387	1.96865	3.25616	5.43376	0.0502386	0.0243551	0.635814	1.05805	0.577806	0.922241	0.850529	2.1545	2.17332	1.00873
ENSRNOG00000012371	Car7	carbonic anhydrase 7 [Source:RGD Symbol;Acc:1306842]	19[-]636545-645937	19.5885	17.2394	10.4167	7.67918	7.54727	0.976837	1.72563	1.48361	1.95148	3.62132	-0.921974	0.850035	12.4942	5.48092	0.438677
ENSRNOG00000018752	Clcf1	cardiotrophin-like cytokine factor 1 [Source:RGD Symbol;Acc:1303171]	1[+]219468675-219472654	3.4389	3.50302	8.35248	11.7491	15.5504	1.85565	0.960126	2.93495	1.37669	1.61578	0.921527	0.849212	8.51877	5.12402	0.601497
ENSRNOG00000048951	LOC100364500	RT1 class I, locus CE11-like [Source:RGD Symbol;Acc:2320860]	20[-]2704148-2707120	6.30981	10.1787	15.6113	21.3717	30.7827	3.29413	0.653083	4.47917	4.62343	0.891874	0.921504	0.84917	16.8508	9.34318	0.554464
ENSRNOG00000017873	Sct	secretin [Source:RGD Symbol;Acc:3643]	1[-]214264754-214265668	0.391867	0.370823	1.69608	2.59954	3.92159	0.264132	0.0522571	0.679837	0.429894	0.606295	0.920848	0.847961	1.79598	1.4566	0.811035
ENSRNOG00000031391	Ceacam16	carcinoembryonic antigen-related cell adhesion molecule 16 [Source:RGD Symbol;Acc:1306386]	1[-]80773819-80783898	0.0336353	0.0652607	0.252015	0.400631	0.403177	0.0582581	0.0611033	0.114581	0.0280425	0.0736917	0.920712	0.847711	0.230944	0.17501	0.757802
ENSRNOG00000031211	Acsm5	acyl-CoA synthetase medium-chain family member 5 [Source:RGD Symbol;Acc:1309578]	1[+]189233141-189272172	2.52112	3.09885	11.6471	12.8606	18.8873	1.23076	0.478415	1.8954	2.80314	3.41469	0.919629	0.845718	9.80301	6.70526	0.684
ENSRNOG00000024825	Fam163a	family with sequence similarity 163, member A [Source:RGD Symbol;Acc:1565760]	13[-]73741679-73819896	0.510896	0.29851	0.089686	0.0362257	0.0419333	0.0507024	0.0763242	0.0427258	0.036735	0.0386403	-0.91962	0.845701	0.19545	0.195819	1.00188
ENSRNOG00000052634	Lsmem2	leucine-rich single-pass membrane protein 2 [Source:RGD Symbol;Acc:1589957]	8[-]116348751-116349896	2.04102	1.99148	4.4613	7.27052	10.5227	1.28984	0.758344	1.29417	0.442096	0.769106	0.919325	0.845159	5.2574	3.48121	0.662155
ENSRNOG00000039357	Fam129c	family with sequence similarity 129, member C [Source:RGD Symbol;Acc:1566103]	16[+]20027348-20038716	0.124394	0.138555	0.372993	0.401511	0.563926	0.0647051	0.0632812	0.0243697	0.0134066	0.0940342	0.918444	0.843539	0.320276	0.18048	0.563514
ENSRNOG00000014705	Rbm20	RNA binding motif protein 20 [Source:RGD Symbol;Acc:1307427]	1[+]274391932-274589816	0.749212	1.01394	1.70897	2.41266	2.53617	0.275914	0.171405	0.554892	0.470001	0.177615	0.918423	0.843501	1.68419	0.80505	0.478004
ENSRNOG00000020440	Fads2	fatty acid desaturase 2 [Source:RGD Symbol;Acc:68339]	1[-]226114413-226152524	106.585	78.2996	57.7294	37.0428	45.5266	10.2078	3.47525	9.88156	8.02451	10.3955	-0.918384	0.84343	65.0367	26.9025	0.413651
ENSRNOG00000036918	Etfbkmt	electron transfer flavoprotein beta subunit lysine methyltransferase [Source:RGD Symbol;Acc:735147]	4[+]183656013-183665754	8.10533	7.13977	15.3039	17.9359	23.9483	2.66171	0.976695	0.6059	2.09074	2.80285	0.917477	0.841764	14.4866	6.71683	0.463657
ENSRNOG00000020560	Dmbt1	deleted in malignant brain tumors 1 [Source:RGD Symbol;Acc:61984]	1[+]201620642-201632211	12.1355	18.6249	37.883	46.9955	62.8442	10.5212	4.22777	1.32227	9.59517	12.4797	0.917436	0.841689	35.6966	20.5361	0.575297
ENSRNOG00000009263	Ifi27	interferon, alpha-inducible protein 27 [Source:RGD Symbol;Acc:69404]	6[+]127327959-127334428	79.3323	102.653	316.934	479.861	797.142	75.2799	74.3182	93.0587	90.5732	49.9196	0.916685	0.840312	355.184	282.551	0.795505
ENSRNOG00000001351	Trafd1	TRAF type zinc finger domain containing 1 [Source:RGD Symbol;Acc:620171]	12[+]40695520-40709462	24.997	27.2385	44.8687	57.007	75.2177	12.1948	3.8532	10.0296	4.87688	2.36493	0.916268	0.839546	45.8658	20.5191	0.447373
ENSRNOG00000049277	Syne4l1	spectrin repeat containing, nuclear envelope family member 4-like 1 [Source:RGD Symbol;Acc:1304580]	1[+]88772904-88776999	3.99985	4.976	17.6218	19.5338	26.7978	1.90637	0.727057	4.84507	2.30163	5.4946	0.915653	0.838421	14.5859	9.59159	0.657595
ENSRNOG00000038066	Fam155b	family with sequence similarity 155, member B [Source:RGD Symbol;Acc:1584125]	X[+]69580015-69605032	1.04817	1.59871	2.21933	2.49375	3.85889	0.133052	0.131105	0.104364	0.445591	0.237198	0.915261	0.837702	2.24377	1.00545	0.448106
ENSRNOG00000025059	Nxph4	neurexophilin 4 [Source:RGD Symbol;Acc:628723]	7[-]70833663-70842405	7.03701	6.22496	4.96502	2.82312	2.23218	1.37341	1.03907	0.558485	0.594497	0.978525	-0.914576	0.83645	4.65646	2.09693	0.450327
ENSRNOG00000005826	RGD1562420	similar to hypothetical protein [Source:RGD Symbol;Acc:1562420]	6[+]146394456-146395025	0.625167	0.160406	17.4351	20.2234	30.5447	0.271173	0.114108	5.19292	7.93593	2.10314	0.914348	0.836032	13.7978	12.7401	0.923344
ENSRNOG00000008364	Cat	catalase [Source:RGD Symbol;Acc:2279]	3[-]93379874-93412058	679.202	688.949	566.496	387.823	393.563	5.06186	41.6973	70.5713	48.2153	63.3148	-0.914329	0.835997	543.207	143.079	0.263397
ENSRNOG00000049446	LOC100366030	rCG37858-like [Source:RGD Symbol;Acc:2324613]	14[-]6101457-6148925	0.799912	0.359656	3.64264	4.17872	5.45766	0.090995	0.315644	0.393304	0.91984	0.970854	0.913668	0.834789	2.88772	2.11924	0.733879
ENSRNOG00000000479	Kifc1	kinesin family member C1 [Source:RGD Symbol;Acc:1359118]	20[+]5509059-5526175	16.2461	14.982	11.0106	5.01009	5.27337	4.29353	1.70554	1.66509	1.08256	0.443605	-0.913342	0.834194	10.5045	5.23342	0.49821
ENSRNOG00000027376	Il17rc	interleukin 17 receptor C [Source:RGD Symbol;Acc:1306392]	4[+]145427367-145439843	8.59064	9.89549	17.0232	18.8418	22.3508	2.5764	1.62726	3.13752	3.09462	1.67284	0.912447	0.832559	15.3404	5.86357	0.382231
ENSRNOG00000011861	Aadat	aminoadipate aminotransferase [Source:RGD Symbol;Acc:2948]	16[-]32832061-32868702	1388.11	1190.67	444.454	400.643	339.857	215.605	112.82	120.741	149.955	118.685	-0.910534	0.829073	752.745	476.264	0.632703
ENSRNOG00000042628	RGD1561145	similar to novel protein [Source:RGD Symbol;Acc:1561145]	16[+]9023387-9054664	0.653077	1.2745	1.67923	3.80053	4.44526	0.340863	0.262289	0.576031	0.966556	0.71375	0.909943	0.827997	2.37052	1.62251	0.684453
ENSRNOG00000055259	Phldb3	pleckstrin homology-like domain, family B, member 3 [Source:RGD Symbol;Acc:1561121]	1[+]81474553-81492631	5.55964	7.43713	10.58	12.2465	14.6294	1.95349	1.03332	0.658467	2.407	1.94775	0.909858	0.827841	10.0905	3.6741	0.364113
ENSRNOG00000019873	Eml3	echinoderm microtubule associated protein like 3 [Source:RGD Symbol;Acc:7630023]	1[+]225129097-225140428	8.22948	10.4553	15.7338	18.2157	25.9611	3.19774	1.45922	3.00509	2.38592	1.55493	0.909674	0.827507	15.7191	6.78122	0.4314
ENSRNOG00000036667	Hexdc	hexosaminidase D [Source:RGD Symbol;Acc:2302323]	10[+]110406450-110425042	20.7583	20.8512	39.667	40.8737	54.6127	7.71708	1.40528	5.61051	2.24368	1.08948	0.909567	0.827312	35.3526	13.9603	0.394887
ENSRNOG00000006551	Dcaf15	DDB1 and CUL4 associated factor 15 [Source:RGD Symbol;Acc:1304881]	19[-]25212661-25220010	11.1217	13.1479	19.005	19.092	23.4333	2.1424	1.05078	1.93223	2.60249	1.13873	0.90946	0.827117	17.16	4.87078	0.283845
ENSRNOG00000000470	Vps52	VPS52 GARP complex subunit [Source:RGD Symbol;Acc:3618]	20[-]5432004-5441706	26.8668	29.1844	57.9839	53.9871	69.1562	7.28057	0.864073	4.23514	3.00697	1.96887	0.909341	0.826902	47.4357	17.5574	0.370131
ENSRNOG00000026577	Cpne4	copine 4 [Source:RGD Symbol;Acc:1308844]	8[+]113105814-113586418	1.33619	0.808847	0.105418	0.109788	0.024191	0.287652	0.0715222	0.059979	0.0772137	0.00935556	-0.909108	0.826478	0.476887	0.546015	1.14496
ENSRNOG00000003198	RGD1305733	similar to RIKEN cDNA 2900011O08 [Source:RGD Symbol;Acc:1305733]	10[+]3411380-3570688	5.537	4.44646	4.18824	2.3268	2.46161	0.339752	0.253533	0.414499	0.34779	1.02088	-0.908923	0.826141	3.79202	1.35411	0.357094
ENSRNOG00000025948	RGD1311892	similar to hypothetical protein FLJ10901 [Source:RGD Symbol;Acc:1311892]	13[-]53088439-53108713	6.12224	8.86466	12.9905	14.2088	16.2411	1.67609	1.44651	2.17877	2.62262	1.22567	0.908664	0.82567	11.6854	4.13391	0.353766
ENSRNOG00000006108	Gngt2	G protein subunit gamma transducin 2 [Source:RGD Symbol;Acc:1591007]	10[+]83655460-83658589	5.59326	6.82067	9.36631	16.0706	22.8283	2.38891	1.02103	2.96988	1.46848	0.864454	0.908164	0.824762	12.1358	6.87936	0.566864
ENSRNOG00000014461	Galns	galactosamine (N-acetyl)-6-sulfatase [Source:RGD Symbol;Acc:1565391]	19[-]55389462-55423150	1.67101	1.86861	3.89506	4.6581	5.87469	0.560282	0.0515442	0.976211	1.31025	0.298239	0.907933	0.824343	3.59349	1.80176	0.501394
ENSRNOG00000030126	Clk3	CDC-like kinase 3 [Source:RGD Symbol;Acc:621259]	8[-]62528225-62542622	35.2489	41.3899	54.2959	53.4886	60.6162	4.19695	1.56735	1.1518	6.89535	1.28107	0.907869	0.824227	49.0079	10.1121	0.206337
ENSRNOG00000030387	Kng1	kininogen 1 [Source:RGD Symbol;Acc:1359376]	11[-]81421676-81444621	0.782415	0.601866	5.91807	11.4142	14.0792	0.37548	0.337489	3.78676	0.726471	4.25948	0.907239	0.823083	6.55915	6.06342	0.924422
ENSRNOG00000028025	Aknad1	AKNA domain containing 1 [Source:RGD Symbol;Acc:1583957]	2[+]211546560-211585332	0.838006	0.674008	0.377229	0.215614	0.15092	0.0985752	0.291564	0.0687607	0.0484403	0.0553246	-0.906881	0.822434	0.451155	0.300111	0.665205
ENSRNOG00000018812	Rpp25	ribonuclease P/MRP 25 subunit [Source:RGD Symbol;Acc:1305290]	8[+]62283336-62284716	22.3873	20.4955	10.7614	7.49438	7.39903	3.71042	4.70942	1.5499	1.69515	1.65997	-0.906595	0.821915	13.7075	7.13862	0.520781
ENSRNOG00000010359	Bik	BCL2-interacting killer [Source:RGD Symbol;Acc:621547]	7[+]124391432-124410447	0.636262	0.670275	2.07805	3.07221	4.38626	0.628462	0.0971665	0.860435	0.8832	0.336546	0.905464	0.819865	2.16861	1.58302	0.72997
ENSRNOG00000025088	Tmc3	transmembrane channel-like 3 [Source:RGD Symbol;Acc:1308063]	1[+]145715969-145760623	11.8808	7.82099	8.38565	4.68123	3.85328	0.725381	0.601448	1.48464	1.04682	0.976493	-0.905083	0.819175	7.32439	3.09134	0.422061
ENSRNOG00000020702	Cyb561a3	cytochrome b561 family, member A3 [Source:RGD Symbol;Acc:1304670]	1[+]226634009-226642243	9.33469	9.87396	15.673	17.4765	20.6735	2.14352	0.900315	1.49992	1.95562	3.47813	0.904167	0.817518	14.6063	4.90094	0.335535
ENSRNOG00000031420	Hyal2	hyaluronoglucosaminidase 2 [Source:RGD Symbol;Acc:620321]	8[+]116324040-116328978	33.5553	43.8699	55.3263	64.1555	77.6385	8.96199	2.77909	2.11069	10.6733	11.2809	0.904002	0.81722	54.9091	17.3366	0.315732
ENSRNOG00000017893	Baiap3	BAI1-associated protein 3 [Source:RGD Symbol;Acc:10059729]	10[-]14599197-14613878	1.18828	2.13469	2.8238	3.20385	4.55085	0.565356	0.337428	0.4567	0.568166	0.4458	0.90381	0.816872	2.7803	1.22852	0.441866
ENSRNOG00000048140	Rn50_20_0048.4	-	20[+]2623225-2637766	4.00244	6.15454	10.8743	15.6783	25.0312	2.7904	2.30581	3.37192	1.94509	3.20542	0.903643	0.816571	12.3482	8.12169	0.657725
ENSRNOG00000015632	Taf1c	TATA-box binding protein associated factor, RNA polymerase 1 subunit C [Source:RGD Symbol;Acc:1305658]	19[-]52246068-52252587	4.21453	5.5328	7.70509	8.16769	10.7966	1.31354	0.253035	1.40698	0.611344	1.11259	0.902656	0.814787	7.28334	2.50878	0.344455
ENSRNOG00000000490	Rps10	ribosomal protein S10 [Source:RGD Symbol;Acc:621024]	20[-]7215774-7219548	258.246	307.449	529.995	512.236	638.689	71.6809	14.8403	27.6333	76.3327	63.0584	0.902595	0.814678	449.323	156.009	0.347209
ENSRNOG00000019687	Art2b	ADP-ribosyltransferase 2b [Source:RGD Symbol;Acc:3521]	1[-]166667169-166677026	0.338459	0.401022	0.728787	1.42409	2.23244	0.150922	0.0882985	0.139916	0.197124	0.325024	0.902315	0.814173	1.02496	0.759987	0.74148
ENSRNOG00000022615	Tp53i13	tumor protein p53 inducible protein 13 [Source:RGD Symbol;Acc:1559818]	10[+]62650719-62655362	5.99405	8.23665	12.6837	14.8006	19.4099	3.07433	1.84457	2.48509	2.31865	2.3763	0.902295	0.814136	12.225	5.34323	0.437075
ENSRNOG00000003509	Olr1588	olfactory receptor 1588 [Source:RGD Symbol;Acc:1333597]	13[+]92146586-92147539	0.859571	0.691347	0	0	0.0343893	0.0962546	0.0628989	0	0	0.0583567	-0.902177	0.813924	0.317061	0.394548	1.24439
ENSRNOG00000015997	Ccdc106	coiled-coil domain containing 106 [Source:RGD Symbol;Acc:1566222]	1[-]72331491-72335855	1.43733	2.22666	2.40841	4.17217	5.96294	0.613465	0.299458	0.301194	0.681596	0.311015	0.901864	0.813359	3.2415	1.73185	0.534273
ENSRNOG00000017093	Pxdc1	PX domain containing 1 [Source:RGD Symbol;Acc:1311307]	17[+]30965942-30994410	7.73031	10.22	18.1758	19.0808	26.6119	2.65144	2.32237	2.28623	4.48931	2.85474	0.901612	0.812904	16.3637	7.44419	0.45492
ENSRNOG00000007262	Ccdc134	coiled-coil domain containing 134 [Source:RGD Symbol;Acc:1559657]	7[+]123364312-123376221	4.43815	4.47794	6.96049	7.68322	10.1959	1.20687	0.543247	0.722525	1.00799	0.551075	0.901286	0.812317	6.75114	2.34637	0.347551
ENSRNOG00000008915	Prima1	proline rich membrane anchor 1 [Source:RGD Symbol;Acc:1583978]	6[-]127075954-127127413	41.0033	36.1433	28.9854	9.09812	5.90634	12.5804	8.49667	3.42142	2.92603	3.18443	-0.900868	0.811563	24.2273	15.932	0.657604
ENSRNOG00000031041	Rps4y2	ribosomal protein S4, Y-linked 2 [Source:RGD Symbol;Acc:1590988]	4[+]182745448-182746381	7.5494	9.02732	20.5946	22.4614	26.0519	3.00044	2.4855	4.77543	3.08054	4.31975	0.89969	0.809442	17.1369	8.30093	0.484388
ENSRNOG00000014739	Wfdc2	WAP four-disulfide core domain 2 [Source:RGD Symbol;Acc:628757]	3[+]161018511-161024209	81.4051	113.029	202.012	203.211	270.081	36.1323	14.0364	23.0065	42.3285	33.4345	0.899542	0.809175	173.948	75.2923	0.432845
ENSRNOG00000015036	Ctgf	connective tissue growth factor [Source:RGD Symbol;Acc:621392]	1[-]21851660-21854773	38.7457	60.6829	84.7123	159.59	211.215	18.1274	11.6293	27.2652	54.1845	7.05989	0.899504	0.809108	110.989	71.1782	0.641308
ENSRNOG00000055562	Dkc1	dyskerin pseudouridine synthase 1 [Source:RGD Symbol;Acc:621780]	X[-]155844857-155862475	46.0176	62.9192	83.7029	87.5591	93.3434	12.9684	7.77807	7.44702	3.64065	8.56787	0.898909	0.808037	74.7084	19.6541	0.263077
ENSRNOG00000039504	LOC360919	similar to alpha-fetoprotein [Source:RGD Symbol;Acc:1561929]	14[-]19028810-19072677	46.7009	44.8921	26.4092	20.8065	16.6107	9.81338	6.52917	4.93373	4.18396	4.89067	-0.898645	0.807563	31.0839	13.9487	0.448744
ENSRNOG00000028015	Pf4	platelet factor 4 [Source:RGD Symbol;Acc:3305]	14[-]18848549-18849258	7.42995	6.77714	22.4977	33.139	39.3548	5.9194	1.59979	6.16663	10.9548	5.99455	0.898597	0.807477	21.8397	14.8116	0.678195
ENSRNOG00000014065	Zfp653	zinc finger protein 653 [Source:RGD Symbol;Acc:1308754]	8[-]23066576-23084879	4.5186	6.07372	6.95344	7.68639	9.10279	1.38661	0.412187	0.775728	0.523387	0.431638	0.898054	0.806501	6.86699	1.7274	0.251552
ENSRNOG00000009440	Gucy1b2	guanylate cyclase 1 soluble subunit beta 2 [Source:RGD Symbol;Acc:2770]	15[-]45479658-45550285	28.3405	19.0962	17.9308	8.81899	4.09252	7.01522	4.47416	2.3697	3.57453	2.36869	-0.897971	0.806352	15.6558	9.49272	0.606338
ENSRNOG00000001092	Kl	Klotho [Source:RGD Symbol;Acc:620396]	12[+]943006-987551	84.8963	56.6205	42.8214	28.3879	31.484	9.55261	10.1767	8.57386	6.64638	8.20954	-0.897908	0.806238	48.842	22.5338	0.461361
ENSRNOG00000047225	Tma7	translation machinery associated 7 homolog [Source:RGD Symbol;Acc:1584795]	8[-]117815725-117820413	71.903	66.4784	111.366	124.757	145.936	14.124	16.6486	7.33086	16.654	11.8052	0.897869	0.806168	104.088	33.7424	0.324171
ENSRNOG00000007666	Cacnb4	calcium voltage-gated channel auxiliary subunit beta 4 [Source:RGD Symbol;Acc:68385]	3[-]37955069-38090526	3.8068	2.15231	0.677211	0.465647	0.487346	0.146445	0.793563	0.274457	0.0514377	0.18005	-0.897813	0.806069	1.51786	1.39068	0.916209
ENSRNOG00000000368	Grik2	glutamate ionotropic receptor kainate type subunit 2 [Source:RGD Symbol;Acc:2733]	20[-]53789760-54517709	0.195777	0.120914	2.62972	4.26694	5.13964	0.0868944	0.026396	1.27005	1.94257	0.620482	0.897744	0.805945	2.4706	2.31107	0.935432
ENSRNOG00000047191	Myo1h	myosin 1H [Source:MGI Symbol;Acc:MGI:1914674]	12[-]48011100-48048540	3.47908	2.73647	1.91845	1.33063	1.49716	0.766347	0.108916	0.16195	0.400938	0.187215	-0.897409	0.805343	2.19236	0.902386	0.411605
ENSRNOG00000017914	Prkcdbp	protein kinase C, delta binding protein [Source:RGD Symbol;Acc:628755]	1[-]170317113-170318935	21.7935	22.7537	39.7629	54.4745	63.9138	8.31549	8.59535	9.79104	9.3727	8.81193	0.897112	0.804809	40.5397	18.9651	0.467816
ENSRNOG00000026112	Tmem202	transmembrane protein 202 [Source:RGD Symbol;Acc:1585107]	8[-]64299646-64305330	0.156734	0.137534	0.656061	0.75967	0.920698	0.0542876	0.0660722	0.191707	0.0435833	0.253958	0.89702	0.804645	0.526139	0.355027	0.674778
ENSRNOG00000000506	Tead3	TEA domain transcription factor 3 [Source:RGD Symbol;Acc:1311583]	20[-]7908226-7930929	7.53753	9.4767	12.5898	14.2032	18.2696	2.66981	0.555622	1.79414	1.4416	2.35065	0.896294	0.803342	12.4154	4.1944	0.33784
ENSRNOG00000056765	Rpl10	ribosomal protein L10 [Source:RGD Symbol;Acc:621178]	X[-]156438251-156440461	415.225	473.723	697.169	818.564	1082.39	152.136	56.6304	52.5233	186.137	70.3169	0.89609	0.802977	697.415	269.267	0.386093
ENSRNOG00000010880	Gpr27	G protein-coupled receptor 27 [Source:RGD Symbol;Acc:71067]	4[+]132137793-132138926	0.515043	0.381973	2.45924	3.29666	4.60219	0.542628	0.196354	1.36863	0.795739	0.465505	0.896054	0.802913	2.25102	1.80529	0.801988
ENSRNOG00000000975	Mcoln1	mucolipin 1 [Source:RGD Symbol;Acc:1308953]	12[+]2054680-2068682	94.8406	91.9053	76.4204	55.6324	58.1721	7.53545	4.12349	7.93093	14.8687	3.27696	-0.895416	0.80177	75.3942	18.4272	0.244412
ENSRNOG00000042714	RGD1559459	similar to Expressed sequence AI788959 [Source:RGD Symbol;Acc:1559459]	14[+]22937421-22952822	0.169824	0.345483	1.15795	1.04326	1.89838	0.047462	0.0947791	0.108288	0.07759	0.394584	0.895135	0.801267	0.92298	0.66197	0.71721
ENSRNOG00000033776	LOC100359668	ferritin light chain 2 [Source:RGD Symbol;Acc:2325062]	6[-]76652206-76652757	151.044	128.637	109.244	70.1637	65.1127	7.44188	22.2198	17.9274	31.1512	8.56833	-0.894963	0.800958	104.84	38.1091	0.363496
ENSRNOG00000031506	Ftl1	ferritin light chain 1 [Source:RGD Symbol;Acc:61813]	5[+]152325871-152326778	315.793	262.596	261.368	126.836	128.309	3.46034	29.7734	53.775	34.9393	16.5117	-0.894778	0.800627	218.98	84.4808	0.385792
ENSRNOG00000001325	Il3ra	interleukin 3 receptor subunit alpha [Source:RGD Symbol;Acc:628728]	12[-]18534767-18540166	11.2891	14.8635	28.6163	28.8571	40.5314	5.456	0.56537	7.20883	5.16909	2.70333	0.894485	0.800103	24.8315	11.6848	0.470565
ENSRNOG00000021493	Prdm9	PR/SET domain 9 [Source:RGD Symbol;Acc:1305247]	1[-]57533577-57555048	3.61766	3.34235	2.87678	2.11251	1.88043	0.29949	0.057523	0.521294	0.554648	0.327457	-0.89432	0.799809	2.76595	0.774706	0.280087
ENSRNOG00000021390	Meis3	Meis homeobox 3 [Source:RGD Symbol;Acc:1308532]	1[+]78068931-78079862	3.7775	5.28189	6.61076	9.17879	11.5816	1.65036	0.753435	1.22517	1.90848	1.58678	0.894239	0.799663	7.28611	3.14365	0.431458
ENSRNOG00000025179	AABR07045322.1	-	20[+]43142648-43143257	47.394	51.2714	85.5714	92.6954	118.365	19.1479	9.18343	13.0934	14.0951	7.23202	0.893702	0.798703	79.0593	29.7503	0.376303
ENSRNOG00000057601	AABR07044080.2	-	19[+]56443632-56443869	2.05638	1.83695	10.0358	14.2186	16.8186	1.38307	0.460691	4.23976	4.28087	3.97264	0.893299	0.797982	8.99327	6.94518	0.772264
ENSRNOG00000023226	S100a10	S100 calcium binding protein A10 [Source:RGD Symbol;Acc:628655]	2[+]193892589-193901236	109.392	91.4696	197.998	343.828	420.786	43.8699	43.0011	66.9422	75.2677	60.6641	0.893016	0.797478	232.695	143.289	0.615779
ENSRNOG00000061941	Rn60_14_0076.1	-	14[+]7505914-7509552	13.243	11.052	19.7604	27.314	35.4666	4.6881	1.91764	4.22863	3.95906	2.29563	0.892873	0.797222	21.3672	9.84305	0.460662
ENSRNOG00000006741	Podnl1	podocan-like 1 [Source:RGD Symbol;Acc:1307753]	19[+]25239674-25246525	0.228779	0.432025	0.397259	1.15451	1.41848	0.101168	0.170923	0.125724	0.0902333	0.214929	0.892831	0.797147	0.72621	0.502407	0.691821
ENSRNOG00000019838	Gmfg	glia maturation factor, gamma [Source:RGD Symbol;Acc:620506]	1[-]85312528-85317968	25.8947	31.4675	33.4391	55.0634	60.5292	2.53003	4.9126	3.81286	9.96026	6.18068	0.892553	0.79665	41.2788	15.1891	0.367964
ENSRNOG00000003537	Spta1	spectrin, alpha, erythrocytic 1 [Source:RGD Symbol;Acc:1305194]	13[+]92264231-92340083	7.07935	4.77934	0.255609	0.272441	0.449086	1.04234	1.36804	0.108658	0.161922	0.0466482	-0.892171	0.795969	2.56717	3.01239	1.17343
ENSRNOG00000016255	Podxl2	podocalyxin-like 2 [Source:RGD Symbol;Acc:1305815]	4[-]120785495-120817377	2.43215	3.8866	4.25473	5.09088	6.91352	0.563299	0.793536	0.475058	0.717082	0.472441	0.891646	0.795032	4.51558	1.61414	0.357462
ENSRNOG00000023296	Wtip	Wilms tumor 1 interacting protein [Source:RGD Symbol;Acc:1306411]	1[-]89967031-90000386	5.21492	8.10728	10.2719	10.4892	12.8334	2.08521	0.560808	0.658448	1.257	0.945612	0.891335	0.794478	9.38334	2.85229	0.303974
ENSRNOG00000012375	Inpp1	inositol polyphosphate-1-phosphatase [Source:RGD Symbol;Acc:1306071]	9[+]53546018-53574690	9.83226	9.78382	16.1654	19.3374	24.8177	2.87526	2.363	1.61	4.07883	2.74302	0.890532	0.793048	15.9873	6.42541	0.401906
ENSRNOG00000020383	Dapk3	death-associated protein kinase 3 [Source:RGD Symbol;Acc:621766]	7[-]11392437-11400805	29.3457	36.0595	54.6069	54.6313	60.9152	8.44343	4.46799	2.9708	7.62334	4.13496	0.89043	0.792866	47.1117	13.5586	0.287798
ENSRNOG00000050243	Akr1c12l1	aldo-keto reductase family 1, member C12-like 1 [Source:RGD Symbol;Acc:1559604]	17[+]69588085-69599142	298.914	255.182	220.387	130.5	61.5601	54.9996	54.0079	28.3735	46.459	40.614	-0.890297	0.792628	193.309	97.1595	0.502614
ENSRNOG00000003330	Acsf2	acyl-CoA synthetase family member 2 [Source:RGD Symbol;Acc:1562656]	10[-]82284720-82326771	43.5375	36.7086	35.3102	19.2132	19.4867	5.47601	5.69077	5.77688	4.08845	1.92647	-0.890185	0.79243	30.8513	10.9268	0.354176
ENSRNOG00000000459	Psmb9	proteasome subunit beta 9 [Source:RGD Symbol;Acc:3427]	20[-]3973420-3978845	26.3432	41.9959	58.4296	80.0099	118.329	15.2291	13.1807	21.0813	16.3768	1.22667	0.890087	0.792255	65.0215	35.504	0.546035
ENSRNOG00000013808	Ces2g	carboxylesterase 2G [Source:RGD Symbol;Acc:1308358]	19[+]37025375-37034285	44.411	27.3224	16.8201	9.61687	14.5549	7.24792	2.39696	1.85492	2.4408	2.11935	-0.890032	0.792156	22.5451	13.1975	0.585382
ENSRNOG00000019851	Cox6a2	cytochrome c oxidase subunit 6A2 [Source:RGD Symbol;Acc:2385]	1[-]199624037-199624783	0.628232	0.665685	1.45476	3.16373	3.35785	0.111283	0.384582	0.56907	0.927958	0.620212	0.889897	0.791916	1.85405	1.32591	0.715144
ENSRNOG00000042499	LOC100364435	thymosin, beta 10-like [Source:RGD Symbol;Acc:2321025]	4[-]100882216-100883275	346.965	355.073	685.148	1017.05	1374.77	204.668	107.453	255.554	193.712	178.322	0.889828	0.791793	755.8	441.458	0.584094
ENSRNOG00000059066	Rn50_20_0026.4	-	20[-]2584557-2609007	0.0769517	0.137919	0.420294	0.863456	1.18046	0.0606429	0.102493	0.251081	0.280708	0.295528	0.889739	0.791635	0.535817	0.478252	0.892566
ENSRNOG00000046031	LOC103689996	antigen peptide transporter 2 [Source:RGD Symbol;Acc:9419934]	20[-]5198258-5212624	7.61681	10.3025	13.9745	21.0931	31.6885	2.7402	1.5998	4.19596	5.48685	0.852823	0.888892	0.790129	16.9351	9.41364	0.555866
ENSRNOG00000020881	Frmd8	FERM domain containing 8 [Source:RGD Symbol;Acc:1310323]	1[-]221213312-221233962	18.6169	22.4857	32.1634	32.9521	41.1592	5.74129	1.15077	3.82635	6.16411	0.243727	0.888827	0.790013	29.4754	9.03062	0.306378
ENSRNOG00000010081	Tmem144	transmembrane protein 144 [Source:RGD Symbol;Acc:1565845]	2[-]178585592-178616719	29.2586	16.6509	12.5394	8.59656	9.54218	2.48665	2.61532	1.45037	2.31493	1.50003	-0.888738	0.789855	15.3175	7.98478	0.521284
ENSRNOG00000009715	Me1	malic enzyme 1 [Source:RGD Symbol;Acc:3074]	8[-]94256839-94368834	110.586	79.1579	42.6627	28.1211	34.6597	22.6609	21.1777	2.33231	1.93043	7.37074	-0.888221	0.788937	59.0376	34.5295	0.584874
ENSRNOG00000016387	Rpl34	ribosomal protein L34 [Source:RGD Symbol;Acc:1309402]	2[-]235850334-235852708	292.966	305.892	468.742	487.079	615.746	64.22	13.5739	30.141	88.339	60.5683	0.888142	0.788796	434.085	134.55	0.309963
ENSRNOG00000019357	Tax1bp3	Tax1 binding protein 3 [Source:RGD Symbol;Acc:1308924]	10[+]59743544-59748062	45.8407	66.7079	75.8223	108.701	135.322	24.01	10.503	5.83492	22.9352	13.067	0.888061	0.788652	86.4786	35.7983	0.413955
ENSRNOG00000027733	Lair1	leukocyte-associated immunoglobulin-like receptor 1 [Source:RGD Symbol;Acc:1560048]	1[+]73837944-73868695	0.351264	0.345648	0.661593	1.54461	2.33483	0.154659	0.275326	0.125816	0.368834	0.231925	0.887611	0.787853	1.04759	0.832491	0.794673
ENSRNOG00000026958	LOC500077	similar to RIKEN cDNA 3110062M04 [Source:RGD Symbol;Acc:1563238]	4[-]62391770-62396035	1.89875	2.93134	3.84224	4.37483	5.44715	1.08484	0.886399	0.350546	0.626057	0.0809948	0.887308	0.787315	3.69886	1.39023	0.375854
ENSRNOG00000008775	Lrguk	leucine-rich repeats and guanylate kinase domain containing [Source:RGD Symbol;Acc:1308226]	4[+]61420009-61544446	0.0413043	0.140261	0.541746	1.12948	1.55622	0.0378916	0.226174	0.148355	0.48997	0.426714	0.887208	0.787138	0.681801	0.657806	0.964806
ENSRNOG00000014179	Rps2	ribosomal protein S2 [Source:RGD Symbol;Acc:619887]	10[+]14088319-14089979	644.14	805.92	1095.73	1140.36	1462.69	201.065	59.949	85.5724	221.074	90.635	0.887048	0.786855	1029.77	319.074	0.30985
ENSRNOG00000050735	Cd99	CD99 molecule [Source:RGD Symbol;Acc:1594332]	20[-]56192390-56197025	91.6071	94.5619	172.711	211.673	273.174	44.3398	17.4288	42.806	45.9363	26.5651	0.887023	0.786809	168.745	78.5985	0.465781
ENSRNOG00000017147	Trim6	tripartite motif containing 6 [Source:RGD Symbol;Acc:1310896]	1[+]169410115-169423283	0.0922303	0.150806	0.444081	0.950078	1.50198	0.0431708	0.182926	0.157478	0.443915	0.102619	0.886906	0.786602	0.627836	0.58456	0.931071
ENSRNOG00000052604	LOC100361907	complement factor H-related protein B [Source:RGD Symbol;Acc:2319172]	13[-]56730397-56763981	2.29478	1.81765	0.0952763	0.114156	0.0723883	0.638831	0.356236	0.128575	0.0893281	0.12538	-0.886523	0.785924	0.87885	1.04733	1.1917
ENSRNOG00000001159	Tff3	trefoil factor 3 [Source:RGD Symbol;Acc:3847]	20[-]9850803-9855481	1185.68	1058.91	449.777	197.203	126.356	527.979	160.367	95.8633	110.837	22.4058	-0.886056	0.785095	603.586	502.923	0.833225
ENSRNOG00000001861	Ydjc	YdjC homolog (bacterial) [Source:RGD Symbol;Acc:1359227]	11[-]88090921-88093516	1.27654	1.4398	2.221	3.60696	3.91073	0.592662	0.354812	0.415498	1.02209	0.438002	0.886018	0.785027	2.49101	1.23964	0.497648
ENSRNOG00000060202	Klra5	killer cell lectin-like receptor, subfamily A, member 5 [Source:RGD Symbol;Acc:735134]	4[-]162672073-162680757	0.148011	0.10475	0.34106	0.982604	1.47408	0.137601	0.181433	0.109279	0.296912	0.0293719	0.885951	0.784908	0.610102	0.572287	0.938019
ENSRNOG00000012278	Fgf10	fibroblast growth factor 10 [Source:RGD Symbol;Acc:2606]	2[+]51672722-51750369	0.734218	1.17677	2.27574	2.07355	3.04153	0.326787	0.139546	0.305319	0.509811	0.310101	0.885823	0.784682	1.86036	0.894311	0.480718
ENSRNOG00000011136	Osr2	odd-skipped related transciption factor 2 [Source:RGD Symbol;Acc:1305812]	7[+]74047814-74055256	3.83041	3.0901	0.805782	1.1953	0.982986	0.0389238	0.235366	0.211717	0.251003	0.111718	-0.885304	0.783764	1.98092	1.28977	0.6511
ENSRNOG00000060344	LOC100911337	40S ribosomal protein S25-like [Source:RGD Symbol;Acc:6493463]	4[-]120413653-120414118	44.3669	42.6572	81.417	93.0574	126.893	18.4004	11.9744	13.3179	17.6974	12.2358	0.88527	0.783702	77.6784	35.1229	0.452158
ENSRNOG00000032378	Atp1a4	ATPase Na+/K+ transporting subunit alpha 4 [Source:RGD Symbol;Acc:61952]	13[-]90605794-90641772	1.25799	1.07302	0.417396	0.333432	0.150571	0.379818	0.0861007	0.278727	0.186288	0.148006	-0.885205	0.783588	0.646481	0.494888	0.76551
ENSRNOG00000053334	Stmn4	stathmin 4 [Source:RGD Symbol;Acc:69349]	15[+]43007908-43025852	0.0484543	0.189608	0.329213	0.974301	1.16654	0.0437899	0.138312	0.23897	0.292847	0.303742	0.885097	0.783396	0.541624	0.498733	0.920812
ENSRNOG00000018533	Iffo1	intermediate filament family orphan 1 [Source:RGD Symbol;Acc:1308257]	4[+]157659147-157676331	8.37996	9.33329	11.7037	13.1951	18.4683	2.19471	0.434395	0.983288	1.16208	0.564054	0.884806	0.782882	12.2161	3.82934	0.313467
ENSRNOG00000003566	Apoh	apolipoprotein H [Source:RGD Symbol;Acc:1310625]	10[+]96639924-96653938	18.3512	14.7212	9.76777	9.7259	7.01711	1.53362	2.14439	1.94826	2.94398	1.76766	-0.884611	0.782536	11.9166	4.57593	0.383996
ENSRNOG00000047730	Tnfsf14	tumor necrosis factor superfamily member 14 [Source:RGD Symbol;Acc:1588572]	9[+]9761536-9765186	0.135471	0.388387	0.51323	0.658907	1.27455	0.136331	0.0713041	0.0661831	0.100838	0.0479697	0.884517	0.78237	0.59411	0.401807	0.676318
ENSRNOG00000001500	Rab4b	RAB4B, member RAS oncogene family [Source:RGD Symbol;Acc:620931]	1[-]83979298-83990588	17.5343	21.891	30.2814	32.3423	39.4943	6.0727	3.6512	4.93648	4.55957	2.40237	0.88447	0.782288	28.3087	8.90399	0.314532
ENSRNOG00000008555	Rps20	ribosomal protein S20 [Source:RGD Symbol;Acc:621037]	5[-]16706082-16706909	137.53	154.585	397.283	480.308	693.199	68.2458	42.9869	116.466	179.48	82.8016	0.884449	0.782249	372.581	234.768	0.630113
ENSRNOG00000010224	Rab30	RAB30, member RAS oncogene family [Source:RGD Symbol;Acc:1309507]	1[+]157573324-157660008	3.34949	3.45924	3.8186	5.65582	7.07611	0.462568	0.296493	0.148028	0.760851	0.284806	0.884436	0.782228	4.67185	1.55964	0.333839
ENSRNOG00000007829	Lactb2	lactamase, beta 2 [Source:RGD Symbol;Acc:1307876]	5[+]4982348-5005109	375.251	233.539	136.776	85.0892	97.9986	97.0166	43.7368	13.0011	11.3039	18.8618	-0.88436	0.782092	185.731	119.293	0.642292
ENSRNOG00000049828	Crlf2	cytokine receptor-like factor 2 [Source:RGD Symbol;Acc:621078]	14[-]1456844-1461543	10.5297	13.8481	23.4017	25.8114	37.3754	4.27097	0.517249	3.3989	7.55198	5.20723	0.884292	0.781972	22.1933	10.6255	0.47877
ENSRNOG00000008337	Gjd2	gap junction protein, delta 2 [Source:RGD Symbol;Acc:2694]	3[-]105467480-105470475	2.64647	1.6963	0.522362	0.141406	0.212757	1.0058	0.200065	0.29432	0.0479688	0.244839	-0.884131	0.781688	1.04386	1.09266	1.04675
ENSRNOG00000025648	Dhrs7l1	dehydrogenase/reductase (SDR family) member 7-like 1 [Source:RGD Symbol;Acc:1308036]	6[-]95387718-95502845	530.841	432.936	375.345	219.873	82.4228	117.187	98.0684	77.3957	89.1201	41.6695	-0.88372	0.780962	328.284	180.719	0.550495
ENSRNOG00000054626	Rps8	ribosomal protein S8 [Source:RGD Symbol;Acc:61910]	5[-]136020941-136023511	385.319	453.844	711.991	803.946	1036.51	151.118	60.4241	85.6211	183.198	149.316	0.883494	0.780562	678.323	270.413	0.398649
ENSRNOG00000022943	Dgka	diacylglycerol kinase, alpha [Source:RGD Symbol;Acc:70904]	7[-]3143827-3170146	17.0582	19.2185	31.1255	29.2899	36.448	4.16123	0.799309	2.67852	4.6356	0.895981	0.883215	0.780069	26.628	8.04242	0.302028
ENSRNOG00000032554	Scd4	stearoyl-coenzyme A desaturase 4 [Source:RGD Symbol;Acc:1563648]	1[+]264094080-264105344	2.26593	2.02547	0.41576	0.301101	0.292928	0.591375	0.420682	0.0516199	0.252391	0.257462	-0.883043	0.779764	1.06024	0.971596	0.916395
ENSRNOG00000053469	Tmc6	transmembrane channel-like gene family 6 [Source:MGI Symbol;Acc:MGI:1098686]	10[-]106767161-106781950	4.58394	6.23198	7.07699	9.13704	12.5044	1.41545	0.297926	1.35514	1.63314	1.02445	0.882631	0.779037	7.90687	3.01009	0.380694
ENSRNOG00000049629	Reep2	receptor accessory protein 2 [Source:RGD Symbol;Acc:1586980]	18[+]27632786-27641591	0.665265	0.623621	1.50796	1.87792	2.14144	0.124459	0.263271	0.397189	0.341243	0.496163	0.882499	0.778804	1.36324	0.706464	0.518224
ENSRNOG00000046403	RGD1564999	similar to isopentenyl-diphosphate delta isomerase 2 [Source:RGD Symbol;Acc:1564999]	17[-]57755210-57765652	8.91006	8.96082	3.65661	1.35776	0.198738	4.01737	1.53893	1.63671	1.00234	0.169449	-0.882197	0.778272	4.6168	4.22184	0.914452
ENSRNOG00000020272	RGD1310209	similar to KIAA1324 protein [Source:RGD Symbol;Acc:1310209]	2[-]211246068-211322719	6.00782	4.80462	2.29894	2.34473	2.2476	0.888799	0.606888	0.222507	0.426601	0.64033	-0.882178	0.778238	3.54074	1.70263	0.480869
ENSRNOG00000002238	Sema5b	semaphorin 5B [Source:RGD Symbol;Acc:1308914]	11[-]68306659-68349238	3.08096	1.9631	1.16021	0.908132	0.9811	0.403672	0.230637	0.347457	0.314478	0.300967	-0.882165	0.778215	1.6187	0.893953	0.552266
ENSRNOG00000020876	Bax	BCL2 associated X, apoptosis regulator [Source:RGD Symbol;Acc:2192]	1[-]101451802-101457207	30.6583	38.0009	50.738	57.9887	74.569	9.77495	4.72233	10.4071	11.6439	4.20361	0.881819	0.777605	50.391	17.5556	0.348387
ENSRNOG00000049918	Lrg1	leucine-rich alpha-2-glycoprotein 1 [Source:RGD Symbol;Acc:1359464]	9[+]10952374-10954681	5.73638	13.404	34.1016	43.8763	64.7664	2.73924	5.12407	7.22053	10.1226	23.8973	0.881661	0.777326	32.3769	24.3205	0.751168
ENSRNOG00000054031	LOC102549726	uncharacterized LOC102549726 [Source:RGD Symbol;Acc:7707260]	20[-]4871264-4873982	12.0361	11.2057	24.7304	31.128	44.5664	6.49233	2.3181	5.83002	8.34375	5.55346	0.88149	0.777024	24.7333	13.8856	0.561411
ENSRNOG00000018131	Slc16a4	solute carrier family 16, member 4 [Source:RGD Symbol;Acc:1359655]	2[+]210045161-210068502	130.919	84.1629	83.4456	54.7264	47.2558	17.2191	20.4304	12.1666	2.75987	10.0709	-0.881305	0.776699	80.102	32.6678	0.407827
ENSRNOG00000060693	Catsperg	cation channel sperm associated auxiliary subunit gamma [Source:RGD Symbol;Acc:1310942]	1[-]88131554-88162583	1.81006	1.89958	3.14135	3.58189	4.20121	0.520076	0.498934	0.571636	0.597137	0.553195	0.881125	0.776382	2.92682	1.07644	0.367787
ENSRNOG00000013220	Arhgap45	Rho GTPase activating protein 45 [Source:RGD Symbol;Acc:1308662]	7[-]12541061-12741296	9.72427	13.5984	13.8446	24.5224	31.1465	4.16376	2.86322	3.02854	3.20656	3.54832	0.881013	0.776184	18.5672	8.74985	0.471252
ENSRNOG00000059640	Ccl28	C-C motif chemokine ligand 28 [Source:RGD Symbol;Acc:619937]	2[+]52379341-52404246	3.28612	3.80203	6.68535	8.13324	9.76796	0.984664	1.06399	0.0805546	2.85406	1.14775	0.881	0.776161	6.33494	2.87479	0.4538
ENSRNOG00000006302	Gclc	glutamate-cysteine ligase, catalytic subunit [Source:RGD Symbol;Acc:619868]	8[+]85059051-85097468	1930.36	1797.52	916.305	655.879	610.342	491.615	244.376	272.217	208.775	275.832	-0.880875	0.77594	1182.08	645.292	0.545896
ENSRNOG00000002878	Afm	afamin [Source:RGD Symbol;Acc:628614]	14[-]19078680-19132208	40.2826	36.911	17.6478	13.5604	9.80443	11.8915	8.89511	3.25428	3.71222	2.73169	-0.880506	0.775291	23.6413	14.2698	0.603599
ENSRNOG00000010378	Slc4a5	solute carrier family 4 member 5 [Source:RGD Symbol;Acc:1303009]	4[+]114918488-115002300	4.11815	2.97333	0.78466	0.502874	0.67246	1.28394	0.456408	0.124678	0.0615181	0.386332	-0.880362	0.775036	1.81029	1.60924	0.888938
ENSRNOG00000047205	AABR07029217.1	-	10[-]15198465-15198531	3.46181	6.20344	9.22079	9.73794	10.8036	1.60194	2.43921	1.21151	0.459515	0.968013	0.880316	0.774956	7.88552	3.05484	0.387399
ENSRNOG00000047151	LOC100911337	40S ribosomal protein S25-like [Source:RGD Symbol;Acc:6493463]	4[-]120407855-120408232	25.1566	23.8629	45.4249	51.6437	70.7622	10.5485	6.51397	8.05709	8.84585	7.727	0.880308	0.774942	43.3701	19.4917	0.449427
ENSRNOG00000009514	Mme	membrane metallo-endopeptidase [Source:RGD Symbol;Acc:3098]	2[+]153803349-153880738	127.026	103.386	51.5416	41.6977	41.3738	22.7005	26.4831	17.3592	11.003	6.64798	-0.880247	0.774835	73.0051	39.8341	0.545634
ENSRNOG00000040273	RGD1562402	similar to 60S ribosomal protein L27a [Source:RGD Symbol;Acc:1562402]	1[+]93242050-93242493	32.8851	34.8732	56.7379	63.3466	75.8916	12.8101	7.25473	8.53961	8.73259	9.89998	0.880204	0.77476	52.7469	19.0143	0.360482
ENSRNOG00000029500	Tapbp	TAP binding protein [Source:RGD Symbol;Acc:3819]	20[-]5468078-5476193	37.4628	54.9776	69.6882	84.1654	120.394	17.0809	8.47067	15.805	18.6225	3.67885	0.879592	0.773683	73.3376	31.4576	0.428942
ENSRNOG00000029106	Usp26	ubiquitin specific peptidase 26 [Source:RGD Symbol;Acc:1563443]	X[-]139030804-139079336	1.43284	0.835434	0.489582	0.262903	0.329376	0.0388158	0.363471	0.13036	0.0815189	0.180908	-0.879476	0.773478	0.670026	0.474397	0.708028
ENSRNOG00000000841	Ddx39b	DExD-box helicase 39B [Source:RGD Symbol;Acc:70923]	20[-]4806108-4818568	172.377	218.966	296.119	292.915	400.19	53.5114	10.9628	34.4861	23.9092	37.1789	0.879048	0.772726	276.113	85.5933	0.309993
ENSRNOG00000016580	Rps23	ribosomal protein S23 [Source:RGD Symbol;Acc:621039]	2[+]19823234-19824804	327.641	371.239	666.857	818.799	1221.07	156.733	33.2497	146.929	259.398	107.919	0.878668	0.772058	681.12	363.26	0.533327
ENSRNOG00000021510	Tbc1d10c	TBC1 domain family, member 10C [Source:RGD Symbol;Acc:1311490]	1[-]219431997-219438779	2.38947	3.70565	4.14656	7.56042	11.1232	1.28613	1.55597	1.19622	0.948991	1.18223	0.878453	0.771681	5.78507	3.44517	0.595529
ENSRNOG00000050215	Rn60_20_0038.1	-	20[-]3705292-3706843	0.500838	0.875274	1.38924	1.80765	3.35637	0.384597	0.123237	0.255294	0.385034	0.362613	0.878436	0.77165	1.58588	1.06	0.668399
ENSRNOG00000020595	Rps11	ribosomal protein S11 [Source:RGD Symbol;Acc:621026]	1[-]101116635-101118825	433.915	491.721	701.958	738.686	911.21	119.175	63.3811	54.3238	121.33	113.129	0.878258	0.771337	655.498	197.944	0.301976
ENSRNOG00000000455	Tap2	transporter 2, ATP binding cassette subfamily B member [Source:RGD Symbol;Acc:3818]	20[+]3995544-4009587	7.10501	8.91444	12.4433	18.6411	28.2144	2.54186	1.33405	3.33687	5.69173	0.948139	0.878036	0.770947	15.0637	8.3948	0.557289
ENSRNOG00000039955	Samd3	sterile alpha motif domain containing 3 [Source:RGD Symbol;Acc:1587834]	1[-]20125966-20155960	0.464636	0.376743	1.34436	1.98547	2.97963	0.242875	0.10369	0.841507	0.23107	0.596727	0.877726	0.770404	1.43017	1.09055	0.762534
ENSRNOG00000053953	AABR07016672.1	-	14[+]110126049-110164535	6.9075	5.36812	4.72226	3.90773	2.82878	0.767287	0.816226	0.727151	1.02439	0.734574	-0.877699	0.770355	4.74688	1.58249	0.333374
ENSRNOG00000062258	Rn60_5_1373.5	-	5[+]137265839-137266237	2.27153	1.72086	1.13405	0.931739	0.793947	0.413659	0.37352	0.20663	0.359409	0.217012	-0.877659	0.770286	1.37042	0.632766	0.46173
ENSRNOG00000004091	Cwc25	CWC25 spliceosome-associated protein homolog [Source:RGD Symbol;Acc:1305258]	10[-]85684898-85709568	5.42116	5.8068	7.18919	8.11749	9.8691	0.927437	0.73856	0.127559	1.45253	0.67371	0.877536	0.77007	7.28075	1.83395	0.251891
ENSRNOG00000010610	Hpgd	hydroxyprostaglandin dehydrogenase 15 (NAD) [Source:RGD Symbol;Acc:620087]	16[-]37457135-37495758	10.3642	8.08071	12.4407	18.3113	21.8554	2.31122	1.00497	0.168478	2.1509	2.39172	0.877484	0.769978	14.2105	5.51452	0.388061
ENSRNOG00000020998	Oosp1	oocyte secreted protein 1 [Source:RGD Symbol;Acc:1590944]	1[-]228032983-228053645	13.1031	7.65637	7.32083	5.49314	2.72637	1.24867	0.777823	0.927946	2.16763	1.85626	-0.877435	0.769893	7.25997	3.74428	0.515743
ENSRNOG00000005574	Adamts8	ADAM metallopeptidase with thrombospondin type 1 motif, 8 [Source:RGD Symbol;Acc:1308511]	8[+]32018560-32037531	1.9701	2.33587	4.47967	4.64026	6.40817	0.879384	0.838897	0.489504	1.35486	0.395938	0.877294	0.769644	3.96681	1.83982	0.463803
ENSRNOG00000001428	Alkbh4	alkB homolog 4, lysine demethylase [Source:RGD Symbol;Acc:1308608]	12[-]23568094-23574125	2.26296	3.06927	3.99517	4.17194	5.13377	0.793629	0.439897	0.662218	0.266124	0.544991	0.877082	0.769272	3.72662	1.12549	0.302013
ENSRNOG00000022428	Flrt1	fibronectin leucine rich transmembrane protein 1 [Source:RGD Symbol;Acc:1565152]	1[-]222344713-222350173	4.90114	4.19916	2.37345	1.98011	2.25928	0.523967	0.374338	0.474869	0.462789	0.786727	-0.876839	0.768847	3.14263	1.30227	0.414389
ENSRNOG00000026124	Id3	inhibitor of DNA binding 3, HLH protein [Source:RGD Symbol;Acc:2860]	5[+]154489590-154491223	58.8399	70.5079	115.931	141.439	161.953	27.4312	19.3799	24.9006	36.7548	14.1269	0.876768	0.768723	109.734	46.5182	0.423917
ENSRNOG00000060267	SNORD14	Small nucleolar RNA SNORD14 [Source:RFAM;Acc:RF00016]	8[+]44992796-44992879	10.6672	13.6522	20.7178	23.4875	24.6454	4.99215	1.42897	3.64155	3.56256	2.71379	0.876738	0.76867	18.634	6.4228	0.344681
ENSRNOG00000002361	Prkg2	protein kinase, cGMP-dependent, type II [Source:RGD Symbol;Acc:3401]	14[+]12218553-12315229	1.05194	0.568246	0.294055	0.214718	0.240611	0.142342	0.0834009	0.105034	0.0681413	0.100689	-0.876722	0.768642	0.473915	0.337744	0.712669
ENSRNOG00000006753	Tgm3	transglutaminase 3 [Source:RGD Symbol;Acc:1561831]	3[+]122544788-122580905	2.29596	3.48851	5.49791	6.16664	7.75539	0.33242	0.580532	0.490141	2.40769	0.942191	0.876618	0.768459	5.04088	2.25377	0.447098
ENSRNOG00000037982	Tmem236	transmembrane protein 236 [Source:RGD Symbol;Acc:1590637]	17[+]81280898-81342095	4.62041	4.51256	1.83061	1.58249	1.2192	1.09636	0.757505	0.595107	0.569098	0.455159	-0.876479	0.768215	2.75305	1.6646	0.604636
ENSRNOG00000011497	Aldh1b1	aldehyde dehydrogenase 1 family, member B1 [Source:RGD Symbol;Acc:1306737]	5[+]61382351-61387358	13.9315	14.6642	6.41703	3.89766	3.9398	4.66549	0.215594	1.76766	0.935541	0.935598	-0.876236	0.767789	8.57004	5.31001	0.619601
ENSRNOG00000047293	LOC100366030	rCG37858-like [Source:RGD Symbol;Acc:2324613]	14[-]6192692-6201002	0.616481	0.336395	4.65907	4.51549	6.69065	0.632256	0.308642	0.335982	1.53185	1.68759	0.8762	0.767726	3.36362	2.72501	0.810144
ENSRNOG00000047303	Med18	mediator complex subunit 18 [Source:RGD Symbol;Acc:1592757]	5[-]150649829-150653172	10.8452	11.0917	16.953	18.1121	22.0329	3.02702	1.70593	2.00276	0.964782	3.34916	0.876198	0.767723	15.807	4.87846	0.308627
ENSRNOG00000025936	Rpl6	ribosomal protein L6 [Source:RGD Symbol;Acc:619826]	12[-]40877613-40881124	323.379	331.879	603.521	598.539	750.783	113.521	43.5657	39.9117	110.398	69.7737	0.875843	0.767101	521.62	186.737	0.357995
ENSRNOG00000014896	Adgrg3	adhesion G protein-coupled receptor G3 [Source:RGD Symbol;Acc:1305674]	19[-]10392004-10421010	0.469377	0.738834	1.956	1.80086	2.16973	0.333336	0.223932	0.214744	0.465802	0.141904	0.875817	0.767056	1.42696	0.754729	0.528906
ENSRNOG00000017849	Apbb3	amyloid beta precursor protein binding family B member 3 [Source:RGD Symbol;Acc:620853]	18[-]29497863-29504995	11.0772	10.7809	21.6299	21.7102	31.1886	4.71887	1.60422	4.68081	0.682759	2.57608	0.875546	0.766581	19.2773	8.39216	0.435338
ENSRNOG00000047931	Tmsb4x	thymosin beta 4, X-linked [Source:RGD Symbol;Acc:621622]	X[+]28593405-28595395	983.427	1236.84	1721.13	2618.41	3414.36	453.988	352.413	607.566	553.591	524.557	0.875451	0.766415	1994.83	1027.86	0.515263
ENSRNOG00000058148	SNORD58	Small nucleolar RNA SNORD58 [Source:RFAM;Acc:RF00151]	18[+]70970450-70970515	3.75627	4.07246	5.59639	8.40451	8.57771	1.27079	0.424907	0.719054	2.20073	0.632177	0.875388	0.766304	6.08147	2.37589	0.390677
ENSRNOG00000028668	Slc28a2	solute carrier family 28 member 2 [Source:RGD Symbol;Acc:61840]	3[+]114355798-114647382	10.8282	8.93404	14.4446	26.5928	34.511	3.58344	1.47031	4.31439	4.93612	4.29634	0.875183	0.765945	19.0621	10.7375	0.563289
ENSRNOG00000004471	Polr3h	RNA polymerase III subunit H [Source:RGD Symbol;Acc:1305889]	7[-]123146249-123156558	18.723	21.0614	27.5668	29.358	35.3263	3.86298	1.54173	2.94355	4.97604	3.45455	0.875127	0.765847	26.4071	6.85045	0.259417
ENSRNOG00000020970	Rundc3a	RUN domain containing 3A [Source:RGD Symbol;Acc:735057]	10[+]90342051-90351170	2.18167	2.56307	5.08612	5.28058	8.0623	0.610993	0.295243	1.16737	1.59962	0.865655	0.874844	0.765351	4.63475	2.36489	0.510252
ENSRNOG00000058615	U6	U6 spliceosomal RNA [Source:RFAM;Acc:RF00026]	1[-]197983358-197983464	0	0.783367	3.44642	5.23566	5.60472	0	1.35683	0.599818	0.913082	2.82853	0.874838	0.765342	3.01403	2.66932	0.88563
ENSRNOG00000021548	Rassf1	Ras association domain family member 1 [Source:RGD Symbol;Acc:1359383]	8[+]116307141-116318289	15.1186	16.3034	23.153	32.9358	37.6444	5.48303	2.29	4.953	8.20184	4.62045	0.874134	0.76411	25.031	10.3355	0.412909
ENSRNOG00000059069	LOC100911337	40S ribosomal protein S25-like [Source:RGD Symbol;Acc:6493463]	4[-]120040772-120041238	46.1398	43.3774	86.7999	95.0032	130.497	18.5424	15.2628	15.6191	17.2568	13.9134	0.873962	0.763809	80.3634	36.3998	0.45294
ENSRNOG00000011222	Dynll1	dynein light chain LC8-type 1 [Source:RGD Symbol;Acc:619866]	12[+]47074200-47076572	152.267	219.556	246.428	316.381	323.922	38.54	26.0446	17.805	69.1016	32.637	0.873871	0.763651	251.711	74.491	0.295939
ENSRNOG00000019041	Psme1	proteasome activator subunit 1 [Source:RGD Symbol;Acc:3429]	15[+]34256071-34258947	146.265	173.23	226.917	260.037	341.006	49.1048	34.3445	39.3388	45.1125	10.7367	0.873841	0.763598	229.491	77.9097	0.339489
ENSRNOG00000053075	B4galnt4	beta-1,4-N-acetyl-galactosaminyl transferase 4 [Source:RGD Symbol;Acc:1310052]	1[+]213870502-213881917	1.07192	1.16704	1.92525	5.12604	7.60418	0.649994	0.507076	1.07104	1.35226	0.955748	0.873716	0.76338	3.37889	2.7882	0.825183
ENSRNOG00000004741	Rpl19	ribosomal protein L19 [Source:RGD Symbol;Acc:621183]	10[+]85978691-85981979	477.985	520.596	808.924	824.271	1079.24	148.729	103.136	52.7141	140.577	101.148	0.873688	0.76333	742.204	248.161	0.334356
ENSRNOG00000019494	Psmb10	proteasome subunit beta 10 [Source:RGD Symbol;Acc:1307428]	19[-]37909546-37912027	25.2553	32.5245	47.0648	60.8892	91.0366	12.3939	5.78845	18.2115	10.2106	5.57584	0.873305	0.762662	51.3541	26.0047	0.50638
ENSRNOG00000025811	Cfp	complement factor properdin [Source:RGD Symbol;Acc:1594557]	X[+]1311121-1316682	8.18641	8.87918	14.5029	22.8497	34.798	3.95672	1.49055	4.42854	7.34848	1.64107	0.873167	0.762421	17.8432	10.9553	0.613973
ENSRNOG00000047988	Bola2	bolA family member 2 [Source:RGD Symbol;Acc:1565363]	1[+]198120099-198121158	46.0925	52.1469	92.4127	89.5472	120.231	18.2458	2.5708	18.6852	11.7813	9.56764	0.872983	0.7621	80.086	30.7126	0.383495
ENSRNOG00000049385	Adamtsl4	ADAMTS-like 4 [Source:RGD Symbol;Acc:1561012]	2[-]197803584-197814808	8.76125	9.05838	11.9235	23.8712	31.1458	2.90537	1.37655	3.17295	5.12153	4.90072	0.872766	0.76172	16.952	9.83204	0.579993
ENSRNOG00000015421	Slc27a3	solute carrier family 27 member 3 [Source:RGD Symbol;Acc:1310605]	2[-]189760747-189765415	1.48341	1.83959	3.14444	3.93399	5.05152	0.860561	0.767629	0.716832	0.769616	1.00069	0.872623	0.761471	3.09059	1.53523	0.496744
ENSRNOG00000020807	NEWGENE_1306714	WD repeat domain 62-like 1 [Source:RGD Symbol;Acc:11427960]	1[-]88694824-88734223	0.601529	0.551119	0.751996	1.08936	1.21552	0.0730021	0.00469575	0.137195	0.215538	0.142197	0.872501	0.761258	0.841905	0.297061	0.352844
ENSRNOG00000004426	Rps27a	ribosomal protein S27a [Source:RGD Symbol;Acc:6489478]	14[-]113966611-113968268	326.779	296.594	594.784	707.44	972.227	141.865	82.2482	97.9724	137.525	165.03	0.872453	0.761174	579.565	281.513	0.485732
ENSRNOG00000018320	Rps15a	ribosomal protein S15a [Source:RGD Symbol;Acc:619939]	1[-]187759480-187766709	325.16	388.414	634.986	628.175	889.98	118.175	35.8782	79.5803	129.875	99.4408	0.872305	0.760915	573.343	224.445	0.391468
ENSRNOG00000049708	Wdr62	WD repeat domain 62 [Source:RGD Symbol;Acc:1306714]	1[+]90995545-91034588	0.512832	0.501359	0.682065	0.943603	1.04049	0.0329445	0.0325233	0.127792	0.221393	0.116847	0.871941	0.760282	0.73607	0.252564	0.343124
ENSRNOG00000009556	Prokr1	prokineticin receptor 1 [Source:RGD Symbol;Acc:708443]	4[-]119375778-119386590	0.577458	0.273395	0.252655	0.0998713	0.108078	0.0773611	0.0643402	0.0431438	0.0896985	0.0741775	-0.871758	0.759963	0.262292	0.189019	0.720643
ENSRNOG00000046639	Itgae	integrin subunit alpha E [Source:RGD Symbol;Acc:621644]	10[+]59539405-59711874	1.54291	2.46018	2.50316	3.97563	4.71305	0.629497	0.955038	0.573159	0.554563	0.321453	0.871649	0.759772	3.03899	1.30154	0.42828
ENSRNOG00000020332	Tnnt3	troponin T3, fast skeletal type [Source:RGD Symbol;Acc:3883]	1[+]215666628-215683628	1.21226	1.13654	1.62636	3.13063	3.8146	0.376721	0.194959	0.496554	0.803786	0.381907	0.871631	0.759741	2.18408	1.19997	0.549418
ENSRNOG00000008305	Sc5d	sterol-C5-desaturase [Source:RGD Symbol;Acc:620775]	8[-]46525400-46537050	40.1524	31.9097	23.5662	19.8789	23.0709	0.7911	1.5002	4.13442	4.95045	2.08743	-0.871452	0.759429	27.7156	8.08471	0.291702
ENSRNOG00000032835	LOC103694404	60S ribosomal protein L39 [Source:RGD Symbol;Acc:9200697]	18[-]6586925-6587080	33.0056	34.0607	55.6688	68.2354	86.2789	16.5068	6.86789	11.4658	13.1473	10.2176	0.871388	0.759318	55.4499	23.4251	0.422455
ENSRNOG00000031171	Wdr46	WD repeat domain 46 [Source:RGD Symbol;Acc:2209]	20[-]5447860-5455632	13.9309	15.2246	24.9774	23.5177	28.6443	3.33013	1.25633	2.07313	3.92299	1.41135	0.871131	0.758869	21.259	6.32145	0.297354
ENSRNOG00000013395	Pglyrp1	peptidoglycan recognition protein 1 [Source:RGD Symbol;Acc:621429]	1[+]79790705-79796111	0.419311	0.659934	0.896475	1.12689	1.42134	0.15567	0.218827	0.338327	0.078452	0.258478	0.871123	0.758855	0.904791	0.410114	0.453269
ENSRNOG00000022354	Pusl1	pseudouridylate synthase-like 1 [Source:RGD Symbol;Acc:1559560]	5[-]173336034-173340026	7.41178	7.86223	11.8709	12.9193	17.303	2.58598	0.993466	0.282127	2.4313	2.14845	0.871093	0.758803	11.4734	4.08719	0.356231
ENSRNOG00000004424	RGD1563962	similar to Mss4 protein [Source:RGD Symbol;Acc:1563962]	13[+]51317460-51331705	4.64945	4.25596	6.44569	7.17292	8.33841	1.12467	0.753538	0.476758	1.09684	0.242618	0.870892	0.758453	6.17249	1.73045	0.280348
ENSRNOG00000009433	Mcub	mitochondrial calcium uniporter dominant negative beta subunit [Source:RGD Symbol;Acc:1305326]	2[-]230199343-230273709	0.43394	0.884738	1.3277	1.4361	2.1214	0.187276	0.277142	0.361089	0.45954	0.213542	0.870815	0.758319	1.24078	0.64337	0.518522
ENSRNOG00000030625	Tf	transferrin [Source:RGD Symbol;Acc:3845]	8[-]111673547-111721333	66.9321	87.2357	141.618	270.887	331.787	28.5796	24.0564	11.4112	97.0774	87.0993	0.870554	0.757864	179.692	119.391	0.664419
ENSRNOG00000057008	AABR07010985.1	-	2[-]156302569-156353036	0.0640637	0.127678	0.268212	0.334736	0.678013	0.011104	0.0668131	0.0472786	0.0346785	0.142472	0.87055	0.757858	0.294541	0.231087	0.784567
ENSRNOG00000020849	Hcst	hematopoietic cell signal transducer [Source:RGD Symbol;Acc:1359238]	1[-]88879428-88881460	4.36244	5.60557	7.002	13.9522	17.0564	2.3109	0.610204	1.97209	1.37774	4.75079	0.870518	0.757801	9.59573	5.61993	0.58567
ENSRNOG00000014202	Snx20	sorting nexin 20 [Source:RGD Symbol;Acc:1307787]	19[+]19395655-19404835	3.18561	4.29702	4.49029	9.38882	12.9234	1.74319	1.20598	1.30119	1.75757	0.978567	0.870458	0.757697	6.85702	4.0267	0.587238
ENSRNOG00000002072	Eva1c	eva-1 homolog C [Source:RGD Symbol;Acc:1307569]	11[+]31002451-31075809	1.43555	2.06104	2.96266	4.17717	4.77402	0.948835	0.14532	0.644956	0.647463	1.36278	0.870331	0.757476	3.08209	1.48123	0.480594
ENSRNOG00000000457	Tap1	transporter 1, ATP binding cassette subfamily B member [Source:RGD Symbol;Acc:3817]	20[+]3979035-3989669	10.2446	15.0454	19.3326	28.0706	39.8253	4.40851	3.16471	8.90106	6.51847	2.69099	0.870191	0.757233	22.5037	11.8255	0.525493
ENSRNOG00000019453	Rps5	ribosomal protein S5 [Source:RGD Symbol;Acc:3601]	1[-]65660470-65664767	227.761	327.146	506.024	527.503	719.946	114.555	52.7337	72.1071	154.377	65.8072	0.869754	0.756473	461.676	195.665	0.423814
ENSRNOG00000014653	Arl11	ADP-ribosylation factor like GTPase 11 [Source:RGD Symbol;Acc:1308083]	15[+]41643541-41645685	2.87531	3.4255	4.00554	9.05551	12.7702	1.17959	0.28202	0.92576	2.43752	1.34686	0.869377	0.755817	6.42642	4.17531	0.64971
ENSRNOG00000038328	Gjc2	gap junction protein, gamma 2 [Source:RGD Symbol;Acc:1562712]	10[-]45526745-45534570	0.13922	0.214574	0.4123	0.442954	0.647443	0.0943446	0.0619992	0.134543	0.117405	0.0975816	0.869332	0.755738	0.371298	0.205772	0.554196
ENSRNOG00000028064	Fhad1	forkhead associated phosphopeptide binding domain 1 [Source:RGD Symbol;Acc:1563444]	5[-]160437896-160555083	0.120187	0.126638	0.17808	0.287216	0.324674	0.0299421	0.036306	0.0412349	0.0442533	0.0780171	0.869108	0.755348	0.207359	0.0960862	0.463381
ENSRNOG00000015347	Trim45	tripartite motif-containing 45 [Source:RGD Symbol;Acc:1309168]	2[+]203301838-203310532	0.907069	1.05369	2.86778	2.41762	3.17573	0.156451	0.126943	0.195678	0.330408	0.481397	0.86882	0.754849	2.08438	0.997574	0.478595
ENSRNOG00000050817	AABR07065113.1	-	6[-]110209946-110211779	1.50592	1.64056	2.62748	3.24998	4.14919	0.485795	0.300338	0.518583	0.816233	0.768403	0.868654	0.754559	2.63463	1.14978	0.436411
ENSRNOG00000046184	RGD1561143	similar to cell surface receptor FDFACT [Source:RGD Symbol;Acc:1561143]	12[-]21866077-21923281	0.62781	1.15982	1.22804	2.5485	3.0385	0.346692	0.273365	0.459953	0.0507681	0.928222	0.868621	0.754502	1.72054	1.03724	0.602857
ENSRNOG00000028114	Hbq1b	hemoglobin, theta 1B [Source:RGD Symbol;Acc:2320907]	10[-]15600220-15600858	2.33681	1.92129	1.45561	0.574518	0.699856	0.805034	0.137002	0.460319	0.0893538	0.302286	-0.86856	0.754396	1.39762	0.798584	0.57139
ENSRNOG00000010833	Mthfd2	methylenetetrahydrofolate dehydrogenase (NADP+ dependent) 2, methenyltetrahydrofolate cyclohydrolase [Source:RGD Symbol;Acc:1311313]	4[-]115004448-115015965	1.90393	3.0729	3.34331	4.96522	6.65509	0.604221	0.963253	1.50175	0.416851	0.54013	0.868467	0.754235	3.98809	1.87124	0.469206
ENSRNOG00000009080	Atp6v1d	ATPase H+ transporting V1 subunit D [Source:RGD Symbol;Acc:735119]	6[-]102032276-102047758	133.877	121.395	42.9124	42.5428	47.3945	10.9511	28.8368	2.16943	7.66492	3.29593	-0.868436	0.754182	77.6243	44.1917	0.569303
ENSRNOG00000029410	Rpl21	ribosomal protein L21 [Source:RGD Symbol;Acc:68390]	13[-]30799969-30800451	100.943	134.589	191.57	192.728	283.682	39.5616	30.3433	17.1041	25.5398	29.8413	0.868375	0.754075	180.702	69.0283	0.382
ENSRNOG00000021638	Eef1d	eukaryotic translation elongation factor 1 delta [Source:RGD Symbol;Acc:621174]	7[-]116928265-116936674	37.6881	43.6425	65.6399	65.701	80.5656	11.835	5.11152	8.43867	10.5096	7.94051	0.868358	0.754046	58.6474	18.0323	0.30747
ENSRNOG00000011184	Slc13a4	solute carrier family 13 member 4 [Source:RGD Symbol;Acc:1359715]	4[-]62797677-62840357	1.08045	0.900078	0.410619	0.185629	0.0674403	0.196437	0.539217	0.130565	0.0860183	0.0591304	-0.868108	0.753612	0.528843	0.468647	0.886174
ENSRNOG00000042133	Gm8369	predicted gene 8369 [Source:MGI Symbol;Acc:MGI:3645380]	1[+]227743612-227904767	0.150947	0.036529	0.827282	1.80545	1.62423	0.123322	0.0632701	0.126665	0.265894	0.808372	0.867828	0.753125	0.888887	0.823141	0.926036
ENSRNOG00000019246	Psme2	proteasome activator subunit 2 [Source:RGD Symbol;Acc:3430]	15[-]34265557-34269851	53.874	60.1585	85.7057	97.4218	125.142	18.7848	10.6226	17.1543	20.1469	5.65261	0.867773	0.75303	84.4605	29.8181	0.353043
ENSRNOG00000040215	Sult1c2	sulfotransferase family 1C member 2 [Source:RGD Symbol;Acc:621064]	9[-]4654294-4685383	77.224	71.0272	36.6539	26.0223	26.638	2.71715	13.4081	14.3823	9.50334	19.1469	-0.867501	0.752559	47.513	25.4326	0.535276
ENSRNOG00000052880	Prph	peripherin [Source:RGD Symbol;Acc:3414]	7[+]140742418-140746197	0.764904	0.747326	1.47082	1.82857	2.13119	0.329349	0.328515	0.562194	0.271843	0.0485436	0.867498	0.752554	1.38856	0.647713	0.466462
ENSRNOG00000054460	Khdc3	KH domain containing 3, subcortical maternal complex member [Source:RGD Symbol;Acc:1311617]	8[+]79781983-79783592	0	0.03624	0.249933	0.266599	0.443213	0	0.0355044	0.0364572	0.155103	0.125626	0.867476	0.752515	0.199197	0.185846	0.932977
ENSRNOG00000004883	Erh	enhancer of rudimentary homolog (Drosophila) [Source:RGD Symbol;Acc:1595409]	6[-]104280408-104290579	56.8332	58.7296	96.1925	108.998	142.931	19.4873	6.93986	16.8324	30.4771	9.71532	0.867142	0.751935	92.7368	37.0261	0.39926
ENSRNOG00000025370	Zfp385c	zinc finger protein 385C [Source:RGD Symbol;Acc:1563442]	10[-]88541657-88551056	2.64979	1.88235	1.3505	0.828144	0.974261	0.693458	0.407967	0.278747	0.07659	0.205044	-0.867129	0.751913	1.53701	0.764404	0.497333
ENSRNOG00000050419	Avil	advillin [Source:RGD Symbol;Acc:620301]	7[+]70292565-70310588	0.384547	0.564738	1.53724	1.47292	1.95909	0.210744	0.0606359	0.184995	0.308702	0.598728	0.866991	0.751674	1.18371	0.68489	0.578598
ENSRNOG00000025476	Tmem252	transmembrane protein 252 [Source:RGD Symbol;Acc:1359349]	1[+]242572533-242577817	77.4746	121.566	280.36	397.932	653.607	5.34321	8.10237	50.6235	208.675	127.157	0.866958	0.751616	306.188	235.02	0.767567
ENSRNOG00000062298	Rpl13a	-	1[-]101120325-101123402	290.256	298.777	471.307	516.615	664.516	110.22	68.0529	66.7388	72.787	77.3552	0.866904	0.751522	448.294	160.995	0.359128
ENSRNOG00000002599	Grap	GRB2-related adaptor protein [Source:RGD Symbol;Acc:1306884]	10[+]47930633-47949773	8.8493	9.55854	13.2098	18.0149	23.0711	2.87101	0.995774	1.23731	3.32203	5.06667	0.866875	0.751472	14.5407	6.13198	0.42171
ENSRNOG00000018167	Tmem221	transmembrane protein 221 [Source:RGD Symbol;Acc:2319149]	16[-]19984301-19988004	0.208101	0.373195	0.805144	1.49333	1.35131	0.1531	0.294284	0.144263	0.526775	0.312598	0.866818	0.751373	0.846216	0.593514	0.701375
ENSRNOG00000052142	Ahsa2	AHA1, activator of heat shock protein ATPase 2 [Source:RGD Symbol;Acc:1307171]	14[-]108265207-108273938	21.9889	21.699	34.612	33.8452	39.8009	4.01482	2.48119	2.85653	3.50504	4.2364	0.866457	0.750747	30.3892	8.08287	0.265978
ENSRNOG00000005284	Itpka	inositol-trisphosphate 3-kinase A [Source:RGD Symbol;Acc:619950]	3[+]111545007-111553604	0.149093	0.254661	0.563883	0.562642	0.682283	0.0944523	0.0919904	0.109946	0.199837	0.0316193	0.86642	0.750684	0.442513	0.233746	0.528223
ENSRNOG00000008851	Slc35b4	solute carrier family 35 member B4 [Source:RGD Symbol;Acc:1308985]	4[-]61550995-61573003	22.2374	20.5014	33.8245	34.8304	47.3063	5.42647	1.53893	1.75674	6.92949	1.97693	0.866291	0.750459	31.74	10.664	0.335978
ENSRNOG00000037757	Fam26f	family with sequence similarity 26, member F [Source:RGD Symbol;Acc:1304835]	20[-]27681036-27682861	0.862644	1.45261	1.25062	3.18703	4.2473	0.250158	0.208064	0.384008	0.737866	0.608076	0.86629	0.750458	2.20004	1.4035	0.637943
ENSRNOG00000021053	Lsr	lipolysis stimulated lipoprotein receptor [Source:RGD Symbol;Acc:69236]	1[-]89383519-89399041	40.7357	54.7091	63.6627	83.6043	102.823	10.3537	4.28292	13.2926	20.6977	14.5677	0.866254	0.750397	69.1069	25.4279	0.36795
ENSRNOG00000027742	Adamtsl2	ADAMTS-like 2 [Source:RGD Symbol;Acc:1305459]	3[+]5624506-5654910	10.1101	13.0239	13.397	26.5986	25.395	2.84691	2.1405	2.6056	5.05695	2.05332	0.866211	0.750322	17.7049	7.59551	0.429006
ENSRNOG00000006901	Cd320	CD320 molecule [Source:RGD Symbol;Acc:1305860]	7[+]18700344-18706244	27.0139	35.0279	47.6895	51.5306	63.7321	8.93808	2.17848	3.14049	14.9649	4.71451	0.866161	0.750236	44.9988	15.0059	0.333474
ENSRNOG00000007927	Mettl7b	methyltransferase like 7B [Source:RGD Symbol;Acc:1305205]	7[-]3383879-3386522	181.495	161.363	162.571	87.0187	81.8972	17.6493	11.697	27.5744	21.1779	18.9114	-0.866034	0.750015	134.869	46.4808	0.344637
ENSRNOG00000010332	Nipsnap3b	nipsnap homolog 3B [Source:RGD Symbol;Acc:1359688]	5[+]69833225-69849112	3.439	3.42539	5.38082	10.6409	16.5395	1.94679	0.405702	2.16987	2.98858	0.537109	0.866024	0.749997	7.88511	5.48392	0.695478
ENSRNOG00000028993	LOC102555453	60S ribosomal protein L12-like [Source:RGD Symbol;Acc:7600399]	X[-]1345684-1346181	143.488	174.939	228.866	299.292	320.012	43.8505	61.499	21.1608	59.8784	40.1796	0.865808	0.749623	233.319	81.4171	0.348951
ENSRNOG00000019440	Kcnn4	potassium calcium-activated channel subfamily N member 4 [Source:RGD Symbol;Acc:621476]	1[+]81230612-81245996	2.19648	4.40252	3.56767	8.76067	12.4138	1.1252	2.22921	0.907651	0.778938	1.04595	0.865645	0.749341	6.26822	4.06658	0.648761
ENSRNOG00000003661	Hn1	hematological and neurological expressed 1 [Source:RGD Symbol;Acc:1359325]	10[-]104057697-104075777	28.504	33.1321	58.6269	65.3831	87.609	11.9625	7.17158	14.2423	18.519	11.508	0.865277	0.748704	54.651	25.1245	0.459726
ENSRNOG00000010897	Nek6	NIMA-related kinase 6 [Source:RGD Symbol;Acc:727779]	3[+]22811927-22888598	13.9097	16.138	19.7922	25.7088	37.1788	4.25759	0.306846	2.28853	5.75392	2.93701	0.865158	0.748499	22.5455	9.1513	0.405903
ENSRNOG00000004078	Eno3	enolase 3 [Source:RGD Symbol;Acc:2555]	10[+]57278307-57283653	2.80339	3.57818	6.24011	6.12312	7.25689	1.28018	0.19273	0.919274	1.01931	1.06938	0.865093	0.748386	5.20034	1.94613	0.374231
ENSRNOG00000002045	Anxa3	annexin A3 [Source:RGD Symbol;Acc:2119]	14[-]14364008-14426437	8.75732	10.2324	15.5968	23.2801	36.9431	3.4514	1.67161	1.89971	4.80749	7.84514	0.865018	0.748256	18.9619	11.3605	0.599119
ENSRNOG00000015460	Tm4sf20	transmembrane 4 L six family member 20 [Source:RGD Symbol;Acc:1588633]	9[-]88521193-88534710	3.34533	2.09189	1.93271	0.995848	0.312735	0.73627	0.745533	0.712664	0.627561	0.155462	-0.864928	0.7481	1.7357	1.19624	0.689199
ENSRNOG00000052161	SNORD5	Small nucleolar RNA SNORD5 [Source:RFAM;Acc:RF01161]	8[+]13868820-13868891	1.46239	1.13485	4.76126	4.7042	7.60135	0.745841	0.53783	0.85836	1.20846	1.62818	0.864913	0.748075	3.93281	2.63765	0.670678
ENSRNOG00000002832	Slc16a2	solute carrier family 16 member 2 [Source:RGD Symbol;Acc:628608]	X[-]74577131-74706214	54.4612	44.1028	40.6762	28.2984	30.7116	7.62573	0.664872	3.3091	9.35639	3.40722	-0.864902	0.748056	39.65	10.9688	0.276641
ENSRNOG00000062297	Klra5	killer cell lectin-like receptor, subfamily A, member 5 [Source:EntrezGene;Acc:297666]	4[-]165169417-165317574	0.386413	0.171537	0.477283	1.59994	2.46867	0.203217	0.203693	0.186205	0.13984	0.257569	0.864843	0.747953	1.02077	0.924245	0.90544
ENSRNOG00000005690	Lmcd1	LIM and cysteine-rich domains 1 [Source:RGD Symbol;Acc:1308963]	4[+]144192989-144252551	22.4934	22.7681	31.6975	31.487	38.5328	3.63153	2.35538	1.98929	4.13608	2.64483	0.864757	0.747804	29.3958	6.80212	0.231398
ENSRNOG00000002217	LOC100910270	uncharacterized LOC100910270 [Source:RGD Symbol;Acc:6499131]	14[+]10692764-10714524	64.8277	53.5579	107.454	137.457	203.455	29.0078	5.25226	21.9411	36.7008	17.1804	0.864492	0.747346	113.35	59.7483	0.527112
ENSRNOG00000001699	Setd4	SET domain containing 4 [Source:RGD Symbol;Acc:619899]	11[-]33781870-33801999	7.03729	7.91556	10.2373	10.492	13.8225	1.62061	0.578821	1.66065	0.804143	0.937687	0.864443	0.747262	9.90093	2.6517	0.267823
ENSRNOG00000024145	Trim65	tripartite motif-containing 65 [Source:RGD Symbol;Acc:1559497]	10[-]104674932-104681377	8.44881	9.8334	15.9286	14.8844	22.1	2.55358	1.65497	2.46547	1.99133	1.06584	0.864348	0.747098	14.239	5.31093	0.372984
ENSRNOG00000003716	Batf3	basic leucine zipper ATF-like transcription factor 3 [Source:RGD Symbol;Acc:620501]	13[+]109713489-109724863	2.823	3.27616	4.24452	5.49465	8.01973	1.262	1.10719	0.763261	0.257291	0.512928	0.864265	0.746954	4.77161	2.06352	0.432459
ENSRNOG00000004470	Il24	interleukin 24 [Source:RGD Symbol;Acc:621484]	13[-]47618452-47623849	1.09364	2.63437	3.94729	8.48353	11.3615	0.637239	1.31715	3.0412	3.42475	1.76444	0.864148	0.746751	5.50408	4.41068	0.801348
ENSRNOG00000019940	Ssr2	signal sequence receptor, beta [Source:RGD Symbol;Acc:1308365]	2[+]187951344-187960063	63.3116	70.2872	103.333	113.323	157.75	22.4269	6.83875	6.39158	30.3267	11.0942	0.864087	0.746646	101.601	38.2529	0.376502
ENSRNOG00000008224	Jdp2	Jun dimerization protein 2 [Source:RGD Symbol;Acc:621611]	6[+]109466060-109505161	14.1879	20.3645	20.6361	28.0181	35.2648	4.86063	1.5216	1.01238	6.12155	3.59989	0.863775	0.746107	23.6943	8.21562	0.346734
ENSRNOG00000030467	Ube2l6	ubiquitin-conjugating enzyme E2L 6 [Source:RGD Symbol;Acc:1307960]	3[+]72191533-72206188	5.86966	9.94017	11.253	15.4256	20.4027	3.02356	1.5833	3.77173	4.16489	1.02879	0.863694	0.745968	12.5782	5.71782	0.454581
ENSRNOG00000049766	Sctr	secretin receptor [Source:RGD Symbol;Acc:621342]	13[+]36039283-36090530	4.33406	5.23082	7.89366	13.8006	22.6464	1.56956	2.01263	0.672445	2.86989	4.7106	0.863489	0.745613	10.7811	7.39986	0.686374
ENSRNOG00000000521	Cdkn1a	cyclin-dependent kinase inhibitor 1A [Source:RGD Symbol;Acc:69328]	20[+]6351458-6358864	8.23786	16.8963	30.2318	40.79	77.7086	2.64913	1.34223	7.92646	9.20431	19.2194	0.863421	0.745495	34.7729	26.4892	0.761776
ENSRNOG00000010388	Slc21a4	kidney specific organic anion transporter [Source:RGD Symbol;Acc:621387]	4[-]176255603-176295195	296.86	204.111	82.6145	82.0161	82.8175	47.1556	65.5188	14.3026	12.4726	17.5862	-0.862923	0.744635	149.684	95.9487	0.641009
ENSRNOG00000003837	Mif4gd	MIF4G domain containing [Source:RGD Symbol;Acc:1309685]	10[-]104159173-104163634	16.7242	20.2435	29.1164	30.1348	36.7912	6.62596	2.4095	4.81018	4.1568	3.75238	0.862922	0.744634	26.602	8.41041	0.316157
ENSRNOG00000000787	RT1-T24-2	RT1 class I, locus T24, gene 2 [Source:RGD Symbol;Acc:1303033]	20[+]3242470-3249189	4.84614	5.59103	8.19938	12.4725	19.1563	3.01027	0.602679	2.49151	2.01229	3.15261	0.862849	0.744509	10.0531	5.83575	0.580494
ENSRNOG00000017975	Dnajb13	DnaJ heat shock protein family (Hsp40) member B13 [Source:RGD Symbol;Acc:1359131]	1[-]165515726-165530095	0.0742407	0.0963767	0.244797	0.371954	0.605992	0.0120193	0.0842312	0.0219778	0.0417531	0.21516	0.862825	0.744467	0.278672	0.22161	0.795235
ENSRNOG00000042950	Slc5a9	solute carrier family 5 member 9 [Source:RGD Symbol;Acc:1311383]	5[-]131836934-131860754	16.8395	12.8182	12.3298	7.67019	8.84688	2.25532	0.984418	1.89662	1.55345	1.99551	-0.862451	0.743823	11.7009	3.67832	0.314361
ENSRNOG00000026177	Mgam	maltase-glucoamylase [Source:MGI Symbol;Acc:MGI:1203495]	4[+]68849033-68996961	60.8425	52.4184	44.4308	35.0643	39.0925	4.49862	5.25642	7.34388	4.50825	6.01412	-0.862272	0.743512	46.3697	10.7182	0.231147
ENSRNOG00000061237	Dio1	deiodinase, iodothyronine, type I [Source:RGD Symbol;Acc:2504]	5[-]126895286-126911520	289.524	263.051	273.021	136.627	105.425	41.6701	19.386	35.2164	9.51622	34.1243	-0.862247	0.743469	213.529	83.3738	0.390456
ENSRNOG00000014311	Slc7a8	solute carrier family 7 member 8 [Source:RGD Symbol;Acc:619904]	15[-]33369216-33428973	61.5579	60.6748	55.3217	32.1526	35.1286	7.20923	1.72955	1.43291	10.5523	4.7118	-0.862226	0.743433	48.9671	14.1718	0.289415
ENSRNOG00000032238	Plcd1	phospholipase C, delta 1 [Source:RGD Symbol;Acc:3346]	8[-]127753539-127782070	4.56903	5.22521	7.99231	8.56214	9.98846	1.71213	0.979159	0.894762	0.429951	2.04203	0.862183	0.74336	7.26743	2.40927	0.331516
ENSRNOG00000027552	Tapbpl	TAP binding protein-like [Source:RGD Symbol;Acc:1307893]	4[-]157735748-157743199	13.1282	16.5984	22.0434	29.0328	44.0128	6.57132	2.78023	6.76159	6.43797	0.732585	0.861956	0.742968	24.9631	12.1634	0.487254
ENSRNOG00000012508	Slc39a8	solute carrier family 39 member 8 [Source:RGD Symbol;Acc:1308236]	2[+]241029693-241092582	29.5523	23.0595	17.869	14.031	16.643	2.63173	3.40011	2.63502	2.42163	2.57536	-0.861865	0.742811	20.2309	6.15974	0.304471
ENSRNOG00000014659	Ebpl	emopamil binding protein-like [Source:RGD Symbol;Acc:1304571]	15[-]41668119-41691518	9.3222	8.82248	21.7728	22.0833	29.9848	5.51899	1.95795	4.97678	5.88509	0.76465	0.861824	0.74274	18.3971	9.21341	0.500807
ENSRNOG00000048771	RGD1559482	similar to immunoglobulin superfamily, member 7 [Source:RGD Symbol;Acc:1559482]	10[+]104952237-104980890	0.745944	0.811491	4.24355	10.9185	18.2245	0.451522	0.344887	1.01839	4.08202	5.75968	0.861749	0.742612	6.98878	7.47112	1.06902
ENSRNOG00000005332	Csdc2	cold shock domain containing C2 [Source:RGD Symbol;Acc:628780]	7[+]123168811-123183335	3.65451	4.25198	7.06117	7.42462	8.97743	1.27331	0.285429	0.317281	2.00044	1.54094	0.861607	0.742366	6.27394	2.3447	0.37372
ENSRNOG00000033262	Reep6	receptor accessory protein 6 [Source:RGD Symbol;Acc:1309508]	7[-]12240060-12246729	28.4817	32.1846	13.8066	11.3407	9.89812	5.61203	3.81129	3.37207	4.00516	1.30607	-0.861554	0.742276	19.1423	10.1652	0.531031
ENSRNOG00000022298	Cxcl11	C-X-C motif chemokine ligand 11 [Source:RGD Symbol;Acc:727827]	14[+]17195014-17198291	8.07199	6.44829	13.0474	24.7884	33.8226	2.54996	0.99741	3.68686	9.00067	5.60422	0.861485	0.742156	17.2357	11.7022	0.678949
ENSRNOG00000000158	Cdo1	cysteine dioxygenase type 1 [Source:RGD Symbol;Acc:69262]	18[-]40701984-40716686	88.9597	83.2388	49.9764	33.8334	35.2588	21.8006	18.6226	15.3728	8.75458	1.25622	-0.861441	0.742081	58.2534	27.4583	0.47136
ENSRNOG00000051235	C2	complement C2 [Source:RGD Symbol;Acc:2231]	20[-]4542340-4561152	7.83269	10.1352	13.114	40.8602	69.5002	5.04724	3.17421	4.77744	12.5979	0.387702	0.861398	0.742006	28.2885	25.268	0.893225
ENSRNOG00000021151	Ppp1r14b	protein phosphatase 1, regulatory (inhibitor) subunit 14B [Source:RGD Symbol;Acc:628702]	1[+]222229835-222231944	61.2329	56.5174	119.06	124.773	159.312	23.1191	12.6381	24.3178	26.8169	18.8298	0.861314	0.741862	104.179	44.8187	0.430208
ENSRNOG00000007660	Fntb	farnesyltransferase, CAAX box, beta [Source:RGD Symbol;Acc:620119]	6[+]99883959-99966988	8.50831	10.1999	14.9816	15.36	18.3876	2.0224	0.589691	1.20429	2.57448	3.72004	0.861222	0.741703	13.4875	4.21528	0.312533
ENSRNOG00000020229	Homer3	homer scaffolding protein 3 [Source:RGD Symbol;Acc:620706]	16[-]20881518-20890949	15.3126	16.2036	24.1418	26.6367	35.3326	5.7644	2.03698	3.25418	5.11358	3.85386	0.861161	0.741598	23.5254	8.40716	0.357365
ENSRNOG00000031315	LOC108348287	60S ribosomal protein L36a [Source:RGD Symbol;Acc:11421250]	10[+]57251253-57251573	34.0137	35.4476	58.7581	71.2759	96.8003	14.7643	7.49686	10.1057	17.0101	16.8561	0.861102	0.741496	59.2591	26.9583	0.454923
ENSRNOG00000009531	Col9a3	collagen type IX alpha 3 chain [Source:RGD Symbol;Acc:1310255]	3[+]176102351-176124306	0.0924227	0.124022	0.183643	0.45987	0.675754	0.0374381	0.10106	0.076844	0.176042	0.0821007	0.861094	0.741483	0.307142	0.249682	0.812918
ENSRNOG00000032018	Tmem200b	transmembrane protein 200B [Source:RGD Symbol;Acc:1585251]	5[+]150080072-150080926	4.36912	3.67822	7.90736	11.3617	17.8827	2.07257	1.74304	2.32265	2.76667	2.72598	0.861009	0.741337	9.03983	5.7441	0.635422
ENSRNOG00000024616	LOC102550456	TSC22 domain family protein 4-like [Source:RGD Symbol;Acc:7605479]	12[-]21722075-21761487	23.6945	32.598	37.3168	43.1791	53.0496	7.69197	6.20489	3.51273	7.62962	5.67516	0.860831	0.74103	37.9676	11.5377	0.303883
ENSRNOG00000001091	Hip1r	huntingtin interacting protein 1 related [Source:RGD Symbol;Acc:621615]	12[-]38024519-38053085	13.2337	15.8424	23.2323	23.4755	33.6599	4.30803	1.16245	2.72879	3.67907	4.98962	0.860818	0.741008	21.8887	7.99386	0.365204
ENSRNOG00000018854	Nppc	natriuretic peptide C [Source:RGD Symbol;Acc:620850]	9[-]93731436-93735636	0.0227483	0.109682	0.320934	0.454537	0.416441	0.0394013	0.0952765	0.124464	0.11922	0.141857	0.860735	0.740865	0.264868	0.19916	0.751921
ENSRNOG00000051986	Plcg2	phospholipase C, gamma 2 [Source:RGD Symbol;Acc:3348]	19[+]50045020-50173220	4.17001	6.29734	6.11672	7.5845	10.8995	1.32847	0.306228	0.445896	0.520152	0.533398	0.860707	0.740816	7.01361	2.38617	0.34022
ENSRNOG00000011060	Unc119	unc-119 lipid binding chaperone [Source:RGD Symbol;Acc:3942]	10[+]65606898-65612324	8.90609	9.59999	10.8593	14.4318	15.8328	2.64926	0.470637	1.1118	1.26395	2.09858	0.860704	0.740811	11.926	3.16888	0.265712
ENSRNOG00000028473	LOC691551	similar to F28B3.5a [Source:RGD Symbol;Acc:1582763]	1[+]190914946-190947024	1.36216	1.36345	0.303881	0.198601	0.155262	0.512791	0.33251	0.101353	0.0906168	0.029021	-0.860546	0.740539	0.676672	0.628408	0.928675
ENSRNOG00000028895	Rtp4	receptor (chemosensory) transporter protein 4 [Source:RGD Symbol;Acc:1306974]	11[-]80638945-80650802	8.75295	10.555	15.2932	26.7036	35.2606	4.33165	3.2672	4.71421	10.6237	2.3524	0.860505	0.740468	19.3131	11.5884	0.60003
ENSRNOG00000018781	Map1s	microtubule-associated protein 1S [Source:RGD Symbol;Acc:1308266]	16[-]20267581-20278814	4.24339	6.90532	7.7216	9.03356	10.7069	1.70919	0.936536	1.62577	1.22246	1.26173	0.860286	0.740092	7.72216	2.52487	0.326964
ENSRNOG00000007158	Qtrt1	queuine tRNA-ribosyltransferase catalytic subunit 1 [Source:RGD Symbol;Acc:620996]	8[+]22446661-22454439	2.86276	4.07545	5.25819	5.53743	6.49695	1.25915	0.871097	0.359966	0.700871	0.644612	0.860232	0.739998	4.84616	1.4751	0.304386
ENSRNOG00000007346	Grasp	general receptor for phosphoinositides 1 associated scaffold protein [Source:RGD Symbol;Acc:70554]	7[+]142869752-142878347	5.76375	5.6773	7.87075	10.3014	12.4122	2.20598	0.604328	0.68027	1.36843	2.2039	0.860189	0.739925	8.40509	3.02274	0.359632
ENSRNOG00000031244	LOC108349606	60S ribosomal protein L7a-like [Source:RGD Symbol;Acc:11408721]	18[-]4371051-4371899	87.23	89.7369	141.568	152.657	199.54	30.9179	22.6263	14.3616	30.2639	19.3757	0.860173	0.739897	134.147	48.1614	0.359021
ENSRNOG00000033608	Cd276	Cd276 molecule [Source:RGD Symbol;Acc:727815]	8[-]63318019-63350269	5.01299	5.21516	7.31661	13.5189	19.2014	1.50216	0.802007	2.85173	3.97461	2.28159	0.860041	0.73967	10.053	6.09492	0.606277
ENSRNOG00000048523	LOC100360117	ribosomal protein L8-like [Source:RGD Symbol;Acc:2322732]	7[+]117967818-117969850	176.634	223.942	342.392	342.074	449.812	72.3916	25.026	28.5475	94.4234	30.1893	0.85995	0.739514	306.971	111.27	0.362477
ENSRNOG00000010275	Slc17a9	solute carrier family 17 member 9 [Source:RGD Symbol;Acc:1311940]	3[+]176230378-176246953	0.776448	1.03485	1.26219	2.56876	4.02339	0.174231	0.187446	0.303453	0.737471	0.684321	0.859918	0.73946	1.93313	1.32136	0.683536
ENSRNOG00000054284	AABR07072639.2	-	19[-]37020852-37021958	5.6928	2.63267	0.530078	0.35417	0.732789	0.94842	0.561026	0.252354	0.16271	0.139177	-0.859725	0.739127	1.9885	2.14114	1.07676
ENSRNOG00000058223	AABR07070704.1	-	8[+]80923232-80925408	0.426833	0.256656	0.222097	0.134554	0.180443	0.00788991	0.0298112	0.0157329	0.0511303	0.0531036	-0.859678	0.739046	0.244117	0.108075	0.442718
ENSRNOG00000048881	LOC680910	similar to paired immunoglobin-like type 2 receptor beta [Source:RGD Symbol;Acc:1585879]	12[-]20480094-20486276	4.1491	5.29243	7.13843	8.34895	13.3516	2.01332	0.72925	1.22329	1.49144	0.962443	0.859646	0.738991	7.6561	3.50186	0.457394
ENSRNOG00000047573	Ttc39a	tetratricopeptide repeat domain 39A [Source:RGD Symbol;Acc:1311126]	5[+]129249506-129288805	0.911515	1.11692	1.63541	2.96821	4.44889	0.534805	0.281309	0.67979	0.530687	1.00808	0.859613	0.738935	2.21619	1.47951	0.667593
ENSRNOG00000059927	AABR07044414.1	-	20[-]5213922-5215510	9.81989	15.3932	18.6129	25.8771	41.242	5.23333	3.52754	7.85721	4.13509	2.37773	0.859576	0.738871	22.189	11.9952	0.540592
ENSRNOG00000023633	Crabp1	cellular retinoic acid binding protein 1 [Source:RGD Symbol;Acc:2400]	8[+]59344083-59352132	2.04457	2.03169	5.37175	5.5524	5.43635	0.417814	0.468238	0.933086	0.407723	0.946696	0.859402	0.738571	4.08735	1.82634	0.446828
ENSRNOG00000058909	Rps9	ribosomal protein S9 [Source:RGD Symbol;Acc:619889]	1[-]64018125-64090021	397.777	437.389	673.176	683.665	919.635	134.076	52.3608	86.9331	133.088	94.9205	0.859367	0.738511	622.328	215.156	0.345728
ENSRNOG00000019718	Galnt15	polypeptide N-acetylgalactosaminyltransferase 15 [Source:RGD Symbol;Acc:2322081]	16[+]8128689-8177841	0.288982	0.391386	0.721229	1.08302	1.71989	0.117056	0.143961	0.0932845	0.115849	0.584941	0.859308	0.738411	0.840903	0.588835	0.700241
ENSRNOG00000011351	Mat1a	methionine adenosyltransferase 1A [Source:RGD Symbol;Acc:3050]	16[+]18690246-18709133	0.138806	0.219764	0.422983	0.611286	0.930165	0.0338372	0.0396183	0.228216	0.253921	0.169918	0.859297	0.738392	0.464601	0.32891	0.707942
ENSRNOG00000018925	AC117330.1	-	1[-]253296796-253298364	2.22416	2.87855	3.4577	3.81931	4.44644	0.679569	0.294886	0.334784	0.554773	0.642109	0.859219	0.738257	3.36523	0.9075	0.269669
ENSRNOG00000019556	Cd9	CD9 molecule [Source:RGD Symbol;Acc:2318]	4[-]157977162-158010166	73.68	85.6188	137.732	155.069	221.042	37.7002	10.9081	23.5928	33.4706	38.1215	0.859189	0.738206	134.628	60.5777	0.449962
ENSRNOG00000052122	Rn50_20_0056.5	-	20[-]3403204-3403731	3.48701	3.72622	6.19753	8.08304	10.2139	1.52328	1.25656	1.49013	1.36012	2.42597	0.859179	0.738189	6.34155	3.00977	0.474611
ENSRNOG00000060069	AABR07059891.1	-	4[-]40419559-40419854	28.9036	28.2905	41.5387	50.4642	64.1618	7.90627	5.98237	4.97491	10.8921	8.51109	0.859179	0.738188	42.6718	15.5584	0.364606
ENSRNOG00000027811	Lilrb4	leukocyte immunoglobulin like receptor B4 [Source:RGD Symbol;Acc:1359090]	1[-]73393850-73399579	5.85915	9.90806	9.76112	23.1707	32.21	2.86654	1.8064	2.77737	6.92357	5.93051	0.85897	0.73783	16.1818	10.9651	0.67762
ENSRNOG00000010798	Blk	BLK proto-oncogene, Src family tyrosine kinase [Source:RGD Symbol;Acc:1308859]	15[-]46555188-46593653	0.264646	0.900693	0.712797	1.90575	2.05662	0.159341	0.604258	0.264484	0.291825	0.27684	0.858944	0.737785	1.1681	0.780587	0.668253
ENSRNOG00000016623	Tmeff2	transmembrane protein with EGF-like and two follistatin-like domains 2 [Source:RGD Symbol;Acc:1308839]	9[-]55384100-55673829	0.105873	0.0992013	0.625279	1.04426	1.37046	0.0122439	0.153568	0.491315	0.484086	0.202029	0.858918	0.737741	0.649014	0.591863	0.911942
ENSRNOG00000017899	Akr7a3	aldo-keto reductase family 7 member A3 [Source:RGD Symbol;Acc:628635]	5[+]157801163-157813756	786.387	596.952	525.934	288.664	320.19	246.095	76.1306	41.6982	19.9389	66.2322	-0.858618	0.737225	503.625	215.939	0.42877
ENSRNOG00000017127	Rpl28	ribosomal protein L28 [Source:RGD Symbol;Acc:621193]	1[-]72619282-72621519	137.224	159.473	241.045	229.707	280.881	35.5595	24.1272	13.1783	38.5307	28.3461	0.858425	0.736894	209.666	60.5286	0.28869
ENSRNOG00000034180	Rpl37	ribosomal protein L37 [Source:RGD Symbol;Acc:621204]	10[+]64336200-64336546	40.303	53.9636	95.9916	117.373	173.581	26.3157	3.68369	27.4137	47.0244	22.5875	0.858225	0.736551	96.2425	55.0272	0.571755
ENSRNOG00000039543	Rnase11	ribonuclease A family member 11 [Source:RGD Symbol;Acc:1359723]	15[-]27973491-27975471	0.042293	0.0546657	0.170407	0.336038	0.521999	0.0399905	0.0473424	0.0641683	0.0709695	0.198842	0.858191	0.736492	0.225081	0.207503	0.921907
ENSRNOG00000017418	Rps3	ribosomal protein S3 [Source:RGD Symbol;Acc:619888]	1[-]164435878-164441167	262.338	282.473	526.931	564.988	798.618	105.234	40.7435	113.948	174.633	93.6508	0.858025	0.736208	487.07	226.972	0.465995
ENSRNOG00000003201	Rps4x	ribosomal protein S4, X-linked [Source:RGD Symbol;Acc:2324318]	X[-]72074108-72078551	413.027	417.592	621.639	706.318	912.306	128.698	56.3185	105.626	141.078	104.38	0.857922	0.736031	614.176	215.966	0.351636
ENSRNOG00000008596	Ttll9	tubulin tyrosine ligase like 9 [Source:RGD Symbol;Acc:1359622]	3[+]148438939-148485360	0.345815	0.235199	0.860656	0.954211	1.08887	0.00599481	0.150753	0.209431	0.276477	0.108626	0.857902	0.735996	0.69695	0.383499	0.550254
ENSRNOG00000024874	Prtfdc1	phosphoribosyl transferase domain containing 1 [Source:RGD Symbol;Acc:1310177]	17[-]87927058-88037040	2.76088	2.77267	4.50293	6.92079	11.4071	1.5004	0.499608	1.16896	1.5293	1.38037	0.857742	0.735722	5.67287	3.52863	0.622018
ENSRNOG00000054374	RGD1564450	RGD1564450 [Source:RGD Symbol;Acc:1564450]	20[-]7140245-7142213	6.88332	7.52068	10.6477	12.7145	16.605	3.23173	0.59616	1.54849	2.95924	1.4081	0.85766	0.73558	10.8742	4.12514	0.379349
ENSRNOG00000058442	AABR07057510.1	-	7[-]75167065-75170461	0.516055	0.427748	1.53394	1.9015	1.92169	0.423341	0.127722	0.357615	0.494131	0.398569	0.857632	0.735533	1.26019	0.754244	0.598518
ENSRNOG00000033765	Eif1	eukaryotic translation initiation factor 1 [Source:RGD Symbol;Acc:1306308]	10[+]88227360-88229765	196.231	206.032	292.921	323.429	391.737	58.5314	40.3639	27.7172	66.4211	31.8722	0.85742	0.735169	282.07	85.9892	0.304851
ENSRNOG00000032807	Rn60_X_0773.5	-	X[-]77298974-77299218	36.1008	46.8693	94.8971	128.442	203.07	29.3843	14.1931	24.7814	59.4184	27.0476	0.857338	0.735029	101.876	69.139	0.678659
ENSRNOG00000019022	Fam89a	family with sequence similarity 89, member A [Source:RGD Symbol;Acc:1309879]	19[-]57502308-57514896	0.71708	1.25279	1.74045	2.46473	4.25825	0.371373	0.703566	0.598899	0.491662	0.621331	0.857321	0.734999	2.08666	1.35983	0.651677
ENSRNOG00000037673	RGD1565183	similar to ribosomal protein L28 [Source:RGD Symbol;Acc:1565183]	1[+]84573496-84573959	16.0696	13.3611	60.9621	56.9588	60.0911	5.5016	1.08275	2.42053	6.1424	10.4805	0.857296	0.734956	41.4885	23.2615	0.560673
ENSRNOG00000028733	Prkar1b	protein kinase cAMP-dependent type 1 regulatory subunit beta [Source:RGD Symbol;Acc:3392]	12[+]17614632-17712373	3.2801	3.7841	5.32264	7.6471	11.0304	1.42224	0.623635	1.28318	2.57247	0.952773	0.857291	0.734948	6.21286	3.21648	0.517714
ENSRNOG00000021438	Tuba1c	tubulin, alpha 1C [Source:RGD Symbol;Acc:1307226]	7[+]140716113-140723714	144.817	187.509	221.353	255.445	262.245	18.516	20.235	30.8448	38.6776	40.7067	0.856713	0.733958	214.274	52.4231	0.244655
ENSRNOG00000007632	Mss51	MSS51 mitochondrial translational activator [Source:RGD Symbol;Acc:1309408]	15[+]4240203-4252072	2.07991	1.97075	4.3639	4.21083	5.60388	0.696857	0.225997	0.603837	0.777888	1.01299	0.856701	0.733936	3.64585	1.57765	0.432724
ENSRNOG00000016625	Slc22a2	solute carrier family 22 member 2 [Source:RGD Symbol;Acc:61936]	1[-]48317995-48360261	384.19	410.576	284.163	220.428	162.07	83.5744	34.4153	65.1546	40.0713	45.1462	-0.856564	0.733702	292.285	108.887	0.372537
ENSRNOG00000018645	Rpsa	ribosomal protein SA [Source:RGD Symbol;Acc:71026]	8[+]128806129-128809986	745.244	880.58	1313.74	1240.69	1539.46	228.373	78.1904	123.092	179.56	142.533	0.856423	0.73346	1143.94	329.588	0.288116
ENSRNOG00000007387	Per1	period circadian clock 1 [Source:RGD Symbol;Acc:727863]	10[+]55687050-55695994	7.70501	9.90711	19.7165	27.0818	50.3753	3.86536	3.3575	8.87229	8.57111	5.70036	0.856393	0.733409	22.9571	16.8361	0.733372
ENSRNOG00000020626	Snrnp25	small nuclear ribonucleoprotein U11/U12 subunit 25 [Source:RGD Symbol;Acc:1310922]	10[-]15686008-15689325	14.3077	17.4687	26.0708	24.7864	31.4581	5.08592	1.16506	2.95802	4.02081	2.74697	0.856174	0.733034	22.8183	7.01944	0.307623
ENSRNOG00000016734	Emilin3	elastin microfibril interfacer 3 [Source:RGD Symbol;Acc:1309607]	3[-]156901077-156905892	0.35084	0.426688	0.891075	0.929795	1.15156	0.118349	0.029038	0.193733	0.327043	0.186027	0.856161	0.733012	0.749991	0.360545	0.480733
ENSRNOG00000048735	Hist2h4	histone cluster 2, H4 [Source:RGD Symbol;Acc:1307448]	4[-]170092537-170092848	0.0843477	0.105655	1.9515	1.8772	3.51751	0.123396	0.0367598	0.111796	1.10211	0.942021	0.855891	0.73255	1.50724	1.44804	0.960725
ENSRNOG00000061991	Rn60_20_0055.9	-	20[+]5467942-5468658	2.61403	2.25002	4.17372	7.21879	11.9256	0.808255	1.46466	1.06774	1.38193	1.88523	0.855796	0.732386	5.63642	3.9024	0.692354
ENSRNOG00000024603	Rps15	ribosomal protein S15 [Source:RGD Symbol;Acc:62026]	7[-]12282109-12283608	675.575	997.354	1345.99	1265.95	1559.28	221.932	114.57	65.2801	220.144	113.899	0.85577	0.732343	1168.83	343.727	0.294078
ENSRNOG00000042455	Tlr12	toll-like receptor 12 [Source:RGD Symbol;Acc:1559145]	5[-]146791198-146795866	18.5031	11.2486	14.5867	5.6334	5.17191	3.26851	0.343854	0.568775	1.39411	1.05256	-0.855626	0.732096	11.0287	5.50526	0.499174
ENSRNOG00000026109	Prmt1	protein arginine methyltransferase 1 [Source:RGD Symbol;Acc:62020]	1[-]100971273-100980340	40.4814	47.2405	66.7969	71.1138	97.2498	16.3652	4.91537	5.52672	13.7615	12.753	0.855581	0.732019	64.5765	22.8943	0.35453
ENSRNOG00000050746	Rn50_16_0006.1	-	16[-]516089-522127	0.20997	0.208085	0.397645	0.725615	0.869033	0.175051	0.089366	0.108946	0.154476	0.260268	0.855556	0.731976	0.48207	0.313969	0.651293
ENSRNOG00000003334	Klhl21	kelch-like family member 21 [Source:RGD Symbol;Acc:1305863]	5[+]169181418-169190073	8.71351	9.96288	14.9758	14.8545	18.9669	3.03285	0.675324	0.708264	3.74505	0.486581	0.855541	0.731951	13.4947	4.28287	0.317373
ENSRNOG00000000842	Ddah2	dimethylarginine dimethylaminohydrolase 2 [Source:RGD Symbol;Acc:1302955]	20[+]5049496-5052585	36.8972	37.8817	51.8348	61.8196	74.2262	12.773	10.0563	6.05909	9.49472	6.36812	0.855142	0.731268	52.5319	16.7178	0.318241
ENSRNOG00000027487	Trim28	tripartite motif-containing 28 [Source:RGD Symbol;Acc:620289]	1[-]65544373-65551043	52.7465	65.0593	80.0992	83.019	104.108	13.5856	5.80394	6.45564	17.3229	4.18597	0.855136	0.731257	77.0064	20.1592	0.261786
ENSRNOG00000012865	Parp3	poly (ADP-ribose) polymerase family, member 3 [Source:RGD Symbol;Acc:1305189]	8[-]115173453-115179191	22.2347	29.9152	44.3493	46.6062	56.5625	7.9787	2.3804	10.1826	13.0894	1.47462	0.85504	0.731094	39.9336	14.5296	0.363844
ENSRNOG00000008936	Map3k6	mitogen-activated protein kinase kinase kinase 6 [Source:RGD Symbol;Acc:1304625]	5[+]151436464-151448328	1.0111	1.39419	3.1864	5.4506	6.78646	0.59529	0.175614	1.1192	0.644441	3.13357	0.854892	0.730841	3.56575	2.66832	0.74832
ENSRNOG00000050794	Pdlim4	PDZ and LIM domain 4 [Source:RGD Symbol;Acc:3575]	10[-]39390581-39405311	12.3068	11.1627	20.1706	39.5831	52.3097	4.41266	2.97237	7.01796	12.3427	12.6383	0.854477	0.730131	27.1066	18.3534	0.677084
ENSRNOG00000059497	AABR07071383.1	-	8[-]112827490-112831002	0.940232	1.39679	5.05419	4.34429	5.42388	0.0321452	0.929878	0.878228	0.515247	1.16256	0.854324	0.729869	3.43188	2.0677	0.602497
ENSRNOG00000061695	Slc23a1	solute carrier family 23 member 1 [Source:RGD Symbol;Acc:619875]	18[-]28414009-28428117	72.7237	77.479	40.3194	26.6877	27.9578	22.2334	10.6088	8.78193	2.31316	8.06051	-0.854271	0.729779	49.0335	24.8971	0.507757
ENSRNOG00000019358	Esr1	estrogen receptor 1 [Source:RGD Symbol;Acc:2581]	1[+]41192824-41594796	10.5622	9.91464	4.95113	5.45493	3.23519	1.07477	0.852316	2.06257	2.32501	1.11555	-0.854235	0.729718	6.82361	3.28345	0.481189
ENSRNOG00000008551	Rps7	ribosomal protein S7 [Source:RGD Symbol;Acc:61907]	6[-]47899525-47904437	505.212	458.981	691.621	832.504	1050.19	123.432	158.726	65.6243	142.403	97.2406	0.854206	0.729669	707.702	247.406	0.349591
ENSRNOG00000018059	Ihh	Indian hedgehog [Source:RGD Symbol;Acc:620021]	9[-]82208223-82214440	13.8392	13.651	6.2281	4.28843	3.83127	3.00711	4.27504	2.50726	1.86128	0.947886	-0.854171	0.729608	8.36761	5.17467	0.618417
ENSRNOG00000003183	Fmod	fibromodulin [Source:RGD Symbol;Acc:619769]	13[+]50873605-50885563	1.23835	1.18977	3.32414	4.12372	4.54132	0.572307	0.62206	1.22307	1.08385	0.968079	0.854091	0.729471	2.88346	1.66503	0.57744
ENSRNOG00000012083	St6galnac2	ST6 N-acetylgalactosaminide alpha-2,6-sialyltransferase 2 [Source:RGD Symbol;Acc:1560747]	10[-]105650862-105668593	18.7997	19.1315	30.5597	40.4864	58.2289	8.80031	2.59253	3.17007	13.2031	7.6785	0.853959	0.729246	33.4412	16.7535	0.500983
ENSRNOG00000000474	Rgl2	ral guanine nucleotide dissociation stimulator-like 2 [Source:RGD Symbol;Acc:1302985]	20[-]5458509-5466265	15.4123	17.3392	24.1384	24.8275	34.0697	6.23908	0.784534	3.52768	1.46391	3.13031	0.853942	0.729218	23.1574	7.45394	0.321881
ENSRNOG00000011494	Rpl36a	ribosomal protein L36a [Source:RGD Symbol;Acc:1306640]	X[+]105402867-105405580	105.151	103.013	201.323	221.733	326.893	48.1928	17.6585	36.4354	59.7822	51.7966	0.853916	0.729172	191.623	94.2339	0.491768
ENSRNOG00000006583	Hpgds	hematopoietic prostaglandin D synthase [Source:RGD Symbol;Acc:69251]	4[-]95946025-95970666	0.0467767	0.159644	0.135009	0.399163	0.509831	0.0446807	0.0292714	0.125103	0.0453926	0.146818	0.853887	0.729123	0.250085	0.196684	0.786471
ENSRNOG00000049099	LOC100361240	ribosomal protein S10-like [Source:RGD Symbol;Acc:2320523]	15[+]19429508-19430011	17.3511	17.389	4.53978	2.35679	2.4431	7.04771	4.80656	0.381139	0.106526	0.392916	-0.853697	0.728799	8.81596	7.96002	0.90291
ENSRNOG00000019626	Slc27a5	solute carrier family 27 member 5 [Source:RGD Symbol;Acc:708535]	1[+]65576535-65587186	0.018118	0	3.40682	2.83066	3.48476	0.0313813	0	0.451624	0.980039	0.427403	0.853484	0.728435	1.94807	1.71257	0.879107
ENSRNOG00000016636	Lpin3	lipin 3 [Source:RGD Symbol;Acc:1588534]	3[+]156886454-156899436	20.3917	22.0423	35.6379	32.9225	40.3279	6.08674	1.44529	1.98461	3.03461	4.47377	0.853464	0.7284	30.2645	8.66631	0.286352
ENSRNOG00000000383	Mypn	myopalladin [Source:RGD Symbol;Acc:1308510]	20[+]26988774-27074138	0.860116	0.665846	0.532766	0.32223	0.260091	0.134019	0.259914	0.0992941	0.184327	0.0554744	-0.853267	0.728065	0.52821	0.266617	0.504756
ENSRNOG00000036471	AC120071.1	-	5[+]152326537-152326642	0.394186	0.366113	184.998	654.962	634.425	0.0654675	0.0882035	319.862	206.773	66.8756	0.853126	0.727823	295.029	337.06	1.14246
ENSRNOG00000005358	Pmm1	phosphomannomutase 1 [Source:RGD Symbol;Acc:1310897]	7[-]123183506-123193761	49.0743	69.9755	88.8913	94.8747	122.078	21.5515	1.62666	13.6961	18.8737	15.8853	0.852704	0.727104	84.9788	28.7079	0.337824
ENSRNOG00000020957	Igflr1	IGF-like family receptor 1 [Source:RGD Symbol;Acc:1563574]	1[+]89020341-89022219	0.849065	1.03893	1.90561	1.93732	2.5885	0.498651	0.302819	0.266718	0.278516	0.562426	0.852363	0.726522	1.66389	0.743477	0.446831
ENSRNOG00000011132	LOC100362814	hypothetical protein LOC100362814 [Source:RGD Symbol;Acc:2323964]	3[-]94064234-94182714	0.680752	0.562308	0.360986	0.212798	0.131954	0.234991	0.0897376	0.202672	0.116536	0.0374793	-0.85232	0.726449	0.38976	0.250405	0.642461
ENSRNOG00000010746	Rpl32	ribosomal protein L32 [Source:RGD Symbol;Acc:621203]	4[-]147715473-147719072	388.001	392.062	686.143	719.644	885.711	149.558	69.9318	118.002	143.892	108.887	0.852227	0.726291	614.312	226.63	0.368917
ENSRNOG00000000786	Rpp21	ribonuclease P/MRP 21 subunit [Source:RGD Symbol;Acc:1303090]	20[+]2515520-2517498	23.0691	27.9772	40.4667	40.6373	50.355	8.22339	3.49278	5.13353	7.76658	5.42987	0.852227	0.72629	36.5011	11.4189	0.312838
ENSRNOG00000018774	Rps14	ribosomal protein S14 [Source:RGD Symbol;Acc:62025]	18[+]56044369-56047316	158.72	226.209	424.824	529.406	885.337	95.3772	39.8861	127.861	243.218	119.951	0.852212	0.726265	444.899	292.15	0.656665
ENSRNOG00000031536	Syndig1	synapse differentiation inducing 1 [Source:RGD Symbol;Acc:1310753]	3[+]145032200-145199356	0.433347	0.65057	0.929444	2.01443	3.79602	0.2586	0.542778	0.109757	0.570583	0.379192	0.852123	0.726113	1.56476	1.33058	0.850342
ENSRNOG00000027739	Cndp1	carnosine dipeptidase 1 [Source:RGD Symbol;Acc:1359493]	18[-]81466716-81499051	81.907	72.3983	45.5962	35.236	31.5676	23.8993	15.928	9.77832	5.38367	8.39748	-0.852021	0.72594	53.341	24.1471	0.452692
ENSRNOG00000054764	Flt3	fms-related tyrosine kinase 3 [Source:RGD Symbol;Acc:61308]	12[+]9360672-9436570	1.3845	1.7699	1.69305	4.63099	4.69155	0.400405	0.465716	0.0682632	1.249	0.321479	0.85197	0.725853	2.834	1.64175	0.579306
ENSRNOG00000048456	LOC108348142	60S ribosomal protein L8 [Source:RGD Symbol;Acc:11509187]	7[+]118507224-118509256	191.232	238.35	363.95	361.122	471.598	79.2174	30.5986	32.3213	98.7036	31.1185	0.851966	0.725846	325.25	115.597	0.355409
ENSRNOG00000010549	Tspo	translocator protein [Source:RGD Symbol;Acc:2228]	7[+]124460358-124470609	39.3513	46.2043	86.4984	104.764	155.237	28.6594	12.2102	21.9424	38.818	18.5297	0.851941	0.725803	86.411	48.7848	0.564567
ENSRNOG00000061895	Ly49si1	immunoreceptor Ly49si1 [Source:RGD Symbol;Acc:1359487]	4[-]163736132-163890801	2.35793	1.59163	2.36989	9.64541	12.2612	1.13362	0.651852	1.0031	2.62025	0.967886	0.851937	0.725797	5.6452	4.73777	0.839257
ENSRNOG00000031003	LOC102553866	zinc finger protein 764-like [Source:RGD Symbol;Acc:7540019]	1[-]198834989-198839228	1.79508	1.84569	2.21536	2.93431	3.51801	0.367295	0.411339	0.200575	0.561047	0.356877	0.8519	0.725733	2.46169	0.76737	0.311725
ENSRNOG00000032759	Cdx2	caudal type homeo box 2 [Source:RGD Symbol;Acc:621234]	12[+]9464026-9470565	0	0	0.0206573	0.145916	0.138571	0	0	0.0357796	0.044649	0.0416711	0.851846	0.725641	0.0610289	0.0741201	1.21451
ENSRNOG00000012062	Npc2	NPC intracellular cholesterol transporter 2 [Source:RGD Symbol;Acc:628756]	6[-]108467410-108488330	114.11	119.356	160.369	228.318	310.192	41.0437	10.2621	17.0725	70.1006	35.2323	0.851823	0.725602	186.469	84.0551	0.450773
ENSRNOG00000061641	SNORA70	Small nucleolar RNA SNORA70 [Source:RFAM;Acc:RF00156]	15[+]101505194-101505328	0.947063	1.45891	2.38416	2.80796	3.46637	0.542456	0.764706	0.59441	0.62542	0.745744	0.851766	0.725506	2.21289	1.09335	0.49408
ENSRNOG00000047657	C4a	complement component 4A (Rodgers blood group) [Source:RGD Symbol;Acc:620005]	20[-]2651599-2678141	68.3289	71.7693	117.007	279.273	494.208	35.7142	32.3547	40.8335	84.0109	63.9204	0.851635	0.725282	206.117	175.303	0.850504
ENSRNOG00000026716	Rpl9	ribosomal protein L9 [Source:RGD Symbol;Acc:62049]	14[+]44524416-44527613	296.267	272.166	532.134	564.35	781.387	117.306	93.5437	89.0568	123.933	88.0841	0.851627	0.725268	489.261	213.59	0.436558
ENSRNOG00000018236	Cym	chymosin [Source:RGD Symbol;Acc:708486]	2[-]209962848-209973205	0.0225437	0.0682293	0.247697	0.427666	0.348271	0.0390468	0.0712915	0.130848	0.084653	0.129466	0.851207	0.724554	0.222881	0.181717	0.815308
ENSRNOG00000014538	Nxnl2	nucleoredoxin-like 2 [Source:RGD Symbol;Acc:1594820]	17[-]14053896-14058642	0.659356	0.731056	1.27955	2.14067	2.13571	0.347271	0.202181	0.524174	0.653595	0.313189	0.851205	0.724549	1.38927	0.766368	0.551635
ENSRNOG00000030689	Ms4a6bl	membrane-spanning 4-domains, subfamily A, member 6B-like [Source:RGD Symbol;Acc:1359381]	1[+]227757425-227818305	4.8041	4.48138	5.15241	14.5464	18.4376	2.43128	0.927626	0.799279	3.55283	1.82174	0.851148	0.724453	9.48437	6.33108	0.667528
ENSRNOG00000015220	Crtac1	cartilage acidic protein 1 [Source:RGD Symbol;Acc:621085]	1[-]261514141-261669586	1.69759	1.78814	2.60652	4.78057	7.81278	0.869194	0.279313	0.856187	1.34665	0.93676	0.851021	0.724238	3.73712	2.52592	0.6759
ENSRNOG00000010580	Acot7	acyl-CoA thioesterase 7 [Source:RGD Symbol;Acc:628856]	5[+]169357517-169450219	16.6963	22.418	40.076	49.6791	69.7535	4.65461	1.99219	7.98933	16.711	21.1561	0.850897	0.724025	39.7246	22.5593	0.567894
ENSRNOG00000028747	AABR07073039.1	-	4[-]118705268-118705653	44.6989	45.4076	69.0386	78.1424	99.8828	15.9951	7.06659	6.0424	17.4214	14.8209	0.850851	0.723947	67.434	24.2716	0.359931
ENSRNOG00000009519	LOC108348114	tetratricopeptide repeat protein 39A [Source:RGD Symbol;Acc:11387498]	5[+]129043675-129082442	0.971453	1.27698	1.68253	3.19872	5.04485	0.546514	0.288516	0.75385	0.706843	1.0234	0.850699	0.723689	2.43491	1.676	0.688322
ENSRNOG00000004214	Rpl26	ribosomal protein L26 [Source:RGD Symbol;Acc:1310607]	10[+]55492404-55496012	593.237	620.841	977.119	990.96	1329.47	211.161	53.3225	67.6756	205.558	160.056	0.850631	0.723574	902.326	310.735	0.344371
ENSRNOG00000001181	Wdr4	WD repeat domain 4 [Source:RGD Symbol;Acc:1585179]	20[-]10239154-10257044	2.23896	2.69089	4.01303	3.83901	5.12495	0.792704	0.152994	0.484259	0.485443	0.738622	0.850509	0.723366	3.58137	1.16577	0.325508
ENSRNOG00000031834	Nkain4	Sodium/potassium transporting ATPase interacting 4 [Source:RGD Symbol;Acc:1305809]	3[-]176444544-176465162	0.138843	0.384553	1.32536	1.57061	2.58781	0.0965407	0.236924	0.596168	0.498952	0.95484	0.850306	0.72302	1.20144	1.02725	0.855017
ENSRNOG00000004373	Ddx39a	DExD-box helicase 39A [Source:RGD Symbol;Acc:619920]	19[+]24846938-24854953	13.3612	14.8235	24.9101	25.0622	32.7877	4.95676	1.58623	6.37162	3.64012	4.07846	0.850106	0.72268	22.1889	8.34803	0.376225
ENSRNOG00000007404	Svbp	small vasohibin binding protein [Source:RGD Symbol;Acc:1311232]	5[+]138245639-138251353	12.3181	12.2329	18.5483	21.3274	28.6253	5.97554	2.05074	2.82257	3.79393	1.35364	0.850073	0.722624	18.6104	7.03084	0.377791
ENSRNOG00000001644	Tmem30c	transmembrane protein 30C [Source:RGD Symbol;Acc:1306090]	11[+]45339366-45356473	0	0.00915567	0.121202	0.111233	0.184689	0	0.0158581	0.0119109	0.0522323	0.0692038	0.85007	0.722619	0.0852561	0.0804287	0.943377
ENSRNOG00000043094	Oxct1	3-oxoacid CoA transferase 1 [Source:RGD Symbol;Acc:1584008]	2[+]53859737-54007756	407.078	276.318	181.399	159.789	193.655	20.9275	28.0134	15.3494	33.1671	43.4548	-0.849791	0.722144	243.648	97.2637	0.399198
ENSRNOG00000013925	Nox4	NADPH oxidase 4 [Source:RGD Symbol;Acc:620600]	1[+]150797084-150976194	95.0041	49.0189	40.6415	28.7266	28.7636	15.1615	9.92845	1.49876	6.73493	9.54008	-0.849725	0.722032	48.4309	26.6587	0.550447
ENSRNOG00000002134	Mpa2l	macrophage activation 2 like [Source:RGD Symbol;Acc:1561523]	14[+]5928737-5945321	0	0	1.17815	1.81213	2.79908	0	0	0.182312	0.93791	1.25224	0.849667	0.721933	1.15787	1.26412	1.09177
ENSRNOG00000006783	Neb	nebulin [Source:RGD Symbol;Acc:1311134]	3[-]37658563-37854561	0.315475	0.426459	1.01827	0.8308	1.08538	0.0995233	0.156897	0.124145	0.0804106	0.084981	0.849661	0.721923	0.735277	0.335665	0.456515
ENSRNOG00000033030	AABR07072440.1	-	15[-]18532361-18532942	27.805	33.7178	50.4055	59.4088	80.707	11.3132	7.30094	12.2172	19.9214	6.22567	0.849654	0.721913	50.4088	22.1969	0.440338
ENSRNOG00000013623	Amer2	APC membrane recruitment protein 2 [Source:RGD Symbol;Acc:1559605]	15[+]40665041-40667173	2.44698	2.34476	1.46177	0.601117	1.00703	0.791263	0.198602	0.331263	0.330108	0.221673	-0.849548	0.721732	1.57233	0.835672	0.531486
ENSRNOG00000008530	Stoml1	stomatin like 1 [Source:RGD Symbol;Acc:1559463]	8[+]63036976-63045030	4.40176	4.89391	6.09643	7.92075	9.92265	1.64218	0.443058	0.846943	1.99234	0.946493	0.849514	0.721674	6.6471	2.37939	0.357959
ENSRNOG00000009708	Tas1r1	taste 1 receptor member 1 [Source:RGD Symbol;Acc:61891]	5[-]169200287-169212170	14.0835	14.4227	11.9166	7.242	7.15411	3.2974	0.410192	0.614997	1.50308	2.3679	-0.849394	0.72147	10.9638	3.69827	0.337317
ENSRNOG00000049116	LOC100912534	DNA-directed RNA polymerases I, II, and III subunit RPABC3-like [Source:RGD Symbol;Acc:6486461]	11[-]83878006-83882117	10.7744	9.45239	14.3474	15.7179	18.2284	1.5193	1.66525	2.21918	1.69451	1.7414	0.849265	0.72125	13.7041	3.65097	0.266415
ENSRNOG00000001148	Rplp0	ribosomal protein lateral stalk subunit P0 [Source:RGD Symbol;Acc:621247]	12[-]46791528-46794797	758.137	1005.19	1447.26	1428.83	1830.52	294.337	125.367	185.616	333.79	177.182	0.849215	0.721166	1293.99	435.846	0.336824
ENSRNOG00000025184	Prss35	protease, serine, 35 [Source:RGD Symbol;Acc:1311282]	8[+]94423808-94440503	3.85159	3.66318	2.58358	0.301283	0.242007	1.33408	0.972451	1.64945	0.133749	0.144791	-0.849188	0.721119	2.12833	1.85659	0.872321
ENSRNOG00000030729	C4b	complement C4B (Chido blood group) [Source:RGD Symbol;Acc:1591983]	20[-]4302344-4316715	12.3714	12.4799	24.9531	58.2965	105.192	9.26954	8.71603	9.48747	24.13	8.64284	0.849129	0.721021	42.6586	38.459	0.901553
ENSRNOG00000000723	RT1-CE5	RT1 class I, locus CE5 [Source:RGD Symbol;Acc:1595868]	20[-]4892702-4896991	58.2029	103.274	109.666	134.668	171.484	31.3384	18.2118	26.3328	24.3538	10.545	0.849121	0.721007	115.459	43.365	0.375588
ENSRNOG00000031950	Izumo4	IZUMO family member 4 [Source:RGD Symbol;Acc:1564722]	7[-]11875846-11878237	1.51505	1.81385	2.58211	2.74384	3.51216	0.648738	0.221064	0.474301	0.357733	0.541967	0.849067	0.720914	2.4334	0.834996	0.34314
ENSRNOG00000031930	Bin2	bridging integrator 2 [Source:RGD Symbol;Acc:1306789]	7[-]142273833-142300382	14.5798	16.6952	19.6706	28.2992	32.2017	3.83231	1.93154	3.39414	7.29196	4.55267	0.849063	0.720908	22.2893	8.03367	0.360427
ENSRNOG00000003833	Nenf	neudesin neurotrophic factor [Source:RGD Symbol;Acc:1303289]	13[-]109990294-109997092	39.9411	43.8037	72.9311	71.9154	96.0588	18.1297	2.83121	9.45369	13.2925	11.7581	0.848885	0.720605	64.93	23.8144	0.366771
ENSRNOG00000037190	Cd101	CD101 molecule [Source:RGD Symbol;Acc:1311453]	2[-]203376593-203413125	0.411414	0.532894	0.854258	1.20798	1.72717	0.214291	0.414419	0.323594	0.166758	0.338782	0.848767	0.720406	0.946742	0.558124	0.58952
ENSRNOG00000062164	Rn60_1_2216.1	-	1[+]221508159-221512116	1.14139	0.467794	0	0	0	0.296962	0.233482	0	0	0	-0.848693	0.720281	0.321838	0.48525	1.50775
ENSRNOG00000025424	Yrdc	yrdC N(6)-threonylcarbamoyltransferase domain containing [Source:RGD Symbol;Acc:708492]	5[+]142845114-142850111	11.6973	10.6312	18.1641	19.9813	25.4514	4.52543	3.14961	2.70169	3.24228	1.99754	0.848644	0.720196	17.1851	6.29592	0.36636
ENSRNOG00000007332	Sstr3	somatostatin receptor 3 [Source:RGD Symbol;Acc:620308]	7[-]119760888-119768082	0.461383	0.450679	0.587398	1.11136	1.5137	0.202658	0.176658	0.285615	0.193872	0.0682289	0.84861	0.720139	0.824905	0.46656	0.565593
ENSRNOG00000020678	Ifi35	interferon-induced protein 35 [Source:RGD Symbol;Acc:1304553]	10[+]89358376-89366626	24.4251	22.2565	35.4946	39.2597	52.208	10.0392	4.15786	5.25189	3.96332	3.37272	0.848594	0.720112	34.7288	12.2782	0.353545
ENSRNOG00000004763	Sirpa	signal-regulatory protein alpha [Source:RGD Symbol;Acc:3449]	3[+]122114108-122152477	17.8874	21.262	24.5141	35.3708	49.8963	3.73113	2.77427	4.05448	9.9583	5.87818	0.84856	0.720055	29.7861	13.0288	0.437411
ENSRNOG00000013922	Dok2	docking protein 2 [Source:RGD Symbol;Acc:1310966]	15[+]52451161-52456409	2.93432	3.85218	3.73456	6.59075	9.61062	0.95782	1.48021	0.405643	1.02097	0.23259	0.848462	0.719888	5.34449	2.67103	0.499772
ENSRNOG00000005153	LOC690422	hypothetical protein LOC690422 [Source:RGD Symbol;Acc:1596085]	6[+]137967401-137980217	3.66107	3.25029	5.61971	6.84094	10.2689	1.35566	0.361082	1.83068	1.2272	0.732089	0.848384	0.719756	5.92819	2.81536	0.47491
ENSRNOG00000061359	Psme1-ps1	proteasome (prosome, macropain) activator subunit 1 (PA28 alpha), pseudogene 1 [Source:RGD Symbol;Acc:1597686]	17[+]52755621-52756367	0.615711	0.830607	1.32912	2.13165	2.29733	0.534049	0.553237	0.326373	0.15268	0.702047	0.848369	0.71973	1.44088	0.81317	0.564355
ENSRNOG00000017528	Gpr157	G protein-coupled receptor 157 [Source:RGD Symbol;Acc:1311096]	5[+]167109691-167125380	0.823978	0.889773	1.30246	1.37483	1.89007	0.309086	0.109664	0.222359	0.221749	0.196038	0.848351	0.719699	1.25622	0.439682	0.350004
ENSRNOG00000007439	Unc13d	unc-13 homolog D [Source:RGD Symbol;Acc:628593]	10[-]104613928-104628676	2.15732	3.3588	3.47725	5.01631	6.54858	0.845129	1.3005	0.972983	0.167797	0.912024	0.84835	0.719697	4.11165	1.7538	0.426544
ENSRNOG00000034174	Bpifb4	BPI fold containing family B, member 4 [Source:RGD Symbol;Acc:1561174]	3[+]149424392-149449350	0.0109017	0.0499033	0.104604	0.196165	0.261192	0.0188822	0.0571993	0.0610586	0.0622807	0.102674	0.848258	0.719542	0.124553	0.110716	0.888904
ENSRNOG00000012286	Il20ra	interleukin 20 receptor subunit alpha [Source:RGD Symbol;Acc:1307335]	1[+]15180328-15222785	1.69799	1.25763	1.20148	0.57289	0.3902	0.553326	0.314151	0.235587	0.244032	0.141326	-0.848173	0.719398	1.02404	0.56798	0.554647
ENSRNOG00000023269	AABR07021759.1	-	13[-]90058840-90059785	5.00532	5.16943	7.93213	9.51047	12.5608	2.33136	1.004	0.973467	2.52977	1.53114	0.847939	0.719001	8.03563	3.29991	0.410661
ENSRNOG00000031965	Impdh2	inosine monophosphate dehydrogenase 2 [Source:RGD Symbol;Acc:735092]	8[+]117347029-117351610	36.0747	40.3295	59.5744	62.6192	81.2231	11.8434	5.72389	6.86083	14.6175	10.891	0.847589	0.718408	55.9642	19.1066	0.341408
ENSRNOG00000057125	Ddr1	discoidin domain receptor tyrosine kinase 1 [Source:RGD Symbol;Acc:2252]	20[+]3552929-3575780	59.3112	78.7934	91.0161	100.886	131.652	17.7121	6.15894	17.045	20.1386	7.95852	0.84757	0.718375	92.3318	27.9108	0.302288
ENSRNOG00000058132	SNORD29	Small nucleolar RNA SNORD29 [Source:RFAM;Acc:RF00070]	1[+]224923099-224923162	3.45742	4.91646	21.6181	25.1604	47.082	2.23827	1.62573	5.36685	8.95229	16.349	0.847549	0.718339	20.4469	18.0403	0.882301
ENSRNOG00000049025	Rps6	ribosomal protein S6 [Source:RGD Symbol;Acc:3602]	5[-]105197857-105200148	257.144	242.101	390.393	439.4	542.635	69.0917	92.3909	47.0939	79.7268	59.6666	0.847531	0.71831	374.335	131.745	0.351945
ENSRNOG00000054016	AABR07030091.1	-	10[-]67107927-67128049	1.88286	1.87319	0.855444	0.848377	0.587706	0.617911	0.118643	0.108672	0.303826	0.107345	-0.847514	0.71828	1.20952	0.634257	0.524389
ENSRNOG00000018795	Rpl18a	ribosomal protein L18A [Source:RGD Symbol;Acc:1302976]	16[+]20293229-20295294	521.079	739.954	1019.89	982.626	1233.77	173.8	165.873	63.6167	174.611	138.317	0.84749	0.71824	899.465	283.874	0.315603
ENSRNOG00000016413	Pstpip1	proline-serine-threonine phosphatase-interacting protein 1 [Source:RGD Symbol;Acc:1307557]	8[+]60760078-60799361	6.27231	6.97649	7.10478	14.9374	18.454	1.80466	2.10898	0.798035	3.14686	2.47653	0.84747	0.718206	10.749	5.49116	0.510854
ENSRNOG00000010642	Lysmd2	LysM domain containing 2 [Source:RGD Symbol;Acc:1304585]	8[+]82560761-82577019	8.94069	8.64611	14.0223	14.32	17.8468	2.41052	1.9902	0.926267	1.10723	3.05352	0.84745	0.718172	12.7552	4.02316	0.315413
ENSRNOG00000032729	Bex2	brain expressed X-linked 2 [Source:RGD Symbol;Acc:1564466]	X[-]106556838-106558366	9.1103	6.6883	12.0103	14.3087	19.0991	1.86002	0.733639	1.14363	2.42008	2.17489	0.847361	0.718021	12.2433	4.68869	0.382959
ENSRNOG00000048642	LOC100912564	histone H4-like [Source:RGD Symbol;Acc:6486282]	4[-]170117014-170117325	0.0254933	0.0280747	0.54747	0.543729	0.938148	0.0386273	0.0139132	0.0315866	0.307455	0.320807	0.847262	0.717853	0.416583	0.398919	0.957598
ENSRNOG00000000456	Psmb8	proteasome subunit beta 8 [Source:RGD Symbol;Acc:3426]	20[+]3990613-3993769	22.3602	36.3172	44.7165	60.9733	93.9539	11.6291	8.64398	23.0945	12.2846	7.33788	0.847234	0.717805	51.6642	27.9655	0.541293
ENSRNOG00000033654	LOC501038	Ab2-060 [Source:RGD Symbol;Acc:1560610]	8[+]103342929-103351680	5.03959	2.88465	2.62477	1.76484	1.84804	0.238049	0.991146	0.127279	0.485976	0.519702	-0.847171	0.717698	2.83238	1.31479	0.464202
ENSRNOG00000020792	Etv4	ets variant 4 [Source:RGD Symbol;Acc:1306524]	10[-]89685058-89700283	0.889115	1.24093	3.16834	3.1707	5.66817	0.294871	0.0480912	1.41415	0.604271	1.25873	0.847169	0.717695	2.82745	1.92374	0.68038
ENSRNOG00000028650	Inf2	inverted formin, FH2 and WH2 domain containing [Source:MGI Symbol;Acc:MGI:1917685]	6[+]137164535-137177622	3.09173	3.7407	6.23794	6.55257	10.0484	1.47425	0.687495	0.651433	1.83762	1.76169	0.847041	0.717478	5.93427	2.80279	0.472305
ENSRNOG00000037221	Tipinl1	TIMELESS interacting protein like 1 [Source:RGD Symbol;Acc:2323509]	5[-]173744-174921	3.00238	2.32033	4.0732	4.69478	5.74065	0.279524	0.608827	0.809516	0.703183	0.445017	0.847017	0.717437	3.96627	1.35171	0.340801
ENSRNOG00000014274	Trit1	tRNA isopentenyltransferase 1 [Source:RGD Symbol;Acc:1304781]	5[+]140712583-140756085	9.21244	8.29822	13.9077	14.709	19.1187	2.80647	1.93964	2.50199	2.00849	1.19743	0.846997	0.717405	13.0492	4.46896	0.34247
ENSRNOG00000011817	Rpl22l1	ribosomal protein L22 like 1 [Source:RGD Symbol;Acc:1309517]	2[+]115362799-115364729	26.4046	18.4457	49.753	62.8142	92.3823	15.3599	10.8655	18.0452	16.6012	7.81915	0.846959	0.717339	49.96	29.966	0.599801
ENSRNOG00000012163	Plekhm2	pleckstrin homology and RUN domain containing M2 [Source:RGD Symbol;Acc:1307005]	5[-]160182251-160219812	15.3299	18.0854	21.1494	23.5901	30.884	4.83028	1.16903	2.22773	2.80293	3.40592	0.846949	0.717322	21.8078	6.1159	0.280446
ENSRNOG00000015125	Spsb2	splA/ryanodine receptor domain and SOCS box containing 2 [Source:RGD Symbol;Acc:1310854]	4[+]157326727-157328379	8.47022	10.1385	14.6723	14.6942	19.9979	3.49737	1.36253	1.79144	2.76396	2.08304	0.846705	0.71691	13.5946	4.65435	0.342367
ENSRNOG00000054954	Nilr1	neutrophil immunoglobulin-like receptor-1 [Source:RGD Symbol;Acc:70895]	1[+]63734135-63741982	0.581116	0.732975	0.857946	1.55371	2.40717	0.2196	0.138826	0.267095	0.109543	0.545016	0.846705	0.716909	1.22658	0.745782	0.608015
ENSRNOG00000008431	Gabbr2	gamma-aminobutyric acid type B receptor subunit 2 [Source:RGD Symbol;Acc:619864]	5[-]62276100-62621737	3.20569	3.1716	1.40653	1.23212	1.47677	0.555695	0.408668	0.118796	0.482783	0.026439	-0.846615	0.716757	2.09854	0.979341	0.466677
ENSRNOG00000020206	Ctsd	cathepsin D [Source:RGD Symbol;Acc:621511]	1[-]215541542-215553451	442.774	516.428	696.017	794.056	1108.17	152.68	22.0528	129.112	171.981	166.102	0.846442	0.716464	711.488	269.824	0.379238
ENSRNOG00000056996	Cfap65	cilia and flagella associated protein 65 [Source:RGD Symbol;Acc:1563002]	9[-]82163075-82195722	1.25329	1.08067	0.0969903	0.139735	0.130823	0.519258	0.0728413	0.0553283	0.0242544	0.107264	-0.846372	0.716346	0.5403	0.570411	1.05573
ENSRNOG00000009324	LOC103692166	WD repeat-containing protein 54 [Source:RGD Symbol;Acc:9477816]	4[-]113981653-113988246	2.08377	2.78346	3.46825	3.41184	4.00296	0.692246	0.185347	0.341252	0.260943	0.36494	0.84617	0.716004	3.15006	0.76384	0.242484
ENSRNOG00000059837	Cdkn2a	cyclin-dependent kinase inhibitor 2A [Source:RGD Symbol;Acc:2323]	5[-]107823330-107841175	0.0628067	0.463774	0.357694	1.55316	1.75143	0.108784	0.370629	0.213539	0.619362	0.316775	0.846141	0.715955	0.837773	0.770432	0.91962
ENSRNOG00000030127	Eml2	echinoderm microtubule associated protein like 2 [Source:RGD Symbol;Acc:621066]	1[+]80087684-80119012	21.2768	25.9825	31.7694	35.4012	48.7519	7.20011	1.40305	5.68861	7.2655	2.7541	0.845899	0.715545	32.6363	10.7482	0.329333
ENSRNOG00000009224	E4f1	E4F transcription factor 1 [Source:RGD Symbol;Acc:1596731]	10[-]13815293-13826945	9.37433	11.413	15.9777	14.5933	19.6223	2.71519	0.718861	1.36176	2.02678	1.23294	0.845834	0.715435	14.1961	3.98258	0.28054
ENSRNOG00000003763	Prdx4	peroxiredoxin 4 [Source:RGD Symbol;Acc:620043]	X[+]43497763-43512991	19.8124	22.4776	28.5074	32.3448	44.8858	8.31101	1.97432	3.24373	5.7523	2.06254	0.845789	0.71536	29.6056	10.0299	0.338785
ENSRNOG00000019028	Znrf1	zinc and ring finger 1 [Source:RGD Symbol;Acc:1592195]	19[+]43750278-43832878	18.6971	22.3998	24.9311	27.4091	35.0786	5.55553	1.66213	3.13041	2.32942	1.42264	0.845765	0.715319	25.7031	6.3017	0.245172
ENSRNOG00000021795	Fam227a	family with sequence similarity 227, member A [Source:RGD Symbol;Acc:1305939]	7[-]120846330-120882392	0.899785	0.632159	1.44589	1.76472	2.12365	0.27252	0.302877	0.249674	0.451551	0.198449	0.845759	0.715308	1.37324	0.622684	0.453441
ENSRNOG00000019306	Syt12	synaptotagmin 12 [Source:RGD Symbol;Acc:621876]	1[-]219688451-219719272	0.60243	0.681697	2.20977	2.78788	3.8416	0.317952	0.340357	1.71495	0.616996	0.353269	0.845704	0.715215	2.02468	1.47745	0.729721
ENSRNOG00000022490	LOC100361008	Cytochrome c oxidase subunit 5A, mitochondrial-like [Source:RGD Symbol;Acc:2320952]	3[-]9096044-9096481	9.55932	6.82487	2.74529	1.41313	1.36801	3.99612	2.84982	0.128301	0.479431	0.57927	-0.845379	0.714666	4.38212	3.86738	0.882536
ENSRNOG00000006595	Htr3a	5-hydroxytryptamine receptor 3A [Source:RGD Symbol;Acc:61818]	8[-]53211438-53223804	0.0115513	0.0259687	0.131136	0.209342	0.323009	0.0200075	0.0449791	0.0874312	0.0653418	0.12813	0.845349	0.714615	0.140201	0.137621	0.981593
ENSRNOG00000029082	RGD1566189	similar to ferritin light chain [Source:RGD Symbol;Acc:1566189]	1[-]176078574-176079125	48.1844	27.149	32.9414	16.5123	14.2909	3.02655	6.70586	6.57641	5.47821	4.84793	-0.845258	0.714461	27.8156	13.5189	0.486019
ENSRNOG00000049536	LOC103690996	uncharacterized LOC103690996 [Source:RGD Symbol;Acc:9247033]	12[-]7186473-7186873	43.3166	39.6049	73.8206	76.6393	97.9538	17.5408	7.2133	10.1372	15.3418	11.2886	0.845248	0.714444	66.267	25.17	0.379827
ENSRNOG00000004700	Nxt1	nuclear transport factor 2-like export factor 1 [Source:RGD Symbol;Acc:1309327]	3[+]142993658-142996578	11.9408	10.0856	19.7898	21.2033	28.3629	4.38117	2.04047	2.75167	5.3904	2.54452	0.845166	0.714305	18.2765	7.52324	0.411635
ENSRNOG00000042547	RGD1565566	similar to 60S ribosomal protein L18a [Source:RGD Symbol;Acc:1565566]	1[+]61553449-61553970	5.02904	4.41503	0.885406	0.715839	0.822211	1.4648	1.69036	0.274843	0.131206	0.392361	-0.844979	0.71399	2.3735	2.17559	0.916615
ENSRNOG00000005930	Nnmt	nicotinamide N-methyltransferase [Source:RGD Symbol;Acc:1309606]	8[-]52925175-52937972	0.529891	0.567501	1.43049	2.39727	3.07744	0.493447	0.557849	1.20801	0.431861	0.458593	0.844977	0.713987	1.60052	1.19513	0.746716
ENSRNOG00000054339	SNORA70	Small nucleolar RNA SNORA70 [Source:RFAM;Acc:RF00156]	X[-]156438764-156438899	4.92152	6.23284	12.8128	14.9597	22.4394	2.17029	3.16614	5.35654	0.893621	6.3077	0.844945	0.713931	12.2732	7.42679	0.605121
ENSRNOG00000038347	Usp21	ubiquitin specific peptidase 21 [Source:RGD Symbol;Acc:1588822]	13[-]89655064-89661150	20.9619	25.1178	29.9802	31.1351	35.7395	5.19536	2.27763	1.68988	4.69774	2.82335	0.844805	0.713696	28.5869	6.09133	0.213081
ENSRNOG00000012439	Bid	BH3 interacting domain death agonist [Source:RGD Symbol;Acc:620160]	4[-]153442218-153465203	12.273	12.4321	15.1378	19.7486	24.0941	3.1521	0.275544	1.41465	4.92264	1.39015	0.84463	0.713399	16.7371	5.2712	0.31494
ENSRNOG00000002116	Rplp2	ribosomal protein lateral stalk subunit P2 [Source:RGD Symbol;Acc:621775]	1[+]213991620-213993609	71.9869	80.6999	169.352	170.271	233.412	32.7584	11.6153	47.6119	56.5153	24.2318	0.84449	0.713164	145.144	70.7374	0.487359
ENSRNOG00000046779	LOC100911562	apolipoprotein L3-like [Source:RGD Symbol;Acc:6491840]	7[+]118692851-118719156	0.358902	0.393567	0.623683	0.893423	1.15642	0.201645	0.041818	0.314031	0.188687	0.182383	0.844468	0.713126	0.685199	0.358759	0.523584
ENSRNOG00000018453	Nop2	NOP2 nucleolar protein [Source:RGD Symbol;Acc:1304616]	4[+]157647082-157658390	14.3334	17.3742	19.0061	21.8585	28.7005	3.25396	1.66393	1.08798	3.73466	2.84972	0.844174	0.71263	20.2546	5.54001	0.273519
ENSRNOG00000004255	Usf1	upstream transcription factor 1 [Source:RGD Symbol;Acc:620974]	13[+]89797800-89805558	31.4829	40.3787	52.6769	51.7747	67.428	12.6064	3.25533	5.14907	7.67579	4.3187	0.844135	0.712563	48.7482	14.0718	0.288662
ENSRNOG00000013764	Fam118a	family with sequence similarity 118, member A [Source:RGD Symbol;Acc:1560783]	7[+]125937928-125964453	2.7916	2.37067	3.86721	4.301	6.35787	0.627184	0.395119	0.896278	0.393431	0.150618	0.844093	0.712494	3.93767	1.52011	0.386043
ENSRNOG00000027955	Zfp133	zinc finger protein 133 [Source:RGD Symbol;Acc:1566283]	3[+]138597638-138616131	5.69608	6.39707	8.3727	8.48326	10.4928	1.7089	0.209351	0.762662	1.04101	1.17589	0.844051	0.712421	7.88839	1.98619	0.251787
ENSRNOG00000020839	Lrfn3	leucine rich repeat and fibronectin type III domain containing 3 [Source:RGD Symbol;Acc:1305567]	1[-]88819445-88826302	2.43987	2.99031	3.46379	4.05545	4.2194	0.205886	0.260839	0.65627	0.782491	0.388311	0.843969	0.712284	3.43376	0.80957	0.235768
ENSRNOG00000021403	Rhob	ras homolog family member B [Source:RGD Symbol;Acc:621309]	6[-]33689127-33691301	72.864	98.2407	100.558	176.261	276.934	23.1269	20.4792	19.5471	51.7247	8.42358	0.843904	0.712174	144.972	80.8051	0.557386
ENSRNOG00000031494	RGD1563714	RGD1563714 [Source:RGD Symbol;Acc:1563714]	5[-]136073056-136112344	1.04093	0.955752	0.421948	0.294044	0.23277	0.475112	0.0398382	0.109141	0.0368561	0.181495	-0.84381	0.712016	0.589089	0.404326	0.686359
ENSRNOG00000020714	Trpm4	transient receptor potential cation channel, subfamily M, member 4 [Source:RGD Symbol;Acc:620244]	1[-]101293409-101323960	2.63268	3.34901	4.1938	5.39838	7.19283	1.37519	0.674358	0.467691	1.15022	1.31092	0.843694	0.711819	4.55334	1.89098	0.415295
ENSRNOG00000037795	Ldlrad1	low density lipoprotein receptor class A domain containing 1 [Source:RGD Symbol;Acc:1597398]	5[+]126812187-126821407	1.50646	1.76297	2.84098	3.01559	2.94225	0.228478	0.0764768	0.477211	0.458975	0.498693	0.843631	0.711713	2.41365	0.741741	0.307311
ENSRNOG00000022099	Trim72	tripartite motif containing 72 [Source:RGD Symbol;Acc:1562778]	1[+]199449973-199457895	0.149386	0.315261	0.421929	0.512867	0.782233	0.0528148	0.143357	0.226891	0.118655	0.0309793	0.843531	0.711544	0.436335	0.24609	0.563993
ENSRNOG00000025679	Stk40	serine/threonine kinase 40 [Source:RGD Symbol;Acc:727884]	5[+]144114012-144150647	20.2534	22.5802	27.4537	31.2073	40.1627	4.77635	2.68276	4.86377	5.96926	2.62679	0.843523	0.71153	28.3315	8.16985	0.288366
ENSRNOG00000024689	Hopx	HOP homeobox [Source:RGD Symbol;Acc:621841]	14[+]33354807-33362551	9.20985	9.77383	15.191	20.5701	30.9913	4.70397	1.30605	2.93432	6.12224	5.44974	0.843505	0.7115	17.1472	9.1533	0.533807
ENSRNOG00000001611	Rpl24	ribosomal protein L24 [Source:RGD Symbol;Acc:621191]	11[-]47116886-47122095	278.392	253.726	431.222	542.914	691.873	89.4363	115.632	103.032	101.091	114.08	0.843449	0.711406	439.625	191.834	0.436359
ENSRNOG00000019413	Atg16l2	autophagy related 16-like 2 [Source:RGD Symbol;Acc:1311400]	1[-]166401271-166413564	4.83686	6.0828	7.4606	9.23058	13.7473	2.28407	0.787706	2.2891	1.29071	0.819945	0.843347	0.711233	8.27162	3.49772	0.422858
ENSRNOG00000025768	Clk1	CDC-like kinase 1 [Source:RGD Symbol;Acc:1311469]	9[-]65296778-65307995	75.512	73.5186	88.7877	111.744	135.991	19.8489	12.5126	6.96126	16.3227	6.53185	0.843306	0.711165	97.1107	27.0854	0.278913
ENSRNOG00000014214	Rpl27a	ribosomal protein L27a [Source:RGD Symbol;Acc:1309771]	1[+]174132798-174135816	315.82	382.181	592.229	558.547	718.277	120.961	21.9753	63.6724	117.951	69.7748	0.843271	0.711105	513.411	168.045	0.327311
ENSRNOG00000021009	Gapdhs	glyceraldehyde-3-phosphate dehydrogenase, spermatogenic [Source:RGD Symbol;Acc:620150]	1[-]89180063-89194602	0.179114	0.150139	0.23169	0.316626	0.352686	0.0770888	0.068527	0.0116548	0.016591	0.00187647	0.843197	0.710982	0.246051	0.0897697	0.364842
ENSRNOG00000061966	Rn60_1_2220.2	-	1[+]221916003-221916473	29.1236	26.8202	20.921	7.90346	9.36804	11.5655	2.17968	5.2476	3.69498	1.72965	-0.843179	0.710951	18.8272	10.4014	0.552468
ENSRNOG00000047306	Stap2	signal transducing adaptor family member 2 [Source:RGD Symbol;Acc:1566020]	9[+]11064605-11070122	3.8326	4.70264	5.22887	8.37217	12.1496	2.36753	0.702627	1.21307	1.75236	0.575043	0.843002	0.710652	6.85717	3.4036	0.496356
ENSRNOG00000026501	Slc6a19	solute carrier family 6 member 19 [Source:RGD Symbol;Acc:1594328]	1[+]32199810-32220045	74.9424	51.2774	54.0947	28.9423	31.0583	17.1316	1.42037	0.720776	12.6052	5.46006	-0.842935	0.710539	48.063	19.349	0.402576
ENSRNOG00000016411	Rps12	ribosomal protein S12 [Source:RGD Symbol;Acc:62024]	1[+]22758212-22760370	259.37	259.832	564.668	566.038	904.142	119.335	30.6691	117.786	198.808	98.8045	0.842921	0.710516	510.81	269.564	0.527718
ENSRNOG00000043387	Cpe	carboxypeptidase E [Source:RGD Symbol;Acc:2394]	16[+]26906716-27014813	9.82663	8.47778	14.5227	27.0582	40.1389	5.03355	4.05839	3.02877	9.67255	5.75194	0.842894	0.71047	20.0049	13.417	0.670685
ENSRNOG00000015278	Myl12a	myosin light chain 12A [Source:RGD Symbol;Acc:1309537]	9[-]119325283-119332967	215.008	217.927	359.196	427.349	586.346	78.1702	67.4544	102.562	93.3772	93.2559	0.842887	0.710459	361.165	162.151	0.448966
ENSRNOG00000016220	Rpl12	ribosomal protein L12 [Source:RGD Symbol;Acc:1565106]	3[+]12009578-12011666	224.174	309.884	396.792	408.602	623.055	83.7807	41.8523	11.2696	93.8251	70.0716	0.842766	0.710255	392.501	149.044	0.37973
ENSRNOG00000009588	Snph	syntaphilin [Source:RGD Symbol;Acc:1305867]	3[-]147102394-147143576	0.409449	0.468871	0.602074	1.273	1.77303	0.141001	0.387084	0.0814902	0.387123	0.261322	0.842664	0.710082	0.905285	0.599902	0.662666
ENSRNOG00000039891	Adgrg5	adhesion G protein-coupled receptor G5 [Source:RGD Symbol;Acc:1305559]	19[-]10495517-10513349	0.614335	0.843694	1.16214	2.27394	3.43377	0.293845	0.352368	0.265212	0.064436	1.18589	0.842641	0.710043	1.66557	1.19447	0.717152
ENSRNOG00000061607	Lmbr1l	limb development membrane protein 1-like [Source:RGD Symbol;Acc:1309631]	7[-]140585832-140600818	8.23232	9.06923	13.4984	12.8045	17.4268	2.59776	0.671274	1.84375	1.44073	1.74467	0.842572	0.709928	12.2063	3.74336	0.306676
ENSRNOG00000052020	LOC103694556	ubiquitin-like modifier-activating enzyme 1 Y [Source:RGD Symbol;Acc:9331250]	Y[+]781974-802296	0.003577	0.018336	0.0190937	0.0331427	0.0332007	0.00619555	0.00841284	0.0120763	0.00204916	0.00301403	0.842324	0.709509	0.02147	0.0129973	0.605371
ENSRNOG00000047114	Cct8l1	chaperonin containing TCP1, subunit 8 (theta)-like 1 [Source:RGD Symbol;Acc:1561536]	4[-]6060709-6062641	0.0926487	0.0928983	0.208271	0.242712	0.351308	0.0335774	0.057241	0.0314625	0.106874	0.0515474	0.842136	0.709193	0.197568	0.114081	0.577428
ENSRNOG00000001222	Ube2g2	ubiquitin-conjugating enzyme E2G 2 [Source:RGD Symbol;Acc:1304860]	20[-]11700089-11721838	28.0415	33.2853	44.5309	47.2176	56.7929	8.93137	2.11006	3.2029	11.0053	7.45585	0.842126	0.709176	41.9737	12.2827	0.292628
ENSRNOG00000016825	Cd3eap	CD3e molecule associated protein [Source:RGD Symbol;Acc:1591707]	1[-]80267725-80271001	4.67934	5.19752	7.55465	9.9125	12.3335	1.67491	1.88508	2.62641	1.52585	2.29127	0.842039	0.709029	7.93551	3.44504	0.434129
ENSRNOG00000007845	Supt4h1	SPT4 homolog, DSIF elongation factor subunit [Source:RGD Symbol;Acc:1306372]	10[+]75032365-75038547	25.5511	29.612	41.1044	39.2137	52.7377	6.67124	3.11651	4.43538	7.41726	2.93172	0.841991	0.708948	37.6438	10.8036	0.286995
ENSRNOG00000012074	Ifngr1	interferon gamma receptor 1 [Source:RGD Symbol;Acc:620570]	1[+]15062432-15080907	46.6862	52.2792	58.4561	100.378	126.361	15.0196	7.02978	7.73996	26.9993	20.5521	0.841864	0.708735	76.8321	35.3987	0.460728
ENSRNOG00000003136	Fcrla	Fc receptor-like A [Source:RGD Symbol;Acc:1306176]	13[-]89296573-89306260	1.00873	1.33353	1.6407	4.32603	4.78575	0.476453	0.282115	0.607934	1.85986	0.537467	0.841839	0.708693	2.61895	1.83774	0.701709
ENSRNOG00000031249	Slco1a2	solute carrier organic anion transporter family, member 1A2 [Source:RGD Symbol;Acc:70985]	4[-]176445858-176528110	0.0798887	0.0666783	0.19728	0.222113	0.331737	0.0459486	0.0478148	0.0655241	0.0177184	0.0911824	0.841738	0.708523	0.179539	0.112921	0.628948
ENSRNOG00000000477	Daxx	death-domain associated protein [Source:RGD Symbol;Acc:621227]	20[-]5480103-5485926	18.0825	21.2783	24.5786	27.7851	35.2094	7.03995	0.607019	2.29386	3.44171	2.15052	0.84173	0.708509	25.3868	6.88002	0.271008
ENSRNOG00000028194	Serpinb13	serpin family B member 13 [Source:RGD Symbol;Acc:1304661]	13[+]27032048-27062620	0	0	0.0897967	0.154528	0.226333	0	0	0.030519	0.121277	0.0552221	0.841668	0.708405	0.0941316	0.104872	1.1141
ENSRNOG00000047349	Ms4a6c	membrane-spanning 4-domains, subfamily A, member 6C [Source:RGD Symbol;Acc:1589849]	1[+]227670159-227680128	1.80009	1.88134	2.25232	5.62523	8.0468	0.581289	1.33834	0.308963	1.48212	1.26004	0.841623	0.708329	3.92115	2.75326	0.702157
ENSRNOG00000013867	Fgf1	fibroblast growth factor 1 [Source:RGD Symbol;Acc:2605]	18[+]32273770-32359824	45.8131	41.2159	58.5535	69.7324	98.981	8.00411	1.47437	2.15823	18.2016	1.42898	0.841586	0.708266	62.8592	22.6734	0.360702
ENSRNOG00000006519	Tmem107	transmembrane protein 107 [Source:RGD Symbol;Acc:1595972]	10[+]55653946-55656270	9.77019	10.1197	14.6183	16.2362	22.0502	1.95817	1.76359	1.7665	4.57209	2.45394	0.841544	0.708195	14.5589	5.20101	0.357238
ENSRNOG00000001261	Ftcd	formimidoyltransferase cyclodeaminase [Source:RGD Symbol;Acc:70915]	20[-]12806957-12820466	15.2456	13.536	8.82477	5.39791	6.33168	5.12908	2.21931	1.15774	0.93026	2.34783	-0.841459	0.708054	9.86719	4.67323	0.473613
ENSRNOG00000013555	Ankrd55	ankyrin repeat domain 55 [Source:RGD Symbol;Acc:1307735]	2[+]44096061-44196605	0.0515687	0.0994867	0.116556	0.291549	0.480709	0.0162563	0.0683914	0.0401434	0.115554	0.0965608	0.841386	0.707931	0.207974	0.176541	0.848863
ENSRNOG00000000443	C4a	complement component 4A (Rodgers blood group) [Source:RGD Symbol;Acc:620005]	20[-]4302347-4508214	54.9382	60.65	74.2931	194.92	332.764	26.6867	25.5551	19.9749	63.0524	24.668	0.841315	0.707811	143.513	115.444	0.804413
ENSRNOG00000013149	Vps33b	VPS33B, late endosome and lysosome associated [Source:RGD Symbol;Acc:620644]	1[+]142060955-142083953	7.06768	6.94086	9.95556	9.82678	13.4849	1.68416	1.09737	0.64878	1.2147	0.360983	0.841199	0.707616	9.45516	2.64686	0.279938
ENSRNOG00000056038	Ehbp1l1	EH domain binding protein 1-like 1 [Source:RGD Symbol;Acc:1563823]	1[-]221062147-221084129	9.704	11.3254	14.4441	16.8578	25.0014	4.06219	1.44424	3.3206	0.907698	2.89729	0.841062	0.707385	15.4665	6.03804	0.390394
ENSRNOG00000024330	Ngp	neutrophilic granule protein [Source:RGD Symbol;Acc:1308994]	8[+]118662335-118665699	0	0.128372	0.212991	0.33482	0.392816	0	0.133227	0.0992101	0.0825992	0.16004	0.840981	0.707249	0.2138	0.173032	0.809317
ENSRNOG00000020150	Il18bp	interleukin 18 binding protein [Source:RGD Symbol;Acc:620042]	1[-]167091522-167093560	7.60508	11.7752	13.9667	14.988	18.904	2.6267	1.39828	2.96025	3.13576	1.92566	0.840775	0.706903	13.4478	4.39446	0.326779
ENSRNOG00000057587	AABR07017812.1	-	15[+]31282047-31282563	0	0.032753	0.0519773	0.16848	0.311996	0	0.0567299	0.0522019	0.0294782	0.093441	0.840761	0.70688	0.113041	0.127592	1.12872
ENSRNOG00000012027	Bco1	beta-carotene oxygenase 1 [Source:RGD Symbol;Acc:70981]	19[+]49637016-49673808	0.556372	0.304138	0.832182	1.57666	2.22364	0.270288	0.115296	0.248726	0.687456	0.125666	0.840682	0.706747	1.0986	0.790319	0.719388
ENSRNOG00000045998	Sema6b	semaphorin 6B [Source:RGD Symbol;Acc:69278]	9[+]10941613-10951252	1.05515	1.5918	2.05962	3.94295	5.5034	0.607065	0.326282	0.201644	0.770689	2.02887	0.840659	0.706708	2.83058	1.91683	0.677186
ENSRNOG00000054467	LOC100910854	zinc finger MYND domain-containing protein 19-like [Source:RGD Symbol;Acc:6496333]	16[-]67034942-67039461	1.70394	1.6762	2.2159	2.39715	3.06213	0.343496	0.183061	0.189551	0.48698	0.0717765	0.840565	0.70655	2.21106	0.583468	0.263886
ENSRNOG00000019675	Pycard	PYD and CARD domain containing [Source:RGD Symbol;Acc:628637]	1[-]199437832-199439210	9.12228	10.5815	12.249	18.0843	28.5534	3.64783	2.00499	1.55339	3.4155	2.73987	0.840504	0.706446	15.7181	7.72115	0.491227
ENSRNOG00000011011	Nmb	neuromedin B [Source:RGD Symbol;Acc:1562710]	1[-]142721002-142724511	0.253639	0.271433	1.1231	1.20011	1.09158	0.0517387	0.133268	0.272776	0.234287	0.210025	0.840385	0.706247	0.787973	0.475673	0.603667
ENSRNOG00000016896	Rpl3	ribosomal protein L3 [Source:RGD Symbol;Acc:735105]	7[-]121297355-121311565	331.803	323.029	562.048	588.686	835.706	141.051	46.7681	83.1434	145.259	93.2237	0.840373	0.706227	528.255	216.74	0.410294
ENSRNOG00000029077	Dpm3	dolichyl-phosphate mannosyltransferase subunit 3 [Source:RGD Symbol;Acc:1561807]	2[+]188583664-188584179	15.5798	20.2127	35.2272	33.7738	40.2951	4.34104	2.11954	8.37166	8.77265	2.97883	0.840299	0.706102	29.0177	11.0127	0.379515
ENSRNOG00000019073	Ikbkb	inhibitor of kappa light polypeptide gene enhancer in B-cells, kinase beta [Source:RGD Symbol;Acc:621375]	16[+]74177215-74230815	16.6781	17.8174	21.6529	25.0195	32.878	4.37141	1.00259	2.96293	4.56795	2.74509	0.840064	0.705707	22.8092	6.68114	0.292914
ENSRNOG00000021345	Timd2	T-cell immunoglobulin and mucin domain containing 2 [Source:RGD Symbol;Acc:1359571]	10[-]31755510-31790263	22.1175	18.3679	27.6186	53.956	67.5168	1.85811	3.59098	5.90416	20.8501	5.91228	0.840055	0.705692	37.9153	21.8035	0.575058
ENSRNOG00000007756	Atg101	autophagy related 101 [Source:RGD Symbol;Acc:1359310]	7[+]142929400-142938554	24.4092	28.8445	42.1269	40.1098	50.359	7.87732	3.24148	3.90121	8.30073	3.12282	0.839852	0.705351	37.1699	10.8589	0.292142
ENSRNOG00000013387	Tpcn2	two pore segment channel 2 [Source:RGD Symbol;Acc:1311779]	1[-]218419184-218448877	3.86033	4.60953	8.00501	7.82422	11.0575	1.74213	0.265163	2.4091	0.645866	1.85173	0.839757	0.705192	7.07132	3.00722	0.425271
ENSRNOG00000004171	Dnah9	dynein, axonemal, heavy chain 9 [Source:RGD Symbol;Acc:621799]	10[-]52351192-52710862	0.3892	0.298366	0.0865583	0.0546123	0.116647	0.0858133	0.088863	0.0193211	0.0342842	0.0315504	-0.839686	0.705073	0.189077	0.144692	0.765255
ENSRNOG00000032446	Recql4	RecQ like helicase 4 [Source:RGD Symbol;Acc:1307732]	7[-]117763783-117773134	1.29402	1.23793	2.04179	2.11333	2.27888	0.140365	0.325897	0.178882	0.335213	0.289348	0.839631	0.70498	1.79319	0.505753	0.282041
ENSRNOG00000019926	Ramp1	receptor activity modifying protein 1 [Source:RGD Symbol;Acc:61870]	9[+]98313632-98364205	2.60727	3.72512	7.78933	8.59476	12.8974	1.88602	2.21697	2.833	3.23722	1.9332	0.839581	0.704896	7.12278	4.35155	0.610934
ENSRNOG00000008816	Gpnmb	glycoprotein nmb [Source:RGD Symbol;Acc:71008]	4[+]78694447-78715683	13.2626	31.746	24.7688	77.2528	107.84	11.0218	13.0114	5.55437	30.2883	17.0392	0.839534	0.704818	50.974	39.8813	0.782386
ENSRNOG00000012752	Cklf	chemokine-like factor [Source:RGD Symbol;Acc:620708]	19[-]906411-914880	4.72971	3.91825	6.09711	10.1357	17.2587	1.55286	0.611008	1.21675	2.48983	0.678758	0.839513	0.704781	8.42789	5.22965	0.620517
ENSRNOG00000017052	Pianp	PILR alpha associated neural protein [Source:RGD Symbol;Acc:1304952]	4[+]157511642-157517669	2.76003	2.39374	1.74157	1.23617	1.61087	0.144601	0.391323	0.146881	0.374651	0.449983	-0.839484	0.704733	1.94848	0.634715	0.325749
ENSRNOG00000013293	Mccc1	methylcrotonoyl-CoA carboxylase 1 [Source:RGD Symbol;Acc:1310615]	2[-]122550775-122690617	88.9117	81.2098	63.3338	52.6577	56.624	15.8822	2.60155	10.2766	7.89257	7.95125	-0.839363	0.70453	68.5474	16.8415	0.245691
ENSRNOG00000028016	Ncf2	neutrophil cytosolic factor 2 [Source:RGD Symbol;Acc:1309424]	13[+]70226647-70257576	1.34948	1.80537	1.90482	3.8029	5.04466	0.719251	0.575327	0.404035	0.839113	1.14877	0.839329	0.704474	2.78145	1.60095	0.57558
ENSRNOG00000019302	Stx4	syntaxin 4 [Source:RGD Symbol;Acc:621019]	1[+]199287710-199294979	54.0718	61.6304	81.0336	78.2133	96.1442	13.4105	7.22027	3.45729	11.3184	6.70647	0.839321	0.70446	74.2187	17.2306	0.232159
ENSRNOG00000003704	Fam184b	family with sequence similarity 184, member B [Source:RGD Symbol;Acc:1564950]	14[+]70015754-70086143	0.583357	0.562137	0.390621	0.285992	0.255829	0.178689	0.082974	0.0788011	0.0583986	0.0630485	-0.839292	0.704411	0.415587	0.165294	0.397737
ENSRNOG00000056135	Tsc22d3	TSC22 domain family, member 3 [Source:RGD Symbol;Acc:621654]	X[-]111884295-111887906	20.9024	31.8375	41.1623	96.8729	136.968	7.79744	2.05206	14.1106	44.8802	32.1669	0.839239	0.704321	65.5487	50.7411	0.774098
ENSRNOG00000002121	Lrrc8d	leucine rich repeat containing 8 family, member D [Source:RGD Symbol;Acc:1309601]	14[-]5086054-5101177	81.279	66.5081	66.9587	46.6222	53.8118	3.62159	3.57448	8.67881	9.76245	2.1486	-0.839148	0.70417	63.036	13.4868	0.213954
ENSRNOG00000018087	Vim	vimentin [Source:RGD Symbol;Acc:621646]	17[+]80882666-80891212	89.511	121.198	131.198	240.252	368.333	37.0685	35.922	16.7904	68.251	63.6247	0.839128	0.704136	190.098	113.753	0.598392
ENSRNOG00000014287	Stk11	serine/threonine kinase 11 [Source:RGD Symbol;Acc:1308653]	7[-]12440751-12457513	22.3003	28.6749	36.4495	34.7927	44.8213	6.35151	1.46574	4.68306	5.1448	2.35319	0.839117	0.704118	33.4077	8.67879	0.259784
ENSRNOG00000028640	Siva1	SIVA1, apoptosis-inducing factor [Source:RGD Symbol;Acc:1561872]	6[+]137210052-137214388	7.57104	7.73087	11.5869	15.1167	19.802	2.79567	0.963302	3.95779	4.50007	1.56676	0.83903	0.703971	12.3615	5.46454	0.442061
ENSRNOG00000008937	Csrp1	cysteine and glycine-rich protein 1 [Source:RGD Symbol;Acc:62053]	13[+]52553775-52575051	159.284	209.404	223.76	274.013	341.919	51.2768	31.6011	15.1393	36.9088	56.1605	0.839002	0.703924	241.676	72.9396	0.301807
ENSRNOG00000021256	Adra1d	adrenoceptor alpha 1D [Source:RGD Symbol;Acc:62064]	3[-]124129558-124145566	2.81916	3.07786	6.95368	12.95	23.3915	1.60628	1.28668	3.92685	2.41971	6.79212	0.838934	0.70381	9.83844	8.59102	0.87321
ENSRNOG00000028211	Akap17a	A-kinase anchoring protein 17A [Source:RGD Symbol;Acc:1564640]	12[-]18526422-18531161	31.695	46.0323	52.2371	50.2182	63.5045	8.46951	3.17539	1.95537	4.88928	3.35256	0.838697	0.703413	48.7374	11.4404	0.234736
ENSRNOG00000026260	Rpl11	ribosomal protein L11 [Source:RGD Symbol;Acc:1308681]	5[-]154388140-154394328	464.807	473.686	707.097	706.81	870.642	129.032	53.9799	53.3396	136.124	79.4322	0.838667	0.703362	644.608	180.42	0.279891
ENSRNOG00000048848	Ccdc9	coiled-coil domain containing 9 [Source:RGD Symbol;Acc:1584422]	1[-]78213223-78224319	27.7096	32.4298	48.0888	44.8791	65.2708	8.3116	2.94256	8.6762	6.38403	5.40967	0.83859	0.703233	43.6756	14.7649	0.338059
ENSRNOG00000037607	LOC100911575	60S acidic ribosomal protein P2-like [Source:RGD Symbol;Acc:6491911]	1[+]214428526-214430515	125.682	140.343	280.807	287.095	393.561	64.6429	17.1268	79.1376	93.506	45.1735	0.838584	0.703223	245.498	117.709	0.479472
ENSRNOG00000008287	Nle1	notchless homolog 1 [Source:RGD Symbol;Acc:1308301]	10[-]70250959-70259553	4.95883	6.24603	9.55372	9.76314	13.4049	2.27504	0.851008	2.13911	2.54653	1.46538	0.838393	0.702902	8.78533	3.48618	0.396818
ENSRNOG00000001225	Fam207a	family with sequence similarity 207, member A [Source:RGD Symbol;Acc:1311257]	20[+]11863082-11896774	16.0106	16.8288	24.5309	24.6983	31.6784	6.01175	2.71967	1.12773	4.18175	1.80704	0.838049	0.702327	22.7494	6.72212	0.295486
ENSRNOG00000023463	Parp9	poly (ADP-ribose) polymerase family, member 9 [Source:RGD Symbol;Acc:1307534]	11[-]67724076-67756799	15.114	16.8329	27.4867	37.4228	64.033	7.23589	3.4056	10.5834	7.32923	12.2874	0.837975	0.702202	32.1779	19.8819	0.617875
ENSRNOG00000018069	Ngdn	neuroguidin [Source:RGD Symbol;Acc:1310211]	15[+]33677597-33684840	18.5167	17.4693	31.0974	31.3729	36.7948	6.13766	5.28671	3.30654	4.93592	2.77356	0.837906	0.702086	27.0502	8.86863	0.327858
ENSRNOG00000020431	Matk	megakaryocyte-associated tyrosine kinase [Source:RGD Symbol;Acc:69058]	7[-]11325254-11330278	2.57034	3.04369	3.20305	6.17524	8.96613	1.23373	0.601314	0.800935	1.74333	0.561168	0.837805	0.701917	4.79169	2.69019	0.561429
ENSRNOG00000053480	SNORA43	Small nucleolar RNA SNORA43 [Source:RFAM;Acc:RF00416]	3[-]4092814-4092944	0.681964	0.351028	1.63624	1.88311	2.5218	0.0942872	0.0560674	0.663028	0.291316	0.729868	0.837741	0.701809	1.41483	0.91127	0.644086
ENSRNOG00000011398	LOC103692719	tRNA (adenine(58)-N(1))-methyltransferase catalytic subunit TRMT61A [Source:RGD Symbol;Acc:9330187]	6[+]136150785-136250752	7.40429	8.86287	11.9155	12.2139	16.87	2.46162	0.83781	0.90343	3.05691	1.6589	0.837728	0.701788	11.4533	3.77078	0.32923
ENSRNOG00000000957	Rpl21	ribosomal protein L21 [Source:RGD Symbol;Acc:68390]	12[-]9996951-9998779	356.958	395.354	544.95	565.923	665.951	97.7497	92.5827	13.6961	86.1421	88.4901	0.837701	0.701743	505.827	136.95	0.270745
ENSRNOG00000051383	Srsf12	serine and arginine rich splicing factor 12 [Source:RGD Symbol;Acc:1561162]	5[+]48456757-48485912	0.877515	1.00815	1.15755	2.45536	4.07064	0.422511	0.241796	0.151263	0.507937	0.672037	0.837694	0.701731	1.91384	1.31401	0.686581
ENSRNOG00000001470	Limk1	LIM domain kinase 1 [Source:RGD Symbol;Acc:62055]	12[+]25036605-25070539	4.3252	6.4485	5.7372	8.62774	10.7168	1.21566	1.1722	1.19816	1.50984	0.659695	0.837649	0.701656	7.17108	2.53712	0.353798
ENSRNOG00000023529	Rpl5	ribosomal protein L5 [Source:RGD Symbol;Acc:619825]	14[-]2860965-2867397	447.152	449.784	627.47	665.46	866.162	113.64	43.1159	33.9783	126.333	112.259	0.837621	0.701609	611.206	179.786	0.29415
ENSRNOG00000020699	Cd37	CD37 molecule [Source:RGD Symbol;Acc:62035]	1[-]101230533-101236065	7.9266	12.2365	10.9122	22.4131	27.481	2.73862	2.72939	3.57796	5.86709	4.64609	0.837559	0.701506	16.1939	8.45776	0.522281
ENSRNOG00000042233	Rpl41	ribosomal protein L41 [Source:RGD Symbol;Acc:621210]	7[-]2972900-2973977	832.188	920.883	1815.68	1659.21	2225.9	328.354	120.261	290.865	430.2	260.702	0.837485	0.701381	1490.77	610.527	0.409538
ENSRNOG00000038720	Cdkl1	cyclin dependent kinase like 1 [Source:RGD Symbol;Acc:1305080]	6[-]92077416-92121351	139.704	126.951	85.4431	60.0482	77.2102	24.3161	24.8206	11.7848	13.6107	16.0207	-0.837475	0.701364	97.8713	35.253	0.360198
ENSRNOG00000020580	LOC500956	hypothetical protein LOC500956 [Source:RGD Symbol;Acc:1565995]	8[+]21890319-21896031	24.5503	36.0713	46.5185	48.5554	59.3356	5.89823	2.8367	14.8867	7.26874	6.08804	0.837468	0.701353	43.0062	14.1527	0.329084
ENSRNOG00000018364	Kat2a	lysine acetyltransferase 2A [Source:RGD Symbol;Acc:1307242]	10[-]88611586-88619537	12.4154	16.191	18.406	19.2665	24.4497	4.06871	1.34641	2.19351	2.80572	0.073447	0.837365	0.701179	18.1457	4.5925	0.25309
ENSRNOG00000059478	snoU54	Small nucleolar RNA U54 [Source:RFAM;Acc:RF01277]	5[-]16706684-16706751	1.05238	0.795128	2.58651	4.38442	5.58137	0.444195	0.160756	1.74222	1.24786	1.82263	0.837302	0.701075	2.87996	2.20836	0.766803
ENSRNOG00000011039	Gch1	GTP cyclohydrolase 1 [Source:RGD Symbol;Acc:61992]	15[-]23934585-23969011	1.12809	1.14727	1.81896	2.77377	4.23107	0.386013	0.515123	0.333358	0.746815	1.00111	0.83726	0.701005	2.21983	1.32922	0.598794
ENSRNOG00000047557	LOC103690996	uncharacterized LOC103690996 [Source:RGD Symbol;Acc:9247033]	12[-]7424258-7424658	57.8236	48.5414	97.5732	97.3553	133.906	23.8554	9.17649	12.8092	20.2489	6.26997	0.837116	0.700763	87.0399	34.6224	0.397776
ENSRNOG00000011632	Cct5	chaperonin containing TCP1 subunit 5 [Source:RGD Symbol;Acc:735161]	2[-]84667633-84678790	129.564	142.956	190.902	195.97	258.122	36.9038	12.8809	16.5283	44.4559	14.0023	0.836916	0.700428	183.503	52.7404	0.287409
ENSRNOG00000049336	Lime1	Lck interacting transmembrane adaptor 1 [Source:RGD Symbol;Acc:1562795]	3[+]176882027-176884350	6.23764	8.5179	10.8816	10.7035	15.6342	2.49985	0.649991	1.97092	1.16797	1.40576	0.836789	0.700217	10.395	3.52093	0.338715
ENSRNOG00000025100	Ikbke	inhibitor of kappa light polypeptide gene enhancer in B-cells, kinase epsilon [Source:RGD Symbol;Acc:1308352]	13[-]48031410-48056394	4.40358	6.32092	9.16711	9.59171	14.4043	2.64268	2.04374	2.69009	1.16081	1.56328	0.836713	0.700089	8.77752	3.93973	0.448843
ENSRNOG00000006789	Ddit3	DNA-damage inducible transcript 3 [Source:RGD Symbol;Acc:62391]	7[+]70580198-70585084	22.4902	29.1346	39.4422	40.8141	41.9136	6.79837	3.96776	3.04085	7.49234	2.25669	0.836662	0.700004	34.7589	9.02655	0.25969
ENSRNOG00000049110	Dpm2	dolichyl-phosphate mannosyltransferase subunit 2, regulatory [Source:RGD Symbol;Acc:2514]	3[+]11587941-11590528	20.6053	24.4795	34.4133	33.9957	44.4711	8.68523	1.24263	1.91176	7.51832	2.87534	0.836653	0.699989	31.593	9.79635	0.31008
ENSRNOG00000061678	SNORD100	Small nucleolar RNA SNORD100 [Source:RFAM;Acc:RF00609]	1[+]22759629-22759703	1.10535	0.138274	2.42067	3.29555	5.43534	0.868734	0.120582	0.995266	0.037037	1.37988	0.83663	0.69995	2.47904	2.0294	0.818625
ENSRNOG00000049951	Tmem151a	transmembrane protein 151A [Source:RGD Symbol;Acc:1310680]	1[-]220373290-220467159	1.03855	1.36873	1.83983	2.19817	2.33124	0.165657	0.175772	0.156846	0.623096	0.537518	0.836609	0.699914	1.7553	0.604428	0.344344
ENSRNOG00000043085	Clstn2	calsyntenin 2 [Source:RGD Symbol;Acc:621151]	8[-]105323837-105462168	2.00236	1.59049	0.22473	0.253364	0.420045	0.175409	0.701545	0.062148	0.108661	0.093962	-0.836343	0.699469	0.898197	0.823068	0.916356
ENSRNOG00000005370	S1pr4	sphingosine-1-phosphate receptor 4 [Source:RGD Symbol;Acc:1304801]	7[+]11077411-11079687	0.671972	1.22347	1.26538	2.2517	2.87844	0.399414	0.768751	0.413051	0.56402	0.374863	0.836334	0.699454	1.65819	0.934692	0.563681
ENSRNOG00000026518	Tmem156	transmembrane protein 156 [Source:RGD Symbol;Acc:1562424]	14[+]44889287-44918373	0.431097	0.531801	0.641442	1.18365	1.55538	0.323394	0.299613	0.203725	0.189881	0.272057	0.836302	0.699401	0.868674	0.498135	0.573444
ENSRNOG00000003463	Srebf1	sterol regulatory element binding transcription factor 1 [Source:RGD Symbol;Acc:69423]	10[-]46570996-46593009	30.0645	30.1042	23.4344	15.6926	19.3083	5.23255	3.54105	2.72871	1.8253	2.85156	-0.836294	0.699388	23.7208	6.61514	0.278875
ENSRNOG00000016288	Tcea2	transcription elongation factor A2 [Source:RGD Symbol;Acc:61825]	3[+]177188044-177195894	1.71612	2.52569	2.77635	3.48013	4.72338	0.81935	0.426968	1.03062	0.115571	0.387218	0.836281	0.699366	3.04434	1.18021	0.387673
ENSRNOG00000014532	Lbp	lipopolysaccharide binding protein [Source:RGD Symbol;Acc:61865]	3[+]154786215-154813464	6.79514	7.28909	7.06549	25.7963	31.2925	1.45345	1.747	1.61577	9.42404	2.67046	0.836122	0.699101	15.6477	11.6997	0.747695
ENSRNOG00000015991	Npr2	natriuretic peptide receptor 2 [Source:RGD Symbol;Acc:620851]	5[+]59128315-59147255	5.07497	5.21699	6.43611	9.32175	13.8428	1.88393	1.17505	1.26931	1.58137	1.44078	0.836118	0.699093	7.97852	3.64618	0.456999
ENSRNOG00000016392	Zfp593	zinc finger protein 593 [Source:RGD Symbol;Acc:1310179]	5[-]152462522-152464850	4.78669	5.60671	6.78506	7.17392	10.6023	1.76118	0.49412	0.178986	0.470047	0.647243	0.835988	0.698877	6.99093	2.19923	0.314583
ENSRNOG00000020399	Ltb4r	leukotriene B4 receptor [Source:RGD Symbol;Acc:620410]	15[+]34452116-34453171	0.304183	0.529094	0.915184	1.52891	2.42014	0.366135	0.398337	0.207674	0.247551	0.894186	0.835988	0.698876	1.1395	0.891645	0.782487
ENSRNOG00000046001	AABR07030823.1	-	10[-]105282095-105283854	0.56884	0.486866	1.35341	1.40649	2.15817	0.271127	0.0531205	0.178119	0.144042	0.714215	0.835946	0.698806	1.19475	0.704625	0.589766
ENSRNOG00000007519	Tmem43	transmembrane protein 43 [Source:RGD Symbol;Acc:1549711]	4[+]123118468-123133609	16.3	21.3771	23.9649	30.5781	39.2669	5.38078	1.78074	4.34403	8.56068	4.5337	0.835866	0.698672	26.2974	9.40388	0.357597
ENSRNOG00000047185	Eif3i	eukaryotic translation initiation factor 3, subunit I [Source:MGI Symbol;Acc:MGI:1860763]	5[-]147796662-147803851	40.0127	46.3837	66.5954	64.6577	78.4505	15.5461	2.71977	3.61131	12.7164	1.9383	0.835828	0.698608	59.22	16.5131	0.278844
ENSRNOG00000009656	Rspo1	R-spondin 1 [Source:RGD Symbol;Acc:1565558]	5[+]142986526-143007831	0.80006	1.0294	1.57563	2.15637	3.10751	0.547935	0.263082	0.149412	0.0389392	1.08042	0.83573	0.698445	1.73379	0.981883	0.56632
ENSRNOG00000033748	AABR07060610.1	-	4[+]85215353-85215843	55.2238	59.7122	84.37	89.112	110.78	13.4482	12.7733	9.30549	20.258	12.9571	0.83573	0.698445	79.8395	24.2638	0.303908
ENSRNOG00000061147	Fam189a2	family with sequence similarity 189, member A2 [Source:RGD Symbol;Acc:1307524]	1[-]241822626-241875864	2.34863	1.929	3.11738	6.90978	9.69711	1.24082	0.280553	1.35033	2.52125	1.34966	0.835683	0.698365	4.80038	3.37837	0.703772
ENSRNOG00000051326	Rn50_5_0814.25	-	5[-]77474561-77475563	0.0458613	0.0416487	0.082247	0.101186	0.156701	0.0353507	0.0157101	0.00408501	0.0227892	0.0285168	0.835569	0.698176	0.0855288	0.0479229	0.560313
ENSRNOG00000047977	LOC100910163	uncharacterized LOC100910163 [Source:RGD Symbol;Acc:6499724]	16[+]72401887-72403179	14.054	13.2849	22.6969	34.2372	55.3849	4.919	3.51477	4.33114	11.2965	11.4335	0.835428	0.697941	27.9316	17.5482	0.628258
ENSRNOG00000002032	Ifngr2	interferon gamma receptor 2 [Source:RGD Symbol;Acc:1307532]	11[+]31694339-31712611	12.4069	13.3283	16.6415	23.194	31.0173	4.03817	3.30779	3.29424	6.18659	3.45534	0.835404	0.697899	19.3176	8.03886	0.416142
ENSRNOG00000006946	Arhgap9	Rho GTPase activating protein 9 [Source:RGD Symbol;Acc:1305342]	7[+]70612103-70620890	6.28724	7.84088	7.92223	12.6331	16.2469	2.64483	1.90697	1.63345	1.83872	2.21997	0.835253	0.697647	10.1861	4.21614	0.413912
ENSRNOG00000022941	LOC102549852	ferritin light chain 1-like [Source:RGD Symbol;Acc:7625414]	1[+]154131926-154132330	14.2923	8.3209	7.44813	3.21807	2.43401	4.48413	3.19761	3.42942	1.59771	0.645889	-0.835154	0.697482	7.14269	5.07546	0.710582
ENSRNOG00000011893	Rps3a	ribosomal protein S3a [Source:RGD Symbol;Acc:62078]	2[-]185440291-185444897	462.12	437.805	677.358	724.699	909.432	114.665	86.9011	71.9687	144.028	126.338	0.835152	0.697479	642.283	204.617	0.318578
ENSRNOG00000050287	LOC108348080	probable rRNA-processing protein EBP2 [Source:RGD Symbol;Acc:11496438]	5[+]137458691-137463255	14.6534	13.8731	21.3957	23.696	27.5313	3.80405	4.57688	3.28272	3.74541	2.33417	0.834993	0.697214	20.2299	6.24449	0.308676
ENSRNOG00000030979	AABR07060190.1	-	4[-]61502296-61502778	0	0	0.0422103	0.126262	0.268367	0	0	0.0731104	0.019915	0.0661887	0.834818	0.696921	0.0873678	0.111798	1.27962
ENSRNOG00000050369	Cct8l1	chaperonin containing TCP1, subunit 8 (theta)-like 1 [Source:RGD Symbol;Acc:1561536]	4[-]6044792-6046477	0.0949293	0.0943933	0.24052	0.25538	0.375488	0.021059	0.0640677	0.0480379	0.124651	0.0334353	0.834803	0.696895	0.212142	0.124758	0.588087
ENSRNOG00000008994	Arpc4	actin related protein 2/3 complex, subunit 4 [Source:RGD Symbol;Acc:1310096]	4[+]145330457-145340984	71.7945	82.4182	104.531	104.912	136.534	17.8917	3.10463	12.5785	19.5887	8.579	0.834753	0.696812	100.038	25.833	0.258232
ENSRNOG00000005705	Qpct	glutaminyl-peptide cyclotransferase [Source:RGD Symbol;Acc:1562284]	6[+]1657331-1689559	0.638027	0.672559	0.989722	1.21205	1.78842	0.236173	0.124035	0.236945	0.407581	0.0721758	0.834662	0.696661	1.06016	0.482387	0.455015
ENSRNOG00000060020	C1ql4	complement C1q like 4 [Source:RGD Symbol;Acc:1565968]	7[-]140767737-140770647	3.19754	3.10063	3.16361	1.64626	1.06388	0.244501	0.368542	0.470987	0.374779	0.42694	-0.834653	0.696646	2.43438	0.987522	0.405656
ENSRNOG00000051531	Ctu2	cytosolic thiouridylase subunit 2 [Source:RGD Symbol;Acc:1562594]	19[+]55300395-55305702	4.97044	4.81416	8.40173	8.41426	10.3265	2.14739	0.349	1.01163	1.50118	1.05627	0.834628	0.696604	7.38542	2.50437	0.339097
ENSRNOG00000061936	Rn60_20_0039.20	-	20[-]3866636-3870351	0.631858	0.757488	2.50414	2.19334	3.36314	0.466022	0.088749	0.0441741	0.577614	1.09346	0.834548	0.69647	1.88999	1.19604	0.632827
ENSRNOG00000025619	Ap1g2	adaptor-related protein complex 1, gamma 2 subunit [Source:RGD Symbol;Acc:2324507]	15[-]33759001-33766438	7.183	9.8734	11.4749	11.6651	13.8549	1.54202	1.10797	1.4072	2.13323	0.809184	0.834539	0.696455	10.8103	2.60512	0.240986
ENSRNOG00000005556	Snrpf	small nuclear ribonucleoprotein polypeptide F [Source:RGD Symbol;Acc:1588229]	7[-]34478331-34485034	23.0351	22.8961	36.3466	36.0166	46.5896	5.62196	3.36511	5.18184	5.21215	7.15094	0.834471	0.696342	32.9768	10.4035	0.315479
ENSRNOG00000012892	Abca4	ATP binding cassette subfamily A member 4 [Source:RGD Symbol;Acc:1309445]	2[+]225645568-225783287	5.15731	5.65491	3.90375	2.78593	2.11942	1.76796	0.456353	0.515015	0.557585	0.147271	-0.834439	0.696288	3.92426	1.58275	0.403323
ENSRNOG00000010480	Vstm5	V-set and transmembrane domain containing 5 [Source:RGD Symbol;Acc:1563328]	8[+]13796021-13816109	9.13501	9.7252	8.02606	5.31351	5.57699	1.43998	0.599013	1.01608	0.773596	1.3159	-0.834417	0.696252	7.55535	2.08197	0.275562
ENSRNOG00000048138	Zfp566	zinc finger protein 566 [Source:RGD Symbol;Acc:1563239]	1[-]88415257-88428685	0.914141	1.45864	1.32832	1.74765	2.02532	0.237109	0.0832089	0.093375	0.350533	0.185263	0.834316	0.696082	1.49482	0.430353	0.287897
ENSRNOG00000020619	Eif3g	eukaryotic translation initiation factor 3, subunit G [Source:RGD Symbol;Acc:1307191]	8[-]21911625-21915716	105.055	132.532	168.518	163.042	198.449	27.1822	8.53805	11.8328	28.3746	19.2433	0.834267	0.696002	153.519	37.4405	0.243882
ENSRNOG00000019229	Fbl	fibrillarin [Source:RGD Symbol;Acc:1305542]	1[+]85103519-85112619	44.1438	53.5922	73.0866	73.0667	86.0069	12.1994	5.3092	9.61666	14.8059	8.94634	0.83426	0.695989	65.9792	17.9955	0.272744
ENSRNOG00000030442	AABR07027322.1	-	17[-]24610493-24611103	33.8786	29.6423	52.1157	58.4024	76.5549	11.453	5.57955	11.3803	10.8599	11.9517	0.834207	0.695902	50.1188	19.7642	0.394347
ENSRNOG00000018969	Gpatch4	G patch domain containing 4 [Source:RGD Symbol;Acc:1311086]	2[+]187415262-187424045	3.54096	3.58034	4.52377	5.46297	6.31428	0.939108	0.265753	0.755654	0.547631	1.08242	0.834046	0.695632	4.68447	1.2938	0.276189
ENSRNOG00000020088	Klhl26	kelch-like family member 26 [Source:RGD Symbol;Acc:1312034]	16[+]20704807-20729882	3.31749	3.98839	4.74716	4.93309	6.4085	0.846766	0.259739	0.386556	1.00794	0.433216	0.834018	0.695586	4.67892	1.20855	0.258296
ENSRNOG00000004090	LOC100361025	protein arginine methyltransferase 1-like [Source:RGD Symbol;Acc:2320935]	14[-]93040982-93042182	10.4822	12.1299	18.0464	18.6123	24.5725	3.6028	2.06698	2.18265	4.956	3.50027	0.833963	0.695494	16.7687	5.96759	0.355878
ENSRNOG00000011401	Usp50	ubiquitin specific peptidase 50 [Source:RGD Symbol;Acc:1564751]	3[-]119224943-119247449	0.420138	0.386724	0.550753	0.740997	0.858574	0.0678977	0.222773	0.0750906	0.0839002	0.093239	0.833927	0.695434	0.591437	0.21566	0.364637
ENSRNOG00000051690	Clec9a	C-type lectin domain family 9, member A [Source:RGD Symbol;Acc:1562513]	4[+]163174487-163189530	1.55363	1.95062	1.58355	3.56346	4.66796	0.340037	0.190262	0.182947	0.801567	0.27073	0.833901	0.69539	2.66384	1.33643	0.501691
ENSRNOG00000017824	Ncoa5	nuclear receptor coactivator 5 [Source:RGD Symbol;Acc:1307702]	3[-]161465743-161498951	13.1027	14.314	17.4344	19.862	22.5293	3.3519	2.5751	1.17449	4.02934	0.886217	0.83362	0.694922	17.4485	4.25598	0.243917
ENSRNOG00000021796	RGD1565166	similar to MGC45438 protein [Source:RGD Symbol;Acc:1565166]	10[+]10555337-10564433	0.652439	0.721985	0.236053	0.178974	0.0956583	0.219911	0.116006	0.0263256	0.172957	0.165685	-0.833618	0.694919	0.377022	0.297502	0.789083
ENSRNOG00000054318	SNORD47	Small nucleolar RNA SNORD47 [Source:RFAM;Acc:RF00281]	2[+]210843413-210843489	0.622382	0.379908	0	0	0	0.3203	0.067532	0	0	0	-0.833523	0.694761	0.200458	0.293577	1.46453
ENSRNOG00000010306	H2afz	H2A histone family, member Z [Source:RGD Symbol;Acc:621464]	2[+]243105674-243106956	85.5696	93.3098	134.932	146.925	191.017	32.9396	16.8522	20.4726	38.0761	16.6874	0.833436	0.694616	130.351	45.586	0.349718
ENSRNOG00000021157	Ctss	cathepsin S [Source:RGD Symbol;Acc:621513]	2[+]197655786-197679458	35.5073	33.3639	42.7232	108.048	150.985	17.0961	7.2918	7.34791	38.7761	24.3344	0.83339	0.694539	74.1253	52.4958	0.708204
ENSRNOG00000059170	LOC102551356	uncharacterized LOC102551356 [Source:RGD Symbol;Acc:7567679]	18[+]62227385-62234905	7.77775	8.50896	11.2919	13.6433	19.3382	1.60859	0.221072	1.51502	3.56101	3.64712	0.83336	0.694489	12.112	4.80207	0.396471
ENSRNOG00000059015	Triobp	TRIO and F-actin binding protein [Source:RGD Symbol;Acc:1308485]	7[+]120176530-120230420	23.6208	26.6972	32.8428	36.1902	45.9156	6.39222	4.64995	5.07107	6.55652	3.36554	0.833222	0.694259	33.0533	9.25478	0.279995
ENSRNOG00000007408	Ebf4	early B-cell factor 4 [Source:RGD Symbol;Acc:1588215]	3[+]122836446-122890663	1.27208	1.81528	1.79489	2.4108	3.27979	0.369838	0.225606	0.405912	0.593786	0.149304	0.833183	0.694194	2.11457	0.778999	0.368396
ENSRNOG00000024661	Hn1l	hematological and neurological expressed 1-like [Source:RGD Symbol;Acc:1305117]	10[-]14304104-14324211	13.7368	13.1106	18.2223	21.7807	29.0314	2.73861	3.14075	2.51119	5.90117	1.15564	0.832984	0.693862	19.1764	6.72547	0.350717
ENSRNOG00000004518	Cacnb1	calcium voltage-gated channel auxiliary subunit beta 1 [Source:RGD Symbol;Acc:68382]	10[-]85954138-85974651	1.1172	1.28992	1.90887	2.15928	2.36372	0.346323	0.205937	0.488443	0.537924	0.184904	0.832966	0.693833	1.7678	0.596939	0.337673
ENSRNOG00000018691	Ccnl2	cyclin L2 [Source:RGD Symbol;Acc:1309149]	5[+]173256637-173276169	123.208	123.875	183.304	175.052	230.489	35.4601	17.4204	15.2254	22.7106	6.34685	0.83273	0.693439	167.185	45.6023	0.272765
ENSRNOG00000008212	Wdr5	WD repeat domain 5 [Source:RGD Symbol;Acc:1305159]	3[+]6061940-6080680	10.6444	10.1807	16.4964	16.9283	23.7237	3.12625	1.39388	2.62444	3.49917	2.78819	0.832697	0.693385	15.5947	5.63604	0.361408
ENSRNOG00000009642	Cct4	chaperonin containing TCP1 subunit 4 [Source:RGD Symbol;Acc:727937]	14[+]107767392-107780270	74.8918	70.2899	105.12	109.936	147.436	20.3211	10.6201	6.66389	23.2989	9.53273	0.832684	0.693363	101.535	31.6646	0.31186
ENSRNOG00000013140	Pdzd2	PDZ domain containing 2 [Source:RGD Symbol;Acc:619958]	2[-]62399748-62634785	7.31134	5.6953	3.38236	2.41588	3.50776	1.31303	1.04156	0.928108	0.659777	0.67703	-0.832655	0.693314	4.46253	2.01487	0.451508
ENSRNOG00000007243	Havcr1	hepatitis A virus cellular receptor 1 [Source:RGD Symbol;Acc:708425]	10[+]31813814-31848379	9.70676	7.65504	22.7053	68.7048	127.367	6.3715	6.22607	19.1276	11.6205	37.7477	0.832592	0.693209	47.2277	50.2752	1.06453
ENSRNOG00000003546	Tnfrsf12a	TNF receptor superfamily member 12A [Source:RGD Symbol;Acc:631329]	10[-]12995904-12997930	25.9622	26.2439	101.027	120.692	144.028	14.3219	9.67957	60.3329	29.4022	38.5561	0.832526	0.6931	83.5904	58.8025	0.70346
ENSRNOG00000020339	Neurl1	neuralized E3 ubiquitin protein ligase 1 [Source:RGD Symbol;Acc:1307021]	1[+]266952561-267038883	0.622476	0.591325	1.06612	1.44256	2.21018	0.318395	0.417327	0.378222	0.388945	0.217423	0.832407	0.692901	1.18653	0.688438	0.58021
ENSRNOG00000021412	Slfn13	schlafen family member 13 [Source:RGD Symbol;Acc:1359139]	10[-]70326157-70342492	9.37114	7.75043	12.0731	21.4077	37.9024	3.61333	1.42651	3.43513	3.01502	4.73219	0.832399	0.692888	17.7009	11.8998	0.67227
ENSRNOG00000015353	Prss12	protease, serine 12 [Source:RGD Symbol;Acc:69238]	2[+]227657983-227717884	5.89882	5.27287	7.72761	12.037	18.2328	0.926914	1.17618	1.22654	4.39907	1.70176	0.832386	0.692866	9.83383	5.34755	0.543791
ENSRNOG00000059891	NEWGENE_1308612	MRG/MORF4L binding protein [Source:RGD Symbol;Acc:11438794]	3[+]175924522-175927935	7.39955	7.15925	10.1451	11.1734	14.7656	2.43785	1.45547	1.86488	1.24523	1.00701	0.832334	0.69278	10.1286	3.21583	0.317501
ENSRNOG00000022163	LOC102555023	uncharacterized LOC102555023 [Source:RGD Symbol;Acc:7527767]	18[+]12637441-12641158	8.16422	7.97429	12.9692	13.6359	18.2632	2.66142	1.26474	3.16914	3.20782	0.304455	0.832316	0.692749	12.2014	4.46333	0.365806
ENSRNOG00000026605	Ifi27l2b	interferon, alpha-inducible protein 27 like 2B [Source:RGD Symbol;Acc:1559721]	6[-]127336305-127337791	62.2425	94.8903	239.525	239.007	469.362	59.2674	26.7458	145.213	36.3689	46.6638	0.83228	0.69269	221.005	162.13	0.733602
ENSRNOG00000020982	LOC687780	similar to Finkel-Biskis-Reilly murine sarcoma virusubiquitously expressed [Source:RGD Symbol;Acc:1597505]	1[+]221420271-221421842	336.481	403.281	798.48	757.519	1040.13	175.509	33.8824	161.804	262.786	117.681	0.832239	0.692622	667.179	306.195	0.45894
ENSRNOG00000007622	Arrdc1	arrestin domain containing 1 [Source:RGD Symbol;Acc:1309961]	3[-]2129879-2136936	38.0879	48.5639	56.2648	63.3863	69.7942	12.5956	7.00984	5.50718	11.9777	3.0769	0.83215	0.692474	55.2194	13.722	0.248499
ENSRNOG00000040136	LOC681766	hypothetical protein LOC681766 [Source:RGD Symbol;Acc:1591638]	6[-]11022034-11063092	0.0591117	0.149838	0.319949	0.513527	0.475888	0.0511965	0.129892	0.127992	0.198994	0.133554	0.83213	0.69244	0.303663	0.216948	0.714438
ENSRNOG00000008465	Tmem176b	transmembrane protein 176B [Source:RGD Symbol;Acc:708403]	4[-]78450724-78458179	73.8084	94.1525	120.039	195.036	322.528	27.6156	21.9668	11.276	77.6134	50.7412	0.832128	0.692436	161.113	101.043	0.62716
ENSRNOG00000028247	Ankrd13d	ankyrin repeat domain 13D [Source:RGD Symbol;Acc:1309156]	1[-]219520075-219532609	1.79693	2.57932	2.70645	3.34097	4.69149	0.777924	0.169708	0.539299	0.625256	0.457716	0.831959	0.692157	3.02303	1.10539	0.365655
ENSRNOG00000028974	AABR07004894.1	-	1[-]166282107-166282689	55.3487	54.4428	88.9325	95.563	129.821	20.1338	4.28345	11.991	28.7903	14.2208	0.831831	0.691942	84.8216	32.78	0.386458
ENSRNOG00000023068	Cd5l	Cd5 molecule-like [Source:RGD Symbol;Acc:1308526]	2[+]186685104-186696117	0	0.0313693	0.104121	0.147497	0.18034	0	0.0297648	0.107411	0.0490059	0.0159818	0.831738	0.691788	0.0926655	0.0843741	0.910523
ENSRNOG00000011104	Rpl22	ribosomal protein L22 [Source:RGD Symbol;Acc:621189]	5[+]169506138-169512871	164.737	154.031	268.232	279.104	409.327	62.4874	18.1282	41.2691	70.9729	44.9745	0.831701	0.691726	255.086	105.132	0.412141
ENSRNOG00000033893	Cacna1h	calcium voltage-gated channel subunit alpha1 H [Source:RGD Symbol;Acc:68943]	10[-]14730941-14788617	2.57119	2.58418	2.21535	1.08141	1.25252	0.327175	0.264703	0.724009	0.120448	0.268317	-0.831606	0.691569	1.94093	0.749886	0.386353
ENSRNOG00000047113	LOC100911548	SPRY domain-containing SOCS box protein 2-like [Source:RGD Symbol;Acc:6492498]	9[-]20217278-20219209	7.23303	8.18496	12.0125	11.7433	16.4314	2.96447	0.946571	1.72373	2.20823	1.13217	0.831555	0.691483	11.121	3.75103	0.337291
ENSRNOG00000026644	Glipr1	GLI pathogenesis-related 1 [Source:RGD Symbol;Acc:1305978]	7[-]54767827-54778848	10.2039	12.1125	10.668	23.5206	31.6281	3.49198	1.93912	2.37851	5.2305	2.32683	0.831551	0.691477	17.6266	9.26932	0.525871
ENSRNOG00000002556	Tsr2	TSR2, ribosome maturation factor [Source:RGD Symbol;Acc:1562416]	X[-]20144432-20232639	25.6502	28.1786	37.2045	38.0024	47.2748	7.91847	3.31691	1.39713	7.44217	2.94403	0.831516	0.691418	35.2621	9.15686	0.25968
ENSRNOG00000006094	Cd44	CD44 molecule (Indian blood group) [Source:RGD Symbol;Acc:2307]	3[-]92696313-92783658	12.7939	20.2732	23.7783	36.5324	57.8832	5.78126	6.69266	10.3761	12.5568	7.59488	0.831422	0.691263	30.2522	18.0279	0.59592
ENSRNOG00000019834	Hsp90ab1	heat shock protein 90 alpha family class B member 1 [Source:RGD Symbol;Acc:1303075]	9[+]17817721-17823243	600.931	764.094	892.908	969.315	1125.39	132.307	78.8041	111.184	236.178	38.9975	0.831418	0.691256	870.528	217.852	0.250253
ENSRNOG00000047414	AABR07058479.1	-	7[+]118911398-118912145	4.64763	5.83519	4.77385	12.148	15.5571	2.07069	0.392166	1.10648	1.39012	2.80909	0.831404	0.691233	8.59235	4.8378	0.563035
ENSRNOG00000001369	Oas1a	2'-5' oligoadenylate synthetase 1A [Source:RGD Symbol;Acc:621760]	12[+]41200718-41211909	5.3704	7.74787	10.2152	17.5326	22.5301	4.45212	3.39272	4.0543	6.28137	4.1039	0.831349	0.69114	12.6792	7.65947	0.604096
ENSRNOG00000015144	Ist1	IST1, ESCRT-III associated factor [Source:RGD Symbol;Acc:1307799]	19[+]41968705-41990843	49.2539	49.3996	63.7742	66.4571	80.3237	10.1592	4.01594	4.29406	12.3499	0.912581	0.831316	0.691085	61.8417	13.685	0.22129
ENSRNOG00000013508	Rpl31	ribosomal protein L31 [Source:RGD Symbol;Acc:621202]	9[+]46086984-46090997	142.633	143.998	255.522	246.86	327.105	54.1235	32.9002	22.2722	49.2331	49.0285	0.831241	0.690961	223.224	82.0126	0.367401
ENSRNOG00000017637	Fbp2	fructose-bisphosphatase 2 [Source:RGD Symbol;Acc:620930]	17[-]372551-389967	1.54796	1.45466	3.68843	3.51578	5.66317	0.807838	0.331937	0.759071	1.0177	1.11933	0.8312	0.690894	3.174	1.76853	0.557193
ENSRNOG00000001834	Mzt2b	mitotic spindle organizing protein 2B [Source:RGD Symbol;Acc:1308126]	11[+]89277039-89282929	10.6654	11.6626	15.3853	15.827	22.8604	2.26834	1.93992	0.922994	3.49256	1.58448	0.83116	0.690828	15.2802	4.82105	0.315511
ENSRNOG00000004009	Xpnpep2	X-prolyl aminopeptidase 2 [Source:RGD Symbol;Acc:621277]	X[+]134940615-134969996	116.661	110.981	97.4653	75.6687	77.6144	0.921633	3.44537	13.2261	23.6548	8.89057	-0.831145	0.690802	95.6779	20.4684	0.21393
ENSRNOG00000015051	Golga7b	golgin A7 family, member B [Source:RGD Symbol;Acc:1583839]	1[+]261497059-261516892	0.0899497	0.0818223	0.192763	0.236759	0.381198	0.0207408	0.0493559	0.0880354	0.0816969	0.0653011	0.83111	0.690745	0.196498	0.126453	0.643533
ENSRNOG00000010189	Rps24	ribosomal protein S24 [Source:RGD Symbol;Acc:621040]	16[+]757403-762075	439.393	481.638	683.913	691.516	847.398	122.497	61.5377	46.3952	121.047	138.295	0.83111	0.690744	628.772	178.547	0.283962
ENSRNOG00000001525	Igsf11	immunoglobulin superfamily, member 11 [Source:RGD Symbol;Acc:1308758]	11[-]64286694-64421248	80.2915	60.7984	52.9932	38.7205	47.7574	4.552	1.98641	7.8987	8.82698	12.0894	-0.831001	0.690563	56.1122	16.009	0.285304
ENSRNOG00000046984	St6galnac6	ST6 N-acetylgalactosaminide alpha-2,6-sialyltransferase 6 [Source:RGD Symbol;Acc:1303196]	3[+]11629556-11641466	7.9318	8.31046	13.2906	12.9035	16.3973	3.41871	1.85588	0.235438	1.82838	1.49685	0.830991	0.690547	11.7667	3.74803	0.318528
ENSRNOG00000037865	Hormad2	HORMA domain containing 2 [Source:RGD Symbol;Acc:1565447]	14[-]84576825-84662222	1.8419	0.77232	5.91751	5.47752	6.76354	1.38694	0.780894	1.00939	0.995106	0.692588	0.830686	0.690039	4.15456	2.61046	0.628337
ENSRNOG00000021170	Plekho1	pleckstrin homology domain containing O1 [Source:RGD Symbol;Acc:1311487]	2[-]198112076-198120120	19.2304	19.1764	23.1939	37.7471	42.767	2.54735	7.48356	1.91952	9.1706	6.71443	0.830675	0.690021	28.423	11.529	0.405621
ENSRNOG00000052730	Psmb3	proteasome subunit beta 3 [Source:RGD Symbol;Acc:61875]	10[+]85646633-85653729	77.3493	79.4752	119.168	118.09	145.757	24.9324	12.6373	13.6995	21.7365	0.355395	0.830579	0.689861	107.968	30.5883	0.283309
ENSRNOG00000011029	Sec11a	SEC11 homolog A, signal peptidase complex subunit [Source:RGD Symbol;Acc:69360]	1[-]142733434-142759882	40.3214	31.8144	56.411	69.7213	100.448	14.7445	4.66148	6.00343	21.2682	7.32647	0.830571	0.689848	59.7433	27.1724	0.454819
ENSRNOG00000045539	LOC103690006	RNA/RNP complex-1-interacting phosphatase [Source:RGD Symbol;Acc:9168966]	4[-]117617533-117631716	9.00504	8.24403	10.9052	12.6966	16.9836	0.969721	2.68284	0.295283	1.74055	0.853396	0.830553	0.689818	11.5669	3.48408	0.301212
ENSRNOG00000019215	LOC100911730	CD151 antigen-like [Source:RGD Symbol;Acc:6491394]	1[+]214009784-214013765	42.9255	58.2771	86.1542	84.197	115.003	19.2923	5.1746	16.4469	23.5911	12.2417	0.830404	0.68957	77.3114	29.3072	0.379079
ENSRNOG00000062170	Pvt1	Pvt1 oncogene [Source:RGD Symbol;Acc:6496716]	7[+]102648881-102870006	1.14454	1.5337	2.02433	4.82096	6.86285	0.666706	0.441201	0.454707	1.31483	2.44298	0.830282	0.689368	3.27727	2.53939	0.774849
ENSRNOG00000059140	Myo1g	myosin IG [Source:RGD Symbol;Acc:1306016]	14[-]86781202-86796378	3.40987	5.466	4.2307	8.14478	10.9356	0.921581	1.87863	1.13296	0.660441	0.569346	0.830122	0.689103	6.4374	3.01461	0.468296
ENSRNOG00000036692	Gcgr	glucagon receptor [Source:RGD Symbol;Acc:2669]	10[+]109707962-109716128	16.9399	19.2162	12.7538	7.64111	7.4112	5.42909	1.70508	2.44824	2.33331	0.896573	-0.82999	0.688884	12.7924	5.54935	0.433799
ENSRNOG00000009378	Rpl4	ribosomal protein L4 [Source:RGD Symbol;Acc:619824]	8[+]69121682-69126805	362.718	321.834	562.334	591.948	835.289	124.781	88.823	57.7795	130.852	94.079	0.829957	0.688829	534.825	209.318	0.391377
ENSRNOG00000009438	Serpina6	serpin family A member 6 [Source:RGD Symbol;Acc:1595901]	6[-]127523906-127534247	2.1969	0.971943	0.248633	0.290084	0.284194	0.463166	0.343048	0.170686	0.192257	0.0356199	-0.82993	0.688784	0.79835	0.812051	1.01716
ENSRNOG00000029238	Hgh1	HGH1 homolog [Source:RGD Symbol;Acc:1359226]	7[+]117434419-117437205	8.81588	10.7561	14.9353	14.2978	18.7618	3.20595	1.60373	1.20223	2.96559	1.06947	0.829902	0.688737	13.5134	4.03579	0.298651
ENSRNOG00000054218	Il18rap	interleukin 18 receptor accessory protein [Source:RGD Symbol;Acc:727867]	9[+]47225585-47258503	0.600176	0.603865	0.634343	1.3558	2.1317	0.199758	0.130945	0.131601	0.0723643	0.294217	0.829817	0.688596	1.06518	0.645982	0.606455
ENSRNOG00000023989	Actr5	ARP5 actin-related protein 5 homolog [Source:RGD Symbol;Acc:1307958]	3[+]155119042-155131829	3.88173	3.83559	5.81361	6.11276	7.5793	1.39937	0.798694	1.13467	0.645714	0.624702	0.829722	0.688439	5.4446	1.68808	0.310047
ENSRNOG00000013694	Ntng2	netrin G2 [Source:RGD Symbol;Acc:1307089]	3[-]7742531-7796385	4.87713	7.68582	6.85793	10.5951	12.3892	1.10857	1.65899	0.157025	1.87909	2.41235	0.829699	0.6884	8.48104	3.10192	0.365748
ENSRNOG00000060241	LOC497796	hypothetical protein LOC497796 [Source:RGD Symbol;Acc:2291887]	4[-]164184870-164211819	0.299671	0.292267	0.304742	1.50228	1.93999	0.260707	0.290036	0.174136	0.548512	0.0897053	0.829695	0.688394	0.867791	0.781586	0.900661
ENSRNOG00000054058	Osbpl1a	oxysterol binding protein-like 1A [Source:RGD Symbol;Acc:628888]	18[-]4097012-4294136	56.9751	50.0703	37.3645	29.8517	36.0036	3.89167	9.15526	7.16555	4.84122	4.08257	-0.829677	0.688364	42.0531	11.5388	0.274387
ENSRNOG00000019858	Rom1	retinal outer segment membrane protein 1 [Source:RGD Symbol;Acc:1306070]	1[-]225126734-225128740	1.64864	2.64814	3.36049	3.50314	4.85032	0.641838	0.298185	0.886765	0.608461	0.912627	0.829486	0.688047	3.20214	1.24321	0.388243
ENSRNOG00000030463	Faim	Fas apoptotic inhibitory molecule [Source:RGD Symbol;Acc:620572]	8[+]107225212-107241224	11.722	12.3088	12.7967	18.2097	21.0822	1.97812	1.61298	1.81562	3.36023	1.30933	0.829456	0.687997	15.2239	4.27026	0.280498
ENSRNOG00000060063	Naa10	N(alpha)-acetyltransferase 10, NatA catalytic subunit [Source:RGD Symbol;Acc:1565315]	X[+]156863754-156868950	16.7676	19.9888	25.5679	25.0411	31.4173	4.81725	3.29832	1.61241	3.9014	1.81839	0.829429	0.687953	23.7565	5.91851	0.249132
ENSRNOG00000018971	Mob3a	MOB kinase activator 3A [Source:RGD Symbol;Acc:1308187]	7[+]11878943-11896223	8.8418	14.9638	13.9047	19.9685	27.0596	3.34597	3.32848	3.96768	4.40693	2.27807	0.829345	0.687813	16.9477	7.05129	0.416062
ENSRNOG00000021132	Trmt112	tRNA methyltransferase 11-2 homolog (S. cerevisiae) [Source:RGD Symbol;Acc:1309710]	1[+]222167927-222168776	74.1489	91.0824	120.722	122.249	151.334	28.7258	4.63707	8.86852	28.3664	11.4989	0.829338	0.687802	111.907	32.2045	0.287778
ENSRNOG00000000777	RT1-S3	RT1 class Ib, locus S3 [Source:RGD Symbol;Acc:735037]	20[+]3176107-3179818	50.0881	58.2839	68.5056	112.707	189.118	29.9901	13.5663	23.8279	15.235	15.5391	0.829306	0.687748	95.7406	56.0344	0.585273
ENSRNOG00000057952	SNORD101	Small nucleolar RNA SNORD101 [Source:RFAM;Acc:RF00186]	1[+]22758917-22758990	1.97283	1.94486	3.71874	5.32399	5.05208	0.719974	0.791429	1.87455	0.0980474	0.902587	0.829143	0.687478	3.6025	1.74052	0.483142
ENSRNOG00000049772	Gemin7	gem (nuclear organelle) associated protein 7 [Source:RGD Symbol;Acc:1597035]	1[-]80473966-80483487	3.59611	4.25747	6.64046	6.88049	8.89961	1.55733	1.84258	1.33706	0.783451	1.16961	0.828978	0.687205	6.05483	2.30465	0.380629
ENSRNOG00000033235	Relb	RELB proto-oncogene, NF-kB subunit [Source:RGD Symbol;Acc:2321078]	1[-]80517411-80544825	7.30662	10.5671	11.685	16.2345	25.3617	2.193	1.87882	4.82788	3.05982	3.76489	0.828959	0.687174	14.231	7.0592	0.496044
ENSRNOG00000014956	Slc11a1	solute carrier family 11 member 1 [Source:RGD Symbol;Acc:1601463]	9[+]81655629-81666706	7.80503	12.1191	10.2968	18.4831	28.2793	2.75043	0.820942	2.02742	3.44472	4.0271	0.828723	0.686782	15.3967	7.97533	0.51799
ENSRNOG00000033215	RT1-Db1	RT1 class II, locus Db1 [Source:RGD Symbol;Acc:1593282]	20[+]4087618-4097190	71.6012	128.867	101.839	209.223	273.901	27.8596	36.1043	7.00902	67.5489	22.9294	0.828517	0.68644	157.086	83.2361	0.529875
ENSRNOG00000001273	Psmg3	proteasome assembly chaperone 3 [Source:RGD Symbol;Acc:2319950]	12[+]16899025-16901934	13.3664	15.8583	23.6052	22.1751	30.1434	5.44599	1.03266	2.49307	4.69564	2.62445	0.828472	0.686365	21.0297	6.87218	0.326785
ENSRNOG00000020373	Dap3	death associated protein 3 [Source:RGD Symbol;Acc:1305339]	2[-]188225613-188252725	20.3828	18.1151	28.5417	30.8643	36.6101	6.25847	3.75805	3.09517	5.2052	2.52031	0.828459	0.686344	26.9028	7.97169	0.296314
ENSRNOG00000025643	Ccdc13	coiled-coil domain containing 13 [Source:RGD Symbol;Acc:1586605]	8[-]130437157-130475320	0.291037	0.366002	0.458562	0.746234	1.34462	0.22333	0.0905599	0.0436467	0.13157	0.208212	0.82842	0.68628	0.64129	0.418661	0.652842
ENSRNOG00000021882	Tmed9	transmembrane p24 trafficking protein 9 [Source:RGD Symbol;Acc:1307627]	17[-]9560761-9565249	71.7774	82.0513	116.019	118.429	162.759	29.7985	1.6698	11.3139	30.2133	14.3918	0.828396	0.686241	110.207	37.4886	0.340165
ENSRNOG00000007862	Acat1	acetyl-CoA acetyltransferase 1 [Source:RGD Symbol;Acc:2016]	8[-]58166990-58195884	308.502	298.816	289.638	201.917	200.28	27.5878	13.1861	41.8223	37.4377	19.4241	-0.828308	0.686094	259.831	56.0346	0.215658
ENSRNOG00000039398	Tesb	testis specific basic protein [Source:RGD Symbol;Acc:1597063]	20[+]4178686-4235950	0.01287	0.012913	1.00396	0.931875	1.32937	0.0222915	0.022366	0.329655	0.502527	0.459148	0.828113	0.685772	0.658199	0.631288	0.959115
ENSRNOG00000042309	Soga3	SOGA family member 3 [Source:RGD Symbol;Acc:1307525]	1[-]31040142-31055453	0.198356	0.270612	0.582804	0.708095	1.70905	0.120053	0.0727935	0.183936	0.170108	0.225063	0.828041	0.685653	0.693783	0.577537	0.832446
ENSRNOG00000004659	Creld2	cysteine-rich with EGF-like domains 2 [Source:RGD Symbol;Acc:1310614]	7[+]129812789-129819634	20.9973	27.6661	34.7548	36.5769	46.7351	7.00596	5.17277	4.91014	8.21483	5.39448	0.82803	0.685634	33.3461	10.428	0.31272
ENSRNOG00000010666	Wisp2	WNT1 inducible signaling pathway protein 2 [Source:RGD Symbol;Acc:621867]	3[+]160207913-160219331	0.275008	0.180121	0.893598	1.5505	1.72479	0.419986	0.311979	0.274255	0.600113	0.619538	0.827958	0.685515	0.924803	0.765949	0.828229
ENSRNOG00000010126	RGD1307704	similar to RIKEN cDNA 2410016O06 [Source:RGD Symbol;Acc:1307704]	6[+]107428508-107431116	4.75535	5.14548	6.82121	7.51925	10.5795	1.58351	0.924403	0.648282	1.60787	1.15505	0.827772	0.685206	6.96415	2.39284	0.343594
ENSRNOG00000049749	LOC100911917	mediator of RNA polymerase II transcription subunit 22-like [Source:RGD Symbol;Acc:6489628]	3[-]5453614-5458782	6.63808	7.5761	9.67982	10.8449	16.2294	2.75806	0.583889	1.10094	2.49597	0.900197	0.827738	0.68515	10.1937	3.80072	0.372851
ENSRNOG00000032989	Lrrn4	leucine rich repeat neuronal 4 [Source:RGD Symbol;Acc:1305256]	3[-]125523781-125533600	0.121377	0.17888	0.458728	0.7086	0.966193	0.115314	0.129996	0.237294	0.0403652	0.458358	0.827679	0.685052	0.486756	0.389221	0.799623
ENSRNOG00000019813	Ppp4c	protein phosphatase 4, catalytic subunit [Source:RGD Symbol;Acc:621225]	1[-]198219054-198225580	33.5207	38.5895	56.707	54.0475	65.7726	11.413	3.75033	6.85425	9.34808	5.55981	0.827666	0.685031	49.7275	14.025	0.282038
ENSRNOG00000009358	Osgin2	oxidative stress induced growth inhibitor family member 2 [Source:RGD Symbol;Acc:1306323]	5[-]29663685-29682005	3.95845	3.08401	5.29697	5.38431	7.52917	0.791079	0.643303	0.207702	0.400853	0.42686	0.827654	0.685012	5.05058	1.62521	0.321786
ENSRNOG00000013714	Snrpd1	small nuclear ribonucleoprotein D1 [Source:RGD Symbol;Acc:1306345]	18[+]1866080-1876613	25.6285	19.9246	34.3022	39.5909	48.4596	3.54699	6.20203	2.98882	9.0347	4.75465	0.827637	0.684983	33.5812	11.5005	0.34247
ENSRNOG00000004003	Dusp10	dual specificity phosphatase 10 [Source:RGD Symbol;Acc:1310844]	13[+]104284660-104321455	0.578048	1.14473	1.16372	1.53181	1.50148	0.279929	0.140418	0.263496	0.212248	0.151736	0.827415	0.684615	1.18396	0.400344	0.338141
ENSRNOG00000030245	Tango2	transport and golgi organization 2 homolog [Source:RGD Symbol;Acc:1310348]	11[+]86797557-86840573	30.6949	31.2297	26.7912	20.5302	21.5049	4.93788	2.27897	1.5798	2.65398	2.88418	-0.827351	0.684509	26.1502	5.31142	0.203112
ENSRNOG00000002944	RGD1304587	similar to RIKEN cDNA 2310033P09 [Source:RGD Symbol;Acc:1304587]	10[+]45559578-45561997	20.2597	25.0238	28.3833	30.1666	33.6767	4.90395	0.986169	1.07066	5.54587	2.44742	0.827278	0.684389	27.502	5.6037	0.203756
ENSRNOG00000029308	Lrmp	lymphoid-restricted membrane protein [Source:RGD Symbol;Acc:1562062]	4[+]179398621-179440792	3.91274	3.9734	4.62266	7.62549	10.7081	1.75253	0.409678	1.24634	1.13698	1.59155	0.827079	0.684059	6.16847	2.95584	0.479186
ENSRNOG00000009285	Tssc1	tumor suppressing subtransferable candidate 1 [Source:RGD Symbol;Acc:1305817]	6[+]48021771-48135241	7.51211	9.00651	11.6684	11.6649	15.0339	2.755	0.558834	0.621824	2.47747	0.919616	0.826971	0.683881	10.9772	3.05239	0.278067
ENSRNOG00000043267	Mrm2	mitochondrial rRNA methyltransferase 2 [Source:RGD Symbol;Acc:1305944]	12[+]16398749-16403656	3.60893	4.18489	6.13113	5.77539	7.06349	1.05992	0.113555	0.956836	1.11905	0.284873	0.826704	0.68344	5.35277	1.49089	0.278526
ENSRNOG00000037443	Pgam5	PGAM family member 5, mitochondrial serine/threonine protein phosphatase [Source:RGD Symbol;Acc:1312028]	12[+]52467450-52474511	17.6379	16.4543	24.9749	26.3087	34.363	4.24059	1.81219	3.36777	5.8976	3.37162	0.826653	0.683356	23.9478	7.51538	0.313824
ENSRNOG00000008345	Clcn6	chloride voltage-gated channel 6 [Source:RGD Symbol;Acc:1305379]	5[-]164811816-164844586	35.021	27.8175	29.0648	22.6916	23.1553	0.668609	1.82647	2.04047	3.4518	3.83943	-0.82662	0.6833	27.55	5.15823	0.187231
ENSRNOG00000047782	RGD1309808	similar to apolipoprotein L2; apolipoprotein L-II [Source:RGD Symbol;Acc:1309808]	7[+]118895405-118970135	0.641234	0.835715	1.08682	1.54769	2.00494	0.375499	0.159011	0.481713	0.403055	0.334694	0.826453	0.683024	1.22328	0.598638	0.489371
ENSRNOG00000025571	Il19	interleukin 19 [Source:RGD Symbol;Acc:1583546]	13[-]47664080-47670407	1.29171	1.35677	1.97819	7.35654	13.163	0.909278	1.39361	1.87416	3.22258	1.00104	0.826411	0.682955	5.02925	5.07345	1.00879
ENSRNOG00000029682	Clic1	chloride intracellular channel 1 [Source:RGD Symbol;Acc:1303043]	20[+]5040337-5049166	189.889	209.504	251.605	331.546	416.474	46.4486	29.2109	60.9468	91.2281	43.0604	0.826408	0.68295	279.804	99.7632	0.356547
ENSRNOG00000018067	Smn1	survival of motor neuron 1, telomeric [Source:RGD Symbol;Acc:620755]	2[+]30360100-30371147	14.6169	17.4636	17.7073	22.1315	26.5836	1.55653	1.3196	1.57674	5.28328	1.6634	0.826346	0.682848	19.7006	4.92064	0.249771
ENSRNOG00000017673	Brsk1	BR serine/threonine kinase 1 [Source:RGD Symbol;Acc:1563268]	1[-]72701610-72727112	1.96748	2.0973	2.08239	3.95266	5.11068	0.691685	0.407935	0.399753	0.690534	0.659143	0.826289	0.682753	3.0421	1.40565	0.462065
ENSRNOG00000051489	Klra1	killer cell lectin-like receptor, subfamily A, member 1 [Source:RGD Symbol;Acc:1359586]	4[-]165005725-165026414	0.161381	0.007777	0.214741	0.41222	0.670338	0.0559031	0.0134702	0.112238	0.0304447	0.126753	0.826192	0.682593	0.293291	0.246401	0.840122
ENSRNOG00000048495	Rrp12	ribosomal RNA processing 12 homolog [Source:RGD Symbol;Acc:1591867]	1[-]261106760-261140389	3.69409	4.21537	5.68081	5.58683	7.29938	1.12435	0.201019	0.380648	0.734096	1.17678	0.826188	0.682587	5.29529	1.4805	0.279588
ENSRNOG00000008045	Slamf9	SLAM family member 9 [Source:RGD Symbol;Acc:1305945]	13[-]90836361-90839411	5.07042	5.17482	6.21872	15.9072	22.0222	1.82846	1.18401	0.980859	6.64559	3.57981	0.826149	0.682522	10.8787	7.73546	0.711066
ENSRNOG00000055204	AABR07034833.1	-	12[-]53872-54885	0.135085	0.155383	0.380259	0.762425	1.41921	0.182259	0.269132	0.354897	0.301595	0.0646865	0.826141	0.68251	0.570473	0.542431	0.950845
ENSRNOG00000018841	Sox8	SRY box 8 [Source:RGD Symbol;Acc:1309072]	10[-]14932348-14937336	0.0778867	0.178114	0.202062	0.253263	0.487024	0.0542683	0.0302019	0.0239984	0.0889913	0.073375	0.826101	0.682443	0.23967	0.149693	0.62458
ENSRNOG00000050981	LOC108348155	paired immunoglobulin-like type 2 receptor beta-2 [Source:RGD Symbol;Acc:11434352]	12[-]21356475-21362205	0.73271	0.776913	0.731194	1.60766	2.09151	0.151932	0.138161	0.234692	0.304215	0.275749	0.826049	0.682356	1.188	0.613182	0.516147
ENSRNOG00000012927	Rrp9	ribosomal RNA processing 9, small subunit (SSU) processome component, homolog (yeast) [Source:RGD Symbol;Acc:1307881]	8[+]115179893-115188588	10.769	11.305	17.6086	16.5075	20.4911	3.16699	1.44392	2.39784	1.94529	2.01828	0.826043	0.682347	15.3362	4.32682	0.282131
ENSRNOG00000046176	AABR07054397.1	-	3[+]152226070-152226261	10.8043	6.44372	16.4042	24.6367	36.4509	1.84418	2.98136	7.96056	8.29478	4.83639	0.825982	0.682246	18.948	12.0691	0.636961
ENSRNOG00000053766	Ramp3	receptor activity modifying protein 3 [Source:RGD Symbol;Acc:61873]	14[+]86922223-86939719	25.7248	32.0672	59.3249	55.0883	64.8294	9.49144	6.40021	3.26088	11.1095	14.5083	0.825786	0.681922	47.4069	18.0895	0.381579
ENSRNOG00000010557	Smarcd2	SWI/SNF related, matrix associated, actin dependent regulator of chromatin, subfamily d, member 2 [Source:RGD Symbol;Acc:69289]	10[-]94451866-94460732	27.9646	31.5271	36.0026	38.6681	46.2873	7.41886	3.02828	2.15105	5.65273	1.85303	0.825716	0.681807	36.09	7.56351	0.209574
ENSRNOG00000001311	Rab36	RAB36, member RAS oncogene family [Source:RGD Symbol;Acc:1596098]	20[-]14557740-14573519	0.720082	0.469114	0.957494	1.78394	2.44406	0.363467	0.135094	0.446587	0.517689	0.441914	0.825667	0.681727	1.27494	0.831434	0.652137
ENSRNOG00000020608	Ppan	peter pan homolog (Drosophila) [Source:RGD Symbol;Acc:1306325]	8[+]21905865-21909842	18.919	23.1345	27.7058	28.0212	33.2148	3.81254	1.68091	3.3356	3.41362	4.66649	0.82547	0.681401	26.1991	5.8275	0.222432
ENSRNOG00000017445	Tubb2b	tubulin, beta 2B class IIb [Source:RGD Symbol;Acc:1309427]	17[+]31441630-31482759	13.2403	18.9273	16.582	25.918	33.6136	4.31731	3.01828	2.95417	5.30206	2.17522	0.825435	0.681343	21.6562	8.16845	0.377187
ENSRNOG00000050401	Vbp1	VHL binding protein 1 [Source:RGD Symbol;Acc:1590535]	1[-]148424977-148443358	53.8646	52.8551	75.1024	79.7023	91.3775	14.2869	12.8368	5.02171	12.7614	5.73717	0.825361	0.68122	70.5804	18.0656	0.255958
ENSRNOG00000055192	AABR07024641.1	-	16[+]9896027-9899544	0.55994	0.307545	0.0411733	0.095782	0.0739027	0.120417	0.0958206	0.0362264	0.0744449	0.0675138	-0.825315	0.681144	0.215669	0.214782	0.995889
ENSRNOG00000013195	Ruvbl1	RuvB-like AAA ATPase 1 [Source:RGD Symbol;Acc:68373]	4[+]120411991-120447455	21.5498	24.2537	30.5416	32.0733	41.4136	6.435	2.05916	1.34227	7.3237	3.14661	0.825134	0.680846	29.9664	8.19331	0.273417
ENSRNOG00000038894	Timd4	T-cell immunoglobulin and mucin domain containing 4 [Source:RGD Symbol;Acc:1564516]	10[+]31880918-31915247	0.0154627	0.122989	0.166383	0.275598	0.411592	0.0267821	0.135824	0.0757338	0.137228	0.0819187	0.82506	0.680725	0.198405	0.163805	0.825611
ENSRNOG00000006330	Elf3	E74-like factor 3 [Source:RGD Symbol;Acc:1310687]	13[-]52083859-52088780	39.0354	57.1066	82.3045	102.46	140.914	19.2043	7.59449	26.1231	33.3439	37.5417	0.82489	0.680443	84.3641	43.2947	0.513188
ENSRNOG00000020980	AABR07006278.1	-	1[+]227892956-227904737	0.251662	0.320654	2.28633	3.2314	3.47333	0.155636	0.302229	0.490421	1.08449	2.04706	0.82487	0.68041	1.91268	1.69598	0.886704
ENSRNOG00000029627	LOC100362149	ribosomal protein S20-like [Source:RGD Symbol;Acc:2318734]	3[+]22964230-22964732	11.5045	10.9853	26.4764	24.6726	38.8178	5.04013	0.824885	6.10399	9.74018	3.6441	0.824869	0.680409	22.4913	11.8438	0.526594
ENSRNOG00000009260	Cnr2	cannabinoid receptor 2 [Source:RGD Symbol;Acc:619713]	5[+]154260062-154268126	0.89794	1.01302	0.972497	1.92935	3.04323	0.27198	0.144111	0.274396	0.358317	0.184995	0.82478	0.680262	1.57121	0.8832	0.562115
ENSRNOG00000042878	Wdr74	WD repeat domain 74 [Source:RGD Symbol;Acc:1582881]	1[+]224933529-224938662	10.6747	11.2027	16.8669	16.5261	20.7084	3.75924	1.90907	1.91841	2.8647	1.37096	0.824751	0.680214	15.1958	4.44888	0.292771
ENSRNOG00000016420	Serpinb6b	serine (or cysteine) peptidase inhibitor, clade B, member 6b [Source:RGD Symbol;Acc:1310452]	17[-]32770739-32783427	3.13172	2.6202	3.53118	5.48786	6.28746	1.31748	0.553017	0.112024	0.714908	0.881965	0.824653	0.680053	4.21168	1.62536	0.385918
ENSRNOG00000028292	Gart	phosphoribosylglycinamide formyltransferase [Source:RGD Symbol;Acc:1308717]	11[-]31780487-31805728	11.3332	11.4617	18.8747	18.4307	25.8525	3.91924	0.649462	2.29477	5.19838	2.0566	0.824608	0.679978	17.1906	6.2347	0.362681
ENSRNOG00000047737	Rpl7a	ribosomal protein L7a [Source:RGD Symbol;Acc:1307586]	3[+]5459160-5461583	190.515	226.94	316.694	319.705	423.907	74.5831	23.3883	29.3688	90.8421	26.9254	0.824578	0.679929	295.552	96.9669	0.328087
ENSRNOG00000015498	Il17rb	interleukin 17 receptor B [Source:RGD Symbol;Acc:1311392]	16[-]6064288-6077978	3.18676	3.79902	4.48759	7.54825	12.553	1.85336	1.06775	1.28733	1.75995	1.69585	0.824545	0.679874	6.31493	3.818	0.604599
ENSRNOG00000061579	Rpl12-ps1	ribosomal protein L12, pseudogene 1 [Source:RGD Symbol;Acc:1306318]	8[+]85489553-85490050	37.3175	38.4914	53.8216	57.8522	73.0235	8.76982	6.2597	6.45249	13.7302	9.55277	0.824528	0.679846	52.1012	15.8288	0.303808
ENSRNOG00000047924	Zbtb7c	zinc finger and BTB domain containing 7C [Source:RGD Symbol;Acc:1591841]	18[+]72005581-72462292	2.20627	2.4981	2.87989	3.00812	4.37372	0.288804	0.380528	0.146197	0.10679	0.436282	0.824528	0.679846	2.99322	0.812952	0.271598
ENSRNOG00000048199	Rps19	ribosomal protein S19 [Source:RGD Symbol;Acc:68440]	9[-]16802319-16807966	167.828	144.496	332.708	320.618	479.195	77.7478	27.5395	62.1421	100.514	50.056	0.824519	0.679831	288.969	138.999	0.481018
ENSRNOG00000061524	AABR07068285.2	-	9[-]95786508-95787094	1.25001	1.95239	2.06745	3.38979	5.34667	0.360672	0.388631	0.891764	1.08228	0.928225	0.824488	0.67978	2.80126	1.64081	0.585738
ENSRNOG00000012108	Thsd1	thrombospondin type 1 domain containing 1 [Source:RGD Symbol;Acc:1306998]	16[-]74680621-74710704	1.81337	2.14428	2.1754	2.46846	2.83305	0.226254	0.213161	0.179549	0.107948	0.375187	0.824454	0.679725	2.28691	0.40772	0.178284
ENSRNOG00000003992	Pik3r6	phosphoinositide-3-kinase, regulatory subunit 6 [Source:RGD Symbol;Acc:1560850]	10[+]55085259-55135092	1.65465	1.76022	1.83034	3.04208	3.37401	0.574666	0.325667	0.130251	0.673133	0.118645	0.824363	0.679574	2.33226	0.833368	0.357322
ENSRNOG00000021247	Spef1	sperm flagellar 1 [Source:RGD Symbol;Acc:1311267]	3[-]123714564-123718432	2.46208	2.9994	5.4965	5.4397	6.11273	0.738172	0.503766	1.05593	1.55228	0.94579	0.824292	0.679457	4.50208	1.7542	0.389642
ENSRNOG00000005539	Thg1l	tRNA-histidine guanylyltransferase 1-like [Source:RGD Symbol;Acc:1359513]	10[-]31043688-31052102	3.34937	3.45705	4.64701	4.92643	5.74406	0.630637	0.278826	0.631327	1.06115	0.574699	0.824224	0.679345	4.42478	1.10403	0.249511
ENSRNOG00000024363	Sertad1	SERTA domain containing 1 [Source:RGD Symbol;Acc:1549778]	1[+]84293102-84296367	21.5991	24.9121	43.0676	46.3289	45.8318	7.60605	4.99271	8.56859	10.1742	4.26632	0.824193	0.679293	36.3479	12.831	0.353006
ENSRNOG00000058545	Arhgap4	Rho GTPase activating protein 4 [Source:RGD Symbol;Acc:628901]	X[+]156873849-156888761	5.63879	7.25902	6.14951	10.9173	14.03	2.2624	0.712605	1.21407	0.65042	1.39087	0.824136	0.6792	8.79892	3.51123	0.399052
ENSRNOG00000015242	Fbxl8	F-box and leucine-rich repeat protein 8 [Source:RGD Symbol;Acc:1566420]	19[+]37221132-37226065	2.92345	3.60353	3.91159	4.85424	5.29401	1.19826	0.481154	0.519951	0.458675	0.4713	0.82411	0.679158	4.11736	1.05959	0.257346
ENSRNOG00000012546	Frmpd1	FERM and PDZ domain containing 1 [Source:RGD Symbol;Acc:1305229]	5[+]60809762-60837764	0.638921	0.348599	0.228518	0.194834	0.174003	0.163217	0.093095	0.0873946	0.0164461	0.0346157	-0.823913	0.678833	0.316975	0.194995	0.615176
ENSRNOG00000022286	Rn50_X_0746.6	-	X[-]73659183-73691861	0.907927	1.11975	1.89287	1.81502	2.49593	0.372232	0.139906	0.674401	0.242508	0.27035	0.823777	0.678609	1.6463	0.675618	0.410386
ENSRNOG00000022218	Ifi44	interferon-induced protein 44 [Source:RGD Symbol;Acc:1310523]	2[-]256897772-256915569	10.6503	13.1731	16.7637	21.6755	33.4278	5.72775	3.70874	5.30132	5.59134	2.10825	0.823706	0.678492	19.1381	9.22898	0.482232
ENSRNOG00000009982	Pnp	purine nucleoside phosphorylase [Source:RGD Symbol;Acc:1597189]	15[+]27875911-27883350	120.738	127.784	160.286	187.712	235.87	44.901	5.08382	12.7694	45.2057	14.6199	0.823576	0.678277	166.478	50.4311	0.302929
ENSRNOG00000005109	Rprm	reprimo, TP53 dependent G2 arrest mediator candidate [Source:RGD Symbol;Acc:1595512]	3[-]39595301-39596718	5.17817	5.65311	7.06794	16.1835	31.1237	1.96328	1.84541	1.92359	2.53931	5.47318	0.823533	0.678207	13.0413	10.5612	0.80983
ENSRNOG00000020020	Wbp1l	WW domain binding protein 1-like [Source:RGD Symbol;Acc:1305793]	1[+]266358728-266415296	30.4234	35.2498	40.857	43.7157	58.0811	9.30202	2.69188	3.66495	6.71375	3.8134	0.823464	0.678092	41.6654	10.8867	0.261288
ENSRNOG00000014361	Edn1	endothelin 1 [Source:RGD Symbol;Acc:2532]	17[-]22137324-22143324	2.27128	2.61232	3.9099	5.61048	10.6596	1.17882	0.353047	0.211255	1.50591	2.08442	0.823392	0.677975	5.01271	3.34403	0.667111
ENSRNOG00000037113	Slfn2	schlafen 2 [Source:RGD Symbol;Acc:1308645]	10[+]70370300-70376331	29.6862	36.3669	43.6909	62.5727	98.2227	11.9508	8.50853	14.9387	16.4792	12.5197	0.823287	0.677801	54.1079	27.8333	0.514404
ENSRNOG00000005195	Cst3	cystatin C [Source:RGD Symbol;Acc:2432]	3[-]143219686-143223615	672.356	960.354	989.167	1209.9	1271.6	162.298	134.132	126.372	229.727	118.429	0.823185	0.677633	1020.68	257.513	0.252297
ENSRNOG00000057989	Zp2	zona pellucida glycoprotein 2 [Source:RGD Symbol;Acc:620605]	1[-]189899892-189911650	0.00917033	0.0274903	1.6103	1.30458	1.46133	0.0158835	0.02751	0.468785	0.204866	0.242019	0.823175	0.677617	0.882576	0.767769	0.869918
ENSRNOG00000013023	Gltscr2	glioma tumor suppressor candidate region gene 2 [Source:RGD Symbol;Acc:1303085]	1[-]77836196-77844189	76.6171	79.1579	107.241	115.839	142.168	18.9644	14.7335	5.25535	23.6067	20.4943	0.823102	0.677498	104.205	29.3816	0.281961
ENSRNOG00000019474	Rsph9	radial spoke head 9 homolog [Source:RGD Symbol;Acc:1310693]	9[+]17225122-17245093	10.1064	11.5	14.7737	15.0503	19.1636	2.86094	0.847493	0.419662	3.50324	1.67236	0.823001	0.677331	14.1188	3.75509	0.265964
ENSRNOG00000001056	Snapc2	small nuclear RNA activating complex, polypeptide 2 [Source:RGD Symbol;Acc:1304589]	12[-]2537275-2540668	15.8524	16.5436	20.3099	24.1319	30.3492	5.77447	2.71599	0.783437	4.93188	1.42888	0.822969	0.677278	21.4374	6.35091	0.296254
ENSRNOG00000020684	Vat1	vesicle amine transport 1 [Source:RGD Symbol;Acc:1308943]	10[-]89366899-89374516	114.864	150.208	171.214	193.169	241.011	37.7789	9.12761	29.8025	46.2826	20.0413	0.822969	0.677277	174.093	51.18	0.293981
ENSRNOG00000039214	RGD1305455	similar to hypothetical protein FLJ10925 [Source:RGD Symbol;Acc:1305455]	12[-]19573893-19582208	6.38699	7.73998	9.29028	9.29466	10.6785	1.6477	0.523019	0.456081	1.61401	0.268215	0.822945	0.677239	8.67808	1.78093	0.205222
ENSRNOG00000005298	Zfp513	zinc finger protein 513 [Source:RGD Symbol;Acc:1310456]	6[+]26537707-26541048	27.1953	34.2076	42.6391	39.6749	51.3411	8.14619	1.46328	4.8504	3.09625	2.23759	0.822927	0.677209	39.0116	9.25126	0.237141
ENSRNOG00000014272	Rpl35	ribosomal protein L35 [Source:RGD Symbol;Acc:1303007]	3[-]23294814-23297774	655.82	677.334	1108.14	1056.21	1273.12	233.545	135.244	85.4225	170.01	117.292	0.822888	0.677145	954.124	286.615	0.300396
ENSRNOG00000020588	Efna4	ephrin A4 [Source:RGD Symbol;Acc:1307808]	2[-]188655912-188660179	4.98134	5.39055	7.8778	8.45683	12.9173	2.18731	0.779339	1.79523	2.02059	0.568285	0.822879	0.67713	7.92477	3.23961	0.408796
ENSRNOG00000006030	Ptprz1	protein tyrosine phosphatase, receptor type Z1 [Source:RGD Symbol;Acc:3455]	4[+]49941304-50140762	0.599538	0.592469	1.08891	2.39128	3.91923	0.362301	0.286187	0.18964	0.960455	1.15941	0.82285	0.677082	1.71829	1.45574	0.847205
ENSRNOG00000010645	Lgals3	galectin 3 [Source:RGD Symbol;Acc:69356]	15[+]24141651-24165537	43.5363	90.8147	173.983	178.602	227.61	32.3209	3.44732	49.9669	47.1309	84.0609	0.822812	0.67702	142.909	80.9273	0.566285
ENSRNOG00000033473	Rpl36	ribosomal protein L36 [Source:RGD Symbol;Acc:62085]	9[-]10441259-10441834	425.736	490.772	767.785	715.031	809.212	86.886	79.5484	85.8523	116.567	93.4583	0.8228	0.677	641.707	177.966	0.277332
ENSRNOG00000001030	Tsc22d1	TSC22 domain family, member 1 [Source:RGD Symbol;Acc:3850]	15[+]58554374-58658153	391.864	334.715	517.95	831.459	1364.42	96.8573	139.557	156.468	228.293	193.343	0.822781	0.676969	688.082	417.845	0.607261
ENSRNOG00000015667	Epcam	epithelial cell adhesion molecule [Source:RGD Symbol;Acc:621365]	6[-]11281964-11298216	371.423	397.347	553.497	599.619	791.06	91.7981	37.9769	142.026	143.62	72.0815	0.822757	0.676929	542.589	180.917	0.333433
ENSRNOG00000000512	Slc26a8	solute carrier family 26 member 8 [Source:RGD Symbol;Acc:1308898]	20[-]5881462-5931648	1.86146	1.92486	5.42649	5.34445	4.76586	0.323098	0.161082	0.160189	0.851094	0.653809	0.822678	0.676799	3.86462	1.73753	0.449599
ENSRNOG00000008560	Ccdc30	coiled-coil domain containing 30 [Source:RGD Symbol;Acc:1305604]	5[-]138364167-138462864	2.81183	2.15277	3.81032	4.48106	5.72919	0.706275	0.569049	0.297504	1.14942	0.643421	0.822671	0.676788	3.79703	1.43724	0.378517
ENSRNOG00000013465	Tepp	testis, prostate and placenta expressed [Source:RGD Symbol;Acc:735198]	19[-]10129641-10212050	0.746276	0.899263	1.2768	1.36242	1.86919	0.145805	0.178985	0.0950162	0.445418	0.355253	0.822547	0.676583	1.23079	0.469713	0.381635
ENSRNOG00000030016	Robo3	roundabout guidance receptor 3 [Source:RGD Symbol;Acc:1311018]	8[-]39892792-39907478	0.306048	0.298947	0.569988	0.598798	0.691759	0.0675595	0.0924737	0.0970881	0.176734	0.109022	0.822411	0.676359	0.493108	0.192544	0.390471
ENSRNOG00000005096	Bzw2	basic leucine zipper and W2 domains 2 [Source:RGD Symbol;Acc:621507]	6[-]55586346-55647665	11.9449	11.1182	18.928	22.3916	33.5575	4.54088	1.10487	4.97313	3.44084	7.86876	0.822393	0.67633	19.588	9.41674	0.480739
ENSRNOG00000019267	Dkk4	dickkopf WNT signaling pathway inhibitor 4 [Source:RGD Symbol;Acc:1563172]	16[-]74260551-74264142	5.08028	4.29893	7.28089	7.71831	9.49945	1.33638	1.3038	0.932906	1.31768	0.717	0.822375	0.676301	6.77557	2.17004	0.320274
ENSRNOG00000025864	Lemd2	LEM domain containing 2 [Source:RGD Symbol;Acc:1305341]	20[-]6545083-6556350	14.8804	18.6791	23.8283	22.9092	30.1374	5.13486	1.07981	2.08262	4.62553	0.381868	0.822353	0.676264	22.0869	5.99417	0.271391
ENSRNOG00000019689	Vwf	von Willebrand factor [Source:RGD Symbol;Acc:621759]	4[+]158088505-158219523	13.0701	15.8355	6.60776	5.39124	5.53169	2.04101	1.48802	2.31352	1.97896	1.03747	-0.822343	0.676247	9.28726	4.73894	0.510263
ENSRNOG00000016827	Slc38a3	solute carrier family 38, member 3 [Source:RGD Symbol;Acc:628620]	8[-]116406241-116422366	123.607	132.021	71.4373	57.5906	63.7021	29.436	8.90051	14.6438	17.3043	14.4948	-0.822299	0.676175	89.6714	36.1374	0.402997
ENSRNOG00000018755	Acss2	acyl-CoA synthetase short-chain family member 2 [Source:RGD Symbol;Acc:1305489]	3[+]151032952-151075856	245.263	299.94	186.08	133.843	110.294	55.3715	5.43245	48.8555	25.6455	30.5023	-0.822289	0.67616	195.084	79.1661	0.405805
ENSRNOG00000022586	Cdk9	cyclin-dependent kinase 9 [Source:RGD Symbol;Acc:1359638]	3[-]11742266-11747113	45.724	50.8204	66.7316	64.4735	79.5568	12.8985	3.61122	3.4569	11.1123	2.10091	0.822207	0.676024	61.4613	14.1777	0.230676
ENSRNOG00000020006	Wdr90	WD repeat domain 90 [Source:RGD Symbol;Acc:7520481]	10[-]15211960-15228235	2.06018	2.28423	3.50293	3.32138	5.19594	0.799819	0.336217	0.479682	0.658567	0.428392	0.822196	0.676006	3.27293	1.24799	0.381306
ENSRNOG00000048915	Twf2	twinfilin actin-binding protein 2 [Source:RGD Symbol;Acc:1591460]	8[+]114897011-114909531	7.13977	8.34933	8.73503	14.5459	20.3386	3.64871	1.35043	2.31549	3.62129	1.16354	0.822191	0.675998	11.8217	5.60819	0.474397
ENSRNOG00000002602	Serpinb12	serpin family B member 12 [Source:RGD Symbol;Acc:1566382]	13[+]26970660-26998357	5.72441	6.62721	0.135132	0.102903	0.0706473	1.87277	2.43739	0.0400918	0.0641598	0.0612024	-0.822171	0.675965	2.53206	3.3049	1.30522
ENSRNOG00000009473	Osbpl7	oxysterol binding protein-like 7 [Source:RGD Symbol;Acc:1309141]	10[+]84986328-85004562	4.17171	5.60668	6.18042	6.53542	8.33342	1.35814	0.496607	0.565257	1.1345	0.558976	0.822167	0.675959	6.16553	1.59001	0.257886
ENSRNOG00000026985	Phldb1	pleckstrin homology-like domain, family B, member 1 [Source:RGD Symbol;Acc:620878]	8[-]48997184-49045154	24.8991	26.437	33.8835	37.3052	51.2311	8.19987	2.663	7.49766	5.63095	1.88729	0.822153	0.675936	34.7512	10.9113	0.313983
ENSRNOG00000045978	Hist1h4b	histone cluster 1, H4b [Source:RGD Symbol;Acc:620814]	4[-]170144951-170145262	0.023312	0.0200093	0.369088	0.369664	0.622403	0.0403776	0.00377007	0.0198494	0.264324	0.217058	0.822053	0.675772	0.280895	0.272309	0.969431
ENSRNOG00000043023	Msmp	microseminoprotein, prostate associated [Source:MGI Symbol;Acc:MGI:3652339]	5[-]59084626-59085676	16.464	19.5623	24.3236	25.6293	37.1486	2.64711	0.844319	1.49769	7.17639	4.53492	0.822015	0.675709	24.6256	8.08253	0.328217
ENSRNOG00000045759	AC135443.1	-	10[+]85980897-85980976	1213.68	1392.65	1942.82	1887.25	2149.59	321.281	220.912	105.793	326.74	194.543	0.821952	0.675605	1717.2	421.953	0.245722
ENSRNOG00000050805	Tsc22d4	TSC22 domain family, member 4 [Source:RGD Symbol;Acc:1584380]	12[-]22009011-22021851	23.2787	28.5779	33.3617	37.9909	45.2365	5.95651	4.75876	4.89903	8.69439	4.76672	0.821871	0.675472	33.6891	9.336	0.277122
ENSRNOG00000010017	Wee1	WEE1 G2 checkpoint kinase [Source:RGD Symbol;Acc:1307895]	1[+]174767960-174786361	5.93676	5.61131	7.12151	9.42689	11.8464	1.76061	1.15886	0.195173	2.42907	0.617547	0.821845	0.67543	7.98857	2.7284	0.341538
ENSRNOG00000019481	Cyp8b1	cytochrome P450, family 8, subfamily b, polypeptide 1 [Source:RGD Symbol;Acc:71016]	8[-]130548418-130550388	2.04603	2.54163	1.4858	0.561289	0.0805287	0.79455	0.630802	0.393954	0.655853	0.0369928	-0.821832	0.675408	1.34305	1.059	0.788499
ENSRNOG00000020884	Cd6	Cd6 molecule [Source:RGD Symbol;Acc:2312]	1[-]226848403-226887156	1.87237	3.10411	2.9358	4.83682	6.49904	0.621101	0.852332	0.215352	0.750395	1.89207	0.821656	0.675119	3.84963	1.89899	0.493291
ENSRNOG00000003813	Kcnk10	potassium two pore domain channel subfamily K member 10 [Source:RGD Symbol;Acc:619732]	6[-]122419046-122545899	0.163205	0.14495	0.20644	0.422689	0.648323	0.0487919	0.0616871	0.050157	0.0995908	0.163715	0.821612	0.675046	0.317121	0.215492	0.679524
ENSRNOG00000052500	AABR07034679.1	-	11[+]83801169-83814766	4.29987	1.76398	1.71862	0.970234	0.899432	0.756434	0.691075	0.355431	0.392468	0.379204	-0.821408	0.674712	1.93043	1.3618	0.705442
ENSRNOG00000026963	Hsp90b1	heat shock protein 90 beta family member 1 [Source:RGD Symbol;Acc:1310482]	7[-]27226569-27240533	162.73	176.153	201.543	256.184	347.818	31.0567	30.5461	30.6659	65.1591	23.73	0.821361	0.674634	228.885	77.3113	0.337773
ENSRNOG00000014204	Pacsin3	protein kinase C and casein kinase substrate in neurons 3 [Source:RGD Symbol;Acc:1307327]	3[+]80072489-80081047	17.9307	21.4565	27.6316	30.2948	43.303	7.74909	3.88874	5.31079	6.09056	4.10184	0.821199	0.674368	28.1233	10.2321	0.363829
ENSRNOG00000009156	Tra2a	transformer 2 alpha homolog [Source:RGD Symbol;Acc:1562563]	4[-]78905380-78924181	24.566	24.8258	29.2494	35.1065	48.4203	7.1051	1.2777	0.955784	5.67756	3.66208	0.821152	0.674291	32.4336	9.91121	0.305584
ENSRNOG00000000991	Arpc1b	actin related protein 2/3 complex, subunit 1B [Source:RGD Symbol;Acc:2155]	12[-]11252296-11265865	110.258	141.427	205.647	227.739	355.638	54.1612	25.3401	73.4785	55.2036	49.5355	0.821073	0.67416	208.142	99.0974	0.476105
ENSRNOG00000022331	Ccdc78	coiled-coil domain containing 78 [Source:RGD Symbol;Acc:1560244]	10[+]15156207-15159894	0.371385	0.389025	0.269034	0.113257	0.0919603	0.110288	0.0725051	0.107744	0.0853728	0.0822949	-0.82107	0.674157	0.246932	0.151266	0.61258
ENSRNOG00000018153	Rbm5	RNA binding motif protein 5 [Source:RGD Symbol;Acc:1305059]	8[-]116502937-116532169	33.07	36.3984	39.9756	46.1514	59.3878	9.07455	4.52306	2.7891	6.57739	1.27112	0.821043	0.674112	42.9966	10.6918	0.248666
ENSRNOG00000019822	Gadd45b	growth arrest and DNA-damage-inducible, beta [Source:RGD Symbol;Acc:1309080]	7[-]11646269-11648322	8.27913	10.1962	16.8022	22.634	26.0852	4.68105	2.44361	3.50142	6.74025	8.79317	0.820999	0.67404	16.7994	8.59896	0.511862
ENSRNOG00000042330	Ms4a18	membrane spanning 4-domains A18 [Source:RGD Symbol;Acc:2323808]	1[-]227051289-227067915	0.133622	0.305594	0.265113	1.37636	1.7459	0.185247	0.253575	0.0698663	0.660483	0.419386	0.820909	0.673891	0.765318	0.756767	0.988828
ENSRNOG00000050197	Pdia6	protein disulfide isomerase family A, member 6 [Source:RGD Symbol;Acc:628688]	6[+]42568220-42585652	98.983	104.676	143.603	153.954	216.081	29.9705	11.7376	21.6236	42.1515	11.1058	0.820844	0.673784	143.459	48.8484	0.340503
ENSRNOG00000021526	Slc25a34	solute carrier family 25, member 34 [Source:RGD Symbol;Acc:1359157]	5[-]160176124-160179978	3.84203	5.35203	13.0239	14.0102	24.7187	2.18459	0.253133	1.02921	7.87918	6.87714	0.820807	0.673724	12.1894	8.71295	0.714798
ENSRNOG00000017488	Snx24	sorting nexin 24 [Source:RGD Symbol;Acc:1306864]	18[+]48201728-48355699	17.1526	14.5653	22.021	26.0709	32.4037	4.05542	2.53404	2.1441	7.07058	1.45479	0.820649	0.673464	22.4427	7.40152	0.329796
ENSRNOG00000039744	RT1-CE4	RT1 class I, locus CE4 [Source:RGD Symbol;Acc:1598234]	20[-]4673658-4935887	29.4824	41.3788	43.3279	59.3033	91.4383	16.7995	8.47178	12.2179	10.5614	3.49922	0.82063	0.673433	52.9862	24.1289	0.455382
ENSRNOG00000018669	Jak3	Janus kinase 3 [Source:RGD Symbol;Acc:2940]	16[+]20109200-20120668	13.2157	19.2068	23.211	24.5455	31.4073	4.84146	1.03113	6.65391	4.52491	2.92671	0.820566	0.673329	22.3172	7.2622	0.325408
ENSRNOG00000009336	Mapk15	mitogen-activated protein kinase 15 [Source:RGD Symbol;Acc:628675]	7[+]117055395-117061047	0.270149	0.32893	0.544264	1.0287	0.963707	0.18358	0.178136	0.194314	0.187046	0.372848	0.820542	0.673289	0.627151	0.382445	0.609814
ENSRNOG00000019802	Zfp428	zinc finger protein 428 [Source:RGD Symbol;Acc:1564862]	1[+]81372650-81382079	3.41619	4.31361	5.23999	5.8108	6.79466	1.05288	0.445574	0.418287	1.16237	1.31882	0.820473	0.673176	5.11505	1.45633	0.284714
ENSRNOG00000018481	Zfp259	zinc finger protein 259 [Source:RGD Symbol;Acc:1562173]	8[+]50563047-50572621	15.8885	15.9783	21.8401	21.5596	28.5312	3.12129	3.43863	1.53319	2.50797	2.45251	0.820349	0.672973	20.7595	5.33736	0.257104
ENSRNOG00000020093	LOC100360573	ribosomal protein S12-like [Source:RGD Symbol;Acc:2321884]	19[+]38619764-38620298	77.0649	59.5169	125.889	127.999	169.456	28.5175	13.3041	20.8523	20.709	24.7491	0.820347	0.67297	111.985	44.8074	0.400119
ENSRNOG00000019578	Rps16	ribosomal protein S16 [Source:RGD Symbol;Acc:621031]	1[-]85405512-85408444	493.433	534.029	862.471	883.09	1089.61	207.899	77.5993	131.437	213.739	166.781	0.820304	0.672899	772.526	273.46	0.353982
ENSRNOG00000003533	Clcn4	chloride voltage-gated channel 4 [Source:RGD Symbol;Acc:708381]	X[+]25016401-25080410	16.621	11.9859	8.81447	6.76864	9.08058	0.539879	2.19146	0.219411	2.244	1.93825	-0.82027	0.672843	10.6541	3.8067	0.357298
ENSRNOG00000059921	AABR07013746.1	-	2[+]254227523-254250415	3.07909	3.41043	5.77345	5.40707	8.00589	0.776903	0.584718	1.16679	0.440734	1.77435	0.820218	0.672757	5.13519	2.05413	0.400012
ENSRNOG00000009614	LOC300249	similar to 60S ribosomal protein L4 (L1) [Source:RGD Symbol;Acc:1583853]	7[+]143443348-143444609	19.4411	21.6481	27.5651	29.7936	35.5231	5.59278	3.99073	2.44122	5.34696	4.61442	0.82014	0.672629	26.7942	7.09677	0.264862
ENSRNOG00000021896	Mmp20	matrix metallopeptidase 20 [Source:RGD Symbol;Acc:1308730]	8[+]5833359-5875232	0.008629	0.00759333	0.0520043	0.116847	0.190829	0.0149459	0.013152	0.0560904	0.079371	0.0338384	0.820086	0.672541	0.0751805	0.0827687	1.10093
ENSRNOG00000061182	Gabre	gamma-aminobutyric acid type A receptor epsilon subunit [Source:RGD Symbol;Acc:68320]	X[-]152218707-152237361	0.187081	0.319077	0.331316	0.454991	0.665556	0.143812	0.0575859	0.10427	0.00442768	0.130038	0.81995	0.672318	0.391604	0.18765	0.479183
ENSRNOG00000058993	AABR07062183.1	-	4[-]164042258-164051812	2.14862	1.56994	1.82848	6.76713	9.47278	0.914141	0.486785	0.754307	2.05091	1.2727	0.819917	0.672264	4.35739	3.46399	0.794969
ENSRNOG00000012521	Shisa2	shisa family member 2 [Source:RGD Symbol;Acc:1561256]	15[+]39945095-39949393	3.8951	2.64614	0.880677	1.02152	0.745553	1.69906	0.251718	0.161431	0.0187901	0.281876	-0.819911	0.672254	1.8378	1.44163	0.784431
ENSRNOG00000010358	Sh3rf1	SH3 domain containing ring finger 1 [Source:RGD Symbol;Acc:735154]	16[-]32062336-32227491	14.6955	15.4982	15.4238	26.8541	33.38	4.28612	1.66761	1.40033	6.11579	3.49564	0.819761	0.672008	21.1703	8.49777	0.4014
ENSRNOG00000024549	Mum1	melanoma associated antigen (mutated) 1 [Source:RGD Symbol;Acc:1308340]	7[-]12331416-12346475	6.73664	7.66772	9.29626	10.6171	14.0116	2.79998	1.10806	1.34139	1.80294	1.13502	0.819725	0.671949	9.66585	3.02738	0.313203
ENSRNOG00000060105	Astn2	astrotactin 2 [Source:RGD Symbol;Acc:2320342]	5[-]81179605-82168427	0.320318	0.387754	0.223596	0.142291	0.0664733	0.0409257	0.136265	0.0551963	0.0368759	0.0420705	-0.819718	0.671937	0.228086	0.13505	0.592101
ENSRNOG00000036859	Gdpd5	glycerophosphodiester phosphodiesterase domain containing 5 [Source:RGD Symbol;Acc:1559673]	1[+]164380577-164418593	2.19124	2.68286	2.62129	4.21069	5.6013	0.784162	0.380497	0.549721	1.15683	0.254667	0.819647	0.671821	3.46148	1.4424	0.416702
ENSRNOG00000005369	Kcnj3	potassium voltage-gated channel subfamily J member 3 [Source:RGD Symbol;Acc:2958]	3[+]41019898-41181070	0.855588	0.755902	0.477016	0.275986	0.322327	0.276442	0.182328	0.186227	0.154411	0.0272242	-0.819603	0.67175	0.537364	0.285299	0.530923
ENSRNOG00000011575	Adamts18	ADAM metallopeptidase with thrombospondin type 1 motif, 18 [Source:RGD Symbol;Acc:1560118]	19[-]46005277-46101250	0.129934	0.0650423	0.0190683	0.0120427	0.025944	0.0316366	0.00826188	0.0165805	0.0104559	0.0226701	-0.819523	0.671618	0.0504063	0.0483352	0.958911
ENSRNOG00000060611	AABR07020979.1	-	13[-]49965453-49970858	1.12522	1.23633	5.77004	5.68908	4.95303	0.435347	0.695848	0.60385	0.878682	1.02278	0.819507	0.671592	3.75474	2.28661	0.608994
ENSRNOG00000030894	Slco1a6	solute carrier organic anion transporter family, member 1a6 [Source:RGD Symbol;Acc:69304]	4[-]176345671-176381477	228.839	177.017	104.558	95.0394	78.9725	74.753	36.4112	28.6515	22.7388	30.6808	-0.819368	0.671364	136.885	69.1965	0.505508
ENSRNOG00000012748	Vamp8	vesicle-associated membrane protein 8 [Source:RGD Symbol;Acc:620421]	4[-]100250301-100252755	141.497	182.91	302.603	264.34	306.307	48.4955	12.7381	8.73941	48.1587	25.4294	0.819343	0.671323	239.531	74.0273	0.309051
ENSRNOG00000055779	Tdrd7	tudor domain containing 7 [Source:RGD Symbol;Acc:619724]	5[+]61564864-61631710	13.7059	14.911	16.5541	19.1204	24.4707	3.41244	1.43845	2.33521	2.90032	0.585186	0.819303	0.671258	17.7524	4.4281	0.249436
ENSRNOG00000045655	Tbcb	tubulin folding cofactor B [Source:RGD Symbol;Acc:1309965]	1[-]88680856-88686615	20.8631	23.5423	39.2655	40.4741	50.9502	6.36775	2.72886	9.98772	11.6424	8.7076	0.819287	0.671231	35.0191	13.6783	0.390596
ENSRNOG00000061128	Pelo	pelota homolog (Drosophila) [Source:RGD Symbol;Acc:1359591]	2[-]47266738-47268625	27.5167	28.5976	35.399	36.8013	43.8622	6.74732	2.01191	1.7021	5.6138	3.0444	0.819284	0.671226	34.4354	7.16403	0.208043
ENSRNOG00000011729	Nxf2	nuclear RNA export factor 2 [Source:RGD Symbol;Acc:1559530]	X[-]105772722-105793306	0.0238943	0	0.0439327	0.0927907	0.174158	0.0209989	0	0.0151156	0.0290991	0.0484535	0.819183	0.671061	0.0669551	0.0680386	1.01618
ENSRNOG00000004411	Tspan8	tetraspanin 8 [Source:RGD Symbol;Acc:621783]	7[+]58814805-58847563	39.4546	29.3424	55.2043	105.08	178.298	21.7293	7.33906	17.0579	37.5886	32.9716	0.819166	0.671034	81.476	60.9162	0.747659
ENSRNOG00000016364	Gba2	glucosidase beta 2 [Source:RGD Symbol;Acc:1305598]	5[-]59068081-59079719	16.0553	16.9943	21.4778	22.0928	28.4375	4.85202	1.38156	1.17707	2.96058	2.39102	0.819132	0.670977	21.0115	5.17091	0.246099
ENSRNOG00000032895	Cyp4f4	cytochrome P450, family 4, subfamily f, polypeptide 4 [Source:RGD Symbol;Acc:708363]	7[+]14891001-14907305	0	0.011804	0.0452153	0.101407	0.101946	0	0.0204451	0.0145895	0.0535678	0.0507119	0.819026	0.670804	0.0520745	0.0534845	1.02708
ENSRNOG00000000454	RT1-DOb	RT1 class II, locus DOb [Source:RGD Symbol;Acc:1595814]	20[+]4020317-4026346	9.43943	8.5391	12.3757	15.1359	21.4024	1.60878	0.426044	0.802838	5.5491	0.661151	0.818964	0.670702	13.3785	5.28829	0.395283
ENSRNOG00000020130	Arhgef1	Rho guanine nucleotide exchange factor 1 [Source:RGD Symbol;Acc:620951]	1[+]81779380-81797236	33.6702	39.8025	47.336	50.532	60.418	10.8055	5.57109	7.41282	7.30513	0.979363	0.818938	0.67066	46.3517	11.2573	0.242868
ENSRNOG00000002129	Lrrc8b	leucine rich repeat containing 8 family, member B [Source:RGD Symbol;Acc:1563429]	14[-]5418741-5428757	16.952	12.8053	8.73129	6.62755	9.55075	0.431741	2.16008	1.94294	1.22376	1.76297	-0.81893	0.670647	10.9334	3.9781	0.363849
ENSRNOG00000031168	Arhgap15	Rho GTPase activating protein 15 [Source:RGD Symbol;Acc:1359304]	3[+]28627084-29236219	2.45008	1.97431	2.36791	4.96642	7.47601	0.61234	0.682984	0.330818	1.15275	0.225212	0.818841	0.670501	3.84695	2.24988	0.584849
ENSRNOG00000012019	B3galnt1	beta-1,3-N-acetylgalactosaminyltransferase 1 (globoside blood group) [Source:RGD Symbol;Acc:1304797]	2[-]166226754-166255302	11.0334	10.656	17.5639	21.806	34.0248	3.23069	0.233881	1.38518	2.92382	10.3998	0.818779	0.670399	19.0168	9.87254	0.519147
ENSRNOG00000049811	LOC684871	similar to Protein C8orf4 (Thyroid cancer protein 1) (TC-1) [Source:RGD Symbol;Acc:1585525]	16[+]72388880-72389200	20.0746	20.2207	31.5436	48.5698	79.2809	7.82878	6.62707	4.56684	18.2008	17.5398	0.818753	0.670357	39.9379	25.296	0.633384
ENSRNOG00000057557	Prlr	prolactin receptor [Source:RGD Symbol;Acc:3407]	2[+]60131776-60325692	82.6174	78.0414	48.0309	42.3054	25.6134	19.1523	26.0562	9.72375	14.7551	9.99391	-0.818601	0.670108	55.3217	26.7461	0.483465
ENSRNOG00000053353	snoZ30	Z30 small nucleolar RNA [Source:RFAM;Acc:RF00288]	10[+]70512029-70512124	3.03822	3.77401	4.69269	5.48546	7.14032	1.46449	0.605326	1.54117	0.918409	0.218847	0.818524	0.669982	4.82614	1.72978	0.35842
ENSRNOG00000001499	Mia	melanoma inhibitory activity [Source:RGD Symbol;Acc:620883]	1[-]83991578-83993270	0.221109	0.084292	1.01401	1.17863	1.28417	0.204126	0.145998	0.461404	0.296019	0.439011	0.818475	0.669902	0.756442	0.591416	0.781839
ENSRNOG00000016967	Hfe	hemochromatosis [Source:RGD Symbol;Acc:2793]	17[+]43661222-43669985	1.91657	1.49282	2.44771	3.57365	5.24778	0.787972	0.518061	0.577894	1.09609	0.267361	0.818405	0.669787	2.9357	1.51955	0.51761
ENSRNOG00000037406	RGD1564171	RGD1564171 [Source:RGD Symbol;Acc:1564171]	2[+]189413966-189417000	4.2512	4.61198	7.38078	8.64442	8.45736	2.51243	0.928729	1.12108	1.31294	0.569227	0.818387	0.669757	6.66915	2.29925	0.344759
ENSRNOG00000021259	Prnp	prion protein [Source:RGD Symbol;Acc:3410]	3[+]124515978-124531316	41.8235	48.4721	55.3566	68.8196	95.0611	12.9551	3.27115	6.12447	20.6564	5.69677	0.818377	0.669741	61.9065	21.8298	0.352625
ENSRNOG00000023344	Rpl23a	ribosomal protein L23a [Source:RGD Symbol;Acc:1304897]	10[-]65441295-65443981	552.225	561.877	787.693	867.731	1032.98	187.954	119.361	31.6538	184.024	126.228	0.8183	0.669615	760.5	224.989	0.295843
ENSRNOG00000018003	F2rl1	F2R like trypsin receptor 1 [Source:RGD Symbol;Acc:620866]	2[-]25222328-25235275	5.3503	6.47302	7.27131	13.7643	18.0513	2.17349	1.06041	2.64062	4.99436	3.37385	0.818292	0.669602	10.182	5.72771	0.562531
ENSRNOG00000020942	Plekha4	pleckstrin homology domain containing A4 [Source:RGD Symbol;Acc:735133]	1[+]101517714-101540802	1.73175	1.80098	2.13314	2.90038	3.65249	0.625861	0.732847	0.23402	0.430309	0.172686	0.818239	0.669516	2.44375	0.864186	0.353631
ENSRNOG00000000779	Znrd1	zinc ribbon domain containing 1 [Source:RGD Symbol;Acc:1303114]	20[+]2088533-2092436	14.685	13.6237	26.4739	25.2864	35.3587	6.5814	1.84789	3.10603	6.80404	3.83772	0.818236	0.66951	23.0855	9.31953	0.403696
ENSRNOG00000014835	Il1rl1	interleukin 1 receptor-like 1 [Source:RGD Symbol;Acc:2894]	9[+]47134034-47182170	1.07385	1.10242	1.28035	3.21532	5.07527	0.265807	0.76677	0.227281	1.37582	0.126842	0.818235	0.669509	2.34944	1.74752	0.743802
ENSRNOG00000054007	AABR07062170.1	-	4[-]163797102-163810403	0.0859423	0.0649673	0.144479	0.464864	0.693973	0.0882324	0.0202047	0.15555	0.150551	0.212325	0.81814	0.669353	0.290845	0.283088	0.973329
ENSRNOG00000018325	Cnppd1	cyclin Pas1/PHO80 domain containing 1 [Source:RGD Symbol;Acc:735175]	9[-]82338866-82345262	39.7007	43.3347	51.0376	61.3996	71.5462	11.6806	4.46786	5.71707	14.6235	4.90489	0.818065	0.66923	53.4037	14.4358	0.270314
ENSRNOG00000023077	Cpne9	copine family member 9 [Source:RGD Symbol;Acc:1309212]	4[+]145238947-145262442	0	0.0102303	0.0617833	0.0798853	0.104029	0	0.0177195	0.0130159	0.0201824	0.0670052	0.818052	0.669209	0.0511856	0.0498841	0.974573
ENSRNOG00000055455	Ly49si3	immunoreceptor Ly49si3 [Source:RGD Symbol;Acc:1359669]	4[-]163933260-163954817	0.253264	0.150888	0.300715	1.0259	1.72602	0.176297	0.0989575	0.367173	0.173433	0.361513	0.817978	0.669088	0.691358	0.661717	0.957127
ENSRNOG00000051147	Rn50_2_1765.1	-	2[-]157056105-157058194	0.543694	0.594588	1.63766	2.62608	2.2435	0.5046	0.344521	0.340087	1.03988	0.541596	0.817926	0.669003	1.5291	1.01548	0.664103
ENSRNOG00000005223	Hnmt	histamine N-methyltransferase [Source:RGD Symbol;Acc:71049]	3[-]904765-937102	140.267	82.861	53.7369	44.9217	31.6903	46.9899	29.2762	13.3699	12.3798	12.3526	-0.817917	0.668988	70.6953	45.891	0.649138
ENSRNOG00000045814	Rabif	RAB interacting factor [Source:RGD Symbol;Acc:1359331]	2[+]165805144-165816697	5.14572	4.53678	6.00511	6.93122	8.80059	1.26516	0.792159	0.599635	0.794293	0.297544	0.817823	0.668834	6.28388	1.69346	0.269493
ENSRNOG00000000542	Dnah8	dynein, axonemal, heavy chain 8 [Source:RGD Symbol;Acc:619986]	20[+]9313271-9560682	0.00808933	0.00846333	0.076846	0.092704	0.107709	0.00359474	0.00850277	0.0210683	0.0650926	0.0208888	0.817658	0.668565	0.0587623	0.0516323	0.878665
ENSRNOG00000050184	RGD1563483	similar to CDNA sequence BC061212 [Source:RGD Symbol;Acc:1563483]	15[+]52782972-52785460	0	0.0428433	0.0702023	0.410953	0.549872	0	0.0742068	0.0607974	0.178394	0.245045	0.817627	0.668514	0.214774	0.259704	1.2092
ENSRNOG00000007433	Cyb561	cytochrome b-561 [Source:RGD Symbol;Acc:1310987]	10[-]94136993-94147621	15.4016	17.4873	24.7668	28.2198	45.1305	7.28525	0.596207	3.6084	7.19509	7.78196	0.817619	0.668501	26.2012	12.0374	0.459423
ENSRNOG00000057080	-	-	10[-]109891383-109891879	3.39016	3.11433	6.08273	6.20282	10.6592	1.37899	0.739776	0.593456	1.86865	1.66823	0.817607	0.668481	5.88985	3.03143	0.514687
ENSRNOG00000060705	SNORA52	Small nucleolar RNA SNORA52 [Source:RFAM;Acc:RF00419]	1[+]213992497-213992630	0.864497	0.621179	1.65096	1.82013	1.92567	0.462159	0.212775	0.115772	0.433745	0.227404	0.817546	0.668381	1.37649	0.611986	0.4446
ENSRNOG00000015003	Pex11a	peroxisomal biogenesis factor 11 alpha [Source:RGD Symbol;Acc:619842]	1[-]141474180-141481315	26.2059	27.573	58.8996	52.215	79.9606	5.69862	1.58249	5.20536	11.3148	21.9508	0.81754	0.668372	48.9708	23.1156	0.472028
ENSRNOG00000016781	Ppib	peptidylprolyl isomerase B [Source:RGD Symbol;Acc:620312]	8[+]71719563-71725562	156.871	153.025	250.34	236.896	326.222	49.0387	16.3123	14.5022	60.7497	18.4378	0.817521	0.668341	224.671	73.8611	0.328752
ENSRNOG00000001426	Prkrip1	Prkr interacting protein 1 (IL11 inducible) [Source:RGD Symbol;Acc:1595708]	12[+]23514981-23535968	7.26315	7.24712	8.93096	10.2486	13.1463	1.8832	1.2138	0.725431	1.92774	0.764931	0.817431	0.668193	9.36723	2.56635	0.273972
ENSRNOG00000024445	Slx4	SLX4 structure-specific endonuclease subunit [Source:RGD Symbol;Acc:1566009]	10[+]11786121-11807928	6.20751	8.62943	8.5286	9.79961	13.7979	1.80007	0.143344	1.62271	1.0505	0.498608	0.81739	0.668126	9.39262	2.77272	0.295202
ENSRNOG00000025711	LOC499770	similar to LOC495800 protein [Source:RGD Symbol;Acc:1563514]	3[-]8743882-8751324	15.0592	18.3472	31.9285	26.3354	33.1881	4.74193	1.44461	3.63875	2.87331	0.396977	0.817387	0.668122	24.9717	7.89292	0.316075
ENSRNOG00000031022	Rpl36al	ribosomal protein L36a-like [Source:RGD Symbol;Acc:621156]	18[+]1504178-1505570	131.087	124.254	222.118	205.693	256.994	44.3562	7.24838	21.8905	34.6012	27.1617	0.817309	0.667993	188.029	59.4546	0.316199
ENSRNOG00000004247	Nhp2	NHP2 ribonucleoprotein [Source:RGD Symbol;Acc:1309435]	10[+]34975708-34979082	12.4305	12.6679	24.6462	24.4036	33.8616	5.16734	1.73583	6.50372	8.46967	2.94381	0.817199	0.667815	21.6019	9.63204	0.445888
ENSRNOG00000048580	Trip6	thyroid hormone receptor interactor 6 [Source:RGD Symbol;Acc:1583180]	12[+]22451596-22456003	18.9123	21.8346	33.2183	33.3524	44.6015	8.45502	1.42004	7.989	8.38846	3.16358	0.817187	0.667794	30.3838	11.0403	0.363361
ENSRNOG00000018290	Alx3	ALX homeobox 3 [Source:RGD Symbol;Acc:1359270]	2[+]210381829-210386928	0	0.0970877	0.176716	0.25613	0.234391	0	0.0585994	0.0342448	0.143026	0.0461841	0.817183	0.667788	0.152865	0.115717	0.756987
ENSRNOG00000002811	Brinp3	BMP/retinoic acid inducible neural specific 3 [Source:RGD Symbol;Acc:708421]	13[+]63526486-63959332	0.00932467	0.0198003	0.030662	0.060449	0.0773253	0.0161508	0.0197641	0.0270841	0.024169	0.00697008	0.817168	0.667763	0.0395123	0.0313671	0.793858
ENSRNOG00000008517	Cdc42ep1	CDC42 effector protein 1 [Source:RGD Symbol;Acc:1311131]	7[+]120067379-120071440	23.7268	27.1109	32.5992	35.1151	35.2868	4.55368	3.04316	2.16117	5.2333	2.70346	0.817167	0.667763	30.7678	5.70462	0.185409
ENSRNOG00000007728	Gsdmd	gasdermin D [Source:RGD Symbol;Acc:1307261]	7[+]116889572-116894134	9.12639	10.5894	12.0305	16.2477	21.8829	4.2201	1.51939	2.62345	3.67763	2.1147	0.817147	0.667728	13.9754	5.40733	0.386919
ENSRNOG00000017510	Mfge8	milk fat globule-EGF factor 8 protein [Source:RGD Symbol;Acc:3083]	1[-]140845465-140860894	34.8111	52.8001	71.956	83.3341	122.722	22.2518	6.3139	12.7609	38.2168	12.6759	0.817031	0.66754	73.1246	35.8344	0.490046
ENSRNOG00000046261	Acp5	acid phosphatase 5, tartrate resistant [Source:RGD Symbol;Acc:2022]	8[-]23142734-23148396	63.7815	69.6017	114.565	111.888	128.782	9.60424	3.04426	3.51097	39.2951	4.91471	0.816803	0.667167	97.7238	31.0985	0.318229
ENSRNOG00000049622	LOC103690013	H/ACA ribonucleoprotein complex subunit 2 [Source:RGD Symbol;Acc:9459675]	10[+]37069344-37072733	13.2764	13.4882	25.2397	24.6759	33.0783	5.6156	2.0774	5.73619	7.54452	2.64591	0.816749	0.667079	21.9517	8.99255	0.409651
ENSRNOG00000009355	Ogfr	opioid growth factor receptor [Source:RGD Symbol;Acc:69324]	3[+]175930505-176099987	38.7645	41.1971	53.2312	55.614	74.0202	12.7917	3.43457	6.95429	8.34342	6.28806	0.816641	0.666902	52.5654	14.7239	0.280107
ENSRNOG00000020481	Pafah1b3	platelet-activating factor acetylhydrolase 1b, catalytic subunit 3 [Source:RGD Symbol;Acc:620333]	1[-]82163595-82166363	9.79712	10.6084	15.7145	17.4293	21.8673	3.77249	0.886981	3.31981	4.25553	4.05078	0.816624	0.666875	15.0833	5.48242	0.363475
ENSRNOG00000002218	Stbd1	starch binding domain 1 [Source:RGD Symbol;Acc:1311800]	14[-]16976356-16979760	2.85946	4.66468	5.29067	6.26659	9.23963	1.6433	0.889209	1.58853	1.4532	1.21632	0.816542	0.666741	5.66421	2.47367	0.43672
ENSRNOG00000029366	Prrt2	proline-rich transmembrane protein 2 [Source:RGD Symbol;Acc:1564195]	1[-]198451324-198454914	0.38038	0.484749	0.634781	0.689925	0.910399	0.0885691	0.100926	0.129483	0.153456	0.191639	0.816534	0.666727	0.620047	0.221294	0.356898
ENSRNOG00000004393	Fcamr	Fc fragment of IgA and IgM receptor [Source:RGD Symbol;Acc:1584674]	13[+]47539231-47552848	0.589225	1.19798	0.926217	4.67163	5.64522	0.300285	0.721667	0.107024	2.36271	1.00561	0.81636	0.666443	2.60605	2.41362	0.926159
ENSRNOG00000051061	Prep	prolyl endopeptidase [Source:RGD Symbol;Acc:620841]	20[+]50172618-50269992	86.3696	99.0319	60.3692	52.736	42.3795	18.0849	3.75247	12.4126	17.2959	4.79138	-0.816259	0.666278	68.1772	24.4633	0.358819
ENSRNOG00000000505	Rpl10a	ribosomal protein L10A [Source:RGD Symbol;Acc:620497]	20[+]7908304-7910867	313.285	357.994	476.364	489.602	573.963	82.8543	49.2128	34.4408	116.886	60.6102	0.816234	0.666238	442.242	116.212	0.26278
ENSRNOG00000004312	Tmbim4	transmembrane BAX inhibitor motif containing 4 [Source:RGD Symbol;Acc:735173]	7[+]64987859-65002455	48.5172	55.5664	88.3868	84.5993	115.848	18.1861	6.30407	2.24416	30.6019	5.67938	0.816198	0.666179	78.5835	28.726	0.365548
ENSRNOG00000031517	Rn50_X_0699.2	-	X[-]68955052-68955463	7.31554	6.23317	11.0067	11.7659	17.0538	2.89516	1.05157	2.25552	2.92896	0.854592	0.816187	0.666161	10.675	4.3653	0.408927
ENSRNOG00000002914	Trmt1	tRNA methyltransferase 1 [Source:RGD Symbol;Acc:1305992]	19[+]25803262-25813467	20.7985	23.6781	33.258	30.1445	41.1591	6.38961	1.51555	4.445	3.7214	1.85335	0.81609	0.666002	29.8076	8.19044	0.274777
ENSRNOG00000033266	Prss30	protease, serine, 30 [Source:RGD Symbol;Acc:735142]	10[-]13348307-13352371	15.9504	15.503	13.6618	7.89198	7.05648	4.83295	1.65585	1.20683	1.06101	3.34212	-0.816069	0.665968	12.0127	4.5947	0.382486
ENSRNOG00000020847	Elp6	elongator acetyltransferase complex subunit 6 [Source:RGD Symbol;Acc:1305478]	8[+]118525682-118541073	10.1554	10.3408	14.9309	15.5727	20.3151	3.65096	0.500452	1.88447	4.06802	0.725657	0.81606	0.665955	14.263	4.48448	0.314413
ENSRNOG00000012739	Brf2	BRF2, RNA polymerase III transcription initiation factor 50 subunit [Source:RGD Symbol;Acc:1308817]	16[+]69089955-69094680	5.60131	6.8524	7.92029	8.59236	10.8928	1.72458	0.184443	1.36887	1.70609	0.82765	0.815984	0.66583	7.97183	2.14363	0.2689
ENSRNOG00000013862	Dusp2	dual specificity phosphatase 2 [Source:RGD Symbol;Acc:1305804]	3[+]119776925-119779099	1.94955	2.10486	5.17486	4.90966	7.73848	0.942062	0.182422	2.2814	1.616	0.982945	0.815885	0.665668	4.37548	2.52461	0.57699
ENSRNOG00000007650	Cd63	Cd63 molecule [Source:RGD Symbol;Acc:62080]	7[+]3320103-3335582	570.829	462.192	897.678	959.354	1330.17	204.67	58.4586	137.978	322.115	79.1053	0.81585	0.665611	844.045	355.324	0.420978
ENSRNOG00000007412	Dok1	docking protein 1 [Source:RGD Symbol;Acc:1309499]	4[-]113864215-113866674	4.55433	5.39367	5.643	8.24939	10.0866	1.86493	1.5375	1.38799	0.660707	1.30947	0.815727	0.66541	6.78539	2.44396	0.360179
ENSRNOG00000018181	Stk25	serine/threonine kinase 25 [Source:RGD Symbol;Acc:727809]	9[-]100767579-100779715	55.1473	66.7894	77.3933	77.8527	94.5522	13.8747	4.08003	7.0269	12.7258	4.14753	0.815712	0.665387	74.347	15.68	0.210903
ENSRNOG00000023458	Dcaf12l1	DDB1 and CUL4 associated factor 12-like 1 [Source:RGD Symbol;Acc:1563873]	X[-]131340045-131343853	0.250543	0.203266	0.316367	1.17062	1.9135	0.159954	0.0786093	0.174851	0.516885	0.420458	0.815689	0.665348	0.77086	0.746768	0.968746
ENSRNOG00000000557	Ppa1	pyrophosphatase (inorganic) 1 [Source:RGD Symbol;Acc:1589773]	20[+]31265483-31310674	89.4971	85.7406	129.324	121.481	155.37	21.0912	12.0255	1.27544	17.8756	10.7174	0.815567	0.66515	116.283	29.4916	0.253621
ENSRNOG00000010849	Adprhl2	ADP-ribosylhydrolase like 2 [Source:RGD Symbol;Acc:1309068]	5[-]144336312-144341586	23.4317	28.8195	37.5273	37.2514	47.2626	8.88104	0.95963	5.29159	7.94581	2.52474	0.815554	0.665128	34.8585	9.84111	0.282316
ENSRNOG00000043342	LOC290595	hypothetical gene supported by AF152002 [Source:RGD Symbol;Acc:1566160]	16[-]14353459-14360555	0.493878	0.553741	1.17836	9.06779	15.3283	0.452801	0.859087	0.604738	5.12571	4.03243	0.815352	0.664798	5.32441	6.65371	1.24966
ENSRNOG00000047758	RGD1562932	similar to DNA segment, Chr 5, ERATO Doi 577, expressed [Source:RGD Symbol;Acc:1562932]	14[+]523690-526319	0.00977833	0.0975763	0.089962	0.630227	0.910314	0.0169366	0.169007	0.0250738	0.284931	0.331764	0.815302	0.664717	0.347571	0.410581	1.18129
ENSRNOG00000024809	Ntmt1	N-terminal Xaa-Pro-Lys N-methyltransferase 1 [Source:RGD Symbol;Acc:1306582]	3[+]9643047-9659630	11.5648	11.4596	21.5313	19.4532	25.0046	3.73942	1.31209	2.7076	5.09381	0.941555	0.815197	0.664547	17.8027	6.22587	0.349715
ENSRNOG00000008492	Cfap45	cilia and flagella associated protein 45 [Source:RGD Symbol;Acc:1561559]	13[+]90909486-90932961	0.718166	0.617524	0.90243	0.966069	1.35115	0.144904	0.064133	0.0604015	0.153559	0.125807	0.815087	0.664366	0.911067	0.279895	0.307217
ENSRNOG00000017539	Mmp9	matrix metallopeptidase 9 [Source:RGD Symbol;Acc:621320]	3[+]161413298-161421520	10.152	4.88524	4.66612	1.67222	2.62588	3.08919	1.01037	0.885511	0.103388	1.63449	-0.815063	0.664327	4.8003	3.35515	0.698947
ENSRNOG00000030228	LOC688932	similar to heat shock protein 8 [Source:RGD Symbol;Acc:1582975]	X[-]34295302-34297243	31.0129	28.3152	46.2214	50.3751	60.294	8.90499	2.8245	2.7589	16.5688	2.9876	0.815	0.664226	43.2437	14.4552	0.334273
ENSRNOG00000003119	Gc	group specific component [Source:RGD Symbol;Acc:2667]	14[+]20266891-20302581	28.5238	31.1105	27.7716	9.8109	3.28193	3.69317	10.1549	5.52876	6.08619	1.20999	-0.814905	0.664071	20.0998	12.7921	0.636433
ENSRNOG00000024071	Mtcp1	mature T-cell proliferation 1 [Source:RGD Symbol;Acc:1561352]	18[-]411455-411849	6.55143	8.95156	13.5811	11.8875	14.5947	2.05375	1.84075	1.83917	1.23694	1.31792	0.81489	0.664046	11.1133	3.39529	0.305517
ENSRNOG00000050318	Fsd1	fibronectin type III and SPRY domain containing 1 [Source:RGD Symbol;Acc:1583850]	9[-]11067369-11080155	0.946441	0.990317	1.49687	1.65514	2.63383	0.528089	0.0847097	0.529224	0.0698494	0.154186	0.814866	0.664007	1.54452	0.696285	0.45081
ENSRNOG00000053306	Washc1	WASH complex subunit 1 [Source:RGD Symbol;Acc:1310196]	9[+]113918858-113936860	18.2006	21.198	27.3286	26.1196	32.4328	4.12902	2.28353	3.31309	4.43812	1.91034	0.814732	0.663788	25.0559	5.86121	0.233926
ENSRNOG00000021890	Nob1	NIN1/PSMD8 binding protein 1 homolog [Source:RGD Symbol;Acc:735222]	19[+]38397466-38409924	32.8673	35.9341	54.8793	48.6962	62.5685	9.60153	3.08713	3.52901	7.28055	5.1465	0.814611	0.663591	46.9891	12.7501	0.271342
ENSRNOG00000036876	Faap20	Fanconi anemia core complex associated protein 20 [Source:RGD Symbol;Acc:1308923]	5[+]172648950-172655576	14.5334	12.636	21.5062	22.4678	29.6875	5.14432	2.18557	1.95732	5.98184	1.54057	0.81459	0.663556	20.1662	7.09626	0.351889
ENSRNOG00000054265	Ly49si2	immunoreceptor Ly49si2 [Source:RGD Symbol;Acc:1359240]	4[-]163994581-164015365	0.175447	0.0508363	0.147723	0.703406	1.14175	0.0662533	0.0543171	0.215714	0.101725	0.241563	0.814577	0.663536	0.443832	0.45127	1.01676
ENSRNOG00000032311	AABR07058658.1	-	7[-]129885383-129947991	4.13108	6.60952	1.92808	0.61779	0.228642	1.50927	0.608818	0.791946	0.349464	0.108507	-0.814417	0.663276	2.70302	2.56255	0.948032
ENSRNOG00000019351	LOC100911881	chitinase domain-containing protein 1-like [Source:RGD Symbol;Acc:6490147]	1[-]214039481-214074663	4.97064	5.60735	8.33816	8.13496	11.8558	1.7679	0.759575	1.22785	2.0461	1.48542	0.814326	0.663127	7.78138	2.83087	0.363801
ENSRNOG00000033694	Klf16	Kruppel-like factor 16 [Source:RGD Symbol;Acc:1305966]	7[+]12006710-12016524	7.67322	8.07915	12.4456	13.9048	17.9778	2.37771	1.45876	2.90041	4.56951	2.4273	0.814271	0.663037	12.0161	4.682	0.389643
ENSRNOG00000020882	Shkbp1	Sh3kbp1 binding protein 1 [Source:RGD Symbol;Acc:1309281]	1[-]84154703-84168074	8.30884	10.8216	14.1783	13.1395	16.6537	2.88472	0.767494	1.60589	1.85963	1.39121	0.814197	0.662916	12.6204	3.33951	0.264612
ENSRNOG00000016460	Clu	clusterin [Source:RGD Symbol;Acc:3907]	15[+]42640146-42665857	356.786	601.293	762.216	1668.55	2179.23	243.205	208.506	204.035	815.401	685.697	0.814175	0.662881	1113.62	835.179	0.74997
ENSRNOG00000007540	Msc	musculin [Source:RGD Symbol;Acc:1305496]	5[+]3955227-3956572	1.46174	1.90598	2.8191	4.43355	7.4439	1.00999	1.67794	0.0693724	1.15452	1.90269	0.814143	0.662828	3.61285	2.50928	0.694541
ENSRNOG00000020075	Eef1g	eukaryotic translation elongation factor 1 gamma [Source:RGD Symbol;Acc:1302939]	1[+]225163391-225173995	278.293	301.441	391.529	406.18	527.601	89.859	34.1499	35.5239	82.7931	41.8926	0.814114	0.662782	381.009	105.414	0.276671
ENSRNOG00000030180	Lrrc10b	leucine rich repeat containing 10B [Source:RGD Symbol;Acc:1564983]	1[-]226500692-226501920	0.897045	0.927204	1.70167	1.89312	2.52195	0.409434	0.172758	0.146342	0.663601	0.655028	0.814095	0.66275	1.5882	0.748986	0.471595
ENSRNOG00000002632	Naca	nascent polypeptide-associated complex alpha subunit [Source:RGD Symbol;Acc:1308642]	7[+]2458264-2470674	386.445	397.668	554.611	570.001	694.342	118.328	23.7295	26.2356	125.753	74.6196	0.814071	0.662712	520.613	139.885	0.268693
ENSRNOG00000049491	RT1-DMb	RT1 class II, locus DMb [Source:RGD Symbol;Acc:735096]	20[+]3945601-3952846	25.7991	31.2873	31.4307	47.7551	58.0567	7.85332	4.1403	1.70222	15.4694	1.84982	0.814001	0.662598	38.8658	14.2457	0.366536
ENSRNOG00000059270	AC119015.2	-	10[+]76363797-76364091	15.8893	10.319	22.5955	30.6734	59.8235	6.55729	1.77473	5.45258	7.26829	3.57403	0.813991	0.662582	27.8602	18.5314	0.665158
ENSRNOG00000042201	Efcab2	EF-hand calcium binding domain 2 [Source:RGD Symbol;Acc:1308593]	13[+]96303703-96414404	1.26889	1.08829	1.92493	2.12584	3.08548	0.418272	0.0230441	0.648336	0.442507	0.348388	0.813861	0.66237	1.89869	0.81803	0.43084
ENSRNOG00000020781	LOC103690005	tubulin-folding cofactor B [Source:RGD Symbol;Acc:9365423]	1[+]91042635-91048483	19.2352	21.6249	35.4538	36.6911	45.9675	6.17874	2.70346	8.77499	10.5865	8.04422	0.813836	0.662328	31.7945	12.2379	0.384907
ENSRNOG00000055736	AABR07027501.1	-	17[-]34542119-34546268	0	0	0.575259	0.346553	0.686156	0	0	0.143834	0.0825164	0.137352	0.813774	0.662228	0.321594	0.305531	0.950051
ENSRNOG00000062272	Rn60_17_0157.2	-	17[+]15656555-15656954	65.3514	65.4165	121.666	107.923	134.044	26.1461	18.93	8.83142	5.47617	7.3781	0.813719	0.662138	98.8803	32.3521	0.327185
ENSRNOG00000045955	Mrgbp	MRG domain binding protein [Source:RGD Symbol;Acc:1308612]	3[+]176087700-176090268	7.37252	7.68365	9.76035	11.1593	15.5985	2.23742	1.46448	1.91187	1.7677	1.6411	0.813577	0.661908	10.3149	3.45172	0.334636
ENSRNOG00000012659	Vamp5	vesicle-associated membrane protein 5 [Source:RGD Symbol;Acc:620419]	4[-]100231561-100232559	12.35	13.3633	30.9412	30.8719	38.9866	6.64876	3.16418	9.20418	10.684	6.83194	0.813501	0.661784	25.3026	12.7634	0.50443
ENSRNOG00000019441	LOC108348086	3 beta-hydroxysteroid dehydrogenase/Delta 5-->4-isomerase type 4 [Source:RGD Symbol;Acc:11496463]	2[-]202341422-202350929	0.454883	0.379004	0.23649	0.127852	0.0762363	0.218229	0.15284	0.0833056	0.0262746	0.0196827	-0.813416	0.661646	0.254893	0.183106	0.718364
ENSRNOG00000019109	Thap11	THAP domain containing 11 [Source:RGD Symbol;Acc:1310268]	19[+]37825576-37827393	13.5729	15.4431	18.9909	20.232	26.0522	4.46169	0.521258	0.912939	4.91083	1.9788	0.813393	0.661609	18.8582	5.19515	0.275485
ENSRNOG00000042961	Ormdl1	ORMDL sphingolipid biosynthesis regulator 1 [Source:RGD Symbol;Acc:2300146]	9[-]53111371-53118613	2.1418	1.93304	2.88027	3.41919	4.90172	0.584873	0.142323	0.596088	1.04727	0.354116	0.81334	0.661522	3.0552	1.22119	0.39971
ENSRNOG00000060157	SNORA66	Small nucleolar RNA SNORA66 [Source:RFAM;Acc:RF00155]	14[-]2861480-2861611	1.22316	0.885383	2.41952	3.39768	4.03126	0.495567	0.474943	0.472823	1.21564	1.42094	0.813335	0.661514	2.3914	1.47332	0.616091
ENSRNOG00000013968	Comtd1	catechol-O-methyltransferase domain containing 1 [Source:RGD Symbol;Acc:1306581]	15[+]2631529-2634640	9.91067	9.44476	13.2134	16.1462	19.1132	3.74324	1.6238	2.50226	3.55003	1.92402	0.813322	0.661493	13.5656	4.4891	0.330917
ENSRNOG00000014908	Sf3b5	splicing factor 3b, subunit 5 [Source:RGD Symbol;Acc:1586993]	1[+]7101715-7102426	87.5222	108.841	148.302	138.315	166.172	28.2026	7.31846	4.89999	26.4466	14.9758	0.813282	0.661428	129.831	33.2593	0.256175
ENSRNOG00000046006	LOC100362783	Uncharacterized protein C7orf61 homolog [Source:RGD Symbol;Acc:2324075]	12[-]22000805-22006533	0.20377	0.285056	0.736689	0.829003	0.803863	0.0616127	0.0848432	0.232628	0.0626016	0.35176	0.813159	0.661227	0.571676	0.32515	0.568766
ENSRNOG00000024631	Chadl	chondroadherin-like [Source:RGD Symbol;Acc:6504353]	7[-]122922022-122926336	0.349684	0.421529	0.521045	0.712491	0.954721	0.254668	0.135217	0.0112667	0.155963	0.141065	0.813148	0.66121	0.591894	0.263448	0.445094
ENSRNOG00000050395	Ms4a6e	membrane spanning 4-domains A6E [Source:RGD Symbol;Acc:6486317]	1[+]227240383-227252250	3.38575	3.12397	3.14504	8.68313	10.8194	1.81805	1.02666	0.486475	2.48003	0.846286	0.813114	0.661154	5.83147	3.62085	0.620917
ENSRNOG00000019751	Cyb5r2	cytochrome b5 reductase 2 [Source:RGD Symbol;Acc:1308421]	1[-]171971701-171979933	4.43545	5.33639	8.34183	7.25285	9.4572	0.89146	1.32671	1.25664	0.928367	0.75298	0.813099	0.66113	6.96475	2.11875	0.304211
ENSRNOG00000000938	Ran	RAN, member RAS oncogene family [Source:RGD Symbol;Acc:620367]	12[-]31320624-31323810	138.729	136.115	199.217	198.296	264.794	36.5443	8.45586	23.8424	44.7605	20.0365	0.813066	0.661076	187.43	55.0988	0.29397
ENSRNOG00000015148	Erc2	ELKS/RAB6-interacting/CAST family member 2 [Source:RGD Symbol;Acc:708372]	16[+]3293599-3679222	0.622201	0.311325	0.009678	0.054956	0.054823	0.190745	0.141278	0.0167628	0.0564726	0.0232058	-0.813056	0.66106	0.210596	0.257178	1.22119
ENSRNOG00000012137	Ccdc84	coiled-coil domain containing 84 [Source:RGD Symbol;Acc:1597440]	8[-]48729835-48736506	8.67333	9.62457	16.1032	13.7665	18.7033	2.38356	2.81817	2.08788	0.997372	0.789226	0.812984	0.660944	13.3742	4.27347	0.319532
ENSRNOG00000050148	AABR07002973.1	-	1[-]90948960-90949386	26.018	26.1344	44.7719	42.6636	53.1019	7.54125	8.20296	6.19247	4.27426	8.6271	0.81298	0.660937	38.538	12.6665	0.328676
ENSRNOG00000012534	Mfsd10	major facilitator superfamily domain containing 10 [Source:RGD Symbol;Acc:1311900]	14[+]81362618-81366055	9.26928	13.5699	14.2731	16.759	23.461	4.68239	1.18903	2.16281	3.3714	2.13826	0.812898	0.660804	15.4664	5.44411	0.351995
ENSRNOG00000008245	Ptgis	prostaglandin I2 synthase [Source:RGD Symbol;Acc:3438]	3[-]163950777-163986059	1.84676	2.00366	3.5043	6.98869	6.89719	1.17787	0.895549	1.7152	3.01373	0.885479	0.812866	0.660751	4.24812	2.77299	0.652758
ENSRNOG00000008301	Tagln2	transgelin 2 [Source:RGD Symbol;Acc:1310840]	13[-]90807199-90814119	250.369	231.425	302.463	375.999	461.742	56.6326	39.3688	51.8058	71.2354	62.9839	0.812519	0.660187	324.4	100.484	0.309755
ENSRNOG00000042352	Dnase1l2	deoxyribonuclease 1 like 2 [Source:RGD Symbol;Acc:1583566]	10[-]13812707-13814304	1.09623	1.16653	2.13481	1.85632	2.59345	0.313718	0.160798	0.154548	0.392441	0.465821	0.812016	0.65937	1.76947	0.651841	0.368382
ENSRNOG00000017496	Cnp	2',3'-cyclic nucleotide 3' phosphodiesterase [Source:RGD Symbol;Acc:2368]	10[+]88490798-88497356	10.0494	13.6432	12.2823	20.8604	29.1947	5.17508	2.44026	4.25537	4.00258	0.777906	0.811982	0.659314	17.206	7.88601	0.458329
ENSRNOG00000014464	Tnfsf13b	tumor necrosis factor superfamily member 13b [Source:RGD Symbol;Acc:1561519]	16[-]85275678-85306366	4.07972	6.22392	5.06182	9.52992	14.8371	0.644223	2.39936	1.39443	0.591881	2.05423	0.811929	0.659229	7.94649	4.25992	0.536076
ENSRNOG00000025130	Ltk	leukocyte receptor tyrosine kinase [Source:RGD Symbol;Acc:1309323]	3[-]111553680-111560556	0.0541787	0.0867613	0.138118	0.241882	0.441524	0.0477992	0.0513411	0.141798	0.0332646	0.0937408	0.811921	0.659216	0.192493	0.161026	0.836528
ENSRNOG00000052275	H2afv	H2A histone family, member V [Source:RGD Symbol;Acc:1587865]	14[-]86687782-86706626	15.4614	18.8372	25.0627	26.7717	33.7703	8.09486	0.142358	2.92742	7.09096	2.31082	0.811806	0.659029	23.9807	7.88748	0.32891
ENSRNOG00000020848	Coq8b	coenzyme Q8B [Source:RGD Symbol;Acc:1311356]	1[+]84044551-84067066	14.4186	16.9173	21.4777	20.3463	25.6595	3.91173	1.86252	2.63746	1.41226	2.16896	0.811765	0.658963	19.7639	4.5433	0.229879
ENSRNOG00000011453	Kif6	kinesin family member 6 [Source:RGD Symbol;Acc:621070]	9[-]13030673-13311924	0.0429857	0.106402	0.176152	0.314228	0.322343	0.0195027	0.0461851	0.104972	0.145526	0.102813	0.811691	0.658842	0.192422	0.14033	0.729284
ENSRNOG00000015458	Hemk1	HemK methyltransferase family member 1 [Source:RGD Symbol;Acc:1308293]	8[-]116082005-116092763	3.23985	3.26129	5.10416	5.11378	6.63515	1.13693	0.625032	0.547338	1.07723	0.949115	0.811614	0.658717	4.67085	1.53342	0.328296
ENSRNOG00000045843	Rusc2	RUN and SH3 domain containing 2 [Source:RGD Symbol;Acc:1592688]	5[+]58855773-58882096	6.22425	8.16745	9.94244	10.8431	11.1803	1.36013	0.659944	1.56945	2.27116	1.27309	0.811611	0.658712	9.2715	2.30309	0.248405
ENSRNOG00000006004	Phc2	polyhomeotic homolog 2 [Source:RGD Symbol;Acc:1307912]	5[+]146882756-146931444	23.473	27.9693	36.0961	40.045	50.8317	8.04514	3.05144	7.93961	9.54678	7.75925	0.811576	0.658655	35.683	11.7978	0.330628
ENSRNOG00000058571	AABR07024542.1	-	16[+]4439102-4446046	7.73736	5.34869	2.86478	2.30712	2.85591	1.82433	1.83548	0.793796	0.369617	1.0674	-0.811442	0.658437	4.22277	2.39364	0.566841
ENSRNOG00000005438	Pcsk2	proprotein convertase subtilisin/kexin type 2 [Source:RGD Symbol;Acc:3273]	3[+]137618898-137925605	0.133851	0.088038	0.196641	0.553303	0.921943	0.127924	0.0381204	0.130477	0.20136	0.250178	0.811364	0.658312	0.378755	0.357121	0.94288
ENSRNOG00000052013	SNORD81	Small nucleolar RNA SNORD81 [Source:RFAM;Acc:RF00136]	13[+]78855612-78855688	4.32198	4.05046	4.85994	9.93624	11.2875	1.4345	1.68892	1.3561	1.35453	3.05068	0.811323	0.658246	6.89122	3.5654	0.517384
ENSRNOG00000001163	Srsf9	serine and arginine rich splicing factor 9 [Source:RGD Symbol;Acc:1309495]	12[-]47039716-47046022	28.6182	30.7845	41.8937	42.6131	55.6181	9.80073	4.29619	1.58106	9.96815	4.21661	0.81131	0.658225	39.9055	11.5715	0.289973
ENSRNOG00000025075	Relt	RELT tumor necrosis factor receptor [Source:RGD Symbol;Acc:1305381]	1[-]165884407-165901923	1.2648	1.60818	1.4809	2.73994	4.40465	0.689409	0.500424	0.298995	0.50992	0.0543824	0.811307	0.658218	2.2997	1.27304	0.553571
ENSRNOG00000016960	Polr3e	RNA polymerase III subunit E [Source:RGD Symbol;Acc:1308086]	1[+]190852985-190881108	9.82912	10.4332	14.5991	13.8207	18.8585	3.32471	0.759387	1.0761	2.10297	1.19561	0.811244	0.658117	13.5081	3.74161	0.276989
ENSRNOG00000060825	Ccm2	CCM2 scaffolding protein [Source:RGD Symbol;Acc:1308067]	14[+]86813082-86859406	24.7627	31.9041	36.4969	38.3944	44.8119	5.53488	2.26477	5.38596	8.249	2.98865	0.811134	0.657938	35.274	8.26199	0.234223
ENSRNOG00000018801	Klhdc4	kelch domain containing 4 [Source:MGI Symbol;Acc:MGI:2384569]	19[-]54620885-54648227	12.2728	13.3819	18.303	17.8474	23.2536	3.9376	1.26489	1.42767	4.00527	0.605419	0.811131	0.657933	17.0117	4.64437	0.27301
ENSRNOG00000036666	LOC619574	hypothetical protein LOC619574 [Source:RGD Symbol;Acc:1562022]	10[-]110424974-110431792	14.9068	17.6342	20.6879	24.6634	34.7556	6.03656	1.7256	2.172	7.00868	2.66295	0.811108	0.657895	22.5296	8.1028	0.359652
ENSRNOG00000039336	Hrct1	histidine rich carboxyl terminus 1 [Source:RGD Symbol;Acc:2323278]	5[+]59228199-59228519	7.63909	16.7004	18.4915	25.5582	26.5827	1.81887	3.43225	5.67696	6.10235	8.24424	0.811007	0.657733	18.9944	8.49544	0.447261
ENSRNOG00000016416	Rnh1	ribonuclease/angiogenin inhibitor 1 [Source:RGD Symbol;Acc:621398]	1[-]214151338-214163808	64.1575	73.7768	97.1255	102.995	132.712	24.2849	2.81336	16.8379	26.7274	9.36366	0.810999	0.65772	94.1533	29.3166	0.311372
ENSRNOG00000018420	Slc22a7	solute carrier family 22 member 7 [Source:RGD Symbol;Acc:621699]	9[+]16924520-16931766	5.28466	3.90946	9.79757	14.4213	30.8932	2.94625	0.170235	1.40336	6.37951	4.78777	0.810988	0.657701	12.8612	10.5969	0.823943
ENSRNOG00000018582	Exosc6	exosome component 6 [Source:RGD Symbol;Acc:1309832]	19[-]43191390-43192208	6.08685	6.94793	9.43675	10.0539	12.9852	2.2689	0.491723	2.15649	2.3722	1.40702	0.810947	0.657634	9.10213	2.98544	0.327994
ENSRNOG00000007663	Rps6	ribosomal protein S6 [Source:RGD Symbol;Acc:3602]	5[-]105209846-105212173	287.952	255.758	428.056	453.958	569.139	71.1656	85.9437	72.9111	79.195	84.6736	0.81092	0.657591	398.973	136.12	0.341177
ENSRNOG00000013805	Tnip2	TNFAIP3 interacting protein 2 [Source:RGD Symbol;Acc:1307717]	14[+]81488008-81504686	7.33878	8.66867	10.6523	12.6463	18.9824	2.48792	1.70924	1.9438	1.87637	3.76555	0.81087	0.65751	11.6577	4.71212	0.404207
ENSRNOG00000046839	LOC102555392	interferon-inducible GTPase 1-like [Source:RGD Symbol;Acc:7620426]	18[+]55466373-55467629	0.219006	0.363147	0.293284	0.564437	0.883561	0.128091	0.126062	0.035277	0.145661	0.0523518	0.810794	0.657386	0.464687	0.263407	0.566848
ENSRNOG00000001926	Cldn1	claudin 1 [Source:RGD Symbol;Acc:68422]	11[+]77815181-77830416	9.29799	9.01966	12.4804	18.5955	28.2816	3.00802	0.744687	2.54332	6.68301	5.09272	0.810783	0.65737	15.535	8.28469	0.533291
ENSRNOG00000005059	Med22	mediator complex subunit 22 [Source:RGD Symbol;Acc:1564893]	3[-]4861753-4866833	7.5217	8.16647	10.7499	11.6181	17.455	3.15444	0.710533	1.21639	2.69746	0.961753	0.810775	0.657356	11.1022	4.02521	0.362558
ENSRNOG00000061231	Selenom	selenoprotein M [Source:RGD Symbol;Acc:1565037]	14[+]83752393-83754973	37.5999	37.6341	58.2997	60.7945	82.3088	15.8022	2.21377	6.22728	15.314	11.9946	0.810767	0.657344	55.3274	19.8668	0.359077
ENSRNOG00000027503	Rps25	ribosomal protein s25 [Source:RGD Symbol;Acc:621043]	8[+]48727618-48729580	200.933	177.229	363.702	342.604	448.06	78.3034	54.4771	43.3035	81.9239	40.939	0.810763	0.657336	306.505	118.362	0.386166
ENSRNOG00000061345	LOC690414	hypothetical protein LOC690414 [Source:RGD Symbol;Acc:1596092]	17[+]20997983-21012515	0.408292	0.166112	0.173466	0.0512247	0.013345	0.100666	0.0685778	0.159048	0.0490433	0.0231142	-0.810692	0.657222	0.162488	0.162936	1.00276
ENSRNOG00000013933	Med27	mediator complex subunit 27 [Source:RGD Symbol;Acc:1564993]	3[+]7884822-8059003	9.94116	11.4088	15.2249	15.6794	17.675	3.46098	0.699926	1.55692	3.19084	1.5599	0.810592	0.657059	13.9859	3.56626	0.25499
ENSRNOG00000039807	Fam193b	family with sequence similarity 193, member B [Source:RGD Symbol;Acc:1562335]	17[+]9595761-9628413	14.2508	17.8855	25.8169	22.0011	28.2638	4.44591	1.39355	3.03594	0.524301	0.610594	0.810566	0.657017	21.6436	5.69202	0.262988
ENSRNOG00000001979	Rcan1	regulator of calcineurin 1 [Source:RGD Symbol;Acc:631338]	11[-]32539683-32550539	61.9209	64.6296	89.7547	97.4751	120.452	3.88176	14.5242	6.87007	29.377	17.3049	0.810527	0.656955	86.8465	26.6838	0.307252
ENSRNOG00000012920	Col9a1	collagen type IX alpha 1 chain [Source:RGD Symbol;Acc:1309425]	9[+]30419001-30502298	1.64201	0.902097	0.319686	0.175726	0.405584	0.454183	0.371668	0.105003	0.0190374	0.179967	-0.810467	0.656856	0.689021	0.602247	0.874062
ENSRNOG00000048192	AABR07070238.3	-	8[+]60701256-60702538	0.051636	0.058606	0	0	0.00504467	0.0220456	0.00748883	0	0	0.00873762	-0.810339	0.656649	0.0230573	0.0288363	1.25063
ENSRNOG00000047867	Klhdc8b	kelch domain containing 8B [Source:RGD Symbol;Acc:1359445]	8[-]117231769-117237229	1.44893	1.32897	1.92827	2.66299	3.15949	0.673143	0.383407	0.72265	0.418086	0.296098	0.810209	0.656438	2.10573	0.854868	0.405972
ENSRNOG00000037247	Rras	related RAS viral (r-ras) oncogene homolog [Source:RGD Symbol;Acc:1311443]	1[+]101012822-101016720	51.4903	65.7071	80.6576	94.8101	96.193	6.72857	8.03544	13.5047	26.5614	10.6327	0.810149	0.656341	77.7716	21.7852	0.280117
ENSRNOG00000011250	Inmt	indolethylamine N-methyltransferase [Source:RGD Symbol;Acc:1597087]	4[-]85381889-85386231	163.684	182.232	133.948	62.7503	49.883	69.7424	17.5281	42.6236	7.36325	1.68416	-0.810139	0.656326	118.499	63.5638	0.536406
ENSRNOG00000031333	AY172581.10	-	MT[-]5185-5252	78.873	81.9361	157.381	189.718	195.938	3.37927	46.1908	24.0707	65.9112	38.3453	0.809996	0.656094	140.769	63.3032	0.449695
ENSRNOG00000029146	RGD1308430	similar to 1700123O20Rik protein [Source:RGD Symbol;Acc:1308430]	15[+]33333420-33337674	19.9081	18.78	30.9626	32.8059	45.4074	9.538	1.53174	2.05019	10.3576	2.99524	0.809901	0.65594	29.5728	11.4847	0.388354
ENSRNOG00000061361	SNORD46	Small nucleolar RNA SNORD46 [Source:RFAM;Acc:RF00218]	5[-]136022594-136022697	2.8515	1.43884	6.05171	7.17681	13.8319	1.16199	0.495135	2.92531	1.34024	3.38714	0.809855	0.655866	6.27015	4.82611	0.769696
ENSRNOG00000059761	AABR07007798.1	-	2[-]28834124-28839602	0.071292	0	0.198901	0.384191	0.593373	0.0623638	0	0.0865873	0.242404	0.183595	0.809842	0.655844	0.249551	0.254472	1.01972
ENSRNOG00000000177	Plpp2	phospholipid phosphatase 2 [Source:RGD Symbol;Acc:628893]	7[+]13062196-13070280	27.6796	29.0473	44.7658	47.3516	71.341	12.71	1.25064	9.37255	14.6669	6.15522	0.809782	0.655746	44.0371	18.4309	0.418531
ENSRNOG00000015491	Rcl1	RNA terminal phosphate cyclase-like 1 [Source:RGD Symbol;Acc:1305320]	1[+]247228061-247305693	12.7552	13.3516	19.9139	17.3886	22.2476	2.67609	0.287759	0.465637	1.47426	2.40487	0.80971	0.655631	17.1314	4.08046	0.238187
ENSRNOG00000016467	Kctd1	potassium channel tetramerization domain containing 1 [Source:RGD Symbol;Acc:621566]	18[-]6374778-6474990	13.0347	13.952	14.2056	19.2337	22.5903	1.99501	1.14317	1.71378	3.24287	2.94279	0.809701	0.655615	16.6032	4.30639	0.25937
ENSRNOG00000013653	Pdlim7	PDZ and LIM domain 7 [Source:RGD Symbol;Acc:628769]	17[+]9653561-9668712	17.1615	22.8312	29.6923	37.4877	42.7057	4.92918	5.89303	9.50909	9.02489	10.2287	0.80969	0.655598	29.9757	11.8698	0.39598
ENSRNOG00000010747	Dap	death-associated protein [Source:RGD Symbol;Acc:620641]	2[+]84275884-84328998	125.412	119.912	155.04	194.376	231.416	13.0147	14.5778	32.0639	53.78	24.1229	0.80964	0.655517	165.231	51.1913	0.309816
ENSRNOG00000021900	Zfp873	zinc finger protein 873 [Source:MGI Symbol;Acc:MGI:3040689]	7[-]10771128-10773887	1.4901	1.32915	1.62449	2.36219	2.96148	0.372852	0.453157	0.23403	0.394606	0.262816	0.809621	0.655486	1.95349	0.703836	0.360298
ENSRNOG00000018859	Pik3ip1	phosphoinositide-3-kinase interacting protein 1 [Source:RGD Symbol;Acc:1311203]	14[+]83560541-83572473	3.64338	3.24824	4.75127	7.36983	8.84413	1.4468	0.727101	0.58881	2.67915	1.3944	0.809572	0.655408	5.57137	2.61011	0.468487
ENSRNOG00000058314	AABR07022162.2	-	13[+]110554021-110554875	1.18176	1.4226	0.802839	0.694538	0.355522	0.37336	0.0502548	0.0768145	0.231521	0.193731	-0.809568	0.6554	0.891452	0.429173	0.481431
ENSRNOG00000005271	Rapgef5	Rap guanine nucleotide exchange factor 5 [Source:RGD Symbol;Acc:1561668]	6[+]145546595-145625236	4.03763	4.58685	4.34294	8.6635	10.3712	1.15364	0.836821	1.04769	2.23717	1.71921	0.809541	0.655357	6.40042	2.97801	0.465283
ENSRNOG00000005780	Adamts13	ADAM metallopeptidase with thrombospondin type 1 motif, 13 [Source:RGD Symbol;Acc:1311594]	3[+]5519990-5558166	1.05657	1.53432	1.40626	2.23869	3.91602	0.553854	0.0222652	0.326718	0.435648	0.0723868	0.809519	0.655321	2.03037	1.09436	0.538996
ENSRNOG00000049097	Rpl7a	ribosomal protein L7a [Source:RGD Symbol;Acc:1307586]	3[+]4867233-4869656	210.719	247.308	347.796	341.644	452.563	82.389	22.154	31.531	97.7534	30.7046	0.809477	0.655254	320.006	102.003	0.318754
ENSRNOG00000011404	Chkb	choline kinase beta [Source:RGD Symbol;Acc:61826]	7[-]130404832-130408187	28.5649	28.2039	50.945	45.3755	55.5063	7.86977	6.7666	8.4306	2.12986	2.90284	0.809458	0.655222	41.7191	12.8628	0.308319
ENSRNOG00000024429	Peg12	paternally expressed 12 [Source:RGD Symbol;Acc:1307664]	1[-]123097861-123100464	0.416433	0.336753	0.673039	1.07359	2.20439	0.0839754	0.15757	0.250682	0.371973	0.357455	0.809422	0.655163	0.940842	0.741582	0.788211
ENSRNOG00000015179	Tradd	TNFRSF1A-associated via death domain [Source:RGD Symbol;Acc:621313]	19[-]37214471-37216572	17.9249	18.7555	22.9924	26.4468	29.564	5.14211	1.24988	2.39181	5.26954	2.92906	0.809364	0.65507	23.1367	5.58108	0.241221
ENSRNOG00000011517	Tnfrsf21	TNF receptor superfamily member 21 [Source:RGD Symbol;Acc:1307308]	9[-]20546159-20621051	79.2885	77.9842	101.842	114.182	138.155	18.9023	5.86675	10.6151	25.3904	16.8752	0.809342	0.655034	102.29	27.4005	0.26787
ENSRNOG00000017913	Atg16l1	autophagy related 16-like 1 [Source:RGD Symbol;Acc:1310631]	9[+]94879745-94915228	11.2142	13.8172	17.0348	16.3059	20.8523	3.60191	0.807079	0.998862	2.31484	1.86306	0.80929	0.65495	15.8449	3.81422	0.240723
ENSRNOG00000045924	RT1-T24-3	RT1 class I, locus T24, gene 3 [Source:RGD Symbol;Acc:1624211]	20[+]3226313-3233694	22.7682	31.8657	33.2516	52.553	69.3626	9.8496	10.2376	9.68087	18.4134	8.2318	0.809258	0.654898	41.9602	20.0575	0.478011
ENSRNOG00000029564	Trat1	T cell receptor associated transmembrane adaptor 1 [Source:RGD Symbol;Acc:1563011]	11[+]54619129-54662353	0.0821283	0.164222	0.194105	0.672337	0.799992	0.0951106	0.0892855	0.0490725	0.357135	0.250743	0.80919	0.654788	0.382557	0.349968	0.914813
ENSRNOG00000021108	Slc22a12	solute carrier family 22 member 12 [Source:RGD Symbol;Acc:621628]	1[-]221910767-221919301	376.114	338.417	278.945	174.532	207.234	126.652	22.5129	38.3973	10.0515	20.5691	-0.80917	0.654756	275.049	94.0875	0.342076
ENSRNOG00000056028	Rfxap	regulatory factor X-associated protein [Source:RGD Symbol;Acc:1565351]	2[-]144003454-144007636	6.30776	7.07827	8.53536	9.27708	11.4107	1.48856	1.29777	0.135808	2.36457	0.492776	0.809106	0.654653	8.52183	2.19106	0.257112
ENSRNOG00000055640	SNORD65	Small nucleolar RNA SNORD65 [Source:RFAM;Acc:RF00571]	10[+]48929166-48929237	1.10487	0.82639	2.121	3.50133	4.19619	0.9745	0.147824	0.836527	0.337472	1.82427	0.809046	0.654555	2.34996	1.60803	0.684281
ENSRNOG00000020726	Sipa1	signal-induced proliferation-associated 1 [Source:RGD Symbol;Acc:1303184]	1[-]221006340-221015929	18.8162	24.8506	21.6392	31.1662	37.0484	5.93784	3.06936	1.6867	4.32335	0.128494	0.808943	0.654389	26.7041	7.49826	0.28079
ENSRNOG00000020164	Ifitm10	interferon induced transmembrane protein 10 [Source:RGD Symbol;Acc:1563319]	1[-]215515764-215536980	10.4412	8.27775	18.9584	31.25	34.5075	7.29859	1.99583	5.69089	11.4363	10.9426	0.808923	0.654357	20.687	13.0218	0.62947
ENSRNOG00000017930	Lpcat1	lysophosphatidylcholine acyltransferase 1 [Source:RGD Symbol;Acc:1311599]	1[-]32379432-32429917	4.84457	4.54969	5.89009	8.83464	12.8053	2.16018	0.641518	1.75099	2.31891	1.26952	0.808891	0.654304	7.38485	3.53443	0.478605
ENSRNOG00000047079	LOC685157	similar to paired immunoglobin-like type 2 receptor beta [Source:RGD Symbol;Acc:1597726]	12[-]20273505-20276121	0.433157	0.406507	0.527698	1.0298	1.32578	0.163704	0.193621	0.237392	0.378423	0.0871711	0.80889	0.654304	0.744589	0.428892	0.576012
ENSRNOG00000010634	Megf11	multiple EGF-like-domains 11 [Source:RGD Symbol;Acc:1582797]	8[+]69971778-70184742	6.93353	5.62916	24.9142	18.1991	26.5363	1.80215	0.19528	3.05205	1.64101	4.91453	0.808857	0.65425	16.4424	9.37762	0.57033
ENSRNOG00000001409	Gnb2	G protein subunit beta 2 [Source:RGD Symbol;Acc:69319]	12[+]22229079-22234096	95.0059	131.895	157.273	163.702	220.592	42.6543	7.76124	24.777	42.0377	10.5284	0.80882	0.65419	153.694	49.4733	0.321896
ENSRNOG00000013743	Sec61a1	Sec61 translocon alpha 1 subunit [Source:RGD Symbol;Acc:68321]	4[-]120453581-120467932	55.7623	62.896	77.5403	77.0908	98.2973	13.0923	1.51171	8.38668	16.0133	3.90629	0.808775	0.654117	74.3173	17.3925	0.23403
ENSRNOG00000001236	Brat1	BRCA1-associated ATM activator 1 [Source:RGD Symbol;Acc:1565146]	12[-]16015771-16027881	6.03775	6.64094	8.19608	8.51431	10.7918	1.95501	0.25737	0.341591	1.73642	0.541346	0.808766	0.654102	8.03618	1.99983	0.248854
ENSRNOG00000017453	Ptpn2	protein tyrosine phosphatase, non-receptor type 2 [Source:RGD Symbol;Acc:620710]	18[-]63415306-63488027	12.4576	10.6501	14.9998	19.7648	25.8997	1.92785	1.50547	1.14648	4.12848	5.71626	0.808735	0.654053	16.7544	6.37262	0.380355
ENSRNOG00000048712	Ccdc137	coiled-coil domain containing 137 [Source:RGD Symbol;Acc:1591129]	10[+]109630099-109636480	5.30913	5.3162	7.75696	7.74902	9.7976	1.34013	1.63867	0.652072	1.47348	0.21176	0.808654	0.653921	7.18578	2.02998	0.282499
ENSRNOG00000009857	Ftsj3	FtsJ homolog 3 [Source:RGD Symbol;Acc:1307110]	10[-]94439077-94445503	15.3616	17.865	20.2844	21.5015	28.1504	3.41116	1.80067	2.36513	3.62158	2.69119	0.80862	0.653866	20.6326	5.07214	0.245832
ENSRNOG00000032368	Tlr11	toll-like receptor 11 [Source:RGD Symbol;Acc:1564460]	15[+]27177900-27182339	0.382352	0.51307	0.49147	1.17128	1.48875	0.0680888	0.135022	0.193422	0.254988	0.50241	0.808538	0.653733	0.809386	0.510367	0.630561
ENSRNOG00000050741	Rbm4	RNA binding motif protein 4 [Source:RGD Symbol;Acc:1306891]	1[-]220039734-220048966	33.2536	36.7353	45.0964	47.1544	53.3567	8.88434	2.60849	1.12545	7.88538	5.98196	0.808536	0.65373	43.1193	9.09937	0.211028
ENSRNOG00000059653	Rpp25l	ribonuclease P/MRP 25 subunit-like [Source:RGD Symbol;Acc:1306576]	5[-]58096213-58097577	7.38454	8.18535	13.7657	13.931	17.8995	3.68113	0.496321	1.80599	3.8783	3.64984	0.808519	0.653704	12.2332	4.79985	0.392363
ENSRNOG00000023385	Rpl37a	ribosomal protein L37a [Source:RGD Symbol;Acc:2319947]	9[+]80002045-80005027	118.557	105.785	234.767	222.265	325.57	57.6183	15.4137	50.7312	72.8802	36.4056	0.808494	0.653662	201.389	94.2839	0.468169
ENSRNOG00000008100	Rgs20	regulator of G-protein signaling 20 [Source:RGD Symbol;Acc:1586146]	5[+]14415606-14494756	0.179596	0.134807	0.207992	0.880543	1.03781	0.121483	0.0320199	0.0332325	0.383676	0.297406	0.808329	0.653396	0.48815	0.444733	0.911059
ENSRNOG00000010131	Rin2	Ras and Rab interactor 2 [Source:RGD Symbol;Acc:1305873]	3[+]139894331-140087678	36.035	30.7988	34.9664	67.9442	107.938	9.24543	2.32261	5.88669	13.0095	10.737	0.808309	0.653363	55.5365	31.3573	0.564625
ENSRNOG00000004196	Rps29	ribosomal protein S29 [Source:RGD Symbol;Acc:3596]	6[-]91455333-91456696	714.047	786.909	1596.84	1383.92	1986.6	365.479	139.786	240.37	438.35	170.483	0.80814	0.65309	1293.66	559.537	0.432522
ENSRNOG00000004212	Fbxw9	F-box and WD repeat domain containing 9 [Source:RGD Symbol;Acc:1307002]	19[+]26173771-26180675	7.65386	6.8244	11.6737	11.2326	15.4796	2.77892	0.487053	1.66982	2.19943	0.503829	0.808092	0.653013	10.5728	3.55129	0.335888
ENSRNOG00000020663	Pygo2	pygopus family PHD finger 2 [Source:RGD Symbol;Acc:1308535]	2[+]188757489-188762282	12.8359	15.803	22.1636	21.2894	27.4168	5.17998	1.27897	4.45333	4.55672	0.746386	0.808084	0.653	19.9018	6.15265	0.309151
ENSRNOG00000022760	Rubcnl	RUN and cysteine rich domain containing beclin 1 interacting protein like [Source:RGD Symbol;Acc:1304929]	15[+]57065428-57102599	0.512746	0.655404	0.598726	1.08625	1.56837	0.178791	0.131416	0.154846	0.2906	0.201178	0.808062	0.652965	0.884299	0.442272	0.500139
ENSRNOG00000039754	Rab7b	Rab7b, member RAS oncogene family [Source:RGD Symbol;Acc:1562617]	13[+]48455923-48482138	0.966762	1.1724	1.26206	3.13503	5.17476	0.706539	0.320512	0.469876	0.934245	1.25093	0.808014	0.652886	2.3422	1.80787	0.771867
ENSRNOG00000012109	Fam105a	family with sequence similarity 105, member A [Source:RGD Symbol;Acc:1563205]	2[-]80383643-80408672	7.45169	8.80081	9.4579	16.5404	22.4732	4.19325	0.230318	2.71533	5.34691	3.4152	0.807832	0.652592	12.9448	6.65583	0.514169
ENSRNOG00000015335	Rpl13	ribosomal protein L13 [Source:RGD Symbol;Acc:621179]	19[+]55917736-55919996	493.861	659.034	868.766	803.318	999.073	160.956	72.3142	68.1825	141.738	108.257	0.807774	0.652499	764.811	205.374	0.26853
ENSRNOG00000018225	Tp53inp2	tumor protein p53 inducible nuclear protein 2 [Source:RGD Symbol;Acc:735085]	3[+]150910398-150918525	56.1989	44.7417	42.2405	32.5765	37.4593	6.90532	6.83344	2.97677	4.39812	3.67588	-0.80764	0.652282	42.6434	9.34191	0.219071
ENSRNOG00000018939	Rexo2	RNA exonuclease 2 [Source:RGD Symbol;Acc:1304874]	8[-]52802595-52814321	39.5293	40.1545	47.5217	53.4511	74.3795	8.51254	5.40912	4.31024	9.69712	2.6101	0.807549	0.652136	51.0072	14.3528	0.281387
ENSRNOG00000011523	H2afy	H2A histone family, member Y [Source:RGD Symbol;Acc:621462]	17[+]9282675-9344678	63.4689	64.3935	76.0168	88.2266	105.574	15.3564	7.09526	8.86366	17.3274	5.32944	0.807469	0.652005	79.5359	19.1735	0.241067
ENSRNOG00000019311	Nfkb2	nuclear factor kappa B subunit 2 [Source:RGD Symbol;Acc:1307189]	1[+]266053002-266059256	15.4701	22.4659	21.5766	28.8315	42.2392	5.787	4.79891	4.64928	5.59593	4.09381	0.807297	0.651729	26.1167	10.3379	0.395835
ENSRNOG00000038002	Ccdc62	coiled-coil domain containing 62 [Source:RGD Symbol;Acc:1586391]	12[-]38057556-38093050	2.91916	3.15592	4.03506	4.22991	5.25186	0.662783	0.999942	0.619101	0.175598	0.439845	0.807294	0.651724	3.91838	1.01768	0.259719
ENSRNOG00000055641	Dnase1l1	deoxyribonuclease 1-like 1 [Source:RGD Symbol;Acc:1359588]	X[+]156429585-156438066	13.2616	14.8563	16.6405	19.7956	28.4752	4.64596	0.512147	1.58698	4.12723	1.29742	0.807289	0.651715	18.6058	6.10665	0.328211
ENSRNOG00000036674	Cd7	Cd7 molecule [Source:RGD Symbol;Acc:1310015]	10[-]110229922-110232843	1.89179	4.63751	3.92586	10.438	9.63682	0.525155	2.80156	0.51659	3.92872	0.432784	0.807266	0.651679	6.106	3.9255	0.642892
ENSRNOG00000012081	Txn1	thioredoxin 1 [Source:RGD Symbol;Acc:621157]	5[-]75049747-75057752	241.496	186.624	430.872	427.822	605.656	104.877	30.0878	108.338	129.834	33.3109	0.807208	0.651585	378.494	173.267	0.45778
ENSRNOG00000059443	Zfp622	zinc finger protein 622 [Source:RGD Symbol;Acc:1309146]	2[+]78407414-78421024	7.62498	8.35392	9.71645	11.1637	13.6902	2.33964	1.01154	0.637043	2.15988	1.50645	0.807183	0.651544	10.1099	2.64172	0.261301
ENSRNOG00000046094	Cd151	CD151 molecule (Raph blood group) [Source:RGD Symbol;Acc:621290]	1[+]214446659-214450666	57.4683	71.1702	108.849	101.161	136.626	25.6367	5.48846	19.7105	24.8285	14.8694	0.807144	0.651482	95.055	33.4277	0.351667
ENSRNOG00000019247	Plekhj1	pleckstrin homology domain containing J1 [Source:RGD Symbol;Acc:1307213]	7[+]11784341-11786475	30.9667	29.9974	48.7432	48.3658	62.9944	11.8984	4.14813	8.22567	10.7661	4.70058	0.807096	0.651404	44.2135	14.7189	0.332906
ENSRNOG00000015318	Heyl	hes-related family bHLH transcription factor with YRPW motif-like [Source:RGD Symbol;Acc:1305022]	5[+]140923914-140940905	5.67845	5.46586	6.15727	9.4376	14.1075	0.97595	1.32198	1.19214	2.18369	0.961282	0.807052	0.651333	8.16934	3.61469	0.44247
ENSRNOG00000018076	Fmo5	flavin containing monooxygenase 5 [Source:RGD Symbol;Acc:628602]	2[+]199796881-199823927	16.67	19.0559	23.2235	26.1007	31.3595	4.0168	1.86899	4.34669	6.50944	3.49836	0.80702	0.651282	23.2819	6.49498	0.278971
ENSRNOG00000015636	Wdr34	WD repeat domain 34 [Source:RGD Symbol;Acc:1359465]	3[-]8599148-8615532	9.76837	12.3294	16.4195	15.8194	19.4115	3.8553	0.685385	1.35224	3.23222	1.92593	0.807011	0.651267	14.7497	4.06771	0.275783
ENSRNOG00000037220	Rpl5l1	ribosomal protein L5-like 1 [Source:RGD Symbol;Acc:1564051]	10[-]112564256-112565146	12.9498	9.30385	20.9439	21.7915	31.3784	5.64548	1.48188	3.93238	4.47899	5.30749	0.807005	0.651257	19.2735	8.78574	0.455846
ENSRNOG00000058033	SNORA27	Small nucleolar RNA SNORA27 [Source:RFAM;Acc:RF00443]	12[-]9997613-9997741	0.323627	0.00107067	1.11644	1.04293	1.60544	0.400571	0.00185445	0.410906	0.165487	0.339641	0.80697	0.651201	0.817902	0.652391	0.79764
ENSRNOG00000013190	Rnaset2	ribonuclease T2 [Source:RGD Symbol;Acc:1309918]	1[+]53174879-53192048	119.843	138.943	159.244	188.571	223.992	34.3665	10.6394	10.6556	54.9232	13.4165	0.806896	0.651081	166.118	45.943	0.276568
ENSRNOG00000003025	Rn50_X_0749.3	-	X[-]73998034-73999419	0.810498	0.903493	1.26582	1.72479	3.26326	0.280649	0.228384	0.299307	0.566258	0.491292	0.806873	0.651045	1.59357	0.984553	0.617827
ENSRNOG00000003650	Nt5c	5', 3'-nucleotidase, cytosolic [Source:RGD Symbol;Acc:2321875]	10[-]104052831-104054805	8.45054	12.8072	15.7154	19.0144	24.4567	3.39491	2.13795	4.26295	3.67729	7.3302	0.806797	0.650921	16.0888	6.79572	0.422387
ENSRNOG00000013690	RGD1307315	LOC362793 [Source:RGD Symbol;Acc:1307315]	6[+]137386422-137393506	5.43546	5.16264	8.1173	8.12455	11.4044	2.07907	1.10465	0.708508	1.70591	0.93585	0.806767	0.650873	7.64888	2.62615	0.343338
ENSRNOG00000000520	Srsf3	serine and arginine rich splicing factor 3 [Source:RGD Symbol;Acc:1309233]	20[+]6288267-6298213	41.141	41.3682	54.3164	60.6704	89.5917	14.1778	1.42643	7.55805	6.05892	13.5976	0.806756	0.650856	57.4175	20.1728	0.351335
ENSRNOG00000012760	Chtop	chromatin target of PRMT1 [Source:RGD Symbol;Acc:1359407]	2[-]189887857-189899325	39.1742	41.3503	53.6021	59.5775	85.9031	16.1811	2.13369	4.64905	14.0528	6.88358	0.806712	0.650783	55.9214	19.4514	0.347835
ENSRNOG00000029949	RGD1565462	similar to BC049975 protein [Source:RGD Symbol;Acc:1565462]	6[+]129052503-129059050	0.00979367	0.00447133	0.007043	0.0568073	0.076305	0.00854823	0.00774458	0.0121988	0.00620229	0.0265599	0.80667	0.650716	0.0308841	0.0331547	1.07352
ENSRNOG00000027451	Mettl25	methyltransferase like 25 [Source:RGD Symbol;Acc:1310270]	7[-]47847822-47928674	3.9508	2.87762	5.80387	5.77472	8.36606	1.45831	0.770933	0.567914	0.678047	0.610725	0.806624	0.650642	5.35461	2.0773	0.387946
ENSRNOG00000028350	Arse	arylsulfatase E [Source:RGD Symbol;Acc:1304917]	2[+]122877286-122884360	11.9557	16.5396	22.4119	20.3737	30.286	5.4276	1.74045	3.46537	3.62255	2.92385	0.806583	0.650576	20.3134	7.05184	0.347152
ENSRNOG00000012208	Itgb7	integrin subunit beta 7 [Source:RGD Symbol;Acc:2929]	7[-]143820900-143837780	1.71267	3.94424	3.02008	6.06875	8.37809	1.04158	2.62939	0.774524	1.11141	0.347559	0.80646	0.650377	4.62477	2.71217	0.586443
ENSRNOG00000020505	Map4k1	mitogen activated protein kinase kinase kinase kinase 1 [Source:RGD Symbol;Acc:1305463]	1[+]87938042-87959569	3.70453	5.44345	4.32781	8.79335	10.7083	1.57705	1.80109	1.07435	2.01466	0.709241	0.806397	0.650275	6.59548	3.07771	0.466639
ENSRNOG00000032803	Rpl21	ribosomal protein L21 [Source:RGD Symbol;Acc:68390]	X[+]10430847-10431400	77.9324	75.8808	126.739	120.961	164.466	29.8659	16.8108	11.3357	20.8375	23.0507	0.806369	0.650231	113.196	38.7869	0.342653
ENSRNOG00000004282	Arl4a	ADP-ribosylation factor like GTPase 4A [Source:RGD Symbol;Acc:2152]	6[-]59948577-59950586	8.81085	6.53989	10.9332	18.4541	27.0924	1.81171	2.13567	4.14676	6.39566	4.89974	0.806355	0.650209	14.3661	8.56737	0.59636
ENSRNOG00000020280	Armc6	armadillo repeat containing 6 [Source:RGD Symbol;Acc:1306691]	16[+]20939655-20954246	4.50525	5.2261	7.82085	7.2006	9.07516	1.91106	0.433878	0.799909	1.36232	0.480021	0.80635	0.650201	6.76559	1.99072	0.294242
ENSRNOG00000009447	Fam221a	family with sequence similarity 221, member A [Source:RGD Symbol;Acc:1563175]	4[+]79021872-79043844	2.873	1.53695	1.35194	0.636402	0.627679	1.19933	0.465748	0.26702	0.207951	0.184455	-0.806211	0.649976	1.4052	0.989894	0.704452
ENSRNOG00000057369	AABR07027240.1	-	17[-]20826564-20828553	5.17683	3.37772	1.67259	1.07285	1.02968	2.56777	0.307953	0.811927	0.321153	0.631043	-0.806135	0.649854	2.46594	1.96646	0.797449
ENSRNOG00000000499	Tcp11	t-complex 11 [Source:RGD Symbol;Acc:1359387]	20[-]7645626-7654428	0.923811	0.74069	1.42636	2.47555	3.23656	0.321244	0.376902	0.294175	0.606768	1.27858	0.806073	0.649754	1.76059	1.14314	0.649291
ENSRNOG00000046211	Fbxw4	F-box and WD repeat domain containing 4 [Source:RGD Symbol;Acc:1306518]	1[-]265318526-265420503	19.9144	28.246	33.7368	33.9049	38.6655	6.37101	3.46476	5.39404	4.56258	3.57363	0.806033	0.64969	30.8935	7.77301	0.251607
ENSRNOG00000034075	Ube2ql1	ubiquitin-conjugating enzyme E2Q family-like 1 [Source:RGD Symbol;Acc:1598121]	1[+]36185916-36226276	0.519186	0.734791	0.696851	1.10015	1.23162	0.179683	0.0971081	0.185107	0.264426	0.217769	0.806017	0.649664	0.856519	0.321729	0.375624
ENSRNOG00000019268	Pelp1	proline, glutamate and leucine rich protein 1 [Source:RGD Symbol;Acc:1306320]	10[-]56988052-57005272	10.1909	12.0567	12.7453	13.4931	15.7606	1.71675	1.06936	1.53795	1.60095	0.565589	0.806015	0.64966	12.8493	2.21145	0.172106
ENSRNOG00000058899	SNORD49	Small nucleolar RNA SNORD49 [Source:RFAM;Acc:RF00277]	10[+]48928263-48928334	2.3009	2.78661	6.42384	6.18043	10.2266	0.918942	1.58803	2.73908	1.30883	2.55228	0.805982	0.649607	5.58367	3.40009	0.608934
ENSRNOG00000013250	NEWGENE_1310561	programmed cell death 5 [Source:RGD Symbol;Acc:11480964]	1[-]91173473-91178801	23.1586	23.8549	30.2311	33.6669	35.8609	4.17138	3.25236	0.829116	6.70899	4.79421	0.80584	0.649377	29.3545	6.46043	0.220083
ENSRNOG00000001748	Polr2h	RNA polymerase II subunit H [Source:RGD Symbol;Acc:1561203]	11[-]82856529-82860977	9.37103	7.68295	13.3882	13.4118	15.2749	1.63224	1.27554	2.37899	0.655458	1.50109	0.805791	0.649299	11.8258	3.22261	0.272507
ENSRNOG00000030187	Mmp12	matrix metallopeptidase 12 [Source:RGD Symbol;Acc:620195]	8[+]5606592-5616493	2.59427	3.54061	3.32027	10.9136	15.8194	1.61271	1.68541	1.49618	5.10051	3.17498	0.805783	0.649286	7.23764	5.98065	0.826327
ENSRNOG00000017850	Dctpp1	dCTP pyrophosphatase 1 [Source:RGD Symbol;Acc:620933]	1[-]198703461-198706852	5.98225	6.23168	9.80257	9.3421	13.0915	2.38324	1.16556	0.730648	2.27872	1.2463	0.805781	0.649283	8.89003	3.06211	0.344443
ENSRNOG00000048291	Tbcc	tubulin folding cofactor C [Source:RGD Symbol;Acc:1306756]	9[-]16405185-16406338	12.7552	12.5634	19.7099	20.5093	24.8844	4.89799	2.79239	1.88336	5.13629	2.21881	0.80571	0.649168	18.0844	5.81999	0.321823
ENSRNOG00000028250	Lax1	lymphocyte transmembrane adaptor 1 [Source:RGD Symbol;Acc:1563522]	13[+]50164563-50175112	0.300896	0.465447	0.639959	2.45843	3.27702	0.0715362	0.167825	0.122923	1.0627	1.43859	0.805658	0.649085	1.42835	1.42403	0.996976
ENSRNOG00000010890	Bmp1	bone morphogenetic protein 1 [Source:RGD Symbol;Acc:620739]	15[-]52166401-52210746	8.6049	8.7565	11.3826	14.0858	21.5387	3.23904	1.04138	2.34705	3.21159	2.78436	0.805503	0.648835	12.8737	5.42578	0.421463
ENSRNOG00000020947	Egln2	egl-9 family hypoxia-inducible factor 2 [Source:RGD Symbol;Acc:631376]	1[-]83969457-83977236	37.2569	50.6175	60.4861	59.9404	73.8839	13.1526	4.2197	5.66381	12.3865	4.92796	0.805493	0.64882	56.437	14.6521	0.259619
ENSRNOG00000018671	Commd4	COMM domain containing 4 [Source:RGD Symbol;Acc:1306104]	8[-]61833326-61836945	38.3974	36.8724	63.2822	58.2724	72.2195	13.8554	3.05803	7.59545	7.95589	5.97445	0.8054	0.648669	53.8088	16.1133	0.299455
ENSRNOG00000047247	Ptprs	protein tyrosine phosphatase, receptor type, S [Source:RGD Symbol;Acc:3452]	9[+]10603813-10645939	3.90068	4.21904	4.47341	6.8724	10.7452	1.28672	0.901449	0.568439	1.72167	0.651935	0.805365	0.648614	6.04214	2.82712	0.4679
ENSRNOG00000015994	Cd3d	CD3d molecule [Source:RGD Symbol;Acc:2304]	8[+]49282460-49287110	2.13039	3.85316	3.44845	6.47953	9.31258	1.3332	2.14031	1.28507	0.984401	2.04459	0.80536	0.648605	5.04482	2.98235	0.59117
ENSRNOG00000046314	AABR07044473.1	-	20[+]6945260-6946542	0.051636	0.047084	0	0	0.00504467	0.0220456	0.0173024	0	0	0.00873762	-0.805201	0.648349	0.0207529	0.0267115	1.28712
ENSRNOG00000026466	Lrrtm3	leucine rich repeat transmembrane neuronal 3 [Source:RGD Symbol;Acc:1304866]	20[+]25990304-26163656	0.222066	0.24781	0.132683	0.102617	0.0797403	0.0742898	0.0648301	0.0271675	0.0262746	0.0183378	-0.805135	0.648243	0.156983	0.079717	0.507805
ENSRNOG00000013703	Siah2	siah E3 ubiquitin protein ligase 2 [Source:RGD Symbol;Acc:620778]	2[-]148874151-148891900	5.59846	7.23627	9.71314	9.66036	9.80869	0.34318	0.353983	1.25144	2.13198	0.697134	0.805103	0.64819	8.40338	2.02098	0.240496
ENSRNOG00000016512	Sema3b	semaphorin 3B [Source:RGD Symbol;Acc:1310079]	8[-]116354073-116361343	34.1877	32.0407	44.9265	46.5413	63.7247	9.26885	0.92379	2.70733	10.0058	4.73676	0.805021	0.648059	44.2842	12.926	0.291888
ENSRNOG00000049851	Fmo6	flavin containing monooxygenase 6 [Source:RGD Symbol;Acc:1559491]	13[-]80791565-80819218	0.15902	0.231985	0.389932	0.597219	0.627114	0.0744022	0.120889	0.103219	0.185823	0.270377	0.804893	0.647852	0.401054	0.240163	0.598829
ENSRNOG00000007430	Slx4ip	SLX4 interacting protein [Source:RGD Symbol;Acc:1563120]	3[+]129885826-130069390	0.927833	0.731327	1.56795	2.18058	3.14351	0.222541	0.21671	0.163671	1.17223	0.644242	0.804814	0.647726	1.71024	1.04961	0.613719
ENSRNOG00000025925	Txk	TXK tyrosine kinase [Source:RGD Symbol;Acc:1306481]	14[+]38030189-38085919	0.684214	0.764763	0.905617	1.27607	2.07736	0.248574	0.0850581	0.160249	0.421598	0.248355	0.804664	0.647484	1.1416	0.571346	0.500477
ENSRNOG00000033256	LOC691141	hypothetical protein LOC691141 [Source:RGD Symbol;Acc:1587445]	8[+]22559098-22576154	1.38301	1.45904	2.00276	4.1457	7.13899	0.640731	0.271102	0.73922	1.23412	2.06682	0.804629	0.647428	3.2259	2.4809	0.769055
ENSRNOG00000009824	Irf2	interferon regulatory factor 2 [Source:RGD Symbol;Acc:1304922]	16[-]48582026-48732932	11.8991	12.0472	13.9662	20.2301	29.851	3.00803	2.02775	2.57728	6.09292	2.63659	0.804564	0.647323	17.5987	7.69221	0.437089
ENSRNOG00000000763	RT1-M3-1	RT1 class Ib, locus M3, gene 1 [Source:RGD Symbol;Acc:3494]	20[-]1814661-1818800	12.53	14.9491	14.6603	24.4535	39.6459	5.7441	1.47219	4.79733	4.4786	2.97474	0.804552	0.647304	21.2478	11.0119	0.518262
ENSRNOG00000051002	RT1-DMb	RT1 class II, locus DMb [Source:RGD Symbol;Acc:735096]	20[-]5227045-5234290	22.8938	25.836	26.3744	41.4208	51.9851	8.09829	3.18696	2.67139	13.2424	1.04714	0.804407	0.647071	33.702	13.0859	0.388282
ENSRNOG00000037500	Pus1	pseudouridylate synthase 1 [Source:RGD Symbol;Acc:1311871]	12[+]51937175-51945928	13.4347	14.6759	23.6641	20.5315	27.2155	4.4659	1.33435	2.71942	3.46646	1.62621	0.804386	0.647037	19.9043	5.97071	0.29997
ENSRNOG00000016566	Arhgap39	Rho GTPase activating protein 39 [Source:RGD Symbol;Acc:1593158]	7[-]117788716-117880289	3.52718	4.17143	3.82933	5.58585	6.92908	1.08811	0.169952	0.267959	1.06627	0.0811618	0.804374	0.647018	4.80857	1.44368	0.30023
ENSRNOG00000050233	Cchcr1	coiled-coil alpha-helical rod protein 1 [Source:RGD Symbol;Acc:1302992]	20[-]3730955-3740009	9.50244	12.3539	13.9612	15.703	20.5773	3.6639	1.01919	3.96089	1.95359	2.12753	0.804312	0.646918	14.4196	4.48529	0.311055
ENSRNOG00000031085	Ergic3	ERGIC and golgi 3 [Source:RGD Symbol;Acc:1308144]	3[+]151553578-151563364	93.6117	112.884	140.239	137.775	171.586	26.5174	6.67696	10.5001	30.5518	12.5964	0.804286	0.646875	131.219	32.086	0.244522
ENSRNOG00000033912	Fcho1	FCH domain only 1 [Source:RGD Symbol;Acc:1307683]	16[-]20136008-20148867	0.746571	1.72966	1.38805	2.65465	2.57701	0.402212	0.667526	0.293957	0.314843	0.480827	0.80424	0.646802	1.81919	0.840844	0.462209
ENSRNOG00000014762	Ppie	peptidylprolyl isomerase E [Source:RGD Symbol;Acc:1311411]	5[-]140822141-140834959	15.8561	16.8607	26.5732	25.5798	33.2557	5.56471	3.46187	4.00515	5.71077	4.09642	0.804225	0.646778	23.6251	7.79605	0.32999
ENSRNOG00000010154	Zc3hc1	zinc finger, C3HC-type containing 1 [Source:RGD Symbol;Acc:1561099]	4[-]57684678-57706613	8.85285	8.00567	12.7866	13.1806	15.4653	2.83463	1.77346	1.0714	2.61475	0.771046	0.804195	0.646729	11.6582	3.35311	0.287618
ENSRNOG00000029165	Stx1a	syntaxin 1A [Source:RGD Symbol;Acc:69430]	12[-]24682041-24710019	1.90863	2.14488	2.52129	3.03994	3.87172	0.932473	0.0446583	0.627252	0.388144	0.083907	0.80417	0.646689	2.6973	0.853971	0.316603
ENSRNOG00000020811	Il6r	interleukin 6 receptor [Source:RGD Symbol;Acc:2902]	2[-]189205701-189254628	3.24989	3.26738	3.62946	6.75576	11.2389	1.20015	0.682379	0.659407	1.36768	1.95315	0.80409	0.64656	5.62828	3.38042	0.600614
ENSRNOG00000052429	Stard3nl	STARD3 N-terminal like [Source:RGD Symbol;Acc:1308633]	17[+]47662532-47696444	10.6591	10.1281	15.021	18.2733	28.6929	5.52851	2.64494	2.82887	5.06693	1.99968	0.803908	0.646268	16.5549	7.73018	0.466943
ENSRNOG00000013419	Hykk	hydroxylysine kinase [Source:RGD Symbol;Acc:1308677]	8[+]59507990-59529366	88.3071	56.0683	48.3632	36.7511	43.1798	2.07564	9.25682	14.7875	7.79551	11.9456	-0.803906	0.646264	54.5339	20.5337	0.376532
ENSRNOG00000003164	Pla2g10	phospholipase A2, group X [Source:RGD Symbol;Acc:61935]	10[-]1509732-1520970	0.425609	0.58387	1.20247	0.987392	1.40805	0.0331721	0.15012	0.330285	0.325517	0.0941145	0.803864	0.646197	0.921478	0.425511	0.46177
ENSRNOG00000057092	Slfn4	schlafen 4 [Source:RGD Symbol;Acc:620455]	10[+]70411738-70435156	16.6647	18.161	25.612	62.0983	109.494	7.51066	5.5825	10.0054	22.489	33.1259	0.803843	0.646163	46.406	40.1823	0.865887
ENSRNOG00000011334	Tmem63c	transmembrane protein 63c [Source:RGD Symbol;Acc:1310207]	6[+]111049559-111120799	0.199246	0.275668	0.988388	1.51948	1.20193	0.157408	0.0202537	0.345327	0.42786	0.615658	0.803758	0.646026	0.836943	0.623594	0.745085
ENSRNOG00000049179	LOC100911519	p53-induced protein with a death domain-like [Source:RGD Symbol;Acc:6492303]	1[-]213981845-213987053	1.15848	1.51594	1.99962	1.83312	2.42673	0.355561	0.159377	0.356696	0.170856	0.293703	0.803722	0.645969	1.78678	0.504574	0.282394
ENSRNOG00000012807	C1qa	complement C1q A chain [Source:RGD Symbol;Acc:1306716]	5[-]155261250-155264143	57.5712	65.0246	70.0478	146.883	224.6	29.1412	18.0741	14.0674	50.0277	47.3568	0.803703	0.645939	112.825	73.0472	0.647436
ENSRNOG00000016769	Rab38	RAB38, member RAS oncogene family [Source:RGD Symbol;Acc:628752]	1[+]152072665-152153449	2.06335	2.47105	4.0247	3.30652	5.72532	0.771878	0.538323	0.281424	0.459839	0.46844	0.803628	0.645819	3.51819	1.41292	0.401604
ENSRNOG00000052620	Rack1	receptor for activated C kinase 1 [Source:RGD Symbol;Acc:69229]	10[+]34149717-34155198	356.675	524.766	638.364	638.173	837.424	130.846	125.052	55.9495	158.415	76.4218	0.803606	0.645782	599.08	190.138	0.317383
ENSRNOG00000021056	Kcnj14	potassium voltage-gated channel subfamily J member 14 [Source:RGD Symbol;Acc:628872]	1[-]101805531-101809544	1.1022	1.23122	2.42665	2.05995	2.77079	0.503304	0.227093	0.429863	0.356164	0.355185	0.803583	0.645746	1.91816	0.751918	0.391999
ENSRNOG00000060185	LOC103690317	KAT8 regulatory NSL complex subunit 2 [Source:RGD Symbol;Acc:9332946]	7[-]140196953-140213050	15.6597	16.2274	20.1666	22.1934	26.9423	4.26952	3.21367	1.31736	4.58119	1.23062	0.803575	0.645733	20.2379	5.0924	0.251627
ENSRNOG00000002949	Pgs1	phosphatidylglycerophosphate synthase 1 [Source:RGD Symbol;Acc:1305052]	10[+]106991935-107030260	9.48553	9.4591	16.8266	15.8365	24.1264	3.99159	0.600521	4.17464	3.96425	2.30525	0.803517	0.64564	15.1468	6.29338	0.415492
ENSRNOG00000047045	Sdhaf1	succinate dehydrogenase complex assembly factor 1 [Source:RGD Symbol;Acc:1562079]	1[-]88779478-88780425	24.1905	25.5119	41.477	39.8088	46.6838	6.58118	6.06822	6.16859	4.90242	8.33325	0.803454	0.645538	35.5344	10.8378	0.304995
ENSRNOG00000007247	A2ml1	alpha-2-macroglobulin-like 1 [Source:RGD Symbol;Acc:1565709]	4[-]161866078-161907767	0.419435	0.626671	0.718959	1.48864	2.1578	0.286502	0.299445	0.0640545	0.415512	0.801967	0.803338	0.645351	1.0823	0.76931	0.71081
ENSRNOG00000037299	Smpd5	sphingomyelin phosphodiesterase 5 [Source:RGD Symbol;Acc:2323312]	7[+]117351648-117354084	2.04721	2.40578	3.07861	3.13043	3.8954	0.93089	0.398783	0.249954	0.404475	0.173227	0.803328	0.645337	2.91149	0.788459	0.27081
ENSRNOG00000037897	NEWGENE_68440	ribosomal protein S19 [Source:RGD Symbol;Acc:11394726]	1[+]81750928-81756627	269.158	236.153	546.991	486.325	653.413	105.706	48.9738	99.911	119.495	77.2791	0.803308	0.645304	438.408	184.625	0.421126
ENSRNOG00000016733	Rab13	RAB13, member RAS oncogene family [Source:RGD Symbol;Acc:620880]	2[+]189581644-189586338	37.4612	40.4606	48.2853	52.0858	70.5653	11.4469	4.97122	3.56948	7.74428	6.91814	0.803294	0.645281	49.7716	13.5941	0.273129
ENSRNOG00000048250	Tmem159	transmembrane protein 159 [Source:RGD Symbol;Acc:727895]	1[+]189870622-189889484	13.7224	9.80467	20.2382	21.7691	32.9105	4.85168	2.26984	3.14713	6.8218	1.65517	0.803283	0.645264	19.689	8.92011	0.453051
ENSRNOG00000048226	Hmgn1	high mobility group nucleosome binding domain 1 [Source:RGD Symbol;Acc:1307761]	11[+]39482408-39488326	50.366	40.6491	72.1352	73.0222	100.387	14.5035	9.9562	5.89229	14.7453	10.9356	0.803275	0.64525	67.3119	23.6131	0.350802
ENSRNOG00000012726	Zbtb5	zinc finger and BTB domain containing 5 [Source:RGD Symbol;Acc:1307367]	5[-]60538928-60559533	6.3222	5.9103	7.14399	8.26956	9.90858	1.39572	0.684111	0.985683	1.07026	0.174967	0.803241	0.645196	7.51093	1.69935	0.226251
ENSRNOG00000018536	Pck2	phosphoenolpyruvate carboxykinase 2 (mitochondrial) [Source:RGD Symbol;Acc:1311112]	15[+]34216833-34224193	17.1717	16.9085	22.4127	26.4383	39.8646	8.19002	1.94954	3.21024	4.99967	1.71665	0.803079	0.644936	24.5592	9.5796	0.390062
ENSRNOG00000019890	Folr2	folate receptor beta [Source:RGD Symbol;Acc:1308515]	1[-]166915045-166919302	6.63809	10.5851	9.30139	19.9651	25.1059	3.3879	2.75498	1.41559	8.25152	4.51282	0.802959	0.644743	14.3191	8.27258	0.57773
ENSRNOG00000016526	Dsg2	desmoglein 2 [Source:RGD Symbol;Acc:1311143]	18[-]15579315-15637715	3.94053	3.98032	4.97499	6.86974	11.8754	1.07774	0.115304	0.741169	1.24681	2.01232	0.802892	0.644636	6.3282	3.24022	0.512028
ENSRNOG00000008696	RGD1563365	similar to DNA segment, Chr 10, Wayne State University 102, expressed [Source:RGD Symbol;Acc:1563365]	7[-]26472288-26478189	10.92	9.62442	13.9177	14.7449	18.6628	2.34453	2.19022	0.967658	1.92555	2.24209	0.802611	0.644184	13.574	3.68409	0.271409
ENSRNOG00000061402	AC091481.1	-	7[+]107864977-107866426	5.37933	4.70348	2.46136	1.5912	2.59507	1.7319	0.731689	0.480354	0.464472	0.416014	-0.802535	0.644062	3.34609	1.68009	0.502106
ENSRNOG00000008855	Gjb2	gap junction protein, beta 2 [Source:RGD Symbol;Acc:728891]	15[-]37377316-37383277	62.6886	63.1458	52.8243	36.3484	44.6728	7.50673	5.21412	7.17538	7.52779	5.61859	-0.802523	0.644043	51.936	12.13	0.233556
ENSRNOG00000003654	Cldn9	claudin 9 [Source:RGD Symbol;Acc:1308999]	10[-]13003011-13004441	2.02281	2.23852	2.9678	3.25235	5.47832	0.661087	0.06562	0.593244	0.48688	0.864135	0.802459	0.643941	3.19196	1.36868	0.42879
ENSRNOG00000001210	Pwp2	PWP2 periodic tryptophan protein homolog (yeast) [Source:RGD Symbol;Acc:1582817]	20[+]11228844-11243205	5.50737	6.04191	8.34698	8.46273	12.8066	2.28549	0.573315	1.11589	1.62471	1.58664	0.802437	0.643905	8.23312	2.97068	0.360821
ENSRNOG00000055648	Haus7	HAUS augmin-like complex, subunit 7 [Source:RGD Symbol;Acc:1562991]	X[+]157353577-157372809	14.9046	14.5531	24.4128	23.5105	26.0959	4.21013	1.63931	3.80748	2.62593	3.33547	0.8024	0.643845	20.6954	5.80869	0.280676
ENSRNOG00000020543	Nosip	nitric oxide synthase interacting protein [Source:RGD Symbol;Acc:1309992]	1[+]101055622-101072938	25.8581	32.2176	53.1216	47.2164	53.5704	11.492	2.94966	5.80858	5.68129	3.94478	0.802289	0.643668	42.3968	12.9984	0.306589
ENSRNOG00000004205	Pkdcc	protein kinase domain containing, cytoplasmic [Source:RGD Symbol;Acc:1311939]	6[+]6427657-6436974	19.5179	23.0636	31.3574	31.6258	44.2228	6.9045	2.54786	2.5663	7.75529	8.01382	0.802222	0.64356	29.9575	10.2277	0.341408
ENSRNOG00000048617	Ensa	endosulfine alpha [Source:RGD Symbol;Acc:62007]	2[+]197752544-197759882	41.7316	39.522	51.1762	58.1673	75.673	11.7216	9.01854	2.43048	9.8492	6.67844	0.802153	0.643449	53.254	15.329	0.287847
ENSRNOG00000042932	Ttc27	tetratricopeptide repeat domain 27 [Source:RGD Symbol;Acc:1305264]	6[-]21735834-21880003	6.40505	5.2908	9.30307	9.26257	11.821	1.63121	1.03929	0.479679	2.34054	0.508711	0.802095	0.643357	8.4165	2.67451	0.317769
ENSRNOG00000042308	LOC680200	similar to zinc finger protein 455 [Source:RGD Symbol;Acc:1594231]	1[-]37802592-37818879	2.42486	2.21724	3.31626	3.73573	5.94731	0.734836	0.361999	0.133418	0.458893	1.1951	0.801666	0.642669	3.52828	1.49484	0.423673
ENSRNOG00000024186	Eef1b2	eukaryotic translation elongation factor 1 beta 2 [Source:RGD Symbol;Acc:1311415]	9[+]69953440-69956160	135.754	119.723	224.047	216.634	277.412	53.8316	16.8901	33.2424	44.9375	32.5671	0.80165	0.642643	194.714	68.9594	0.354157
ENSRNOG00000002598	Hnf1b	HNF1 homeobox B [Source:RGD Symbol;Acc:3830]	10[+]71159869-71218902	238.149	244.998	166.132	118.781	143.953	38.65	33.7541	46.0432	37.8592	13.0967	-0.801609	0.642577	182.403	60.4543	0.331433
ENSRNOG00000012946	Mov10	Mov10 RISC complex RNA helicase [Source:RGD Symbol;Acc:1598327]	2[-]207278161-207300854	12.8772	14.497	17.509	18.3047	24.5363	2.72346	0.471713	3.44136	3.98166	1.59246	0.801545	0.642475	17.5448	4.76109	0.271367
ENSRNOG00000018467	Mitd1	microtubule interacting and trafficking domain containing 1 [Source:RGD Symbol;Acc:1307700]	9[-]44472365-44560837	7.84325	6.95685	10.312	14.0024	15.3381	2.54806	2.64113	2.01409	3.89717	0.875633	0.801465	0.642346	10.8905	4.0588	0.372692
ENSRNOG00000002879	Psen2	presenilin 2 [Source:RGD Symbol;Acc:621060]	13[-]98513570-98530724	10.9128	12.8468	15.2127	16.7598	24.5551	3.67014	2.20741	1.32975	3.90188	2.41873	0.801375	0.642201	16.0575	5.43103	0.338225
ENSRNOG00000020249	P4htm	prolyl 4-hydroxylase, transmembrane [Source:RGD Symbol;Acc:1311848]	8[-]117365101-117382715	0.955622	1.48966	1.5389	2.04641	2.61683	0.54273	0.637721	0.254007	0.384038	0.21572	0.801323	0.642118	1.72949	0.68978	0.398835
ENSRNOG00000017284	Nop16	NOP16 nucleolar protein [Source:RGD Symbol;Acc:1305727]	17[+]10559680-10564733	29.5152	32.5913	44.0411	40.2325	53.3918	5.64864	3.86935	2.62796	8.40823	2.22854	0.801301	0.642084	39.9544	9.78521	0.24491
ENSRNOG00000047721	LOC103690041	serpin B12-like [Source:RGD Symbol;Acc:9188748]	13[+]26463404-26466421	1.73105	1.99968	0.0287637	0.0257757	0	0.764628	0.826184	0.0498201	0.0446448	0	-0.801258	0.642014	0.757053	1.03291	1.36438
ENSRNOG00000024266	Haus5	HAUS augmin-like complex, subunit 5 [Source:RGD Symbol;Acc:2318093]	1[-]89109750-89124132	2.34389	2.48726	3.60687	3.39897	4.64309	0.921865	0.316257	0.302935	0.525221	0.363971	0.801244	0.641992	3.29601	0.976412	0.29624
ENSRNOG00000014201	Manf	mesencephalic astrocyte-derived neurotrophic factor [Source:RGD Symbol;Acc:1307252]	8[-]115623178-115626380	85.8971	97.2823	123.787	140.751	141.356	14.3606	11.6387	14.788	33.9135	17.0128	0.801213	0.641942	117.815	28.8698	0.245045
ENSRNOG00000002540	Rhoh	ras homolog family member H [Source:RGD Symbol;Acc:1307623]	14[-]43961756-43992587	2.36248	3.11605	2.42361	4.51112	5.80036	0.530772	0.693774	0.11491	0.811354	0.437665	0.801185	0.641897	3.64273	1.45623	0.399765
ENSRNOG00000053400	Cfi	complement factor I [Source:RGD Symbol;Acc:620429]	2[+]235264219-235305781	5.21471	3.64469	9.68073	23.3855	45.8798	2.59956	0.63094	1.60077	16.8166	6.22092	0.801147	0.641836	17.5611	17.7173	1.0089
ENSRNOG00000045884	AABR07030590.1	-	10[-]94982505-94982605	101.76	79.6667	144.116	154.402	272.073	31.5123	18.4284	5.2075	31.4363	29.2899	0.801108	0.641775	150.404	72.2588	0.480432
ENSRNOG00000007957	Tspoap1	TSPO associated protein 1 [Source:RGD Symbol;Acc:708563]	10[+]75055020-75076434	0.728968	1.0087	1.08315	1.27524	1.94652	0.304899	0.0748733	0.122542	0.161474	0.380704	0.801067	0.641709	1.20851	0.468531	0.387692
ENSRNOG00000060599	Gabrb3	gamma-aminobutyric acid type A receptor beta 3 subunit [Source:RGD Symbol;Acc:2651]	1[+]112976770-113265364	0.998056	0.887066	0.094792	0.149973	0.293403	0.246798	0.132996	0.0890041	0.137338	0.104621	-0.801005	0.641608	0.484658	0.414982	0.856238
ENSRNOG00000003767	Rps6kc1	ribosomal protein S6 kinase C1 [Source:RGD Symbol;Acc:1306578]	13[-]109338762-109483891	6.39218	7.01046	8.3097	9.02842	11.795	1.95366	0.813553	0.629731	1.72846	1.05422	0.800976	0.641563	8.50715	2.25909	0.265552
ENSRNOG00000015844	Snrpd2	small nuclear ribonucleoprotein D2 polypeptide [Source:RGD Symbol;Acc:1593018]	1[+]80056755-80059996	34.4542	35.1328	72.1154	68.4726	100.936	18.1907	5.59778	12.3312	27.2784	15.3188	0.800974	0.641559	62.2221	29.7704	0.478454
ENSRNOG00000003480	Aim2	absent in melanoma 2 [Source:RGD Symbol;Acc:1307283]	13[+]91954138-91962588	1.71588	1.41769	1.93889	4.49976	7.61807	0.593757	0.330599	0.507331	1.917	1.2642	0.800873	0.641397	3.43806	2.6141	0.760343
ENSRNOG00000010096	Azi2	5-azacytidine induced 2 [Source:RGD Symbol;Acc:1310530]	8[+]126411829-126434579	20.7221	21.3226	23.4077	27.2285	33.2724	4.03846	1.72053	2.32369	4.0786	2.73729	0.800799	0.641278	25.1906	5.47934	0.217515
ENSRNOG00000022082	Dusp11	dual specificity phosphatase 11 [Source:RGD Symbol;Acc:1307038]	4[-]117800628-117814658	11.8543	10.4934	13.7981	15.4638	20.8293	1.70361	2.64984	0.408422	2.44792	1.12623	0.800742	0.641188	14.4878	4.03825	0.278734
ENSRNOG00000011932	Snrpa1	small nuclear ribonucleoprotein polypeptide A' [Source:RGD Symbol;Acc:2320494]	1[+]126961389-126974453	13.2445	12.9296	18.0051	17.8812	25.8769	3.91772	0.940468	2.30989	1.95483	2.48479	0.800641	0.641026	17.5874	5.28965	0.300763
ENSRNOG00000021015	Sbsn	suprabasin [Source:RGD Symbol;Acc:1562305]	1[+]89202527-89206994	0.803266	0.938297	3.09376	4.81941	5.13176	0.184148	0.117773	1.10128	1.80052	2.87801	0.8006	0.64096	2.9573	2.33548	0.789735
ENSRNOG00000046050	Dennd1c	DENN/MADD domain containing 1C [Source:MGI Symbol;Acc:MGI:1918035]	9[+]9970209-9982295	3.56563	5.51488	4.00046	8.36904	9.78052	1.21155	0.888372	0.42662	1.95915	1.18479	0.800548	0.640877	6.24611	2.734	0.437713
ENSRNOG00000011034	Tcp11x2	t-complex 11 family, X-linked 2 [Source:RGD Symbol;Acc:1598081]	X[-]106104705-106116886	0.27414	0.119154	0.0866197	0	0	0.142634	0.062282	0.0811513	0	0	-0.800525	0.640841	0.0959828	0.123632	1.28806
ENSRNOG00000012771	Ddx41	DEAD-box helicase 41 [Source:RGD Symbol;Acc:1311758]	17[+]9631925-9637316	45.17	47.2797	60.4369	67.3935	88.2171	13.4491	8.37929	10.2932	15.1874	8.7083	0.800313	0.640501	61.6994	18.8644	0.305747
ENSRNOG00000006505	Borcs5	BLOC-1 related complex subunit 5 [Source:RGD Symbol;Acc:1307624]	4[+]168396775-168464352	5.63931	5.61505	8.92856	8.40712	9.63186	1.15503	0.717687	0.985157	1.43315	1.1179	0.800299	0.640478	7.64438	1.98575	0.259766
ENSRNOG00000002336	Gabra4	gamma-aminobutyric acid type A receptor alpha4 subunit [Source:RGD Symbol;Acc:621670]	14[+]39154529-39231695	0.255201	0.17794	0.450096	0.42823	0.60429	0.0613977	0.0507857	0.0769098	0.107422	0.104976	0.800289	0.640463	0.383151	0.171411	0.447371
ENSRNOG00000036668	Ogfod3	2-oxoglutarate and iron-dependent oxygenase domain containing 3 [Source:RGD Symbol;Acc:1305007]	10[-]110378534-110406377	15.2952	15.6431	21.6834	24.1631	34.9025	4.46045	1.23229	1.35394	8.38181	4.28719	0.800287	0.640459	22.3375	8.4173	0.376824
ENSRNOG00000019552	Lsm7	LSM7 homolog, U6 small nuclear RNA and mRNA degradation associated [Source:RGD Symbol;Acc:1305354]	7[+]11724962-11727388	25.5088	25.6193	46.2062	41.905	58.8275	10.6839	2.72469	1.82875	11.741	7.95242	0.800222	0.640355	39.6134	14.8565	0.375038
ENSRNOG00000011459	Rhbdf2	rhomboid 5 homolog 2 [Source:RGD Symbol;Acc:1309699]	10[-]105573752-105600913	6.31231	9.63063	11.5372	14.0479	18.2377	2.17573	1.85887	3.53811	3.62157	4.81951	0.800201	0.640322	11.9531	5.0562	0.423002
ENSRNOG00000016488	Pltp	phospholipid transfer protein [Source:RGD Symbol;Acc:1306695]	3[-]161304469-161322289	27.2969	32.502	39.0488	48.9966	60.7373	12.2031	6.10001	11.1615	10.0281	9.16242	0.800195	0.640312	41.7163	14.9634	0.358695
ENSRNOG00000056246	Gls	glutaminase [Source:RGD Symbol;Acc:2707]	9[+]54212767-54284872	60.1893	51.0189	67.6489	91.0866	133.424	14.3271	7.82286	9.45092	24.1489	7.03958	0.800163	0.640261	80.6735	32.7938	0.4065
ENSRNOG00000011153	Il17ra	interleukin 17 receptor A [Source:RGD Symbol;Acc:1306559]	4[+]152995865-153018394	20.1199	22.1969	26.5165	28.2802	39.6703	5.83856	1.27519	4.19411	5.44931	2.07382	0.800115	0.640184	27.3567	7.88821	0.288346
ENSRNOG00000012415	Mpc1	mitochondrial pyruvate carrier 1 [Source:RGD Symbol;Acc:620902]	1[-]53026608-53038229	397.974	340.193	339.849	266.745	284.427	46.3889	31.7513	25.2633	31.1967	34.9805	-0.800061	0.640098	325.838	56.3339	0.172889
ENSRNOG00000046202	Metrnl	meteorin-like, glial cell differentiation regulator [Source:RGD Symbol;Acc:1359271]	10[+]110893232-110907243	16.7248	19.975	33.3109	30.1601	36.9647	7.4705	1.91986	2.00907	6.23253	6.47541	0.80002	0.640031	27.4271	9.25046	0.337275
ENSRNOG00000014907	Aldh8a1	aldehyde dehydrogenase 8 family, member A1 [Source:RGD Symbol;Acc:1590218]	1[+]16910069-16930481	308.872	346.081	248.864	181.621	188.386	9.11353	78.7872	36.9215	20.2846	41.0701	-0.799993	0.639989	254.765	76.8466	0.301637
ENSRNOG00000047367	Card14	caspase recruitment domain family, member 14 [Source:RGD Symbol;Acc:1591135]	10[+]108440950-108468310	3.38061	3.30799	5.94905	8.57518	15.4414	1.41262	0.461227	2.64745	0.327628	5.02849	0.79996	0.639936	7.33085	5.15684	0.703443
ENSRNOG00000017325	Cldn7	claudin 7 [Source:RGD Symbol;Acc:68432]	10[+]56576428-56578626	24.8079	33.7972	63.1376	64.4776	80.6372	11.7469	6.31732	22.9319	11.4184	25.6641	0.799951	0.639921	53.3715	26.007	0.487283
ENSRNOG00000002262	Enoph1	enolase-phosphatase 1 [Source:RGD Symbol;Acc:1309016]	14[-]11172362-11198194	12.0964	13.3889	16.2578	18.401	26.43	2.97299	1.05824	3.23717	4.5271	3.25902	0.79975	0.639599	17.3148	5.89912	0.340697
ENSRNOG00000008843	Eci1	enoyl-CoA delta isomerase 1 [Source:RGD Symbol;Acc:61892]	10[+]13797562-13810913	131.287	141.667	374.601	328.061	429.546	37.8533	18.6642	23.5637	118	125.994	0.799682	0.639492	281.032	143.646	0.511137
ENSRNOG00000004814	Elob	elongin B [Source:RGD Symbol;Acc:621200]	10[-]13163036-13168217	207.491	233.373	344.771	310.693	366.995	51.1185	29.2315	35.8042	52.7265	11.3879	0.799511	0.639218	292.665	72.3702	0.24728
ENSRNOG00000043381	Cyth1	cytohesin 1 [Source:RGD Symbol;Acc:620397]	10[-]107197989-107281235	13.6209	13.0035	18.1583	18.729	26.6268	4.28574	0.898031	2.23482	3.7733	1.14282	0.799432	0.639092	18.0277	5.5855	0.309829
ENSRNOG00000042374	Tgif2	TGFB-induced factor homeobox 2 [Source:RGD Symbol;Acc:1560115]	3[+]152909189-152924377	1.34035	1.48533	1.94702	2.42072	3.4283	0.456745	0.330008	0.602383	0.811321	0.379037	0.799371	0.638994	2.12434	0.906024	0.426496
ENSRNOG00000000442	Notch4	notch 4 [Source:RGD Symbol;Acc:1303282]	20[+]4329811-4353785	3.77718	4.42798	7.42736	6.47544	7.60679	1.38085	0.33061	0.379282	1.01312	0.91738	0.79934	0.638945	5.94295	1.78844	0.300934
ENSRNOG00000007136	Anxa7	annexin A7 [Source:RGD Symbol;Acc:621173]	15[+]4254499-4281287	46.0235	46.529	72.3396	83.5952	116.54	16.0441	12.9666	28.2727	20.671	16.9204	0.799131	0.63861	73.0055	31.834	0.436049
ENSRNOG00000015796	Msh2	mutS homolog 2 [Source:RGD Symbol;Acc:620786]	6[-]11215963-11274932	8.36641	8.05483	11.0621	12.0254	16.743	2.17853	2.6631	1.39444	2.46444	0.391364	0.798891	0.638226	11.2504	3.66469	0.32574
ENSRNOG00000055371	Sptbn4	spectrin, beta, non-erythrocytic 4 [Source:RGD Symbol;Acc:1304682]	1[-]84168495-84254645	0.533246	0.600566	1.03424	1.20578	2.58199	0.184469	0.132899	0.395272	0.30113	0.470597	0.798834	0.638136	1.19116	0.813409	0.682869
ENSRNOG00000019202	PVR	poliovirus receptor [Source:RGD Symbol;Acc:3813]	1[-]80820050-80835701	4.75609	7.28286	12.7435	16.7421	25.3621	1.93261	1.62637	8.95745	4.39531	8.30251	0.798772	0.638037	13.3773	9.0641	0.677573
ENSRNOG00000001416	Vgf	VGF nerve growth factor inducible [Source:RGD Symbol;Acc:69399]	12[-]22677607-22680630	0	0.0381667	0.045864	0.0893417	0.096686	0	0.0310017	0.00288703	0.00877886	0.0607378	0.798701	0.637923	0.0540117	0.0450264	0.833641
ENSRNOG00000048356	RGD1308750	similar to DNA segment, Chr 19, Brigham & Womens Genetics 1357 expressed [Source:RGD Symbol;Acc:1308750]	16[+]70068378-70070470	2.05108	1.47205	3.24348	3.22151	4.14506	0.422628	0.297274	0.466586	0.620844	0.78098	0.798671	0.637876	2.82664	1.08474	0.383756
ENSRNOG00000046036	LOC100912218	inositol 1,4,5-trisphosphate receptor-interacting protein-like [Source:RGD Symbol;Acc:6488464]	1[-]271252447-271275989	1.86056	2.64839	3.26834	3.71124	5.54091	0.787984	0.231291	0.545316	1.1345	1.30449	0.798587	0.637741	3.40589	1.48368	0.435621
ENSRNOG00000009033	Cntn2	contactin 2 [Source:RGD Symbol;Acc:3821]	13[-]49285310-49313940	0.241951	0.353109	0.440228	0.485149	0.873388	0.135836	0.0724394	0.059106	0.0638135	0.182698	0.798533	0.637655	0.478765	0.241522	0.504468
ENSRNOG00000019935	Armc5	armadillo repeat containing 5 [Source:RGD Symbol;Acc:1306553]	1[+]199655660-199662427	16.5194	22.0845	23.753	23.4352	29.1965	3.80711	0.772078	2.71752	2.51456	1.63343	0.798353	0.637368	22.9977	4.69727	0.204249
ENSRNOG00000049770	Cryba4	crystallin, beta A4 [Source:RGD Symbol;Acc:61962]	12[+]50407843-50414432	0.346189	0.732226	2.52237	2.51611	2.6574	0.204915	0.123116	0.87971	1.11413	0.783364	0.79827	0.637235	1.75486	1.20747	0.688073
ENSRNOG00000025297	Gpr171	G protein-coupled receptor 171 [Source:RGD Symbol;Acc:1585271]	2[-]149319445-149325913	2.48042	2.68058	2.61162	6.07034	8.72407	0.816094	0.785495	1.15357	1.86855	1.61427	0.798237	0.637182	4.5134	2.81844	0.62446
ENSRNOG00000015159	Slc9a3	solute carrier family 9 member A3 [Source:RGD Symbol;Acc:3720]	1[-]31734327-31777070	51.2523	51.0267	39.616	28.2671	28.4925	10.5016	8.47294	8.6611	7.4457	8.04982	-0.798237	0.637182	39.7309	12.8421	0.323226
ENSRNOG00000015654	Ghr	growth hormone receptor [Source:RGD Symbol;Acc:2687]	2[-]53150370-53413638	99.1176	75.4021	76.1313	54.2457	60.0645	10.8474	7.76219	14.7355	11.4501	8.80342	-0.798228	0.637168	72.9922	18.6271	0.255193
ENSRNOG00000017795	Hspbp1	HSPA (heat shock 70) binding protein, cytoplasmic cochaperone 1 [Source:RGD Symbol;Acc:628677]	1[+]72732668-72756082	27.3852	34.7133	47.1436	44.2171	54.7998	11.1242	2.12073	5.21339	8.81239	4.27886	0.798214	0.637146	41.6518	11.6087	0.278707
ENSRNOG00000058180	LOC102554748	nidogen-2-like [Source:RGD Symbol;Acc:7604647]	7[+]380741-381732	0.0659893	0.182011	0.884561	0.703003	1.43463	0.114297	0.114789	0.408324	0.421646	0.370617	0.798053	0.636888	0.65404	0.580435	0.887461
ENSRNOG00000007230	Kank3	KN motif and ankyrin repeat domains 3 [Source:RGD Symbol;Acc:1308853]	7[+]18668692-18681939	8.15289	11.3326	14.0264	15.103	17.8984	4.14093	1.36376	2.19591	2.84625	3.12173	0.79795	0.636724	13.3027	4.21912	0.317163
ENSRNOG00000028430	LOC257650	hippyragranin [Source:RGD Symbol;Acc:727791]	10[+]86223336-86236886	3.03802	2.64363	4.47968	4.58479	5.51243	0.641661	0.543396	1.20842	0.672123	0.358874	0.797919	0.636675	4.05171	1.26292	0.311701
ENSRNOG00000049683	Sh3gl1	SH3 domain-containing GRB2-like 1 [Source:RGD Symbol;Acc:708456]	9[+]11031841-11055285	33.5515	39.6035	47.5248	48.6223	55.6483	11.6067	3.81919	4.15537	6.24617	2.64049	0.797805	0.636492	44.9901	9.65226	0.214542
ENSRNOG00000022767	Elfn1	extracellular leucine-rich repeat and fibronectin type III domain containing 1 [Source:RGD Symbol;Acc:1308787]	12[-]16749374-16813838	9.49921	13.665	7.33007	3.38839	3.38228	2.09574	1.36045	2.44607	0.682476	1.26741	-0.797787	0.636464	7.453	4.27824	0.574029
ENSRNOG00000049994	Ifi44l	interferon-induced protein 44-like [Source:RGD Symbol;Acc:1595861]	2[+]256964860-256978668	8.78154	8.54963	10.9113	15.1046	22.6883	3.4107	2.5892	3.24581	3.49205	2.3921	0.797753	0.636409	13.2071	6.05749	0.458655
ENSRNOG00000003328	Cdip1	cell death-inducing p53 target 1 [Source:RGD Symbol;Acc:1310686]	10[+]10967658-10989936	29.833	35.1424	28.4742	20.0598	19.2105	5.35732	1.66337	3.19382	1.54367	2.03262	-0.797682	0.636297	26.544	6.81001	0.256556
ENSRNOG00000050325	Adgre4	adhesion G protein-coupled receptor E4 [Source:RGD Symbol;Acc:1359641]	9[+]8052210-8198800	0.252997	0.160291	0.189446	0.92741	1.6935	0.18697	0.0500334	0.116974	0.0842578	0.401427	0.797641	0.636231	0.644729	0.641679	0.995269
ENSRNOG00000027204	Map6	microtubule-associated protein 6 [Source:RGD Symbol;Acc:61804]	1[+]164225934-164292093	2.11281	2.33056	2.59915	3.51615	4.89832	0.932727	0.462818	0.676405	0.690003	0.326467	0.797543	0.636076	3.0914	1.19288	0.38587
ENSRNOG00000042445	AC130970.1	-	10[+]104437648-104442880	22.5931	22.3262	37.6077	33.8777	42.6844	4.38905	3.23111	6.13854	4.70259	5.92525	0.797457	0.635938	31.8178	9.42004	0.296062
ENSRNOG00000033434	Casp12	caspase 12 [Source:RGD Symbol;Acc:621758]	8[+]2659865-2686160	3.6659	4.08492	5.26714	9.43892	16.4576	1.40757	0.98738	2.24075	2.61959	4.38191	0.797407	0.635858	7.7829	5.43087	0.697796
ENSRNOG00000011543	Fam118b	family with sequence similarity 118, member B [Source:RGD Symbol;Acc:1307173]	8[-]36416997-36467627	8.12006	7.20581	10.9124	11.4971	16.319	3.12778	0.380063	1.48494	2.27828	0.699512	0.797293	0.635677	10.8109	3.67228	0.339683
ENSRNOG00000003583	Smyd2	SET and MYND domain containing 2 [Source:RGD Symbol;Acc:727785]	13[+]108642156-108686290	21.6865	24.4667	31.9873	33.2588	41.2356	6.02314	2.88068	5.89621	8.94702	1.65982	0.797223	0.635564	30.527	8.62616	0.282575
ENSRNOG00000015476	Ubxn11	UBX domain protein 11 [Source:RGD Symbol;Acc:620769]	5[+]152333043-152356890	2.77188	2.69627	3.65671	3.71917	5.40927	0.752256	0.13738	0.454719	0.521001	0.555863	0.797167	0.635475	3.65066	1.10472	0.302608
ENSRNOG00000029456	Rp9	retinitis pigmentosa 9 [Source:RGD Symbol;Acc:1559759]	8[-]23450111-23482939	2.82202	2.98193	4.11577	4.41601	5.84304	0.290071	1.00879	0.242917	1.07596	1.10185	0.797125	0.635408	4.03576	1.33812	0.331567
ENSRNOG00000013992	Arfrp1	ADP-ribosylation factor related protein 1 [Source:RGD Symbol;Acc:621683]	3[-]176859151-176865103	22.0568	25.6299	31.5288	31.0607	44.1431	6.02105	2.92304	0.788546	7.43543	2.0469	0.79704	0.635273	30.8839	8.68133	0.281096
ENSRNOG00000014276	Plce1	phospholipase C, epsilon 1 [Source:RGD Symbol;Acc:69424]	1[+]257157264-257466064	2.08581	2.21643	2.31672	3.53413	5.19211	0.547307	0.240266	0.376944	0.482116	1.01451	0.796962	0.635149	3.06904	1.32213	0.430795
ENSRNOG00000052981	AABR07058464.1	-	7[-]118473070-118474609	7.75891	10.8782	13.9847	21.1326	31.5892	6.68761	4.37885	5.82436	8.15872	6.07823	0.796739	0.634792	17.0687	10.3104	0.604053
ENSRNOG00000042741	Adgb	androglobin [Source:RGD Symbol;Acc:1564259]	1[-]4445027-4560789	0.208579	0.133017	0.250603	0.495994	1.05664	0.04661	0.0482344	0.0706606	0.114907	0.160333	0.796653	0.634657	0.428966	0.35818	0.834985
ENSRNOG00000008898	Trmt44	tRNA methyltransferase 44 homolog (S. cerevisiae) [Source:RGD Symbol;Acc:1308380]	14[+]80361294-80383138	1.60813	1.74458	2.3466	2.30686	2.99627	0.568347	0.174482	0.209084	0.406135	0.307111	0.796613	0.634591	2.20049	0.596832	0.271227
ENSRNOG00000020685	Atp12a	ATPase H+/K+ transporting non-gastric alpha2 subunit [Source:RGD Symbol;Acc:620569]	15[+]36565495-36590171	0.237514	0.272808	2.25686	1.57465	5.35576	0.0994171	0.0925424	0.775859	0.228849	0.926902	0.7966	0.634572	1.93952	1.99646	1.02936
ENSRNOG00000006369	Alg2	ALG2, alpha-1,3/1,6-mannosyltransferase [Source:RGD Symbol;Acc:1309940]	5[-]63187468-63192025	13.7247	14.5639	16.8596	19.4404	23.8548	3.15206	3.2593	0.620807	4.33134	0.998174	0.796491	0.634398	17.6887	4.49733	0.254249
ENSRNOG00000007546	Asns	asparagine synthetase (glutamine-hydrolyzing) [Source:RGD Symbol;Acc:2162]	4[-]33743364-33761163	7.03409	8.82755	11.1423	13.2969	18.596	2.0865	2.72104	2.77596	4.25267	3.26756	0.796476	0.634373	11.7794	4.91115	0.416927
ENSRNOG00000008989	Cryl1	crystallin, lambda 1 [Source:RGD Symbol;Acc:631427]	15[-]37543727-37663584	177.429	156.266	168.641	97.8173	98.7791	34.2941	13.1359	11.6121	18.342	19.7219	-0.7964	0.634252	139.786	39.9197	0.285576
ENSRNOG00000042460	Hmga2	high mobility group AT-hook 2 [Source:RGD Symbol;Acc:620617]	7[-]65159944-65275408	0.082284	0	0.118444	0.550831	0.806532	0.0862845	0	0.121223	0.21416	0.336385	0.796349	0.634172	0.311618	0.36153	1.16017
ENSRNOG00000016507	LOC687679	similar to small nuclear ribonucleoprotein polypeptide G [Source:RGD Symbol;Acc:1583028]	4[+]118167294-118174842	46.7309	40.5524	89.8423	94.0313	154.487	31.5192	5.16927	23.3755	40.6953	17.0118	0.796289	0.634077	85.1287	47.917	0.562877
ENSRNOG00000006237	Gpr37l1	G protein-coupled receptor 37-like 1 [Source:RGD Symbol;Acc:628835]	13[-]51985684-51992693	0.279656	0.357161	0.378805	0.786873	0.861922	0.234154	0.179517	0.173774	0.141467	0.162593	0.796282	0.634065	0.532883	0.293009	0.549857
ENSRNOG00000022247	Nr2c2ap	nuclear receptor 2C2-associated protein [Source:RGD Symbol;Acc:1561190]	16[-]21036646-21038844	17.8784	18.9564	29.4654	28.4155	32.6919	4.87451	4.12626	2.7532	6.48315	3.06579	0.796223	0.633971	25.4815	7.22176	0.283412
ENSRNOG00000013747	Sh3bp2	SH3-domain binding protein 2 [Source:RGD Symbol;Acc:1310588]	14[-]81435449-81472952	7.90335	11.1467	10.7578	17.2741	23.0483	3.3147	2.34694	3.69923	4.6549	4.48959	0.79622	0.633967	14.026	6.48758	0.462538
ENSRNOG00000005281	Stx16	syntaxin 16 [Source:RGD Symbol;Acc:1309423]	3[+]172154754-172183732	12.9512	13.1228	16.5051	16.5183	22.9978	3.30142	1.16468	1.31972	2.17302	0.661586	0.796183	0.633907	16.419	4.11339	0.250525
ENSRNOG00000053147	AC141521.1	-	20[-]5779066-5785728	7.69135	9.77099	14.2172	12.519	16.3075	2.94197	1.02111	0.995603	2.93332	0.789343	0.796098	0.633773	12.1012	3.60058	0.297539
ENSRNOG00000050827	Pdcd5	programmed cell death 5 [Source:RGD Symbol;Acc:1310561]	1[-]91961020-91966418	24.7068	24.7312	31.6777	35.4849	37.5265	4.08817	3.30405	0.864268	7.2399	5.25843	0.796087	0.633754	30.8254	6.77519	0.219792
ENSRNOG00000008296	Tpgs1	tubulin polyglutamylase complex subunit 1 [Source:RGD Symbol;Acc:1588613]	7[-]12912263-12918173	19.3614	20.6124	29.3982	27.9167	32.5983	5.22653	1.89608	0.459801	3.98808	4.84748	0.796058	0.633708	25.9774	6.1911	0.238326
ENSRNOG00000014118	Klkb1	kallikrein B1 [Source:RGD Symbol;Acc:67382]	16[+]50152008-50175458	0.688347	0.587578	0.389501	0.226891	0.255813	0.117434	0.315533	0.0378998	0.0661157	0.103176	-0.796057	0.633706	0.429626	0.232077	0.540183
ENSRNOG00000012611	Lpxn	leupaxin [Source:RGD Symbol;Acc:1304981]	1[+]229642412-229674134	7.58386	8.38176	7.97309	12.5671	16.6448	2.2492	1.56988	0.560364	1.98618	2.32474	0.795984	0.63359	10.6301	3.94915	0.371506
ENSRNOG00000003864	Gipc1	GIPC PDZ domain containing family, member 1 [Source:RGD Symbol;Acc:68338]	19[+]24786628-24798233	50.4473	64.6593	78.7915	76.8894	99.4862	15.7719	4.76193	13.624	13.5586	8.71685	0.795865	0.6334	74.0548	19.6436	0.265257
ENSRNOG00000020871	Ltbp4	latent transforming growth factor beta binding protein 4 [Source:RGD Symbol;Acc:1307033]	1[-]84118046-84150084	37.2844	52.0528	44.6402	67.0384	91.799	10.9254	5.20312	0.809375	16.246	10.343	0.795854	0.633384	58.563	21.7657	0.371662
ENSRNOG00000051880	AABR07021996.1	-	13[+]101936929-101974632	1.17641	0.71803	1.77797	2.07968	2.94661	0.506037	0.154875	0.487005	0.737732	0.230356	0.795847	0.633372	1.73974	0.887751	0.510279
ENSRNOG00000010775	Arrdc4	arrestin domain containing 4 [Source:RGD Symbol;Acc:1311763]	1[-]129766100-129780356	3.52307	3.57945	3.68622	6.89155	11.708	1.16107	0.678991	0.456851	1.86264	1.08719	0.795837	0.633357	5.87766	3.43601	0.584588
ENSRNOG00000018334	Ctu1	cytosolic thiouridylase subunit 1 [Source:RGD Symbol;Acc:1308740]	1[+]99599620-99605412	3.93788	5.08873	5.18685	6.15512	7.38688	1.08715	0.779668	0.593308	1.41486	0.0730094	0.795819	0.633328	5.55109	1.42301	0.256348
ENSRNOG00000008323	Pitpnm3	PITPNM family member 3 [Source:RGD Symbol;Acc:1308200]	10[-]58618645-58693754	1.72919	2.90479	4.16278	4.11205	7.8108	1.0332	0.25273	2.03045	0.722432	1.01211	0.795682	0.633109	4.14392	2.33057	0.562407
ENSRNOG00000022307	Acap3	ArfGAP with coiled-coil, ankyrin repeat and PH domains 3 [Source:RGD Symbol;Acc:1310711]	5[+]173340060-173354755	5.83013	6.3379	10.3126	9.10734	10.8305	2.00674	0.268361	1.00861	1.41622	0.572242	0.795674	0.633097	8.48369	2.35372	0.27744
ENSRNOG00000038074	LOC498555	similar to 60S acidic ribosomal protein P2 [Source:RGD Symbol;Acc:1590791]	15[+]75067297-75067723	115.966	138.605	243.958	209.104	270.823	57.1235	20.8898	30.8467	41.4108	26.0621	0.795643	0.633048	195.691	69.3842	0.354559
ENSRNOG00000050181	Chid1	chitinase domain containing 1 [Source:RGD Symbol;Acc:1308955]	1[-]214476387-214511529	6.08043	6.64934	10.1371	9.44435	13.7913	2.29903	0.661859	1.47114	2.32674	1.62669	0.795611	0.632997	9.2205	3.23656	0.351018
ENSRNOG00000012723	Trim55	tripartite motif-containing 55 [Source:RGD Symbol;Acc:1306943]	2[+]104416972-104459107	0.0106813	0.014967	0.0604013	0.288118	0.243088	0.0185006	0.0259236	0.0726326	0.115014	0.114046	0.795587	0.632959	0.123451	0.140081	1.13471
ENSRNOG00000007932	Gcm1	glial cells missing homolog 1 [Source:RGD Symbol;Acc:61852]	8[+]85355766-85369002	7.53749	9.1235	3.23094	2.91407	2.48351	2.90435	0.264597	1.38629	0.867674	0.732517	-0.795583	0.632952	5.0579	3.10701	0.614288
ENSRNOG00000019423	Dvl1	dishevelled segment polarity protein 1 [Source:RGD Symbol;Acc:620632]	5[+]173296270-173307945	40.4945	55.16	65.5353	60.3913	80.974	13.5177	3.06021	3.31568	9.8864	2.64009	0.795514	0.632842	60.511	15.2021	0.251228
ENSRNOG00000026051	RGD1562652	similar to class I histocompatibility antigen alpha chain - cotton-top tamarin [Source:RGD Symbol;Acc:1562652]	20[+]3135791-3140610	0.316509	0.463966	0.799661	0.737751	1.11447	0.277961	0.200482	0.274169	0.052983	0.112618	0.795504	0.632826	0.686472	0.33501	0.488018
ENSRNOG00000021447	Prr7	proline rich 7 (synaptic) [Source:RGD Symbol;Acc:1561898]	17[-]9694168-9695292	1.39137	1.9059	2.20961	3.40109	3.15343	0.202081	0.345291	0.932799	0.592852	0.791419	0.795441	0.632726	2.41228	0.949302	0.393529
ENSRNOG00000022877	Poldip3	DNA polymerase delta interacting protein 3 [Source:RGD Symbol;Acc:1311073]	7[-]123992167-124020574	20.2147	21.4858	27.0001	26.7118	36.0156	4.67341	0.732689	2.52258	5.69796	1.18849	0.795398	0.632657	26.2856	6.49735	0.247183
ENSRNOG00000002943	Mrpl55	mitochondrial ribosomal protein L55 [Source:RGD Symbol;Acc:1308161]	10[+]45552795-45555943	17.9143	22.417	33.5615	28.648	35.0124	5.92578	3.06667	1.07367	4.02126	1.25785	0.795378	0.632625	27.5106	7.38483	0.268436
ENSRNOG00000010753	Aig1	androgen-induced 1 [Source:RGD Symbol;Acc:1562920]	1[-]7816838-8038665	5.47376	5.82653	9.04393	9.82583	16.0481	2.85768	1.49327	2.28586	1.37456	3.37167	0.795349	0.632581	9.24364	4.43576	0.479871
ENSRNOG00000021003	Sac3d1	SAC3 domain containing 1 [Source:RGD Symbol;Acc:1308049]	1[-]221484316-221486633	7.10449	9.18891	11.8755	11.083	13.4333	2.77135	0.555845	1.23857	1.49682	0.843689	0.795338	0.632562	10.537	2.63472	0.250043
ENSRNOG00000002139	RGD1311575	hypothetical LOC289568 [Source:RGD Symbol;Acc:1311575]	14[-]33649637-33677031	2.41477	1.53258	0.60913	0.579911	0.88042	0.528831	0.199805	0.132806	0.160471	0.456367	-0.795275	0.632462	1.20336	0.774986	0.644017
ENSRNOG00000054698	AABR07066792.1	-	9[-]16347795-16351503	1.86833	2.04809	2.44251	2.95865	3.77629	0.655743	0.296858	0.452783	0.846992	0.132692	0.79526	0.632438	2.61877	0.846931	0.323407
ENSRNOG00000027360	Srsf7	serine and arginine rich splicing factor 7 [Source:RGD Symbol;Acc:1307425]	6[-]2880518-2886465	35.4686	33.5686	49.7258	51.4809	88.1129	13.9943	3.28723	3.89276	9.64223	4.99227	0.795256	0.632433	51.6714	21.4568	0.415256
ENSRNOG00000016399	RGD1359127	similar to RIKEN cDNA 2310011J03 [Source:RGD Symbol;Acc:1359127]	7[+]12256387-12258513	19.4653	25.0596	30.6824	30.3737	35.3539	7.22067	2.02014	1.87052	4.85987	3.5775	0.795244	0.632413	28.187	6.74501	0.239295
ENSRNOG00000022373	Dennd4b	DENN domain containing 4B [Source:RGD Symbol;Acc:1560320]	2[+]189629297-189642183	9.17791	10.9123	11.2886	13.1426	19.0291	2.80421	0.844209	1.80012	1.58839	0.677838	0.795101	0.632186	12.7101	3.80915	0.299694
ENSRNOG00000018986	Fbxl19	F-box and leucine-rich repeat protein 19 [Source:RGD Symbol;Acc:1310989]	1[+]199196059-199216391	12.314	14.8614	17.781	18.3496	24.3019	4.05294	1.20403	3.38203	3.93516	0.210217	0.795056	0.632114	17.5216	4.87303	0.278116
ENSRNOG00000040289	Xkr9	XK related 9 [Source:RGD Symbol;Acc:1359260]	5[-]4946006-4975436	0.52898	0.2356	0.0858737	0.0685087	0.105563	0.0966176	0.130019	0.0744818	0.0593877	0.0230274	-0.795054	0.632111	0.204905	0.192264	0.938306
ENSRNOG00000052990	Cers5	ceramide synthase 5 [Source:RGD Symbol;Acc:1311597]	7[-]141386391-141424343	20.6778	21.7516	28.1819	31.5883	41.1738	7.12255	3.90785	4.42689	7.34531	5.08254	0.795046	0.632098	28.6747	9.10765	0.31762
ENSRNOG00000030426	LOC100364116	ribosomal protein S20-like [Source:RGD Symbol;Acc:2321641]	20[+]8484311-8484676	5.66808	4.31056	13.4039	13.8942	20.1021	3.70841	0.967068	2.57229	7.56621	3.39575	0.795008	0.632038	11.4758	7.0067	0.610565
ENSRNOG00000009779	Krt8	keratin 8 [Source:RGD Symbol;Acc:2984]	7[-]143596511-143603803	99.6448	109.172	267.186	261.279	395.865	46.9753	14.1125	88.7757	76.0657	137.064	0.794915	0.631889	226.63	134.68	0.594273
ENSRNOG00000052305	Cnot10	CCR4-NOT transcription complex, subunit 10 [Source:RGD Symbol;Acc:1359219]	8[-]122634685-122679720	15.7323	17.4707	22.8882	21.1865	26.0342	4.01216	0.7025	1.97684	2.9311	1.51613	0.794908	0.631879	20.6624	4.37944	0.211952
ENSRNOG00000039861	LOC690617	hypothetical protein LOC690617 [Source:RGD Symbol;Acc:1593449]	7[+]11215328-11217090	10.8499	13.178	15.1944	20.0921	32.6593	5.35846	3.13159	4.39986	5.74603	2.38926	0.794886	0.631843	18.3948	8.84561	0.480876
ENSRNOG00000047719	LOC103689927	protein RMD5 homolog B [Source:RGD Symbol;Acc:9131446]	10[-]37073345-37084637	4.18119	5.42726	6.02424	6.58265	7.85054	1.40978	0.576091	1.00166	1.3669	0.273024	0.794869	0.631817	6.01318	1.52902	0.254278
ENSRNOG00000045653	LOC100912498	protein FAM131A-like [Source:RGD Symbol;Acc:6486684]	11[-]82875627-82884660	1.1193	1.12701	1.51299	1.81039	2.55565	0.54205	0.353076	0.248851	0.274676	0.351947	0.794834	0.63176	1.62507	0.633004	0.389524
ENSRNOG00000000816	Ppp1r18	protein phosphatase 1, regulatory subunit 18 [Source:RGD Symbol;Acc:1309543]	20[-]3372413-3397039	21.3084	30.8875	29.0017	41.9876	48.4829	8.17844	3.32189	6.64075	10.2252	7.16172	0.794821	0.631741	34.3336	11.8381	0.344796
ENSRNOG00000004140	Pacrgl	PARK2 co-regulated-like [Source:RGD Symbol;Acc:1311045]	14[-]66749809-66771750	1.74291	1.99845	2.32568	2.40228	3.30524	0.679599	0.0708846	0.206006	0.192317	0.159911	0.794809	0.631721	2.35491	0.619174	0.262928
ENSRNOG00000059406	Ier5	immediate early response 5 [Source:RGD Symbol;Acc:69252]	13[-]72742210-72744303	15.5133	21.0453	24.1601	32.6136	54.138	6.75721	5.21256	7.15956	8.45658	11.5045	0.794736	0.631606	29.4941	15.5677	0.527825
ENSRNOG00000001457	Rfc2	replication factor C subunit 2 [Source:RGD Symbol;Acc:621198]	12[-]25130377-25143480	9.87969	9.92798	12.7994	14.2194	16.8478	3.6684	0.979644	0.815994	2.16787	2.09566	0.794702	0.631551	12.7348	3.3146	0.260278
ENSRNOG00000024640	Oacyl	O-acyltransferase like [Source:RGD Symbol;Acc:1304731]	18[+]61377051-61432878	3.28266	2.61709	1.71949	1.52584	1.29619	0.365424	0.709843	0.343962	0.835292	0.785396	-0.794687	0.631528	2.08825	0.944849	0.452459
ENSRNOG00000042658	Nxnl1	nucleoredoxin-like 1 [Source:RGD Symbol;Acc:1308296]	16[-]19992984-19996836	0	0.101258	0.430612	0.360348	0.776184	0	0.175385	0.138666	0.134224	0.322236	0.794665	0.631492	0.33368	0.322658	0.966968
ENSRNOG00000001656	Kcnj15	potassium voltage-gated channel subfamily J member 15 [Source:RGD Symbol;Acc:621662]	11[+]35568182-35585390	160.417	105.878	78.2872	56.7891	80.1901	17.9471	13.1158	25.1346	23.4415	16.1033	-0.794617	0.631417	96.3125	40.4555	0.420044
ENSRNOG00000004287	Wdr83	WD repeat domain 83 [Source:RGD Symbol;Acc:1306947]	19[-]26188638-26194198	13.6762	13.6519	21.4294	19.442	23.1969	4.38288	1.63785	1.42913	0.880381	2.05075	0.794495	0.631222	18.2793	4.56704	0.249848
ENSRNOG00000052539	Prpf40b	pre-mRNA processing factor 40 homolog B [Source:RGD Symbol;Acc:1565411]	7[+]140967282-140981583	10.5392	10.9067	14.9435	14.5818	18.8299	3.43663	2.42916	2.01658	0.687238	1.04128	0.794433	0.631124	13.9602	3.63469	0.260361
ENSRNOG00000007722	Fam57a	family with sequence similarity 57, member A [Source:RGD Symbol;Acc:1307493]	10[+]64360390-64366586	4.41593	4.30545	5.83297	6.75667	9.02161	0.875019	0.791181	1.49527	1.76568	1.08993	0.794429	0.631117	6.06653	2.08966	0.344458
ENSRNOG00000025843	Ccdc102a	coiled-coil domain containing 102A [Source:RGD Symbol;Acc:1308684]	19[+]10519493-10535162	5.0257	6.66654	5.99413	9.53347	12.5276	1.9273	0.921821	0.87002	2.44952	1.74769	0.794417	0.631098	7.94948	3.1759	0.399511
ENSRNOG00000039860	AC126960.1	-	4[-]26253329-26255639	0.385516	0.216672	3.50784	3.42099	5.57396	0.0844504	0.208434	0.722277	0.622625	3.26809	0.794384	0.631046	2.621	2.47926	0.945925
ENSRNOG00000060984	Dnah7	dynein, axonemal, heavy chain 7 [Source:RGD Symbol;Acc:621798]	9[-]60070739-60330125	6.78369	4.1398	4.34534	3.1547	2.43429	1.34418	0.406261	0.528285	1.50795	0.932838	-0.794382	0.631043	4.17157	1.76291	0.422601
ENSRNOG00000000307	Mical1	microtubule associated monooxygenase, calponin and LIM domain containing 1 [Source:RGD Symbol;Acc:1309386]	20[+]46199981-46211930	2.49854	3.32259	3.04589	4.42118	6.6863	0.926825	0.410268	0.753189	0.566849	0.831043	0.794367	0.631019	3.9949	1.65323	0.413835
ENSRNOG00000015180	Kdm8	lysine demethylase 8 [Source:RGD Symbol;Acc:1304823]	1[+]196839321-196854180	6.43314	7.70637	9.52276	9.22445	11.5001	1.65946	0.290777	0.416342	2.23253	0.652097	0.794317	0.630939	8.87737	2.08954	0.235378
ENSRNOG00000015449	Tmem171	transmembrane protein 171 [Source:RGD Symbol;Acc:1359492]	2[-]28791875-28801223	10.9988	15.1124	19.9152	20.8879	25.9974	4.16241	4.7235	6.04896	4.53234	0.86472	0.794313	0.630933	18.5823	6.49126	0.349324
ENSRNOG00000008605	Ost4	oligosaccharyltransferase complex subunit 4, non-catalytic [Source:RGD Symbol;Acc:2300150]	6[+]26836216-26837440	241.416	277.823	347.461	363.146	415.933	57.0303	62.4152	34.58	80.3723	18.7891	0.794263	0.630854	329.156	79.4513	0.241379
ENSRNOG00000012331	Casp8	caspase 8 [Source:RGD Symbol;Acc:620945]	9[+]65614142-65662106	7.22524	6.7699	8.2288	11.831	16.9763	1.15946	1.76643	1.71451	3.15739	2.45559	0.794083	0.630568	10.2062	4.35924	0.427115
ENSRNOG00000018326	Pgls	6-phosphogluconolactonase [Source:RGD Symbol;Acc:1307001]	16[+]20020444-20025930	16.6488	19.6443	32.6449	29.3743	31.6749	5.18632	2.24734	0.266046	5.64419	2.54254	0.793938	0.630337	25.9974	7.4997	0.288479
ENSRNOG00000046643	Cyp3a9	cytochrome P450, family 3, subfamily a, polypeptide 9 [Source:RGD Symbol;Acc:708392]	12[-]19074583-19114399	0.13883	0.0247647	0.297377	0.740254	0.954766	0.147694	0.0428937	0.203625	0.52433	0.0910221	0.793846	0.630192	0.431198	0.43188	1.00158
ENSRNOG00000050251	MGC105649	hypothetical LOC302884 [Source:RGD Symbol;Acc:1359583]	3[+]114772603-114776155	2.97669	4.27252	9.77517	7.58915	14.2829	1.29359	0.447924	2.38511	1.81766	3.84621	0.793787	0.630098	7.77928	4.60091	0.59143
ENSRNOG00000056853	Psma7	proteasome subunit alpha 7 [Source:RGD Symbol;Acc:61851]	3[-]175420039-175426395	159.418	174.234	234.975	221.68	267.023	48.3917	10.1089	3.70327	37.8274	17.4689	0.793756	0.630049	211.466	47.7372	0.225744
ENSRNOG00000007151	Cdk14	cyclin-dependent kinase 14 [Source:RGD Symbol;Acc:1305544]	4[+]25825567-26419127	7.10778	6.59269	11.7674	10.7737	15.6409	1.27219	1.95515	0.947163	2.83066	2.27325	0.793731	0.630009	10.3765	3.81221	0.367389
ENSRNOG00000016619	Use1	unconventional SNARE in the ER 1 [Source:RGD Symbol;Acc:1306660]	16[+]19762938-19765782	84.2262	95.9567	153.209	138.923	145.153	13.3919	3.63959	4.37624	18.7689	21.2771	0.793726	0.630001	123.493	31.2874	0.253353
ENSRNOG00000023698	Tex14	testis expressed 14, intercellular bridge forming factor [Source:RGD Symbol;Acc:1305437]	10[+]74724549-74849194	1.28089	0.956207	0.532067	0.435657	0.610223	0.182675	0.3171	0.100662	0.154139	0.109088	-0.793667	0.629908	0.763008	0.361298	0.473518
ENSRNOG00000004107	Rpl23	ribosomal protein L23 [Source:RGD Symbol;Acc:62067]	10[-]85721394-85725429	523.661	494.466	727.757	731.166	908.981	124.938	55.0469	44.5393	165.188	111.647	0.793648	0.629878	677.206	183.073	0.270336
ENSRNOG00000002630	Cnot8	CCR4-NOT transcription complex, subunit 8 [Source:RGD Symbol;Acc:1306401]	10[+]43538160-43551271	29.2657	27.5208	34.4174	39.2478	49.0207	8.52272	4.1432	2.75974	6.41757	2.13693	0.793645	0.629872	35.8945	9.20284	0.256386
ENSRNOG00000015945	Cd3g	CD3g molecule [Source:RGD Symbol;Acc:1307718]	8[-]49274960-49280901	5.96901	9.19751	7.73473	17.4361	20.3381	2.93573	2.14716	0.884224	3.4479	7.01684	0.793629	0.629846	12.1351	6.73202	0.554756
ENSRNOG00000045760	Ebna1bp2	EBNA1 binding protein 2 [Source:RGD Symbol;Acc:1305762]	5[+]137670123-137674802	16.4703	14.5866	22.071	23.5559	27.5252	4.37963	3.98765	2.83258	3.52417	2.50935	0.79362	0.629833	20.8418	5.72583	0.274728
ENSRNOG00000011027	Uba5	ubiquitin-like modifier activating enzyme 5 [Source:RGD Symbol;Acc:1311702]	8[-]112578590-112594261	17.4587	17.6616	24.3603	22.9371	30.6658	4.77745	2.03351	1.38631	3.22107	2.32238	0.793576	0.629763	22.6167	5.64781	0.249719
ENSRNOG00000018207	Dynlt1	dynein light chain Tctex-type 1 [Source:RGD Symbol;Acc:620261]	1[-]47206895-47213749	40.8691	40.7708	54.2777	66.3438	76.4466	9.62555	2.7117	11.0494	20.1962	9.89143	0.793523	0.629678	55.7416	17.771	0.318811
ENSRNOG00000059698	Gpr141	G protein-coupled receptor 141 [Source:RGD Symbol;Acc:727906]	17[+]47241017-47262345	0.0390257	0.279499	0.283821	0.467296	0.738848	0.0675944	0.227546	0.145569	0.102982	0.258657	0.793517	0.629669	0.361698	0.28298	0.782365
ENSRNOG00000028017	Tmem109	transmembrane protein 109 [Source:RGD Symbol;Acc:1359538]	1[-]226925117-226935689	25.1144	33.9019	34.1242	38.6435	48.4379	7.85371	3.24638	1.96837	8.08429	2.81195	0.793394	0.629474	36.0444	9.11436	0.252865
ENSRNOG00000015267	Aldh18a1	aldehyde dehydrogenase 18 family, member A1 [Source:RGD Symbol;Acc:1311431]	1[-]259057402-259089642	2.11906	2.63012	2.78966	4.00391	5.84117	1.09803	0.472544	1.04235	0.812349	0.716155	0.793364	0.629426	3.47678	1.56018	0.448742
ENSRNOG00000059903	Thbs3	thrombospondin 3 [Source:RGD Symbol;Acc:1596780]	2[+]188528979-188540736	1.16394	1.28578	1.30413	2.10452	3.1896	0.538766	0.355313	0.446509	0.324494	0.140356	0.793352	0.629408	1.80959	0.857579	0.473907
ENSRNOG00000032825	Rpl30	ribosomal protein L30 [Source:RGD Symbol;Acc:621201]	10[-]38024477-38024937	240.857	229.3	446.986	400.799	579.16	99.5527	25.4523	64.1195	124.043	64.5814	0.793259	0.629259	379.42	153.161	0.403671
ENSRNOG00000003461	Zfp330	zinc finger protein 330 [Source:RGD Symbol;Acc:1307510]	19[-]23936505-23946900	16.5247	16.7264	20.4481	22.4796	28.6909	3.09847	1.20398	0.126251	5.72998	2.94025	0.793163	0.629108	20.9739	5.37777	0.256402
ENSRNOG00000020389	Capn12	calpain 12 [Source:RGD Symbol;Acc:1307341]	1[+]87066289-87078348	0.612511	0.636719	0.917617	1.32856	1.78733	0.357641	0.165392	0.286743	0.581857	0.205444	0.793062	0.628948	1.05655	0.550245	0.520795
ENSRNOG00000006395	Tldc2	TBC/LysM-associated domain containing 2 [Source:RGD Symbol;Acc:1561343]	3[+]153197644-153207816	3.09122	3.9498	10.7626	7.81089	11.2939	1.81501	0.220555	0.946356	2.3712	1.16665	0.793015	0.628873	7.38169	3.72025	0.503984
ENSRNOG00000018063	Rad1	RAD1 checkpoint DNA exonuclease [Source:RGD Symbol;Acc:1306496]	2[+]60461551-60469685	4.14915	3.85612	5.79787	6.12461	7.93769	1.03993	0.442402	1.18575	0.927323	1.51998	0.792936	0.628747	5.57309	1.78229	0.319803
ENSRNOG00000062168	Rn60_2_1880.5	-	2[+]187902007-187902546	0.94436	1.33517	1.83586	3.26699	4.4225	0.399909	0.305638	1.16509	0.675673	1.87289	0.792864	0.628633	2.36098	1.61172	0.682648
ENSRNOG00000057347	Cebpb	CCAAT/enhancer binding protein beta [Source:RGD Symbol;Acc:2327]	3[+]164424515-164425910	33.2854	51.4611	63.3624	91.1425	139.224	11.9197	19.161	21.1962	32.7032	42.8419	0.792745	0.628444	75.6951	44.8524	0.592541
ENSRNOG00000062146	Rn60_2_1879.4	-	2[-]187884486-187885618	0.0516643	0.120577	0.316521	0.327965	0.433297	0.0894853	0.104465	0.162608	0.0616144	0.158631	0.792695	0.628365	0.250005	0.179127	0.716494
ENSRNOG00000033747	Sp110	SP110 nuclear body protein [Source:RGD Symbol;Acc:1310173]	9[-]92593910-92616165	17.2906	20.6805	20.0796	27.8647	37.9214	5.24684	3.87047	3.06961	6.6518	0.826228	0.792628	0.628258	24.7674	8.55789	0.345531
ENSRNOG00000058238	Rn50_20_0046.8	-	20[-]2540864-2541440	3.75712	5.20781	5.90106	7.07597	11.662	1.86401	0.723619	1.66537	1.39457	1.95812	0.792571	0.628168	6.72079	3.09332	0.46026
ENSRNOG00000001701	Cbr3	carbonyl reductase 3 [Source:RGD Symbol;Acc:1309728]	11[+]33909439-33917674	4.18374	5.53734	6.99608	6.66641	10.1291	1.49869	0.894541	1.74107	0.869599	0.720237	0.792557	0.628146	6.70253	2.28812	0.341382
ENSRNOG00000027032	Rhbdd3	rhomboid domain containing 3 [Source:RGD Symbol;Acc:1311827]	14[+]85351358-85357023	7.96984	8.49211	13.2342	12.2121	15.4302	2.86915	1.19589	0.95697	2.19529	2.20657	0.792452	0.62798	11.4677	3.40092	0.296565
ENSRNOG00000020845	Tyrobp	Tyro protein tyrosine kinase binding protein [Source:RGD Symbol;Acc:1303081]	1[+]88875375-88879303	37.9144	53.8918	37.9687	88.0986	117.492	15.8766	11.0058	5.59955	20.5203	14.3635	0.792394	0.627888	67.0731	34.4647	0.513838
ENSRNOG00000028082	Tal2	TAL bHLH transcription factor 2 [Source:RGD Symbol;Acc:1596467]	5[+]70592871-70599428	1.32879	0.703143	0.68779	0.428321	0.279687	0.339999	0.320361	0.315595	0.186091	0.0868714	-0.792316	0.627764	0.685547	0.435473	0.63522
ENSRNOG00000033573	Sgk2	serum/glucocorticoid regulated kinase 2 [Source:RGD Symbol;Acc:620232]	3[+]159368273-159384775	40.2449	32.6072	40.5902	14.6263	16.1643	5.3393	1.58878	7.35064	1.052	2.18861	-0.792154	0.627507	28.8466	12.297	0.426289
ENSRNOG00000009331	Hck	HCK proto-oncogene, Src family tyrosine kinase [Source:RGD Symbol;Acc:2785]	3[+]148579920-148623033	5.0328	6.42474	4.43245	10.99	16.1246	2.02496	0.498009	1.04487	2.02827	0.940456	0.792144	0.627492	8.60091	4.7234	0.549174
ENSRNOG00000003687	Rgs2	regulator of G-protein signaling 2 [Source:RGD Symbol;Acc:621665]	13[-]60846308-60849094	12.6916	10.2434	17.8612	32.6406	40.9457	3.73861	5.47896	4.4144	12.5958	13.3629	0.792079	0.627389	22.8765	14.4725	0.632637
ENSRNOG00000002449	Maged2	MAGE family member D2 [Source:RGD Symbol;Acc:70899]	5[-]33174542-33182715	15.0004	11.6993	16.7784	22.9345	33.5813	5.08809	3.8177	2.04995	5.39562	0.98573	0.791988	0.627246	19.9988	8.62517	0.431285
ENSRNOG00000005082	Irf6	interferon regulatory factor 6 [Source:RGD Symbol;Acc:1309645]	13[+]111870121-111889328	17.9617	17.8238	24.0137	31.6983	45.0296	7.65122	4.01436	6.75461	8.44023	7.99836	0.791986	0.627242	27.3054	12.1756	0.445906
ENSRNOG00000008427	Necap2	NECAP endocytosis associated 2 [Source:RGD Symbol;Acc:735063]	5[-]159589881-159602251	45.7359	49.7236	58.8202	61.5085	74.429	11.8391	6.89012	3.87147	10.8266	3.51778	0.791964	0.627208	58.0434	12.4493	0.214483
ENSRNOG00000006114	Cfap69	cilia and flagella associated protein 69 [Source:RGD Symbol;Acc:6496360]	4[+]25538497-25609652	1.40027	0.964105	1.66074	2.15868	3.64124	0.287776	0.266482	0.310578	0.499376	0.37723	0.791913	0.627127	1.96501	1.00234	0.510096
ENSRNOG00000018271	Scamp4	secretory carrier membrane protein 4 [Source:RGD Symbol;Acc:68354]	7[-]11969720-11982141	30.6339	42.6443	51.6528	49.174	61.9946	8.38996	3.87053	8.07602	10.4224	4.48082	0.791876	0.627068	47.2199	12.4556	0.263778
ENSRNOG00000061883	Aqp9	aquaporin 9 [Source:RGD Symbol;Acc:68433]	8[-]77559624-77599781	0.0258413	0.047874	0.214934	0.295464	0.779931	0.0447585	0.0141347	0.18217	0.1464	0.218041	0.791869	0.627057	0.272809	0.307827	1.12836
ENSRNOG00000020979	Psmb4	proteasome subunit beta 4 [Source:RGD Symbol;Acc:61877]	2[-]196043618-196046311	143.596	134.358	239.706	232.144	313.849	60.9294	13.82	39.6409	70.3908	25.2818	0.791854	0.627033	212.73	79.683	0.374573
ENSRNOG00000001892	Tbx1	T-box 1 [Source:RGD Symbol;Acc:1307734]	11[+]86552022-86560969	0.587833	0.690628	0.728605	1.74339	1.54199	0.217464	0.306961	0.0274685	0.183856	0.541326	0.791817	0.626975	1.05849	0.563393	0.532262
ENSRNOG00000028545	Ahnak2	AHNAK nucleoprotein 2 [Source:RGD Symbol;Acc:1309696]	6[-]137336107-137353249	0.289295	0.265121	0.326347	0.631484	1.14494	0.161847	0.0894627	0.0725382	0.221722	0.0874052	0.79178	0.626916	0.531438	0.36514	0.687079
ENSRNOG00000020793	Ruvbl2	RuvB-like AAA ATPase 2 [Source:RGD Symbol;Acc:1306509]	1[-]101413766-101426852	17.8645	22.7476	26.8336	27.381	33.6502	7.38929	0.88864	2.08979	5.50802	1.39416	0.791691	0.626774	25.6954	6.52666	0.254001
ENSRNOG00000030334	Adck5	aarF domain containing kinase 5 [Source:RGD Symbol;Acc:1305504]	7[+]117643206-117661845	11.4419	12.8631	18.6916	18.1138	25.9271	4.21241	0.699835	1.45993	6.3775	2.06844	0.79169	0.626773	17.4075	6.11521	0.351297
ENSRNOG00000008140	Rpl15	ribosomal protein L15 [Source:RGD Symbol;Acc:621181]	15[+]8189253-8192152	141.7	142.159	189.695	196.947	245.135	43.0562	18.9601	12.9851	41.2208	20.3561	0.791645	0.626702	183.127	47.3677	0.25866
ENSRNOG00000014961	Pdpn	podoplanin [Source:RGD Symbol;Acc:61819]	5[-]161947137-161981441	15.2738	13.3657	26.5102	27.0386	36.9186	2.00625	2.26297	1.03618	5.44481	12.5899	0.7914	0.626313	23.8214	10.3897	0.43615
ENSRNOG00000020400	Mef2b	myocyte enhancer factor 2B [Source:RGD Symbol;Acc:1561733]	16[-]21001206-21017163	0.804832	0.804508	0.231685	0.154304	0.205966	0.0635853	0.423302	0.123829	0.133911	0.0755454	-0.791378	0.62628	0.440259	0.356739	0.810293
ENSRNOG00000012749	C1qb	complement C1q B chain [Source:RGD Symbol;Acc:2229]	5[-]155246447-155252003	51.092	57.2624	57.9904	133.328	187.854	26.6174	17.1267	10.3393	47.785	45.3156	0.791366	0.62626	97.5054	62.8121	0.644191
ENSRNOG00000026857	Kif7	kinesin family member 7 [Source:RGD Symbol;Acc:1310310]	1[-]141434625-141451075	1.48244	1.45509	1.9346	2.30348	4.21869	0.580608	0.242461	0.353459	0.261791	0.277312	0.79129	0.626141	2.27886	1.09926	0.482373
ENSRNOG00000022426	LOC102546864	uncharacterized LOC102546864 [Source:RGD Symbol;Acc:7673409]	12[-]17321616-17322608	0.626451	0.960856	1.12046	1.31011	2.37715	0.244016	0.241607	0.244921	0.117659	0.573469	0.791252	0.62608	1.279	0.671802	0.525254
ENSRNOG00000055390	SNORD10	Small nucleolar RNA SNORD10 [Source:RFAM;Acc:RF01290]	10[-]56273201-56273342	1.24128	1.28856	2.4407	3.18372	5.57407	0.846409	0.727965	0.775819	1.79439	0.820391	0.79117	0.625951	2.74566	1.88026	0.684812
ENSRNOG00000000248	Srsf2	serine and arginine rich splicing factor 2 [Source:RGD Symbol;Acc:1359422]	10[-]105792779-105795958	139.601	134.492	161.145	175.438	221.401	28.6941	14.0487	8.9209	18.5304	24.1084	0.791155	0.625927	166.415	36.5103	0.219393
ENSRNOG00000009499	Hinfp	histone H4 transcription factor [Source:RGD Symbol;Acc:1311492]	8[-]48628340-48634797	5.69784	6.46404	7.8309	8.20446	11.5816	2.06009	0.337921	1.09907	1.79229	0.538115	0.791152	0.625922	7.95576	2.38714	0.300051
ENSRNOG00000021161	Fermt3	fermitin family member 3 [Source:RGD Symbol;Acc:1310168]	1[-]222254184-222272285	10.1034	13.9273	10.8911	19.4666	26.8456	3.65412	4.05796	1.36403	2.80079	1.40588	0.791147	0.625914	16.2468	6.8999	0.424693
ENSRNOG00000016071	P3h3	prolyl 3-hydroxylase 3 [Source:RGD Symbol;Acc:1305699]	4[-]157359332-157372861	14.3534	15.8682	16.724	25.23	36.5045	6.75382	2.80496	4.22488	6.31872	2.51618	0.791144	0.625909	21.736	9.51799	0.43789
ENSRNOG00000007759	Foxd2	forkhead box D2 [Source:RGD Symbol;Acc:1304642]	5[-]133708228-133709712	1.28454	1.62509	1.9081	2.09232	2.35348	0.383968	0.345064	0.21683	0.466187	0.211814	0.79114	0.625903	1.85271	0.478768	0.258416
ENSRNOG00000019079	Polr1c	RNA polymerase I subunit C [Source:RGD Symbol;Acc:1309689]	9[+]17120759-17124871	24.0766	26.7735	41.0006	37.06	48.9331	8.09349	3.68956	1.47605	10.0169	4.13038	0.790977	0.625644	35.5688	10.8781	0.305834
ENSRNOG00000012828	Emg1	EMG1 N1-specific pseudouridine methyltransferase [Source:RGD Symbol;Acc:1307665]	4[-]157222385-157230647	14.1757	16.4703	22.4619	21.353	26.2534	5.36554	1.43043	1.99516	4.17411	1.9332	0.790886	0.625501	20.1429	5.29002	0.262625
ENSRNOG00000038740	Gimap7	GTPase, IMAP family member 7 [Source:RGD Symbol;Acc:1565750]	4[+]78354335-78358503	5.42481	7.50408	6.76038	13.8441	15.2367	1.29944	2.7244	0.528969	4.38876	3.45145	0.790733	0.625259	9.75402	4.77938	0.48999
ENSRNOG00000013717	Bmp6	bone morphogenetic protein 6 [Source:RGD Symbol;Acc:2214]	17[-]26955142-27112820	6.61051	8.53285	7.37648	11.7352	17.1243	1.72352	2.13173	0.878425	2.46048	1.35443	0.790732	0.625258	10.2759	4.26011	0.414575
ENSRNOG00000030291	Rn50_10_0698.6	-	10[+]70100661-70101169	47.1244	41.8836	85.7689	84.4936	111.747	10.684	7.09482	24.8493	30.2145	11.6327	0.790718	0.625234	74.2035	31.5566	0.425271
ENSRNOG00000020674	Rpl27	ribosomal protein L27 [Source:RGD Symbol;Acc:621192]	10[+]89352835-89356547	502.153	521.619	778.548	745.215	861.741	119.106	119.646	53.1066	144.891	78.4653	0.790654	0.625133	681.855	174.85	0.256433
ENSRNOG00000005129	Dtx3	deltex E3 ubiquitin ligase 3 [Source:RGD Symbol;Acc:1566181]	7[-]70476729-70481796	27.6665	30.1598	36.9831	36.8409	43.8038	6.88049	3.20161	3.65495	4.88936	3.38829	0.790515	0.624914	35.0908	7.06429	0.201314
ENSRNOG00000022742	Zfp954	zinc finger protein 954 [Source:RGD Symbol;Acc:1561308]	1[+]69853553-69859391	4.55757	4.92612	6.54978	6.38489	8.69501	1.52675	0.193704	0.867444	0.723134	1.19952	0.790467	0.624837	6.22267	1.73748	0.279218
ENSRNOG00000039876	LOC681410	hypothetical protein LOC681410 [Source:RGD Symbol;Acc:1595414]	17[+]6909728-6910630	77.4704	85.2049	104.18	114.277	162.508	28.2817	6.54011	7.29927	33.0905	3.74536	0.790445	0.624803	108.728	35.2867	0.324542
ENSRNOG00000009311	Fstl3	follistatin like 3 [Source:RGD Symbol;Acc:621811]	7[-]12804919-12810570	3.54539	3.98883	3.21949	7.29987	8.86925	1.58764	0.926228	0.153151	1.25395	0.995649	0.790419	0.624762	5.38457	2.52728	0.469356
ENSRNOG00000037839	P2ry10	purinergic receptor P2Y10 [Source:RGD Symbol;Acc:1561912]	X[+]78196300-78210403	0.587902	0.601388	0.448001	1.65223	2.67101	0.164625	0.13658	0.103142	0.55459	0.380875	0.790367	0.62468	1.19211	0.926506	0.777201
ENSRNOG00000021886	B4galt7	beta-1,4-galactosyltransferase 7 [Source:RGD Symbol;Acc:1309214]	17[-]9550028-9558634	11.6466	13.0248	17.1886	17.3202	22.5576	4.49194	1.20182	2.10346	3.85701	2.00734	0.790193	0.624405	16.3476	4.70546	0.287838
ENSRNOG00000017210	Slc22a23	solute carrier family 22, member 23 [Source:RGD Symbol;Acc:620302]	17[+]31236015-31403685	32.7254	27.3902	29.633	19.0012	17.9728	4.477	2.12564	3.34278	6.55711	2.72665	-0.790189	0.624398	25.3445	7.00629	0.276442
ENSRNOG00000020946	Ccdc12	coiled-coil domain containing 12 [Source:RGD Symbol;Acc:1306081]	8[+]118926478-118977051	38.6245	40.9906	68.0982	59.4383	68.3931	10.1796	5.32848	1.55644	6.70901	7.70204	0.789974	0.62406	55.109	14.5958	0.264854
ENSRNOG00000043019	Btnl10	butyrophilin like 10 [Source:RGD Symbol;Acc:1559732]	10[+]45258887-45263765	0.014063	0.0246413	0.029644	0.141838	0.134674	0.0243578	0.0241904	0.0272914	0.0519466	0.0555887	0.789969	0.624051	0.068972	0.0675504	0.979389
ENSRNOG00000052004	Txnl4a	thioredoxin-like 4A [Source:RGD Symbol;Acc:6492735]	18[+]76725247-76740688	24.5269	23.4832	41.7055	39.1239	47.3372	8.67578	3.96128	5.32714	8.22231	5.79194	0.789906	0.623951	35.2353	11.3693	0.322667
ENSRNOG00000020117	LOC108348098	breast cancer metastasis-suppressor 1 homolog [Source:RGD Symbol;Acc:11501278]	1[+]220325352-220334615	41.2748	48.3121	57.7244	62.1392	68.289	11.111	3.24784	5.12497	12.6894	9.07094	0.789879	0.623909	55.5479	12.5554	0.226028
ENSRNOG00000024931	Ccdc88b	coiled-coil domain containing 88B [Source:RGD Symbol;Acc:1311475]	1[-]222102437-222118459	2.89002	4.18649	3.32379	5.56926	7.96995	0.936956	0.75952	0.772817	1.01228	0.792253	0.789801	0.623785	4.7879	2.03432	0.424887
ENSRNOG00000043262	AC142180.1	-	5[+]63917743-63918553	0.532178	0.620541	0.757308	0.944537	1.21389	0.316746	0.129392	0.090727	0.196976	0.20821	0.789799	0.623782	0.813691	0.305422	0.375354
ENSRNOG00000008584	Rnaseh1	ribonuclease H1 [Source:RGD Symbol;Acc:1309012]	6[+]47916188-47925571	8.06888	7.75793	11.0529	11.4959	15.5033	2.89159	0.414908	1.14494	2.14051	2.23033	0.789793	0.623774	10.7758	3.34812	0.310708
ENSRNOG00000012192	Znf740	zinc finger protein 740 [Source:RGD Symbol;Acc:1589052]	7[+]143810892-143820365	22.7401	21.835	31.9733	31.2011	42.691	7.47254	1.56934	3.05901	5.82603	4.18264	0.789784	0.623759	30.0881	8.84545	0.293985
ENSRNOG00000014362	Nudt14	nudix hydrolase 14 [Source:RGD Symbol;Acc:1310583]	6[-]137738124-137745127	25.5081	25.0518	38.2429	37.494	49.4517	11.2744	2.26626	1.35083	8.70596	2.55366	0.789733	0.623678	35.1497	10.9427	0.311317
ENSRNOG00000022712	Bend7	BEN domain containing 7 [Source:RGD Symbol;Acc:1305898]	17[-]77448430-77527894	14.0142	9.96239	8.06401	7.70174	8.12725	1.00807	1.25692	0.780693	1.90216	1.252	-0.789616	0.623493	9.57391	2.67282	0.279178
ENSRNOG00000021338	Tmem132a	transmembrane protein 132A [Source:RGD Symbol;Acc:727936]	1[-]226912612-226924244	16.1022	21.2571	26.4355	27.2974	40.6776	7.50703	0.420605	6.55245	6.56197	4.65523	0.789612	0.623487	26.354	9.7827	0.371204
ENSRNOG00000032798	Slco3a1	solute carrier organic anion transporter family, member 3a1 [Source:RGD Symbol;Acc:620227]	1[-]135790810-136073540	14.2537	21.9141	18.4149	26.1955	33.3078	2.66307	1.57061	3.2564	7.41633	0.871856	0.789509	0.623325	22.8172	7.54432	0.330642
ENSRNOG00000018128	Unc50	unc-50 inner nuclear membrane RNA binding protein [Source:RGD Symbol;Acc:621749]	9[+]44025020-44032888	27.9569	27.6394	35.4156	38.9308	47.5417	7.55752	3.92817	1.23471	10.0487	0.752155	0.789507	0.623321	35.4969	9.1715	0.258375
ENSRNOG00000009049	Usp11	ubiquitin specific peptidase 11 [Source:RGD Symbol;Acc:1303052]	X[-]1687811-1704033	9.03396	11.0389	11.1061	14.0405	17.9258	2.30816	0.777176	1.19592	3.81849	1.64553	0.789489	0.623293	12.629	3.71062	0.293816
ENSRNOG00000021021	Ffar2	free fatty acid receptor 2 [Source:RGD Symbol;Acc:1359614]	1[-]89268938-89269930	0.107265	0.274408	0.350367	0.570079	0.678763	0.102815	0.187388	0.138765	0.333811	0.0335766	0.789487	0.623289	0.396176	0.265448	0.670024
ENSRNOG00000000691	Foxn4	forkhead box N4 [Source:RGD Symbol;Acc:1306389]	12[+]48101673-48121270	0.908075	0.706728	0.787243	0.252882	0.383432	0.158742	0.164286	0.228278	0.0298942	0.0801716	-0.789424	0.62319	0.607672	0.286434	0.471362
ENSRNOG00000023850	Tbrg1	transforming growth factor beta regulator 1 [Source:RGD Symbol;Acc:1305123]	8[-]40114792-40122450	38.9163	38.0346	50.4652	57.7404	70.459	11.585	7.35995	8.87213	13.176	7.08961	0.789404	0.623159	51.1231	15.1119	0.295598
ENSRNOG00000009471	Epsti1	epithelial stromal interaction 1 [Source:RGD Symbol;Acc:1563207]	15[+]60084918-60190363	4.48533	5.34347	3.70484	9.62698	12.4147	0.724796	0.8875	0.676055	2.38298	0.294097	0.789377	0.623116	7.11506	3.61849	0.508568
ENSRNOG00000050841	Ache	acetylcholinesterase [Source:RGD Symbol;Acc:69313]	12[-]22472358-22478753	1.1939	1.09073	1.40664	1.91383	2.76381	0.273735	0.293696	0.296079	0.627787	0.183072	0.789333	0.623047	1.67378	0.707871	0.422917
ENSRNOG00000022372	Kdm1a	lysine demethylase 1A [Source:RGD Symbol;Acc:1562975]	5[-]154909003-154965171	14.9354	14.2754	17.8626	21.4839	26.9497	3.45096	2.64617	1.70227	5.54085	2.6751	0.789272	0.622951	19.1014	5.65489	0.296046
ENSRNOG00000019477	Zmynd15	zinc finger, MYND-type containing 15 [Source:RGD Symbol;Acc:1309845]	10[+]57064482-57071096	9.78869	11.0123	14.9463	14.1795	22.62	2.2429	0.316489	2.2361	3.03491	3.06107	0.789188	0.622817	14.5094	5.06538	0.349111
ENSRNOG00000002450	Rrp15	ribosomal RNA processing 15 homolog [Source:RGD Symbol;Acc:1306106]	13[-]105155441-105179095	11.8164	11.1724	13.6055	17.1089	19.7818	3.0679	2.6603	1.90889	2.60935	2.32393	0.789179	0.622804	14.697	4.01284	0.273038
ENSRNOG00000022725	Iba57	IBA57 homolog, iron-sulfur cluster assembly [Source:RGD Symbol;Acc:1306000]	10[-]45504504-45514878	7.96701	8.04756	13.9687	12.3673	17.7532	3.10138	0.526042	1.54867	3.23443	2.03795	0.789169	0.622788	12.0207	4.31608	0.359053
ENSRNOG00000029911	Cilp	cartilage intermediate layer protein [Source:RGD Symbol;Acc:1305124]	8[+]70760922-70775891	4.03902	4.36597	3.98319	2.13546	2.00056	0.683805	0.724936	0.686707	0.644613	0.35511	-0.789119	0.622709	3.30484	1.18303	0.35797
ENSRNOG00000018785	Slc16a13	solute carrier family 16, member 13 [Source:RGD Symbol;Acc:1359138]	10[-]56827594-56831243	59.7665	59.2256	57.7452	30.9336	37.0212	11.5341	4.28063	5.52819	5.45495	6.27985	-0.789094	0.622669	48.9384	14.149	0.289118
ENSRNOG00000019007	Rpl14	ribosomal protein L14 [Source:RGD Symbol;Acc:621180]	8[+]129240528-129243402	453.532	473.335	758.509	661.724	840.749	143.94	41.8695	47.0752	92.1699	93.421	0.789053	0.622605	637.57	176.438	0.276735
ENSRNOG00000003104	Trpv2	transient receptor potential cation channel, subfamily V, member 2 [Source:RGD Symbol;Acc:3965]	10[+]48903540-48925030	1.94869	3.91592	2.82597	5.24615	6.56948	0.871327	1.44757	0.480419	1.07314	0.708336	0.789045	0.622593	4.10124	1.90055	0.463408
ENSRNOG00000048053	Rn50_10_0701.2	-	10[+]70398995-70400317	3.79505	4.72293	3.88868	8.03883	11.3814	1.3292	1.97529	1.03289	1.99598	0.464315	0.78903	0.622569	6.36538	3.29575	0.517762
ENSRNOG00000000925	Psph	phosphoserine phosphatase [Source:RGD Symbol;Acc:1308764]	12[+]30514112-30526557	84.0926	56.3392	46.5031	35.4881	45.3864	15.5742	2.76344	3.53767	9.46943	10.0623	-0.788972	0.622477	53.5619	19.0052	0.354826
ENSRNOG00000018179	Glt8d1	glycosyltransferase 8 domain containing 1 [Source:RGD Symbol;Acc:1359293]	16[+]7082450-7097401	12.1713	10.324	13.7028	15.9696	20.3135	1.66298	2.20267	1.78457	3.06292	0.759685	0.788952	0.622445	14.4962	3.96306	0.273385
ENSRNOG00000007839	Slc16a7	solute carrier family 16 member 7 [Source:RGD Symbol;Acc:3691]	7[-]68446193-68549763	33.2936	29.8988	15.4054	13.2416	18.3778	6.35462	3.93397	5.02505	1.46537	4.66088	-0.788925	0.622402	22.0434	9.17953	0.416429
ENSRNOG00000001750	Chrd	chordin [Source:RGD Symbol;Acc:620181]	11[-]83858503-83867203	18.1926	17.0992	25.6764	23.8838	33.2822	5.30474	2.65911	3.9925	0.834104	0.841336	0.788898	0.62236	23.6268	6.62252	0.280297
ENSRNOG00000058689	SNORA17	Small nucleolar RNA SNORA17 [Source:RFAM;Acc:RF00560]	3[-]4092815-4092909	3.05467	1.97014	7.28138	7.47208	9.10903	0.182598	0.610777	1.87678	1.46768	3.65542	0.788883	0.622337	5.77746	3.30925	0.572787
ENSRNOG00000054524	Tnip3	TNFAIP3 interacting protein 3 [Source:RGD Symbol;Acc:1588732]	4[+]96449351-96492871	0.855726	0.580797	0.994505	2.00517	3.5581	0.353471	0.0780786	0.369151	0.953707	0.462766	0.788814	0.622228	1.59886	1.21464	0.759693
ENSRNOG00000060735	AABR07053136.1	-	3[+]93648343-93648657	5.71791	4.71379	10.6675	10.7624	15.4686	2.54627	1.58972	2.28257	4.48859	2.04893	0.788807	0.622216	9.46604	4.66364	0.492671
ENSRNOG00000046968	Nol8	nucleolar protein 8 [Source:RGD Symbol;Acc:1309551]	17[-]14565794-14589154	2.01464	1.46933	2.14462	2.99936	3.74001	0.339743	0.317422	0.263679	0.807401	0.238324	0.788805	0.622214	2.47359	0.91072	0.368177
ENSRNOG00000024986	Mmrn1	multimerin 1 [Source:RGD Symbol;Acc:1587248]	4[+]90990088-91038748	1.27667	1.34251	1.28768	3.27937	4.91565	0.179312	0.714808	0.419644	1.33906	0.69688	0.788784	0.62218	2.42038	1.6507	0.681999
ENSRNOG00000033611	Wdr83os	WD repeat domain 83 opposite strand [Source:RGD Symbol;Acc:1564058]	19[+]26194465-26195837	66.5889	75.5621	112.279	102.21	124.348	22.0203	7.7657	8.93098	23.0925	7.22067	0.788774	0.622164	96.1976	26.1723	0.272068
ENSRNOG00000017241	Dpcd	deleted in primary ciliary dyskinesia [Source:RGD Symbol;Acc:1307648]	1[+]265298868-265317860	31.2793	31.0499	45.167	44.6343	54.6086	10.47	5.13505	2.66149	8.35582	5.33471	0.788761	0.622144	41.3478	11.0476	0.267186
ENSRNOG00000024382	Fcgr3a	Fc fragment of IgG receptor IIIa [Source:RGD Symbol;Acc:1303067]	13[+]89385859-89396051	9.74769	10.3605	12.5855	26.1612	49.9523	2.53339	0.52824	4.01183	6.8094	13.638	0.788667	0.621995	21.7614	16.9623	0.779467
ENSRNOG00000009965	Pih1d2	PIH1 domain containing 2 [Source:RGD Symbol;Acc:1310503]	8[+]55050284-55058474	3.78173	2.68564	4.70826	5.55786	7.85974	1.16487	0.628205	0.410793	1.3192	1.03959	0.788663	0.621989	4.91865	1.99335	0.405263
ENSRNOG00000007184	RGD1305298	hypothetical LOC299330 [Source:RGD Symbol;Acc:1305298]	6[-]135021780-135089409	1.73771	1.59201	3.30082	3.38976	3.73215	0.763033	0.634867	0.946199	0.559625	0.388531	0.788651	0.621971	2.75049	1.09604	0.398491
ENSRNOG00000004918	Kcna4	potassium voltage-gated channel subfamily A member 4 [Source:RGD Symbol;Acc:2952]	3[+]98297554-98300680	0.183178	0.080144	0.023968	0.032085	0.016426	0.0375484	0.0658456	0.0212727	0.0223043	0.0142267	-0.78853	0.62178	0.0671601	0.0715597	1.06551
ENSRNOG00000021555	Mis18a	MIS18 kinetochore protein A [Source:RGD Symbol;Acc:1310778]	11[-]30879887-30893310	3.17862	2.09755	1.10229	0.33527	0.558676	0.962601	0.737796	1.61983	0.205394	0.230021	-0.788469	0.621683	1.45448	1.33833	0.920143
ENSRNOG00000030212	Cerkl	ceramide kinase-like [Source:RGD Symbol;Acc:1561057]	3[-]66268947-66394764	0.118893	0.0733753	0.158202	0.539629	0.977107	0.0932601	0.0978083	0.173262	0.321296	0.159978	0.788425	0.621615	0.373441	0.390402	1.04542
ENSRNOG00000054591	AABR07030642.1	-	10[+]97347638-97349831	0.415349	0.32261	0.351728	0.175375	0.0289383	0.0447274	0.0852276	0.0803354	0.165195	0.0501227	-0.788361	0.621512	0.2588	0.1652	0.638329
ENSRNOG00000038600	Dnaaf3	dynein, axonemal, assembly factor 3 [Source:RGD Symbol;Acc:2323487]	1[+]72874404-72883002	0.222227	0.16373	0.195811	0.594263	0.978198	0.121593	0.143677	0.105621	0.227617	0.0185547	0.788338	0.621476	0.430846	0.347102	0.805629
ENSRNOG00000026912	Scgb3a2	secretoglobin, family 3A, member 2 [Source:RGD Symbol;Acc:1564790]	18[+]38292701-38295831	0	0	0.0846973	0.212835	0.345567	0	0	0.0864292	0.20108	0.091129	0.788268	0.621367	0.12862	0.164737	1.2808
ENSRNOG00000017991	Cdk20	cyclin-dependent kinase 20 [Source:RGD Symbol;Acc:1305219]	17[+]1936163-1942865	15.4074	15.1233	17.9603	21.4886	29.7805	2.2142	0.281221	2.88218	5.74751	2.50025	0.788216	0.621284	19.952	6.24407	0.312955
ENSRNOG00000025489	Pkd2l2	polycystin 2 like 2, transient receptor potential cation channel [Source:RGD Symbol;Acc:1310272]	18[+]27190974-27225488	2.12156	1.55447	1.01102	0.740634	0.829186	0.575826	0.620982	0.189259	0.0969422	0.416348	-0.788211	0.621277	1.25137	0.649691	0.519183
ENSRNOG00000002080	Urb1	URB1 ribosome biogenesis 1 homolog (S. cerevisiae) [Source:RGD Symbol;Acc:1304621]	11[-]30916730-30977483	3.00866	3.02631	3.7398	4.20187	6.10408	0.96697	0.325844	0.493719	0.536473	0.795549	0.788189	0.621242	4.01614	1.30403	0.324696
ENSRNOG00000022347	Fam173b	family with sequence similarity 173, member B [Source:RGD Symbol;Acc:1560629]	2[+]84678948-84693988	11.8425	11.4044	16.1212	15.1309	19.4584	1.74542	1.04868	0.731601	3.2473	1.12881	0.788149	0.621178	14.7915	3.42781	0.231742
ENSRNOG00000046022	LOC100911453	methylosome protein 50-like [Source:RGD Symbol;Acc:6492663]	2[+]208420206-208586356	7.01235	5.8951	9.67975	9.80628	13.1249	2.09234	0.824806	1.0402	1.54442	2.04579	0.78811	0.621117	9.10368	2.93275	0.322151
ENSRNOG00000011414	Psmc3	proteasome 26S subunit, ATPase 3 [Source:RGD Symbol;Acc:61905]	3[+]79876938-79882319	106.774	124.878	152.777	144.232	172.259	21.9936	14.6394	9.29151	24.0647	4.67916	0.788065	0.621046	140.184	27.2993	0.194739
ENSRNOG00000009149	Jam3	junctional adhesion molecule 3 [Source:RGD Symbol;Acc:1303248]	8[-]28147111-28208466	11.5444	10.2533	12.0586	17.0326	21.9622	3.66161	1.28656	1.71972	3.68444	0.131034	0.787985	0.620921	14.5702	4.9831	0.342006
ENSRNOG00000054468	Fam219b	family with sequence similarity 219, member B [Source:RGD Symbol;Acc:1310727]	8[+]62317265-62322883	16.6748	17.3854	24.6253	24.7163	38.4449	5.94453	0.253511	3.33243	7.2015	3.31666	0.787947	0.620861	24.3693	9.0143	0.369904
ENSRNOG00000024264	Amz1	archaelysin family metallopeptidase 1 [Source:RGD Symbol;Acc:1311314]	12[-]15976079-16002788	2.66421	2.71501	2.99803	4.71074	8.39598	0.987712	0.50318	0.644703	1.18476	0.362503	0.787872	0.620742	4.29679	2.35805	0.548792
ENSRNOG00000033740	Lurap1l	leucine rich adaptor protein 1-like [Source:RGD Symbol;Acc:1308059]	5[+]98469047-98515125	9.43136	10.3464	12.8293	19.1678	28.7137	3.43786	1.0648	4.81397	6.20315	6.65962	0.787817	0.620656	16.0977	8.48648	0.527185
ENSRNOG00000028014	Cryzl1	crystallin zeta like 1 [Source:RGD Symbol;Acc:1310219]	11[-]31847745-31892531	9.01633	7.89212	11.323	11.7927	14.1256	2.20352	1.52679	0.644297	1.58225	1.07852	0.787706	0.620481	10.83	2.59659	0.239759
ENSRNOG00000042496	Cyp4f5	cytochrome P450, family 4, subfamily f, polypeptide 5 [Source:RGD Symbol;Acc:708364]	7[+]14529482-14574361	1.33033	1.47432	2.07142	2.10694	3.50363	0.53118	0.384232	0.413383	0.500653	0.342019	0.787604	0.620321	2.09733	0.878361	0.4188
ENSRNOG00000030726	Asgr2	asialoglycoprotein receptor 2 [Source:RGD Symbol;Acc:2161]	10[+]56710464-56723611	8.95511	11.6507	8.36808	5.14115	3.342	1.23396	2.13945	1.67708	1.70607	0.316725	-0.787519	0.620185	7.49141	3.30263	0.440855
ENSRNOG00000012454	Trmt10b	tRNA methyltransferase 10B [Source:RGD Symbol;Acc:1310735]	5[+]60850852-60865207	7.61264	6.35983	9.91875	11.0091	14.401	1.79261	2.26584	1.40359	2.10031	1.90511	0.787396	0.619992	9.86025	3.32152	0.33686
ENSRNOG00000012151	Itpripl1	inositol 1,4,5-trisphosphate receptor interacting protein-like 1 [Source:RGD Symbol;Acc:1564158]	3[-]119616945-119619865	2.0811	2.21543	2.51208	3.07022	4.28429	0.139624	0.465316	0.648565	0.682868	0.433206	0.787367	0.619947	2.83262	0.935717	0.330336
ENSRNOG00000055760	AABR07010649.1	-	2[+]145936827-145937813	43.6349	51.0793	60.076	61.7344	69.2084	11.2801	1.44275	4.34098	12.0085	4.88998	0.787252	0.619766	57.1466	11.3894	0.199301
ENSRNOG00000036880	Arl5c	ADP-ribosylation factor like GTPase 5C [Source:RGD Symbol;Acc:1563128]	10[-]85941176-85948080	0.745077	1.67248	1.38964	2.34309	3.77148	0.246922	1.04718	0.215674	0.413162	0.762406	0.78725	0.619762	1.98435	1.19043	0.599911
ENSRNOG00000057522	Fam134b	family with sequence similarity 134, member B [Source:RGD Symbol;Acc:1565003]	2[+]78391921-78399987	24.4873	16.4071	12.4835	10.4607	12.268	5.32924	2.08208	2.72796	2.9901	0.921133	-0.787117	0.619553	15.2213	5.84544	0.38403
ENSRNOG00000006615	Mtap	methylthioadenosine phosphorylase [Source:RGD Symbol;Acc:1310114]	5[+]107711077-107777530	4.55245	4.07556	5.97927	6.48681	9.53881	1.35397	0.922048	0.888249	1.47784	0.970906	0.786964	0.619313	6.12658	2.21418	0.361405
ENSRNOG00000031443	Havcr2	hepatitis A virus cellular receptor 2 [Source:RGD Symbol;Acc:1305233]	10[+]31561895-31588943	0.269942	0.445008	0.300576	0.881885	1.51233	0.163482	0.115651	0.12794	0.121625	0.386277	0.786945	0.619282	0.681948	0.517098	0.758267
ENSRNOG00000023410	Apol9a	apolipoprotein L 9a [Source:RGD Symbol;Acc:1562332]	7[-]118927008-118933812	7.00776	12.0552	19.1927	23.3056	32.784	4.63929	4.83555	12.5206	9.7259	4.78337	0.786861	0.61915	18.869	11.4639	0.60755
ENSRNOG00000007752	Zmynd19	zinc finger, MYND-type containing 19 [Source:RGD Symbol;Acc:735079]	3[+]2158995-2168370	11.9402	11.4	14.4669	15.547	20.257	1.95528	2.70194	1.66482	2.62943	1.22896	0.786849	0.619131	14.7222	3.73313	0.253571
ENSRNOG00000020358	Ptov1	prostate tumor overexpressed 1 [Source:RGD Symbol;Acc:1306977]	1[-]100859349-100865894	62.1458	78.2507	102.612	98.935	121.549	24.7984	2.87315	8.37776	24.9767	8.4318	0.786798	0.619052	92.6985	25.5117	0.275212
ENSRNOG00000021130	Abcc8	ATP binding cassette subfamily C member 8 [Source:RGD Symbol;Acc:3786]	1[-]102110708-102191287	1.07714	1.23279	1.11742	0.357216	0.203599	0.148913	0.444719	0.105224	0.241861	0.058405	-0.786765	0.618999	0.797632	0.488118	0.611959
ENSRNOG00000014903	Zfyve27	zinc finger FYVE-type containing 27 [Source:RGD Symbol;Acc:735177]	1[+]261415191-261438539	6.55665	6.8393	9.08871	10.5146	16.098	2.8443	1.02536	2.10344	2.50931	2.24685	0.786668	0.618847	9.81946	4.05072	0.41252
ENSRNOG00000042421	RGD1559909	RGD1559909 [Source:RGD Symbol;Acc:1559909]	5[-]142844079-142845116	24.6383	23.7413	40.0438	38.3304	52.7723	12.413	1.2833	6.95386	8.9604	2.50369	0.786652	0.618822	35.9052	12.8966	0.359185
ENSRNOG00000046883	Mydgf	myeloid-derived growth factor [Source:RGD Symbol;Acc:1589603]	9[+]10885560-10892405	76.2761	85.575	144.586	127.612	189.13	35.6978	5.75327	20.7115	43.3483	9.98668	0.786575	0.6187	124.636	48.3459	0.387898
ENSRNOG00000053172	Ssr4	signal sequence receptor subunit 4 [Source:RGD Symbol;Acc:62034]	X[-]156995779-156999650	68.5005	74.2362	97.5617	97.3751	112.719	19.2519	8.50427	4.55897	20.9555	8.02339	0.786498	0.618579	90.0786	20.6152	0.228858
ENSRNOG00000020202	Asrgl1	asparaginase like 1 [Source:RGD Symbol;Acc:708526]	1[-]225309246-225329770	82.621	91.4206	55.8546	48.078	41.0497	24.5613	8.8961	12.521	11.66	12.1979	-0.786463	0.618524	63.8048	24.0281	0.376587
ENSRNOG00000018294	Hspa5	heat shock protein family A member 5 [Source:RGD Symbol;Acc:2843]	3[+]13838304-13842762	193.044	243.659	286.618	307.304	384.99	52.7327	29.1668	53.1015	80.2368	46.8126	0.786456	0.618514	283.123	81.1073	0.286474
ENSRNOG00000020465	Ripk3	receptor-interacting serine-threonine kinase 3 [Source:RGD Symbol;Acc:628899]	15[-]34470796-34479741	4.60344	6.41752	10.1453	11.5009	19.1925	2.05938	1.15823	6.80741	2.66595	3.54423	0.786384	0.6184	10.3719	6.13718	0.59171
ENSRNOG00000004459	Sdr9c7	short chain dehydrogenase/reductase family 9C, member 7 [Source:RGD Symbol;Acc:628716]	7[+]71157664-71170511	3.29257	3.24134	1.30661	1.01484	1.13045	1.12894	1.18977	0.6291	0.193869	0.0322513	-0.786369	0.618376	1.99716	1.2679	0.634854
ENSRNOG00000009845	Acadm	acyl-CoA dehydrogenase, C-4 to C-12 straight chain [Source:RGD Symbol;Acc:2012]	2[-]260124418-260148589	383.862	316.956	313.814	239.471	249.557	79.781	29.8121	20.6538	37.883	20.0284	-0.786246	0.618182	300.732	65.5654	0.218019
ENSRNOG00000010877	Alg9	ALG9, alpha-1,2-mannosyltransferase [Source:RGD Symbol;Acc:1311272]	8[+]55202725-55265478	8.33217	8.7115	11.3516	12.0857	15.7872	3.01736	1.05973	1.97493	2.25847	1.70273	0.786218	0.618139	11.2536	3.30598	0.29377
ENSRNOG00000020869	mrpl9	mitochondrial ribosomal protein L9 [Source:RGD Symbol;Acc:1359171]	2[+]195684210-195689052	28.2406	28.4027	35.5086	36.4431	43.6731	6.02214	2.47961	2.70273	6.70331	3.03855	0.786175	0.618071	34.4536	7.08936	0.205765
ENSRNOG00000017403	Apobr	apolipoprotein B receptor [Source:RGD Symbol;Acc:1565169]	1[+]197999037-198003839	2.23536	3.20182	2.60352	4.36724	6.09978	0.606076	0.162708	0.78357	1.11061	0.752129	0.786172	0.618066	3.70155	1.58144	0.427237
ENSRNOG00000037835	Catip	ciliogenesis associated TTC17 interacting protein [Source:RGD Symbol;Acc:1596071]	9[+]81644355-81651989	1.30435	1.11843	1.1981	2.60266	3.72747	0.223789	0.282191	0.669428	0.576565	0.557993	0.786081	0.617923	1.9902	1.14006	0.572836
ENSRNOG00000004672	Sec14l2	SEC14-like lipid binding 2 [Source:RGD Symbol;Acc:621779]	14[-]84335597-84355528	2.48983	2.45647	3.33868	3.80296	4.80731	1.10967	0.247492	0.792194	0.787903	0.113083	0.786066	0.617899	3.37905	1.09208	0.323191
ENSRNOG00000013889	Tmed3	transmembrane p24 trafficking protein 3 [Source:RGD Symbol;Acc:1303327]	8[-]97075160-97083120	15.4235	18.1272	20.2252	28.2488	41.1035	7.38382	4.18624	3.51503	8.99797	5.85674	0.786035	0.617851	24.6257	10.9938	0.446438
ENSRNOG00000021035	Rpl18	ribosomal protein L18 [Source:RGD Symbol;Acc:621182]	1[+]101701975-101703550	377.507	414.768	708.542	611.685	774.875	139.687	43.7188	91.7644	131.823	50.7206	0.78601	0.617811	577.475	183.404	0.317596
ENSRNOG00000051615	Hmgn2	high mobility group nucleosomal binding domain 2 [Source:RGD Symbol;Acc:620649]	5[-]152195361-152198813	84.5282	62.7177	100.872	117.876	142.833	13.6541	20.4484	8.96295	24.6833	11.0503	0.786001	0.617798	101.765	31.7791	0.312278
ENSRNOG00000003816	Tada1	transcriptional adaptor 1 [Source:RGD Symbol;Acc:1306774]	13[+]84588351-84603134	6.38238	7.19703	8.33181	10.0592	14.5619	2.38777	1.40293	1.75483	2.08641	1.91296	0.785919	0.617669	9.30645	3.42189	0.36769
ENSRNOG00000012436	Adh1	alcohol dehydrogenase 1 (class I) [Source:RGD Symbol;Acc:2044]	2[+]243550627-243687857	63.9602	43.5855	168.872	183.529	271.872	10.5671	8.74986	32.4308	113.185	83.0061	0.78588	0.617607	146.364	102.422	0.699776
ENSRNOG00000015616	Rgs14	regulator of G-protein signaling 14 [Source:RGD Symbol;Acc:620003]	17[-]9777842-9792007	1.13863	1.5228	1.27284	2.43707	3.25619	0.456478	0.448667	0.375625	0.572602	0.519886	0.785842	0.617548	1.92551	0.926478	0.481161
ENSRNOG00000020361	Ip6k2	inositol hexakisphosphate kinase 2 [Source:RGD Symbol;Acc:620529]	8[+]117574161-117599848	22.9829	23.7125	28.6318	32.5575	44.1995	6.86118	3.24333	3.01181	6.73356	5.55901	0.785793	0.617471	30.4168	9.17936	0.301785
ENSRNOG00000053190	AABR07012635.1	-	2[-]200806056-200820379	83.3409	88.9878	71.012	35.8985	25.3246	33.8742	15.8288	16.6227	11.6521	16.3862	-0.785766	0.617428	60.9127	31.6381	0.5194
ENSRNOG00000006419	Aven	apoptosis and caspase activation inhibitor [Source:RGD Symbol;Acc:1309928]	3[+]104042168-104117192	8.75309	9.23708	13.1457	12.0596	15.888	3.02682	0.412455	0.578177	1.9769	1.37399	0.785748	0.6174	11.8167	3.09662	0.262055
ENSRNOG00000060337	Exosc7	exosome component 7 [Source:RGD Symbol;Acc:1309758]	8[+]132204604-132229969	14.7254	16.8979	24.1602	21.418	29.6878	4.21296	3.50734	0.929434	4.75599	2.02782	0.785713	0.617345	21.3779	6.20291	0.290156
ENSRNOG00000001357	Mblac1	metallo-beta-lactamase domain containing 1 [Source:RGD Symbol;Acc:1306932]	12[+]19335841-19337102	4.45464	4.06305	5.63372	6.56537	7.79072	1.98631	0.574067	0.469572	0.351978	1.20523	0.785701	0.617326	5.7015	1.69471	0.297239
ENSRNOG00000007946	Bcl2l1	Bcl2-like 1 [Source:RGD Symbol;Acc:2200]	3[-]148259596-148313810	98.8449	129.77	136.123	145.712	155.342	19.6818	4.60446	8.90212	26.529	5.29511	0.785669	0.617276	133.158	23.877	0.179312
ENSRNOG00000018066	Bccip	BRCA2 and CDKN1A interacting protein [Source:RGD Symbol;Acc:1307362]	1[+]205777130-205790175	15.8273	13.9874	19.164	19.7527	25.1953	3.93743	1.07713	1.58325	2.23021	1.70637	0.785638	0.617228	18.7853	4.43946	0.236326
ENSRNOG00000019768	Ncoa4	nuclear receptor coactivator 4 [Source:RGD Symbol;Acc:1563014]	16[+]8302950-8323293	71.2157	58.6251	78.989	104.718	127.759	16.5552	8.58606	7.75788	29.8789	7.06031	0.785633	0.61722	88.2614	29.2262	0.331132
ENSRNOG00000008159	Msantd3	Myb/SANT DNA binding domain containing 3 [Source:RGD Symbol;Acc:1308165]	5[+]64282351-64306860	1.81782	1.68858	1.74923	3.16761	4.30236	0.544799	0.44971	0.373739	0.679809	0.544186	0.78554	0.617073	2.54512	1.16215	0.45662
ENSRNOG00000001967	Sult1b1	sulfotransferase family 1B member 1 [Source:RGD Symbol;Acc:708534]	14[+]22142364-22155231	43.1625	28.9211	72.5081	73.0673	82.5737	9.92382	7.95743	7.97163	11.6508	18.5871	0.785501	0.617011	60.0465	23.4088	0.389845
ENSRNOG00000031053	Mt-nd4l	mitochondrially encoded NADH 4L dehydrogenase [Source:RGD Symbol;Acc:620494]	MT[+]9870-10166	16688.6	14262.2	6939.99	8292.93	5928.79	5751.74	2079.68	423.492	2985.57	2161.39	-0.785499	0.617009	10422.5	5175.06	0.496527
ENSRNOG00000042596	Fam205a	family with sequence similarity 205, member A [Source:RGD Symbol;Acc:2320471]	5[-]58282379-58288125	0.0758703	0.144565	0.141643	0.222329	0.423845	0.0361618	0.119671	0.0350032	0.0360059	0.051962	0.785493	0.617	0.201651	0.13605	0.674684
ENSRNOG00000014398	Scara5	scavenger receptor class A, member 5 [Source:RGD Symbol;Acc:1306539]	15[+]49069145-49177166	1.29237	1.11806	3.31059	4.77327	10.1076	1.35742	0.730034	1.57033	1.99539	3.29794	0.785477	0.616975	4.12038	3.79115	0.920099
ENSRNOG00000054563	Selenoh	selenoprotein H [Source:RGD Symbol;Acc:1563348]	3[-]72070390-72071895	42.9139	33.863	75.6984	78.4158	126.626	23.4319	4.29997	16.2471	30.5925	22.3838	0.78533	0.616744	71.5035	38.3136	0.535829
ENSRNOG00000023317	Colgalt1	collagen beta(1-O)galactosyltransferase 1 [Source:RGD Symbol;Acc:1309002]	16[+]20039969-20052276	23.347	25.8223	28.7038	34.4673	45.8708	6.94156	1.14924	2.74725	10.3232	1.10013	0.785303	0.616701	31.6422	9.61738	0.303941
ENSRNOG00000057243	AABR07071228.1	-	8[-]105666467-105669340	0.85144	0.749374	0.857247	1.37841	1.91166	0.110691	0.16822	0.138134	0.271022	0.358331	0.7853	0.616696	1.14963	0.494679	0.430295
ENSRNOG00000018895	Mchr1	melanin-concentrating hormone receptor 1 [Source:RGD Symbol;Acc:619841]	7[+]122456799-122459960	0.317224	0.242382	0.521727	1.27425	1.11383	0.149605	0.115447	0.334512	0.558464	0.0743439	0.785297	0.616691	0.693883	0.506788	0.730365
ENSRNOG00000019161	Cpeb1	cytoplasmic polyadenylation element binding protein 1 [Source:RGD Symbol;Acc:1310421]	1[-]143171264-143278485	1.30927	0.955621	1.65905	2.08415	2.63792	0.329066	0.485202	0.343581	0.581793	0.138045	0.785232	0.61659	1.7292	0.698618	0.404011
ENSRNOG00000026212	Micall1	MICAL-like 1 [Source:RGD Symbol;Acc:1305415]	7[+]120345180-120375156	10.2598	11.0389	13.2411	13.4785	18.9524	2.89518	0.769819	1.28505	2.12047	1.28089	0.785129	0.616428	13.3941	3.50931	0.262003
ENSRNOG00000021724	Ptprcap	protein tyrosine phosphatase, receptor type, C-associated protein [Source:RGD Symbol;Acc:1559601]	1[+]219403970-219406128	6.77191	14.7166	10.2772	22.0867	28.5491	2.93922	6.8828	1.6814	3.04908	7.51418	0.785105	0.616389	16.4803	9.21174	0.558954
ENSRNOG00000009414	Creld1	cysteine-rich with EGF-like domains 1 [Source:RGD Symbol;Acc:1309412]	4[+]145440114-145449892	17.0262	19.2926	26.8543	24.9935	32.3093	5.3398	2.88047	2.29518	5.14741	3.61497	0.785076	0.616344	24.0952	6.60121	0.273964
ENSRNOG00000000465	Slc39a7	solute carrier family 39 member 7 [Source:RGD Symbol;Acc:1593280]	20[-]3819414-3822778	51.3922	55.0976	74.8773	70.2667	89.8764	14.8197	1.77485	6.65187	13.6101	6.99692	0.78502	0.616257	68.302	16.7353	0.245018
ENSRNOG00000046996	Pea15	phosphoprotein enriched in astrocytes 15 [Source:RGD Symbol;Acc:1306055]	13[-]90579846-90589466	51.2783	61.0185	59.391	90.9816	111.645	14.6828	11.3737	21.7382	22.9037	3.01235	0.785001	0.616227	74.8629	27.3892	0.365858
ENSRNOG00000003137	45912	septin 12 [Source:RGD Symbol;Acc:1565511]	10[+]10774639-10784277	0.0314277	0.0405653	0.0392793	0.107381	0.167611	0.0544343	0.0359046	0.0267393	0.0112336	0.0082534	0.784844	0.61598	0.0772529	0.0610643	0.790447
ENSRNOG00000054737	SNORD50	Small nucleolar RNA SNORD50 [Source:RFAM;Acc:RF00278]	8[-]96238751-96238822	0.258292	0.184718	0.479718	0.562625	0.976703	0.0730235	0.0693173	0.114128	0.324083	0.193743	0.784775	0.615871	0.492411	0.327197	0.664479
ENSRNOG00000020687	Dpf1	double PHD fingers 1 [Source:RGD Symbol;Acc:61868]	1[+]87248489-87258070	0	0.0496243	0.166413	0.224587	0.345773	0	0.0513733	0.0610536	0.0735315	0.22649	0.784764	0.615855	0.157279	0.159363	1.01325
ENSRNOG00000014970	Kif17	kinesin family member 17 [Source:RGD Symbol;Acc:1562511]	5[+]156628432-156666284	0.0897037	0.0602323	0.177874	0.23952	0.389909	0.0547599	0.040526	0.0400509	0.16205	0.0629982	0.784757	0.615843	0.191448	0.14175	0.74041
ENSRNOG00000018375	Eif2b3	eukaryotic translation initiation factor 2B, subunit 3 gamma [Source:RGD Symbol;Acc:620821]	5[+]135882967-135949818	6.85451	7.93802	8.16779	9.11638	11.246	0.892915	0.118233	0.673047	1.34247	1.64775	0.784703	0.615759	8.66455	1.77926	0.205349
ENSRNOG00000016885	Klf6	Kruppel-like factor 6 [Source:RGD Symbol;Acc:62389]	17[-]67887939-67945037	6.78426	6.81755	7.77172	16.9369	33.4419	2.45239	1.16078	3.0562	4.6092	6.83105	0.784655	0.615684	14.3505	11.1949	0.780106
ENSRNOG00000042449	Cdc42se2	CDC42 small effector 2 [Source:RGD Symbol;Acc:1563924]	10[-]40054400-40122915	25.2679	23.0899	33.9517	34.7923	49.7718	8.64585	2.50391	3.57007	8.38394	2.22588	0.784633	0.615648	33.3747	10.9092	0.326869
ENSRNOG00000009920	LOC680121	similar to heat shock protein 8 [Source:RGD Symbol;Acc:1595502]	11[+]13499164-13501263	137.111	143.124	202.192	222.913	226.717	33.1792	15.7507	18.9613	64.5923	7.60415	0.784533	0.615492	186.411	49.575	0.265944
ENSRNOG00000016249	Cep85	centrosomal protein 85 [Source:RGD Symbol;Acc:1311520]	5[-]152359700-152406518	7.29329	7.07257	9.32071	9.97487	13.9645	2.0113	1.16852	1.82877	1.63921	1.18235	0.784525	0.615479	9.52518	2.90964	0.305468
ENSRNOG00000018089	Sra1	steroid receptor RNA activator 1 [Source:RGD Symbol;Acc:621148]	18[-]29494014-29497410	46.5102	50.4529	67.955	63.885	75.1165	11.182	8.91362	5.67554	7.74359	5.58904	0.784403	0.615289	60.7839	13.0565	0.214802
ENSRNOG00000012303	Apobec2	apolipoprotein B mRNA editing enzyme catalytic subunit 2 [Source:RGD Symbol;Acc:1308727]	9[+]14529218-14542731	0.274661	0.395554	0.866382	1.0321	1.00396	0.147128	0.301899	0.175973	0.480462	0.108865	0.784348	0.615201	0.714532	0.4037	0.564986
ENSRNOG00000036726	Cd300e	Cd300e molecule [Source:RGD Symbol;Acc:1585137]	10[-]103599103-103619083	0.218745	0.222639	0.41886	1.00837	1.8554	0.149746	0.205392	0.17244	0.482559	0.67205	0.784317	0.615154	0.744803	0.728662	0.978328
ENSRNOG00000019478	Irf9	interferon regulatory factor 9 [Source:RGD Symbol;Acc:1308766]	15[+]34282936-34288138	16.6116	22.6675	20.9222	33.5438	42.6881	5.75843	6.56263	4.22044	11.3074	3.6673	0.784172	0.614926	27.2866	11.4242	0.418672
ENSRNOG00000019638	Lmna	lamin A/C [Source:RGD Symbol;Acc:620456]	2[-]187842885-187863516	47.6707	59.2898	86.3358	81.3041	104.809	11.7035	11.5756	9.88587	16.9925	25.4634	0.784085	0.614789	75.8818	25.0021	0.329488
ENSRNOG00000003745	Atf3	activating transcription factor 3 [Source:RGD Symbol;Acc:2165]	13[-]109817728-109849632	3.54479	5.57356	7.34489	31.0107	34.0015	1.75302	3.26562	2.94575	14.9324	15.9999	0.784072	0.614769	16.2951	16.1817	0.993041
ENSRNOG00000006818	Arl6ip5	ADP-ribosylation factor like GTPase 6 interacting protein 5 [Source:RGD Symbol;Acc:708572]	4[+]129574264-129598915	58.0313	63.02	78.6342	80.8173	105.186	17.7111	5.28129	6.57631	17.7	10.824	0.784064	0.614757	77.1377	20.2326	0.262292
ENSRNOG00000027392	Ccdc187	coiled-coil domain containing 187 [Source:RGD Symbol;Acc:1565512]	3[-]3724656-3747440	0.115308	0.100551	0.030679	0.027799	0.018909	0.0419281	0.048259	0.00970136	0.0339731	0.0166008	-0.784038	0.614716	0.0586492	0.0507511	0.865334
ENSRNOG00000010691	Cmtm3	CKLF-like MARVEL transmembrane domain containing 3 [Source:RGD Symbol;Acc:1308763]	19[-]830877-838099	7.89254	8.18251	7.65951	15.8632	25.2531	2.47582	2.2315	1.58467	5.38985	1.43856	0.78398	0.614625	12.9702	7.54946	0.582064
ENSRNOG00000050978	LOC100911295	non-histone chromosomal protein HMG-14-like [Source:RGD Symbol;Acc:6494054]	11[-]36474840-36479868	70.041	67.9389	95.2451	100.391	140.088	23.0972	16.9297	9.84341	24.3843	11.6903	0.783956	0.614586	94.7408	31.1075	0.328344
ENSRNOG00000016278	Ccl17	C-C motif chemokine ligand 17 [Source:RGD Symbol;Acc:619924]	19[-]10619220-10620671	0.86479	1.88058	2.24743	4.50019	5.68349	0.875694	2.00076	0.547885	1.28087	2.31604	0.783893	0.614488	3.0353	2.26182	0.745173
ENSRNOG00000054097	AABR07004232.2	-	1[+]131688104-131690120	0.220158	0.221181	0.406342	0.428351	0.665585	0.0576843	0.0378408	0.159239	0.202556	0.0562739	0.783846	0.614415	0.388323	0.198868	0.512118
ENSRNOG00000012565	Cln8	ceroid-lipofuscinosis, neuronal 8 [Source:RGD Symbol;Acc:1359518]	16[-]79828324-79838212	12.3092	14.6844	14.9478	17.8097	22.8409	3.19317	1.91167	0.683067	2.81295	3.33233	0.783813	0.614363	16.5184	4.32794	0.262008
ENSRNOG00000018027	RGD1563991	similar to TAF5-like RNA polymerase II, p300/CBP-associated factor (PCAF)-associated factor [Source:RGD Symbol;Acc:1563991]	19[-]56781859-56799445	7.58613	8.99011	10.0401	10.7094	13.9233	2.25884	0.620915	0.929901	2.01266	1.58136	0.783745	0.614257	10.2498	2.57882	0.251597
ENSRNOG00000005575	Abi3	ABI family, member 3 [Source:RGD Symbol;Acc:1311794]	10[-]83644086-83655182	8.28051	10.9971	9.67794	13.2806	17.6958	2.31047	2.11412	0.554212	2.20851	1.44837	0.783723	0.614221	11.9864	3.75234	0.31305
ENSRNOG00000061940	Rn60_20_0032.7	-	20[-]3101843-3102874	0.108982	0.326191	0.383508	0.493164	0.807054	0.0448436	0.16554	0.248075	0.210568	0.154143	0.783567	0.613977	0.42378	0.280813	0.662638
ENSRNOG00000018040	Gins4	GINS complex subunit 4 [Source:RGD Symbol;Acc:1307397]	16[+]73584521-73596793	3.77816	3.4376	4.62707	5.53858	6.68956	1.26615	0.637252	0.75473	1.30316	0.305091	0.783503	0.613877	4.81419	1.46081	0.303439
ENSRNOG00000018860	Mtg1	mitochondrial ribosome-associated GTPase 1 [Source:RGD Symbol;Acc:6497155]	1[+]212606777-212619493	13.692	14.627	20.8977	19.4908	25.1902	4.9286	1.01449	2.0628	3.78972	1.82186	0.783462	0.613813	18.7795	5.08612	0.270833
ENSRNOG00000020930	Atxn7l3	ataxin 7-like 3 [Source:RGD Symbol;Acc:1311493]	10[-]90236928-90240509	15.5195	15.6221	18.9964	22.7909	36.1439	4.72786	2.12947	1.86544	6.4267	1.79996	0.78343	0.613762	21.8146	8.56246	0.392511
ENSRNOG00000011544	Zfp219	zinc finger protein 219 [Source:RGD Symbol;Acc:1359259]	15[-]28402415-28406046	25.991	31.8562	42.4209	38.0736	47.0099	8.52101	3.76824	5.1734	1.26518	3.83107	0.783386	0.613694	37.0703	8.84309	0.238549
ENSRNOG00000011421	Smap2	small ArfGAP2 [Source:RGD Symbol;Acc:1308418]	5[-]139885326-139931366	22.4976	26.5582	26.0956	31.1185	37.5045	2.072	2.32197	2.72126	7.18571	1.33389	0.783381	0.613686	28.7549	6.21397	0.216101
ENSRNOG00000052618	AABR07063740.1	-	6[+]44583699-44616940	0.0813287	0.0141503	0.077392	0.188961	0.327443	0.0466995	0.0245091	0.0230901	0.0384519	0.0761916	0.783376	0.613679	0.137855	0.120512	0.874195
ENSRNOG00000019140	Banp	Btg3 associated nuclear protein [Source:RGD Symbol;Acc:1307464]	19[+]54766589-54840569	8.28173	12.279	9.77782	15.724	16.9024	2.58379	1.22607	0.208509	3.034	1.24948	0.783353	0.613642	12.593	3.80725	0.302331
ENSRNOG00000018715	Clec10a	C-type lectin domain family 10, member A [Source:RGD Symbol;Acc:621158]	10[+]56764927-56769457	13.9505	14.1588	13.0309	48.434	63.2919	7.16396	5.24176	2.97833	19.7653	17.9914	0.783312	0.613578	30.5732	24.3971	0.797989
ENSRNOG00000042592	Rgs10	regulator of G-protein signaling 10 [Source:RGD Symbol;Acc:3562]	1[-]199782078-199823386	11.8281	8.81929	11.6824	25.2119	32.7728	4.94848	3.12651	3.35329	6.21119	8.29313	0.783298	0.613555	18.0629	10.7014	0.592452
ENSRNOG00000032585	Hspa8	heat shock protein family A (Hsp70) member 8 [Source:RGD Symbol;Acc:621725]	5[-]99031013-99033107	73.4923	66.9214	110.75	114.545	126.065	19.7847	7.34006	7.07934	33.304	9.93277	0.783244	0.613471	98.3549	29.0025	0.294876
ENSRNOG00000051521	SNORA32	Small nucleolar RNA SNORA32 [Source:RFAM;Acc:RF00421]	8[+]13870770-13870891	1.01742	1.39582	1.59463	2.6556	4.28223	0.452385	0.574966	0.745255	1.45615	0.125124	0.783236	0.613458	2.18914	1.39684	0.638079
ENSRNOG00000000485	Bak1	BCL2-antagonist/killer 1 [Source:RGD Symbol;Acc:621635]	20[-]5609625-5618260	19.2169	25.4537	27.8957	30.9968	39.9431	5.14386	4.1431	6.70127	7.25157	3.64972	0.783144	0.613314	28.7012	8.48222	0.295535
ENSRNOG00000016826	Pla2g2d	phospholipase A2, group IID [Source:RGD Symbol;Acc:1309862]	5[+]157222636-157228791	0.577316	1.88377	1.52228	3.7382	6.03765	0.232752	1.93514	0.468224	1.4194	1.66149	0.783101	0.613248	2.75184	2.29715	0.834769
ENSRNOG00000050869	Cebpd	CCAAT/enhancer binding protein delta [Source:RGD Symbol;Acc:2328]	11[+]89008008-89009146	13.4826	24.5842	35.3175	77.035	153.854	6.02663	9.2071	12.8084	34.0327	60.2008	0.783033	0.613141	60.8546	59.4633	0.977136
ENSRNOG00000003629	Nvl	nuclear VCP-like [Source:RGD Symbol;Acc:1311270]	13[-]99410026-99468778	3.80282	3.30842	4.61043	5.11883	6.75864	1.07518	0.635606	0.422302	1.0063	0.523613	0.782959	0.613024	4.71983	1.40237	0.297123
ENSRNOG00000001367	Gpc2	glypican 2 [Source:RGD Symbol;Acc:621363]	12[-]19593041-19599374	0.563226	0.506795	0.766937	0.905089	1.52437	0.301873	0.0943433	0.202188	0.120704	0.207051	0.782945	0.613002	0.853283	0.41324	0.484294
ENSRNOG00000027295	LOC108348064	gamma-secretase subunit APH-1B-like [Source:RGD Symbol;Acc:11363519]	8[-]72476425-72629265	21.8542	24.9819	26.2778	33.28	42.8255	7.1421	3.41451	1.87977	8.16013	4.54337	0.782937	0.61299	29.8439	9.05707	0.303482
ENSRNOG00000012778	Magoh	mago homolog, exon junction complex core component [Source:RGD Symbol;Acc:1305174]	5[+]127480485-127487603	40.6401	42.199	52.1494	53.114	66.101	9.4442	4.15358	3.83075	9.96865	5.76112	0.78288	0.612901	50.8407	11.2213	0.220714
ENSRNOG00000001488	Psmb1	proteasome subunit beta 1 [Source:RGD Symbol;Acc:621092]	1[-]57470632-57489727	138.459	127.83	206.549	191.708	230.679	36.6867	16.1277	13.8949	35.935	12.0884	0.782829	0.612821	179.045	46.3159	0.258683
ENSRNOG00000019381	Eri3	ERI1 exoribonuclease family member 3 [Source:RGD Symbol;Acc:1595859]	5[+]136406130-136533389	30.3222	34.9899	40.6776	42.1412	47.0421	7.52715	1.42438	3.4871	7.36382	4.20695	0.782814	0.612797	39.0346	7.52019	0.192655
ENSRNOG00000061656	SNORD14	Small nucleolar RNA SNORD14 [Source:RFAM;Acc:RF00016]	8[+]44992058-44992143	6.75812	5.80049	8.7713	14.6079	13.9392	3.43635	3.37025	1.48065	2.25132	3.03308	0.782811	0.612794	9.97539	4.45983	0.447083
ENSRNOG00000012924	Nemp2	nuclear envelope integral membrane protein 2 [Source:RGD Symbol;Acc:1560421]	9[-]53713598-53732858	1.15278	1.05938	1.31694	1.78194	2.9492	0.409489	0.211653	0.0740921	0.214027	0.458506	0.782557	0.612396	1.65205	0.764615	0.462828
ENSRNOG00000037076	LOC689757	similar to osteoclast inhibitory lectin [Source:RGD Symbol;Acc:1588731]	4[-]162181158-162230859	0.089081	0.200671	0.183429	0.884749	1.31522	0.0982343	0.140442	0.0634526	0.588903	0.404805	0.782544	0.612376	0.53463	0.572214	1.0703
ENSRNOG00000030628	Eif4a1	eukaryotic translation initiation factor 4A1 [Source:RGD Symbol;Acc:735141]	10[-]56271257-56276764	185.991	177.124	246.727	266.33	345.64	48.7453	17.2522	30.3854	60.6341	60.2833	0.782535	0.61236	244.362	74.5635	0.305135
ENSRNOG00000014367	Ephb6	Eph receptor B6 [Source:RGD Symbol;Acc:1306163]	4[+]70903253-70918514	1.64263	2.23151	3.11596	5.15027	10.1938	1.11594	0.747937	2.16565	1.80669	2.6079	0.782527	0.612349	4.46684	3.5588	0.796714
ENSRNOG00000025040	Gng10	G protein subunit gamma 10 [Source:RGD Symbol;Acc:621514]	5[+]76182121-76189013	24.04	20.1678	31.7445	37.016	60.8568	9.48583	4.71091	6.29934	8.95333	7.90335	0.782329	0.612039	34.765	16.1647	0.464971
ENSRNOG00000030410	Zfp958	zinc finger protein 958 [Source:RGD Symbol;Acc:2311392]	12[-]5485903-5490935	8.84466	8.18605	13.4929	12.0797	15.2782	0.992442	2.54761	1.67403	1.0656	1.01575	0.782232	0.611886	11.5763	3.10126	0.267897
ENSRNOG00000043451	Spp1	secreted phosphoprotein 1 [Source:RGD Symbol;Acc:3752]	14[-]6673686-6679901	1609.98	1204.73	1392.1	6505.91	12102.2	950.089	651.765	763.01	3013.2	2881.85	0.782228	0.611881	4562.99	4710.1	1.03224
ENSRNOG00000004882	Capn6	calpain 6 [Source:RGD Symbol;Acc:70960]	X[-]115049154-115073890	3.00953	2.75571	0.815508	0.886163	0.944442	0.73591	1.22642	0.368314	0.0784603	0.296507	-0.782171	0.611792	1.68227	1.16744	0.693967
ENSRNOG00000030049	Znhit6	zinc finger, HIT-type containing 6 [Source:RGD Symbol;Acc:1308723]	2[+]251453644-251484759	14.3051	16.2473	16.9409	19.6714	23.911	3.28863	0.967069	1.18063	3.77983	2.56308	0.782098	0.611677	18.2151	4.08871	0.224467
ENSRNOG00000010592	Slc25a27	solute carrier family 25, member 27 [Source:RGD Symbol;Acc:620787]	9[+]19880473-19907458	0.367578	0.424137	0.531158	0.632957	0.991587	0.181473	0.0536956	0.185985	0.0296734	0.19248	0.782089	0.611663	0.589484	0.260131	0.441286
ENSRNOG00000046177	Fam131a	family with sequence similarity 131, member A [Source:RGD Symbol;Acc:2322069]	11[-]83896873-83905889	0.92021	0.950104	1.22745	1.554	2.43341	0.465935	0.329146	0.207612	0.366276	0.345465	0.782062	0.611621	1.41704	0.649276	0.458193
ENSRNOG00000034198	Tceal9	transcription elongation factor A like 9 [Source:RGD Symbol;Acc:1592975]	X[+]106791333-106794657	82.8118	51.1143	93.0715	120.14	151.994	13.8837	16.2252	0.623684	29.7064	15.3287	0.782041	0.611588	99.8264	38.4281	0.384949
ENSRNOG00000020717	Bod1	biorientation of chromosomes in cell division 1 [Source:RGD Symbol;Acc:1305622]	10[+]16259728-16266061	14.5678	16.0138	20.3407	19.1453	23.4368	3.84969	0.469886	1.20109	2.67387	1.87021	0.782009	0.611538	18.7009	3.80899	0.20368
ENSRNOG00000016058	Kazald1	Kazal-type serine peptidase inhibitor domain 1 [Source:RGD Symbol;Acc:1310698]	1[+]264827739-264831151	0.588268	0.598508	1.03394	2.03821	3.14482	0.565197	0.447287	0.282755	1.03446	1.01531	0.781955	0.611453	1.48075	1.19415	0.806453
ENSRNOG00000022800	Sp140	SP140 nuclear body protein [Source:RGD Symbol;Acc:1306355]	9[+]92618352-92665430	8.25694	8.24395	8.37874	12.3028	17.6134	2.45949	0.652142	1.00377	2.54216	0.512496	0.781902	0.611371	10.9592	4.05909	0.370383
ENSRNOG00000021104	Emp3	epithelial membrane protein 3 [Source:RGD Symbol;Acc:621094]	1[-]101900733-101903910	22.0623	29.4322	24.8122	43.8556	56.5133	9.02476	9.07363	5.17653	10.4434	5.39765	0.78187	0.61132	35.3351	15.0858	0.426934
ENSRNOG00000001407	Tfr2	transferrin receptor 2 [Source:RGD Symbol;Acc:1310152]	12[-]22177382-22194299	0.183485	0.338452	0.378662	0.378602	0.48709	0.0413988	0.104766	0.0528392	0.0308793	0.0907158	0.781784	0.611186	0.353258	0.117732	0.333275
ENSRNOG00000013945	Itpkc	inositol-trisphosphate 3-kinase C [Source:RGD Symbol;Acc:631336]	1[-]84018859-84040433	4.99836	5.46847	8.03057	9.64251	14.6665	2.01532	0.98963	0.661617	1.39225	5.24699	0.781758	0.611146	8.56128	4.24978	0.496395
ENSRNOG00000057278	SNORD47	Small nucleolar RNA SNORD47 [Source:RFAM;Acc:RF00281]	13[+]78855388-78855465	6.75956	5.37708	14.7138	15.2568	23.7683	3.19133	1.49986	5.41275	4.95095	7.488	0.781757	0.611144	13.1751	8.0502	0.611017
ENSRNOG00000012273	Dmtn	dematin actin binding protein [Source:RGD Symbol;Acc:1311419]	15[-]52292765-52320385	68.7082	67.8807	58.463	34.4558	28.6358	19.9612	18.1573	16.0278	6.48333	5.47476	-0.78172	0.611087	51.6287	21.3683	0.413884
ENSRNOG00000060989	SNORA52	Small nucleolar RNA SNORA52 [Source:RFAM;Acc:RF00419]	1[+]214429403-214429536	1.03363	0.668459	1.67657	2.40589	1.97619	0.607785	0.142024	0.217639	0.458882	0.213826	0.781719	0.611085	1.55215	0.722507	0.465489
ENSRNOG00000003714	Clk4	CDC-like kinase 4 [Source:RGD Symbol;Acc:1310274]	10[+]36715565-36733133	20.1873	16.3364	23.2894	26.4959	32.7978	4.13667	2.65883	4.29969	3.93191	1.66787	0.781713	0.611076	23.8214	6.51126	0.273337
ENSRNOG00000048191	LOC100909605	serine protease inhibitor A3F-like [Source:RGD Symbol;Acc:6502633]	6[+]127927650-127934162	0.009951	0.00454333	0.00715633	0.048445	0.0775337	0.00868554	0.00786928	0.0123951	0.0122311	0.0269874	0.781643	0.610966	0.0295259	0.0325675	1.10302
ENSRNOG00000011808	Ghrhr	growth hormone releasing hormone receptor [Source:RGD Symbol;Acc:2688]	4[+]85588595-85601666	4.78892	5.21792	2.04951	1.98762	2.4884	1.00075	0.84754	0.393339	0.414455	0.38325	-0.781637	0.610957	3.30648	1.55623	0.470662
ENSRNOG00000017201	Cd2bp2	Cd2 (cytoplasmic tail) binding protein 2 [Source:RGD Symbol;Acc:1311741]	1[-]198635447-198638944	26.5129	25.032	36.1469	35.9688	46.4798	9.20666	1.64776	3.14819	7.53401	0.868884	0.781617	0.610925	34.0281	9.30411	0.273425
ENSRNOG00000010867	Msantd1	Myb/SANT DNA binding domain containing 1 [Source:RGD Symbol;Acc:1565796]	14[-]81090858-81100803	0.0844213	0.164834	0.194664	0.246733	0.345995	0.0331102	0.0238054	0.0516486	0.00461158	0.154331	0.78155	0.610821	0.207329	0.110162	0.53134
ENSRNOG00000017548	Fam53a	family with sequence similarity 53, member A [Source:RGD Symbol;Acc:1563315]	14[+]82375181-82416004	6.42405	7.58118	9.42735	8.85303	10.7518	1.65633	0.297925	1.0162	1.01581	1.20769	0.781471	0.610697	8.60748	1.81588	0.210965
ENSRNOG00000009073	Tnni1	troponin I1, slow skeletal type [Source:RGD Symbol;Acc:621765]	13[+]52624878-52637297	0.806234	0.812315	2.21557	2.83108	4.40758	0.576336	0.907088	0.538009	1.22218	1.84711	0.781456	0.610674	2.21455	1.69278	0.76439
ENSRNOG00000005185	Nxph3	neurexophilin 3 [Source:RGD Symbol;Acc:620693]	10[-]83328410-83332851	1.13831	1.8188	1.66371	2.46965	2.82437	0.497048	0.26945	0.656282	0.513921	0.392473	0.781376	0.610549	1.98297	0.741546	0.373957
ENSRNOG00000026039	Tspan32	tetraspanin 32 [Source:RGD Symbol;Acc:1308721]	1[+]216191886-216206200	0.589625	1.25502	0.880263	1.96771	2.56136	0.238349	0.8047	0.185596	0.049604	0.607162	0.781349	0.610506	1.4508	0.846752	0.583647
ENSRNOG00000004303	Timp3	TIMP metallopeptidase inhibitor 3 [Source:RGD Symbol;Acc:3865]	7[-]23544215-23594133	341.053	396.547	196.937	154.366	186.217	60.5192	83.3736	42.9398	46.7984	19.2861	-0.78124	0.610336	255.024	109.234	0.42833
ENSRNOG00000045948	Arl10	ADP-ribosylation factor like GTPase 10 [Source:RGD Symbol;Acc:1303298]	17[-]10568959-10575203	2.82038	3.1115	3.90614	5.38401	7.47833	1.14705	0.350351	0.993005	2.45217	0.723802	0.78123	0.61032	4.54007	2.10713	0.464118
ENSRNOG00000014021	Matn4	matrilin 4 [Source:RGD Symbol;Acc:1309732]	3[-]160838632-160853650	1.18435	1.43725	2.86175	2.95448	3.45844	0.820063	0.45921	0.784165	1.23542	0.335089	0.781196	0.610267	2.37925	1.14655	0.481896
ENSRNOG00000013514	Maf1	MAF1 homolog, negative regulator of RNA polymerase III [Source:RGD Symbol;Acc:1359315]	7[+]117417687-117420719	83.068	95.1858	122.884	120.449	134.503	23.8319	7.10502	2.15958	22.4663	13.7225	0.781174	0.610233	111.218	24.0107	0.215888
ENSRNOG00000013783	Efhd2	EF-hand domain family, member D2 [Source:RGD Symbol;Acc:1307585]	5[-]160407778-160423811	41.62	62.5998	78.4759	90.916	119.885	11.9486	13.4248	37.9268	21.0291	24.4169	0.781165	0.610219	78.6994	33.8469	0.430079
ENSRNOG00000029726	Gstm1	glutathione S-transferase mu 1 [Source:RGD Symbol;Acc:2755]	2[-]210803869-210809306	88.6649	64.6765	52.0487	49.9258	46.8573	15.8005	11.6189	1.58246	7.83298	14.6652	-0.781094	0.610108	60.4346	18.6458	0.308528
ENSRNOG00000021201	Txnip	thioredoxin interacting protein [Source:RGD Symbol;Acc:620886]	2[+]198683159-198686974	218.504	260.764	276.081	414.039	570.683	70.4703	71.9671	51.8858	150.228	89.0433	0.781093	0.610106	348.014	155.189	0.445928
ENSRNOG00000011507	Pick1	protein interacting with PRKCA 1 [Source:RGD Symbol;Acc:69437]	7[+]120465130-120484840	15.7515	18.535	23.8395	21.8352	25.9725	4.58089	0.700723	2.4522	2.20445	1.18882	0.781092	0.610104	21.1867	4.37794	0.206636
ENSRNOG00000014405	Aprt	adenine phosphoribosyl transferase [Source:RGD Symbol;Acc:1307758]	19[-]55387288-55389256	125.299	129.6	210.18	208.054	290.07	56.6366	16.5159	34.5641	79.4308	13.5056	0.781011	0.609978	192.64	74.6293	0.387402
ENSRNOG00000036839	Hnrnpa1	heterogeneous nuclear ribonucleoprotein A1 [Source:RGD Symbol;Acc:69234]	7[+]144865608-144871585	116.722	103.796	132.122	167.575	228.507	36.5299	11.7555	18.7148	32.5703	31.6323	0.78087	0.609757	149.744	52.0095	0.347323
ENSRNOG00000012156	Ostf1	osteoclast stimulating factor 1 [Source:RGD Symbol;Acc:628849]	1[+]234749568-234796739	78.2491	73.6973	92.0477	107.077	138.332	22.3094	9.26002	13.8678	15.5234	18.5583	0.780843	0.609716	97.8805	27.8999	0.28504
ENSRNOG00000033176	Zrsr2	zinc finger (CCCH type), RNA binding motif and serine/arginine rich 2 [Source:RGD Symbol;Acc:1559763]	X[+]32304757-32328364	3.68583	3.22229	3.98545	4.71354	5.71437	0.515998	0.580754	0.544779	0.767169	0.196382	0.780812	0.609668	4.2643	1.0164	0.23835
ENSRNOG00000030596	LOC100362684	ribosomal protein S20-like [Source:RGD Symbol;Acc:2324274]	5[+]161889342-161889701	14.8245	12.5004	32.0128	27.4986	43.9746	6.66607	1.02969	8.43066	11.0047	4.31855	0.780754	0.609577	26.1622	13.4114	0.512624
ENSRNOG00000005277	Ptprv	protein tyrosine phosphatase, receptor type, V [Source:RGD Symbol;Acc:621123]	13[-]51935243-51955735	1.23348	1.38672	4.71468	3.63826	4.31826	0.416218	0.409377	0.72191	1.03167	0.374205	0.780732	0.609543	3.05828	1.61483	0.528019
ENSRNOG00000039969	Dsc2	desmocollin 2 [Source:RGD Symbol;Acc:1309426]	18[-]11826706-11858754	1.16132	0.954917	1.6433	2.07285	4.24293	0.157737	0.127665	0.376844	0.34265	0.935222	0.780457	0.609113	2.01506	1.28795	0.639164
ENSRNOG00000059572	Tsen34	tRNA splicing endonuclease subunit 34 [Source:RGD Symbol;Acc:1359564]	1[-]64092226-64099277	23.0569	23.4044	34.0901	36.6528	45.8793	9.57552	6.83829	3.85016	10.4119	3.56511	0.780457	0.609113	32.6167	10.8911	0.333913
ENSRNOG00000000412	Slc35f1	solute carrier family 35, member F1 [Source:RGD Symbol;Acc:1559576]	20[+]34258791-34420824	2.29626	2.15649	0.685131	0.697973	0.649221	1.003	0.63788	0.27592	0.145599	0.31775	-0.780194	0.608702	1.29702	0.92167	0.710608
ENSRNOG00000016150	Ifrd2	interferon-related developmental regulator 2 [Source:RGD Symbol;Acc:1310222]	8[+]116343096-116348314	14.1509	13.6771	21.4329	21.4279	22.2057	3.36472	2.00442	1.9284	4.13121	1.74321	0.780159	0.608648	18.5789	4.60959	0.248109
ENSRNOG00000020204	Srp19	signal recognition particle 19 [Source:RGD Symbol;Acc:1308437]	18[+]27114822-27121059	18.0059	16.3951	20.6114	23.7814	26.5282	1.34024	2.02642	0.903823	5.76266	1.86074	0.780106	0.608565	21.0644	4.57141	0.217021
ENSRNOG00000055714	Ak7	adenylate kinase 7 [Source:RGD Symbol;Acc:1309600]	6[+]129538982-129606932	0.413227	0.2954	0.551249	0.712453	0.897291	0.105286	0.0966451	0.164865	0.144708	0.237213	0.780101	0.608558	0.573924	0.258103	0.449717
ENSRNOG00000039658	G4	G4 protein [Source:RGD Symbol;Acc:1303038]	20[+]5118002-5120332	12.4453	14.611	17.983	16.9577	21.5722	3.52938	1.83302	1.07442	2.05409	2.15503	0.780058	0.608491	16.7139	3.7361	0.223533
ENSRNOG00000013756	Snrnp48	small nuclear ribonucleoprotein U11/U12 subunit 48 [Source:RGD Symbol;Acc:1309020]	17[-]27243781-27279260	8.48278	8.79772	10.1743	11.3569	17.7829	1.85071	1.40206	0.746988	1.87274	1.26229	0.780016	0.608426	11.3189	3.7281	0.329369
ENSRNOG00000053661	LOC502907	similar to immunoreceptor Ly49si1 [Source:RGD Symbol;Acc:1584856]	4[-]164105130-164123974	0	0	0	0.098219	0.225928	0	0	0	0.0635919	0.0636429	0.779921	0.608277	0.0648293	0.0982769	1.51593
ENSRNOG00000001057	Ctxn1	cortexin 1 [Source:RGD Symbol;Acc:2449]	12[+]2534212-2535822	2.0611	2.37515	3.29785	3.50917	3.66737	0.512651	0.436751	0.757002	0.699008	0.472129	0.779898	0.608242	2.98213	0.830984	0.278655
ENSRNOG00000049782	Csf2ra	colony stimulating factor 2 receptor alpha subunit [Source:RGD Symbol;Acc:1594330]	14[+]1462358-1467264	14.541	23.4839	18.1654	30.4567	39.4188	5.18292	8.0871	1.96101	6.54112	1.14379	0.779893	0.608233	25.2132	10.2398	0.406131
ENSRNOG00000012528	Zfyve19	zinc finger FYVE-type containing 19 [Source:RGD Symbol;Acc:1561576]	3[+]111013856-111021841	10.7958	13.196	15.236	15.835	17.0261	2.89941	1.28161	2.19165	0.908534	2.11719	0.779866	0.608191	14.4178	2.83597	0.196699
ENSRNOG00000033545	AY172581.21	-	MT[-]3761-3831	302.375	268.264	122.431	80.835	65.4071	74.9229	179.833	37.6493	19.817	24.9584	-0.779844	0.608157	167.862	126.97	0.756394
ENSRNOG00000058737	AC107096.2	-	7[+]117306194-117306261	1.80774	2.61816	4.95295	4.21864	5.71009	0.40721	0.835517	0.58504	0.347936	2.07752	0.779841	0.608152	3.86152	1.74819	0.452721
ENSRNOG00000016452	Creb3	cAMP responsive element binding protein 3 [Source:RGD Symbol;Acc:1308831]	5[+]59063531-59068188	41.3152	42.2195	49.8955	58.1213	67.6274	11.0348	5.30309	5.00206	13.0757	5.80823	0.779811	0.608105	51.8358	12.6679	0.244385
ENSRNOG00000025736	Tcf23	transcription factor 23 [Source:RGD Symbol;Acc:1586500]	6[-]26762761-26771164	0.0653613	0.060626	0.176662	0.188417	0.25748	0.0573115	0.0292881	0.0950636	0.0861476	0.0116438	0.77981	0.608104	0.149709	0.0956713	0.639047
ENSRNOG00000055378	SNORD38	Small nucleolar RNA SNORD38 [Source:RFAM;Acc:RF00212]	5[-]136021647-136021717	2.06104	3.00711	4.14058	4.65482	6.14318	0.761562	1.3812	2.06101	1.04847	0.584629	0.779759	0.608024	4.00135	1.80702	0.451603
ENSRNOG00000061139	Taf1a	TATA-box binding protein associated factor, RNA polymerase I subunit A [Source:RGD Symbol;Acc:1305698]	13[+]101790865-101806900	1.78144	1.4719	2.25129	2.73179	4.2904	0.642602	0.497435	0.434996	0.656378	0.555764	0.779756	0.608019	2.50536	1.12952	0.450842
ENSRNOG00000042686	Trim34	tripartite motif-containing 34 [Source:RGD Symbol;Acc:7240857]	1[+]169433539-169445041	8.60469	8.51172	10.0308	13.86	22.5819	3.54274	1.70373	1.83504	3.57381	1.9293	0.779698	0.607929	12.7178	5.92775	0.466097
ENSRNOG00000060047	LOC108348083	delta-1-pyrroline-5-carboxylate synthase [Source:RGD Symbol;Acc:11512751]	1[-]259641676-259674425	2.28973	2.74204	2.88257	4.08275	5.92433	1.10554	0.401748	1.10362	0.822499	0.768377	0.77957	0.60773	3.58428	1.54788	0.431851
ENSRNOG00000056639	LOC103694557	ubiquitin-like modifier-activating enzyme 1 Y [Source:RGD Symbol;Acc:9252298]	Y[+]833206-853537	0.003213	0.0270973	0.0331817	0.0374283	0.0503833	0.00556508	0.00860064	0.0250227	0.00517062	0.00643864	0.77957	0.607729	0.0302607	0.0193054	0.637968
ENSRNOG00000003497	Thoc6	THO complex 6 [Source:RGD Symbol;Acc:708553]	10[-]12989135-12994495	14.5634	17.2472	22.2571	21.0334	25.0853	4.84208	0.81981	2.31089	3.78968	0.351219	0.779524	0.607657	20.0373	4.59298	0.229222
ENSRNOG00000020578	Ceacam1	carcinoembryonic antigen related cell adhesion molecule 1 [Source:RGD Symbol;Acc:67396]	1[-]82327955-82344345	9.48096	8.43931	10.6771	17.0095	20.3815	0.89313	0.322805	0.984256	6.68875	3.57223	0.779497	0.607616	13.1977	5.64156	0.427466
ENSRNOG00000020587	Efemp2	EGF-containing fibulin-like extracellular matrix protein 2 [Source:RGD Symbol;Acc:1359496]	1[+]220854403-220861420	28.5477	32.161	33.9306	48.59	72.6793	10.8372	5.92084	7.27269	14.1102	8.64496	0.779473	0.607578	43.1817	18.7466	0.434133
ENSRNOG00000004532	Fam69b	family with sequence similarity 69, member B [Source:RGD Symbol;Acc:1308600]	3[+]4083864-4092289	2.42005	2.88867	3.20653	4.34212	5.66738	1.02255	0.529275	0.993259	1.36658	0.548343	0.779457	0.607553	3.70495	1.44987	0.391332
ENSRNOG00000022326	LOC103692170	coiled-coil domain-containing protein 142 [Source:RGD Symbol;Acc:9266814]	4[+]113935492-113941478	3.03524	3.22827	4.5154	4.03392	5.78907	1.01021	0.247843	0.485696	0.417943	0.362987	0.779415	0.607488	4.12038	1.1343	0.27529
ENSRNOG00000050867	AABR07050530.1	-	5[+]168474633-168475915	0.0366957	0.0354923	0	0	0.00504467	0.0185546	0.00983272	0	0	0.00873762	-0.779293	0.607297	0.0154465	0.01955	1.26566
ENSRNOG00000009377	Nelfb	negative elongation factor complex member B [Source:RGD Symbol;Acc:1307832]	3[-]2414451-2431148	30.3171	35.3034	43.9449	43.3957	54.738	9.47662	2.16343	6.1455	8.66847	5.15219	0.779286	0.607287	41.5398	10.3946	0.250232
ENSRNOG00000013186	G3bp1	G3BP stress granule assembly factor 1 [Source:RGD Symbol;Acc:621140]	10[+]40812858-40846252	26.0899	25.3551	33.3953	34.884	48.5289	8.03519	2.37159	3.48628	7.41305	3.51484	0.779228	0.607197	33.6506	9.80558	0.291394
ENSRNOG00000006238	Traf2	Tnf receptor-associated factor 2 [Source:RGD Symbol;Acc:1310457]	3[-]2746075-2770620	14.4335	17.1417	20.034	20.7045	25.8382	5.67999	1.4309	1.98019	3.11059	2.00542	0.779186	0.607131	19.6304	4.80342	0.244693
ENSRNOG00000055917	Trim27	tripartite motif-containing 27 [Source:RGD Symbol;Acc:1310105]	17[-]45613864-45626212	21.3816	21.0915	30.6554	30.9481	41.1063	6.95753	1.90451	5.62706	8.11756	3.21037	0.779175	0.607114	29.0366	9.02704	0.310885
ENSRNOG00000019430	Coro1a	coronin 1A [Source:RGD Symbol;Acc:620009]	1[-]198123884-198128857	31.0225	48.0577	34.4115	66.9728	98.476	12.8368	16.9973	7.36436	11.1369	5.89621	0.779149	0.607073	55.7881	27.4716	0.492428
ENSRNOG00000052651	LOC102556085	sodium/nucleoside cotransporter 2-like [Source:RGD Symbol;Acc:7516973]	3[+]114650518-114652214	0.707127	0.374118	0.739709	1.64875	2.99606	0.251877	0.284262	0.436461	0.699343	0.404693	0.779094	0.606988	1.29315	1.05347	0.814655
ENSRNOG00000019551	Psmb6	proteasome subunit beta 6 [Source:RGD Symbol;Acc:61881]	10[+]57131386-57133637	105.188	105.995	171.798	152.915	193.417	33.1462	10.1261	13.4955	34.4903	12.2537	0.778956	0.606773	145.863	41.5151	0.284618
ENSRNOG00000033663	P4ha2	prolyl 4-hydroxylase subunit alpha 2 [Source:RGD Symbol;Acc:1309673]	10[+]39435227-39464188	10.8168	13.1776	16.6688	16.7962	19.5932	4.43777	0.629412	1.37935	3.03153	2.60849	0.778828	0.606574	15.4105	3.93913	0.255613
ENSRNOG00000011778	Blvra	biliverdin reductase A [Source:RGD Symbol;Acc:620721]	3[+]119561290-119577806	36.911	26.2746	115.407	90.9484	101.753	11.34	4.20605	9.61912	3.98789	10.7698	0.778782	0.606502	74.2588	37.8119	0.509192
ENSRNOG00000017462	Spata5	spermatogenesis associated 5 [Source:RGD Symbol;Acc:1310478]	2[+]124149872-124341131	2.83498	2.81559	3.43198	4.63754	5.482	0.724543	0.682067	0.262775	1.5622	0.622103	0.778776	0.606492	3.84042	1.32147	0.344095
ENSRNOG00000054385	Rhebl1	Ras homolog enriched in brain like 1 [Source:RGD Symbol;Acc:727778]	7[-]140552733-140556639	0.668686	0.600232	1.28785	1.33495	1.78548	0.39517	0.0937466	0.409119	0.408198	0.398903	0.778723	0.606409	1.13544	0.553289	0.487291
ENSRNOG00000058785	Ccdc142	coiled-coil domain containing 142 [Source:RGD Symbol;Acc:1561779]	4[+]114800900-114807204	2.8262	3.06412	4.21831	3.80693	5.55373	1.01006	0.236622	0.392083	0.457196	0.412653	0.778563	0.60616	3.89386	1.11187	0.285545
ENSRNOG00000049497	Eif6	eukaryotic translation initiation factor 6 [Source:RGD Symbol;Acc:1305373]	3[-]151356868-151363115	102.781	130.922	174.645	160.449	198.843	37.3311	7.9305	21.6242	34.1322	13.6922	0.778402	0.605909	153.528	40.9301	0.266597
ENSRNOG00000047206	LOC100911727	DNA ligase 1-like [Source:RGD Symbol;Acc:6491367]	1[+]75233703-75264293	5.46042	6.24317	7.72272	7.74111	10.1994	1.60296	0.864566	1.24277	1.77657	0.165291	0.778348	0.605825	7.47336	1.99072	0.266375
ENSRNOG00000018164	Spcs2	signal peptidase complex subunit 2 [Source:RGD Symbol;Acc:1311253]	1[-]164829896-164849749	26.2502	27.1789	30.4492	36.3024	45.203	6.58015	3.49744	2.02207	8.5097	3.58771	0.778336	0.605806	33.0767	8.56502	0.258944
ENSRNOG00000038045	Rpl34-ps1	ribosomal protein L34, pseudogene 1 [Source:RGD Symbol;Acc:1595454]	17[+]78876111-78876537	7.85506	6.27621	10.5642	10.7799	14.6524	2.9695	0.544844	1.70006	0.976355	1.69295	0.77832	0.605783	10.0256	3.32476	0.331628
ENSRNOG00000027628	Elp5	elongator acetyltransferase complex subunit 5 [Source:RGD Symbol;Acc:1303303]	10[-]56578985-56591364	19.4603	18.0916	25.7066	25.9002	30.8265	5.67129	2.98537	1.36541	4.50507	0.735708	0.77831	0.605767	23.997	5.69135	0.237169
ENSRNOG00000012763	Cwf19l1	CWF19-like 1, cell cycle control (S. pombe) [Source:RGD Symbol;Acc:1304716]	1[-]263887015-263910251	7.0895	7.16033	9.44658	9.10734	11.5384	2.17158	0.501865	1.02107	0.54902	0.873013	0.778156	0.605527	8.86844	1.98125	0.223404
ENSRNOG00000003147	Sqstm1	sequestosome 1 [Source:RGD Symbol;Acc:69287]	10[-]35704730-35716294	235.553	233.909	323.753	317.078	381.976	62.0883	23.1846	15.8099	69.8769	21.175	0.778125	0.605479	298.454	69.7974	0.233863
ENSRNOG00000015375	Lsm1	LSM1 homolog, mRNA degradation associated [Source:RGD Symbol;Acc:1304967]	16[-]71046475-71057883	8.60107	8.61533	10.6616	11.8903	14.2777	1.93081	1.75626	0.816458	2.95203	0.676896	0.778072	0.605396	10.8092	2.69966	0.249755
ENSRNOG00000004704	Dcstamp	dendrocyte expressed seven transmembrane protein [Source:RGD Symbol;Acc:1310435]	7[+]78649875-78650906	0.314386	0.315846	0.0711833	0.0715783	0.0872127	0.10446	0.092114	0.044914	0.0901187	0.00858408	-0.778008	0.605296	0.172041	0.137432	0.798833
ENSRNOG00000006559	Akap8	A-kinase anchoring protein 8 [Source:RGD Symbol;Acc:620832]	7[-]14324104-14351918	22.6418	23.3439	31.1043	29.3506	40.0551	6.35869	3.01294	4.99694	0.906978	2.69912	0.777839	0.605034	29.2991	7.37459	0.2517
ENSRNOG00000022860	Swi5	SWI5 homologous recombination repair protein [Source:RGD Symbol;Acc:1559966]	3[-]11307981-11317049	114.045	114.683	170.591	156.182	197.063	33.237	9.89187	9.08032	30.3219	17.0046	0.777803	0.604978	150.513	38.3918	0.255073
ENSRNOG00000033361	Slc39a5	solute carrier family 39 member 5 [Source:RGD Symbol;Acc:1310322]	7[-]2813875-2819299	11.4032	12.0651	29.901	22.0958	30.8017	4.05386	0.794418	1.93011	6.12053	2.31535	0.777791	0.604959	21.2534	9.14783	0.430418
ENSRNOG00000006720	Rnpep	arginyl aminopeptidase [Source:RGD Symbol;Acc:621137]	13[-]52092859-52111363	29.9832	35.2027	43.6507	43.8308	52.4222	11.1044	5.03036	2.2737	8.09013	3.85876	0.777772	0.604929	41.0179	9.89115	0.241142
ENSRNOG00000006802	Lrrn1	leucine rich repeat neuronal 1 [Source:RGD Symbol;Acc:1564145]	4[+]139670092-139673143	1.13083	0.88554	0.289265	0.349336	0.517274	0.146398	0.12254	0.0343877	0.145824	0.15905	-0.777632	0.604712	0.634448	0.352462	0.555541
ENSRNOG00000042389	Bcl10	B-cell CLL/lymphoma 10 [Source:RGD Symbol;Acc:620544]	2[+]251805392-251814957	16.4089	13.7179	18.8167	24.9229	37.0645	5.66044	4.04126	3.77539	6.12579	3.63095	0.777592	0.604649	22.1862	9.49646	0.428035
ENSRNOG00000059962	AABR07025787.1	-	16[+]50502096-50502396	0.816952	0.586044	0.908603	1.42072	2.85748	0.203178	0.144344	0.17352	0.465222	0.11438	0.777543	0.604573	1.31796	0.872122	0.661721
ENSRNOG00000024349	Cbarp	CACN beta subunit associated regulatory protein [Source:RGD Symbol;Acc:1307185]	7[+]12433933-12441048	2.64266	3.74118	5.95954	6.73971	10.2671	1.39847	0.423703	1.79006	0.728476	4.4144	0.77753	0.604553	5.87003	3.33651	0.568398
ENSRNOG00000001080	Arl6ip4	ADP-ribosylation factor like GTPase 6 interacting protein 4 [Source:RGD Symbol;Acc:1307657]	12[-]37904379-37906521	28.4198	29.5259	45.7081	40.228	49.7677	7.48058	5.11194	3.38607	5.27051	5.16744	0.777494	0.604498	38.7299	9.95499	0.257036
ENSRNOG00000051952	Tes	testin LIM domain protein [Source:RGD Symbol;Acc:1566346]	4[+]44321883-44360405	12.7139	14.5803	15.733	26.0551	36.7445	5.02918	2.13267	5.69842	8.40523	8.52756	0.777363	0.604293	21.1654	10.8368	0.512008
ENSRNOG00000006695	Rbck1	RANBP2-type and C3HC4-type zinc finger containing 1 [Source:RGD Symbol;Acc:708404]	3[-]147793017-147809919	36.7541	50.1101	61.5088	57.0247	69.5306	12.2303	4.96955	6.42249	10.0268	3.16353	0.777329	0.60424	54.9857	13.3508	0.242806
ENSRNOG00000019080	Hsd3b7	hydroxy-delta-5-steroid dehydrogenase, 3 beta- and steroid delta-isomerase 7 [Source:RGD Symbol;Acc:628727]	1[+]199248470-199251740	7.83585	9.25929	11.2197	12.8989	18.7112	3.72641	0.447265	2.94224	2.70027	3.16953	0.77732	0.604226	11.985	4.58322	0.382414
ENSRNOG00000031706	RGD1563601	similar to Tpi1 protein [Source:RGD Symbol;Acc:1563601]	17[-]27765008-27765754	9.61959	6.22396	7.13421	2.915	3.13413	2.41019	2.71217	2.27799	0.433279	0.590498	-0.777316	0.60422	5.80538	3.09052	0.532354
ENSRNOG00000009113	Marcksl1	MARCKS-like 1 [Source:RGD Symbol;Acc:621197]	5[+]147714163-147716485	9.00494	8.62439	10.2087	17.0953	24.9138	3.72692	1.90952	3.54474	5.45146	4.47634	0.777271	0.604151	13.9694	7.3214	0.524101
ENSRNOG00000013641	Myo7a	myosin VIIA [Source:RGD Symbol;Acc:628830]	1[-]163001875-163071508	15.992	15.7256	13.0087	8.40487	10.9083	2.53316	0.793327	2.42142	1.60148	2.71083	-0.777263	0.604138	12.8079	3.49188	0.272635
ENSRNOG00000013973	Lcn2	lipocalin 2 [Source:RGD Symbol;Acc:69408]	3[-]11414186-11417546	70.6707	118.904	140.561	349.505	575.332	49.8097	51.8468	57.3167	139.706	250.007	0.777193	0.604029	250.994	225.536	0.898569
ENSRNOG00000013078	Zcchc7	zinc finger CCHC-type containing 7 [Source:RGD Symbol;Acc:1310467]	5[+]60250546-60429708	10.7526	8.78927	12.1611	13.9175	19.23	2.21427	2.54722	0.159742	1.8002	1.7228	0.777173	0.603998	12.9701	4.00587	0.308854
ENSRNOG00000016177	Scara3	scavenger receptor class A, member 3 [Source:RGD Symbol;Acc:1309269]	15[-]42605473-42638392	1.72752	1.66185	1.71479	3.82893	6.95896	0.676807	0.695653	0.145407	1.32648	1.0057	0.777115	0.603908	3.17841	2.25606	0.709806
ENSRNOG00000014294	Ptpn6	protein tyrosine phosphatase, non-receptor type 6 [Source:RGD Symbol;Acc:620660]	4[-]157239142-157263890	27.1754	31.4384	29.9168	39.0266	50.1078	7.3759	3.45778	2.78608	7.04963	3.12042	0.776955	0.60366	35.533	9.61945	0.270719
ENSRNOG00000001397	Rbm19	RNA binding motif protein 19 [Source:RGD Symbol;Acc:1308928]	12[-]41907740-41993957	3.67098	4.63838	5.36574	5.39156	6.81278	1.09163	0.319475	0.936504	1.06303	0.475979	0.776955	0.603659	5.17589	1.28179	0.247646
ENSRNOG00000036608	Mlana	melan-A [Source:RGD Symbol;Acc:1306525]	1[+]247869756-247884442	1.10003	0.891111	0.486827	0.31208	0.363525	0.330405	0.358066	0.122518	0.283654	0.246545	-0.776871	0.603528	0.630714	0.399313	0.633113
ENSRNOG00000020892	Dpf2	double PHD fingers 2 [Source:RGD Symbol;Acc:1311699]	1[-]221253747-221269042	37.1711	45.7425	52.1471	53.1611	63.1837	9.30482	6.56112	2.19723	11.9337	1.74803	0.776826	0.603459	50.2811	10.9284	0.217347
ENSRNOG00000055422	AABR07065124.1	-	6[+]110890932-110892222	0.106837	0.193292	0.354113	0.423282	0.873245	0.185048	0.260543	0.069198	0.220345	0.118794	0.776707	0.603274	0.390154	0.316628	0.811546
ENSRNOG00000007706	Prkaa2	protein kinase AMP-activated catalytic subunit alpha 2 [Source:RGD Symbol;Acc:620893]	5[-]124574079-124642569	18.8541	13.0959	5.25437	5.2304	8.78475	0.488222	2.79926	2.03686	1.52893	2.19065	-0.776669	0.603215	10.2439	5.61887	0.548509
ENSRNOG00000057044	Garnl3	GTPase activating Rap/RanGAP domain-like 3 [Source:RGD Symbol;Acc:1564019]	3[-]12034413-12155098	11.1408	6.27892	7.12278	4.83094	5.29032	1.52707	1.24833	0.149558	0.847817	1.19429	-0.77658	0.603077	6.93276	2.50679	0.361586
ENSRNOG00000036687	Alyref	Aly/REF export factor [Source:RGD Symbol;Acc:1594679]	10[-]109770876-109774639	26.9638	29.9953	41.6611	37.9736	46.7262	6.28524	4.93748	3.45331	7.29969	3.77261	0.776569	0.60306	36.664	8.80808	0.240238
ENSRNOG00000017157	Trim69	tripartite motif-containing 69 [Source:RGD Symbol;Acc:1305074]	3[+]114102875-114126523	0.214718	0.211078	0.203459	0.354522	0.471866	0.0277282	0.0441898	0.0977385	0.0501087	0.0217877	0.776402	0.6028	0.291129	0.119634	0.410932
ENSRNOG00000051163	Rn50_10_0705.2	-	10[-]70794893-70795241	0.607947	0.993621	1.46163	2.52249	3.03143	0.439554	0.614711	0.902185	1.12226	1.04998	0.776395	0.602789	1.72342	1.19757	0.694877
ENSRNOG00000005576	Rpia	ribose 5-phosphate isomerase A [Source:RGD Symbol;Acc:1311377]	4[-]98568028-98593664	14.2666	14.4251	15.3076	23.309	30.7368	3.51978	1.29944	4.44364	6.4895	3.79942	0.776334	0.602695	19.609	7.63005	0.389109
ENSRNOG00000046439	NEWGENE_1309258	VPS37C, ESCRT-I subunit [Source:RGD Symbol;Acc:11384366]	1[+]226742343-226767868	12.288	16.2634	17.624	19.2737	23.1227	3.95084	1.14821	2.8456	3.78153	3.12475	0.776256	0.602573	17.7143	4.53477	0.255994
ENSRNOG00000046782	AABR07006259.1	-	1[-]227169191-227175096	0.377096	0.661726	0.490294	1.04846	1.47942	0.170248	0.109921	0.224367	0.224182	0.426068	0.776199	0.602486	0.811399	0.47027	0.579579
ENSRNOG00000042321	LOC102553814	serine/arginine repetitive matrix protein 1-like [Source:RGD Symbol;Acc:7718479]	3[-]64554633-64554953	0	0	0.049683	0.156066	0.295549	0	0	0.0860535	0.0539248	0.1559	0.776192	0.602474	0.10026	0.136533	1.3618
ENSRNOG00000022368	Ddx49	DEAD-box helicase 49 [Source:RGD Symbol;Acc:1311124]	16[+]20873642-20881439	24.0488	30.1625	34.2499	33.2656	39.4085	6.7736	2.18135	1.23935	4.83803	1.50424	0.776167	0.602435	32.2271	6.2069	0.192599
ENSRNOG00000010021	Isy1	ISY1 splicing factor homolog [Source:RGD Symbol;Acc:1307688]	4[-]119721660-119742349	21.9899	23.1194	24.1767	31.4979	41.9976	6.85443	5.11789	1.9419	5.11773	3.09527	0.776127	0.602374	28.5563	8.73815	0.305997
ENSRNOG00000047509	AABR07047844.1	-	5[-]50371732-50373014	0.0316813	0.0425477	0.004187	0.00431533	0.00504467	0.00873599	0.00544877	0.0072521	0.00747438	0.00873762	-0.776083	0.602305	0.0175552	0.0180983	1.03094
ENSRNOG00000020860	Tdrkh	tudor and KH domain containing [Source:RGD Symbol;Acc:1311196]	2[+]195651930-195674616	0.753598	0.783421	1.25172	1.3654	1.50542	0.432829	0.327938	0.185019	0.0659414	0.259126	0.776072	0.602288	1.13191	0.398215	0.351808
ENSRNOG00000060087	Adra1b	adrenoceptor alpha 1B [Source:RGD Symbol;Acc:2054]	10[-]29392762-29450644	2.20723	2.29929	4.17432	3.68701	4.92476	0.531337	0.549727	0.836804	0.315915	1.2169	0.776	0.602177	3.45852	1.27062	0.367389
[truncated: 1,882 more rows]

## Sheet: WT
Gene ID	Gene Name	GeneDescription		Mean45	Mean185	Mean367	Mean549	Mean626	SD45	SD185	SD367	SD549	SD626	corr	corr^2	mean	SD	CV
[truncated: 340 more rows]

[truncated: 2 more sheets: Sheet1, Sheet2]
