# Supplementary material for: Uricase deficiency in rats results in a variety of metabolic disorders, addition to gouty nephropathy
Source: PLoS One. 2025 Aug 22;20(8):e0330344. doi: 10.1371/journal.pone.0330344 (PMC12373213; doi:10.1371/journal.pone.0330344)
Supplement: S4 — (ZIP) [file pone.0330344.s005.zip › Figure6-7/genes/2_liver.xlsx]

## Sheet: Uox
Gene ID	Gene Name	GeneDescription	Pos.	Mean45	Mean185	Mean367	Mean549	Mean626	SD45	SD185	SD367	SD549	SD626	corr	corr^2	mean	SD	CV
ENSRNOG00000004089	Enpp2	ectonucleotide pyrophosphatase/phosphodiesterase 2 [Source:RGD Symbol;Acc:69298]	7[-]94480396-94563001	49.8996	42.0376	24.8714	16.3531	12.1333	2.53664	1.59525	5.18571	3.63707	5.32394	-0.969539	0.940005	29.059	15.4909	0.533086
ENSRNOG00000018160	Zswim5	zinc finger, SWIM-type containing 5 [Source:RGD Symbol;Acc:1310741]	5[+]135735825-135852575	1.73868	1.38377	0.882748	0.636209	0.632828	0.0433125	0.181967	0.135339	0.0228615	0.0679938	-0.958956	0.919596	1.05485	0.462391	0.438349
ENSRNOG00000017531	Akr1c3	aldo-keto reductase family 1, member C3 [Source:RGD Symbol;Acc:708428]	17[+]69761118-69778021	13.2075	10.6306	4.86652	1.63268	0.220442	3.10208	1.82021	0.748982	1.55989	0.0867131	-0.955243	0.912489	6.11154	5.43233	0.888865
ENSRNOG00000001957	ste2	estrogen sulfotransferase [Source:RGD Symbol;Acc:1597142]	14[+]22072024-22089248	918.24	764.086	491.394	95.1498	16.4548	203.975	134.371	113.918	101.303	10.4404	-0.953028	0.908263	457.065	384.127	0.840421
ENSRNOG00000047692	LOC100911660	lymphocyte-specific helicase-like [Source:RGD Symbol;Acc:6491699]	1[+]257614731-257791728	3.99983	2.346	1.25998	0.600076	0.422932	0.293679	0.302675	0.434628	0.13635	0.162302	-0.950923	0.904255	1.72576	1.38966	0.805243
ENSRNOG00000047104	Hells	helicase, lymphoid specific [Source:RGD Symbol;Acc:1309820]	1[+]257766691-257949183	5.43932	3.20565	1.6464	0.790242	0.532743	0.550701	0.366612	0.523425	0.115814	0.261894	-0.950615	0.90367	2.32287	1.91041	0.822434
ENSRNOG00000020980	AABR07006278.1	-	1[+]227892956-227904737	0.139399	0.0848137	0.746761	1.25468	1.32062	0.0107517	0.116655	0.0999526	0.26601	0.108021	0.945257	0.893511	0.709254	0.558969	0.788108
ENSRNOG00000050305	LOC100911854	mannose-binding protein C-like [Source:RGD Symbol;Acc:6490749]	1[+]248723397-248729962	107.103	89.9934	69.4263	48.2378	50.7329	6.0531	9.49445	6.08939	5.68419	12.6855	-0.944535	0.892146	73.0986	24.5453	0.335784
ENSRNOG00000015078	Ifitm3	interferon induced transmembrane protein 3 [Source:RGD Symbol;Acc:1595844]	1[-]213810696-213811901	229.858	200.831	505.669	730.555	798.414	42.8747	46.7281	107.674	31.3405	94.2192	0.944422	0.891932	493.065	262.458	0.532299
ENSRNOG00000055962	Bgn	biglycan [Source:RGD Symbol;Acc:2207]	X[-]157319046-157331204	95.5775	82.9219	65.8353	54.7526	48.385	8.23274	10.8797	5.60248	6.46972	1.94209	-0.94435	0.891797	69.4944	19.1557	0.275643
ENSRNOG00000016248	Sox18	SRY box 18 [Source:RGD Symbol;Acc:1311718]	3[-]177177310-177179127	6.49523	5.85418	4.30709	3.12905	1.84811	0.292877	0.322276	1.17379	0.618147	0.470103	-0.942706	0.888694	4.32673	1.85516	0.428767
ENSRNOG00000018131	Slc16a4	solute carrier family 16, member 4 [Source:RGD Symbol;Acc:1359655]	2[+]210045161-210068502	39.0511	28.289	12.6201	7.24557	6.09777	1.87057	6.20178	6.4158	1.46805	2.68429	-0.93887	0.881477	18.6607	13.8468	0.742027
ENSRNOG00000002050	Igfbp7	insulin-like growth factor binding protein 7 [Source:RGD Symbol;Acc:1306201]	14[+]33010300-33070190	109.453	93.7667	82.204	75.0281	58.2608	7.13545	6.23254	7.82505	5.36077	0.619646	-0.938047	0.879932	83.7425	18.5696	0.221746
ENSRNOG00000047613	Mup5	major urinary protein 5 [Source:RGD Symbol;Acc:735107]	5[-]77744450-77749613	108.822	103.883	36.4002	5.18753	0.513451	28.9588	13.9308	16.6884	3.83583	0.493429	-0.937236	0.878412	50.9612	50.4655	0.990272
ENSRNOG00000032959	Adh7	alcohol dehydrogenase 7 (class IV), mu or sigma polypeptide [Source:RGD Symbol;Acc:621638]	2[+]243502073-243516532	2.83782	4.82576	10.6743	16.9473	22.4843	0.474219	2.83309	1.97658	2.59643	4.59875	0.936018	0.87613	11.5539	7.98131	0.69079
ENSRNOG00000049099	LOC100361240	ribosomal protein S10-like [Source:RGD Symbol;Acc:2320523]	15[+]19429508-19430011	15.8475	10.7293	3.64517	1.21487	1.9132	1.48361	2.64958	1.30149	0.0985857	0.177345	-0.935264	0.874719	6.67	6.0275	0.903674
ENSRNOG00000005042	Ranbp17	RAN binding protein 17 [Source:RGD Symbol;Acc:1562576]	10[-]18139766-18443964	2.4252	1.96984	1.08314	0.640552	0.487274	0.498687	0.446706	0.216785	0.136232	0.104645	-0.93487	0.873982	1.3212	0.828694	0.627228
ENSRNOG00000052219	Gm2a	GM2 ganglioside activator [Source:RGD Symbol;Acc:628651]	10[+]40438356-40450930	380.664	347.117	270.245	251.281	208.487	40.1096	30.0579	4.26267	7.60588	30.0857	-0.931398	0.867502	291.559	69.1781	0.23727
ENSRNOG00000017945	Serf1	small EDRK-rich factor 1 [Source:RGD Symbol;Acc:1565105]	2[+]30346069-30352099	14.9385	10.5145	7.46125	5.05792	3.95976	1.65962	2.09368	1.89982	0.965953	1.43394	-0.931249	0.867225	8.38639	4.34609	0.518231
ENSRNOG00000016593	Pde6c	phosphodiesterase 6C [Source:RGD Symbol;Acc:1309844]	1[+]256822334-256877810	0.16022	0.331117	0.748057	1.04945	1.31447	0.147878	0.0876285	0.117718	0.214899	0.324395	0.9305	0.865831	0.720662	0.47596	0.660448
ENSRNOG00000056836	Cav1	caveolin 1 [Source:RGD Symbol;Acc:2280]	4[+]44597123-44630200	3.76628	2.5358	1.65049	1.28641	1.11755	0.435967	0.197444	0.150235	0.290617	0.342935	-0.930031	0.864958	2.07131	1.04478	0.504405
ENSRNOG00000014727	Fahd1	fumarylacetoacetate hydrolase domain containing 1 [Source:RGD Symbol;Acc:1304560]	10[-]14214519-14215957	78.6899	54.2142	43.2058	29.0562	21.0207	11.1864	8.08847	11.2029	5.26217	4.31278	-0.928941	0.862932	45.2374	22.1696	0.490074
ENSRNOG00000016044	Mab21l3	mab-21 like 3 [Source:RGD Symbol;Acc:1308694]	2[-]204231685-204254699	16.5993	12.7101	4.29819	2.59344	2.87925	1.16366	3.09578	0.675561	0.328336	1.25934	-0.928189	0.861535	7.81606	6.1035	0.780892
ENSRNOG00000029993	Kynu	kynureninase [Source:RGD Symbol;Acc:71061]	3[+]28416954-28566928	205.991	189.905	119.493	86.9906	85.3796	5.67774	28.888	5.76477	12.8798	35.2087	-0.925362	0.856295	137.552	55.869	0.406167
ENSRNOG00000032374	Paqr9	progestin and adipoQ receptor family member 9 [Source:RGD Symbol;Acc:1311515]	8[+]103337472-103339768	192.743	133.395	59.8456	41.0754	28.1405	9.2295	47.2346	14.1004	16.6531	12.626	-0.923225	0.852345	91.04	67.9254	0.746105
ENSRNOG00000013808	Ces2g	carboxylesterase 2G [Source:RGD Symbol;Acc:1308358]	19[+]37025375-37034285	11.2256	10.7205	7.17719	5.12304	5.33428	0.442976	1.10404	0.677942	0.395958	1.93673	-0.922733	0.851437	7.91612	2.84173	0.35898
ENSRNOG00000011346	Ehd2	EH-domain containing 2 [Source:RGD Symbol;Acc:1560856]	1[-]77847600-77865870	3.81057	2.50334	1.97296	1.4634	1.15416	0.648588	0.369231	0.13803	0.146809	0.15127	-0.921667	0.84947	2.18089	1.01267	0.46434
ENSRNOG00000007660	Fntb	farnesyltransferase, CAAX box, beta [Source:RGD Symbol;Acc:620119]	6[+]99883959-99966988	4.29256	3.24485	1.75939	1.41676	1.57483	0.229106	0.468856	0.283959	0.228235	0.162323	-0.92107	0.848369	2.45768	1.19145	0.484786
ENSRNOG00000020906	Pola2	DNA polymerase alpha 2, accessory subunit [Source:RGD Symbol;Acc:621817]	1[-]221273538-221321570	1.80278	1.32224	0.917817	0.692735	0.423781	0.280465	0.394529	0.139065	0.0572957	0.0894836	-0.920321	0.846991	1.03187	0.538458	0.521827
ENSRNOG00000049471	Steap3	STEAP3 metalloreductase [Source:RGD Symbol;Acc:708552]	13[-]36257112-36290531	22.9256	17.8365	10.1127	8.57004	7.7091	1.64318	2.96146	0.768674	0.407921	3.8532	-0.917343	0.841518	13.4308	6.46396	0.481279
ENSRNOG00000015029	Dbt	dihydrolipoamide branched chain transacylase E2 [Source:RGD Symbol;Acc:68403]	2[+]219563783-219592650	26.3568	24.2663	21.038	17.5316	16.9461	0.458239	0.600172	0.934848	3.87237	1.47805	-0.917057	0.840994	21.2277	4.14004	0.19503
ENSRNOG00000010502	Fbxo8	F-box protein 8 [Source:RGD Symbol;Acc:1307596]	16[-]37131345-37177033	26.6301	23.2633	18.4878	13.3744	15.9219	1.83685	1.59984	2.20952	1.74552	1.44274	-0.916647	0.840242	19.5355	5.21619	0.267011
ENSRNOG00000027592	Rerg	RAS-like, estrogen-regulated, growth-inhibitor [Source:RGD Symbol;Acc:1562829]	4[-]171069191-171176581	2.36045	1.72518	1.47595	1.02348	0.921669	0.438847	0.129055	0.134971	0.12023	0.228463	-0.916566	0.840093	1.50134	0.57618	0.383777
ENSRNOG00000011276	Tmem254	transmembrane protein 254 [Source:RGD Symbol;Acc:1305689]	16[+]3817402-3821270	40.8107	28.6109	16.4993	13.6983	10.9157	4.34296	8.09701	1.78103	0.0946816	2.5681	-0.916477	0.839929	22.107	12.0918	0.546969
ENSRNOG00000052668	Tcf24	transcription factor 24 [Source:RGD Symbol;Acc:1589398]	5[+]8957405-8961337	4.61775	3.32642	2.97535	1.1254	0.52244	0.533618	0.659894	1.1925	0.44764	0.300868	-0.916059	0.839165	2.51347	1.65714	0.659305
ENSRNOG00000011134	Lama2	laminin subunit alpha 2 [Source:RGD Symbol;Acc:1308889]	1[+]18491384-19143269	0.954716	0.622905	0.585504	0.411528	0.354411	0.119787	0.0655261	0.0656923	0.0439249	0.00909219	-0.915933	0.838933	0.585813	0.225848	0.385529
ENSRNOG00000001842	Mrps35	mitochondrial ribosomal protein S35 [Source:RGD Symbol;Acc:1306720]	4[+]181434812-181465318	17.7427	14.6865	13.509	10.3724	8.79488	1.42336	2.07815	1.72171	0.9939	1.44222	-0.915181	0.837556	13.0211	3.53855	0.271755
ENSRNOG00000005987	Suox	sulfite oxidase [Source:RGD Symbol;Acc:619994]	7[-]3098245-3102142	109.639	95.155	70.4508	61.0777	58.9224	8.35591	4.98086	9.34309	13.6113	8.17517	-0.915	0.837225	79.0491	22.1352	0.280018
ENSRNOG00000025523	C1H10orf76	chromosome 1 open reading frame, human C10orf76 [Source:RGD Symbol;Acc:9299787]	1[-]265575448-265757389	6.98552	5.86958	5.43327	4.54804	4.46937	0.496486	0.250295	0.522066	0.243262	0.557154	-0.914562	0.836424	5.46116	1.02917	0.188453
ENSRNOG00000017606	P2rx1	purinergic receptor P2X 1 [Source:RGD Symbol;Acc:3240]	10[+]59566223-59581325	0.205467	0.280979	0.871244	0.960259	1.27608	0.121303	0.149492	0.132407	0.193309	0.251951	0.914145	0.835662	0.718806	0.451409	0.627999
ENSRNOG00000018931	Dis3l2	DIS3-like 3'-5' exoribonuclease 2 [Source:RGD Symbol;Acc:1560168]	9[+]93660680-94160760	9.80158	9.5203	6.76709	6.13254	5.8384	0.744166	0.164444	0.472547	0.923319	0.857354	-0.913854	0.835128	7.61198	1.85619	0.243851
ENSRNOG00000057327	AABR07065118.1	-	6[+]110719360-110720463	2.80561	2.08124	0.340668	0.179159	0.147409	0.646064	0.395404	0.0546034	0.0511076	0.154889	-0.913768	0.834971	1.11082	1.18974	1.07105
ENSRNOG00000038607	Tmem86b	transmembrane protein 86B [Source:RGD Symbol;Acc:1593455]	1[+]72784966-72787367	325.376	322.731	255.436	203.744	156.43	14.5042	9.72455	33.2246	15.5356	53.1191	-0.91369	0.834829	252.743	72.957	0.28866
ENSRNOG00000000304	Cd164	CD164 molecule [Source:RGD Symbol;Acc:70942]	20[+]46250363-46261994	495.433	436.525	294.538	251.217	277.235	25.3414	28.5305	38.9878	22.0848	39.2317	-0.913186	0.833909	350.99	103.61	0.295193
ENSRNOG00000000341	Nid2	nidogen 2 [Source:RGD Symbol;Acc:1311685]	15[-]4894213-4951917	1.77176	1.17759	0.845933	0.734669	0.569863	0.274635	0.0337643	0.104698	0.065455	0.149138	-0.912809	0.83322	1.01996	0.458339	0.449368
ENSRNOG00000018461	Pdgfrb	platelet derived growth factor receptor beta [Source:RGD Symbol;Acc:3285]	18[+]56364620-56406381	8.19282	6.82177	4.14888	2.5229	3.19283	1.45675	1.28321	0.502923	0.2429	0.583943	-0.909867	0.827858	4.97584	2.38675	0.479669
ENSRNOG00000021478	Tpd52l1	tumor protein D52-like 1 [Source:RGD Symbol;Acc:1594796]	1[+]28454966-28576553	0.467484	1.11071	2.56847	2.87616	3.40321	0.14536	0.430886	0.250358	1.10049	0.147026	0.90981	0.827754	2.08521	1.23905	0.594207
ENSRNOG00000005266	Amdhd1	amidohydrolase domain containing 1 [Source:RGD Symbol;Acc:1308879]	7[-]34361633-34406318	97.0727	63.0393	21.5992	6.4929	6.11727	25.2887	16.7741	16.9858	0.8726	2.57353	-0.90955	0.827282	38.8643	39.2852	1.01083
ENSRNOG00000020467	Nrep	neuronal regeneration related protein [Source:RGD Symbol;Acc:631411]	18[-]26185259-26211445	87.426	64.2385	14.6797	9.18962	4.33045	18.4347	19.869	8.67852	5.9065	3.96413	-0.909457	0.827113	35.9729	36.4262	1.0126
ENSRNOG00000009080	Atp6v1d	ATPase H+ transporting V1 subunit D [Source:RGD Symbol;Acc:735119]	6[-]102032276-102047758	30.9723	28.8385	14.6189	10.1221	12.2633	0.716844	4.859	3.17278	3.03295	1.37325	-0.909455	0.827109	19.363	9.408	0.485875
ENSRNOG00000040195	RGD1559960	similar to Sulfotransferase K1 (rSULT1C2) [Source:RGD Symbol;Acc:1559960]	9[-]4866705-4896476	16.0295	15.2333	8.15614	0	0	0.918064	2.26714	7.18917	0	0	-0.909315	0.826853	7.88379	7.79003	0.988108
ENSRNOG00000036571	Ces2c	carboxylesterase 2C [Source:RGD Symbol;Acc:621510]	1[+]282638017-282702424	11.5719	8.96095	35.7037	45.5598	45.8784	2.44947	3.8451	9.06208	8.5482	1.24292	0.90863	0.825609	29.5349	17.4822	0.591917
ENSRNOG00000033654	LOC501038	Ab2-060 [Source:RGD Symbol;Acc:1560610]	8[+]103342929-103351680	11.6118	7.75683	3.42624	1.8745	1.39288	2.79747	2.6714	1.00572	0.302116	0.342928	-0.908215	0.824855	5.21245	4.3211	0.828996
ENSRNOG00000057153	Pla1a	phospholipase A1 member A [Source:RGD Symbol;Acc:621261]	11[+]64882288-64919579	3.9996	1.77567	15.4111	18.2013	21.6081	1.01895	0.88187	1.79904	5.14213	1.83272	0.908175	0.824782	12.1992	8.45983	0.693477
ENSRNOG00000002948	Abcc3	ATP binding cassette subfamily C member 3 [Source:RGD Symbol;Acc:71101]	10[-]82047863-82117109	0.652596	0.576141	2.21364	4.17672	5.17289	0.191706	0.198976	0.313898	1.64175	0.78857	0.907633	0.823797	2.5584	2.04221	0.798237
ENSRNOG00000025115	Exph5	exophilin 5 [Source:RGD Symbol;Acc:1560308]	8[+]57886168-57962708	4.33583	2.4252	1.1397	0.858037	0.848237	0.209277	0.250286	0.32215	0.233519	0.354017	-0.907584	0.823708	1.9214	1.40688	0.732217
ENSRNOG00000021441	Reln	reelin [Source:RGD Symbol;Acc:3553]	4[+]9347528-9773670	5.10338	4.75406	2.97226	2.99176	2.34199	0.23335	0.256231	0.471127	0.699367	0.301119	-0.907466	0.823494	3.63269	1.18453	0.326074
ENSRNOG00000010694	Tpbg	trophoblast glycoprotein [Source:RGD Symbol;Acc:621453]	8[+]93491761-93495130	1.82157	1.33658	0.797666	0.482505	0.435885	0.415253	0.359844	0.165563	0.121643	0.161593	-0.90685	0.822376	0.974841	0.59622	0.611607
ENSRNOG00000027253	Pcdhga10	protocadherin gamma subfamily A, 10 [Source:RGD Symbol;Acc:1308289]	18[+]30895831-30898245	0.156965	0.406795	0.459374	0.77898	0.697041	0.042308	0.0797897	0.0865781	0.123669	0.0891995	0.906623	0.821965	0.499831	0.240802	0.481768
ENSRNOG00000060105	Astn2	astrotactin 2 [Source:RGD Symbol;Acc:2320342]	5[-]81179605-82168427	1.24187	1.16391	0.536897	0.376814	0.315613	0.153883	0.204526	0.0998337	0.194096	0.212746	-0.906585	0.821896	0.727022	0.436611	0.600547
ENSRNOG00000015093	Sparcl1	SPARC like 1 [Source:RGD Symbol;Acc:2531]	14[+]6994190-7025308	14.0661	11.5719	4.02589	3.6387	3.84903	1.53593	1.91785	0.668535	0.546792	0.564624	-0.906436	0.821627	7.43034	4.73695	0.637514
ENSRNOG00000029478	Cyp4f39	cytochrome P450, family 4, subfamily f, polypeptide 39 [Source:RGD Symbol;Acc:1308796]	7[+]14441476-14515212	25.5137	15.667	8.10364	5.20375	4.5818	4.94478	4.12008	1.98367	0.389352	2.19283	-0.905986	0.820812	11.814	8.60867	0.728684
ENSRNOG00000015347	Trim45	tripartite motif-containing 45 [Source:RGD Symbol;Acc:1309168]	2[+]203301838-203310532	0.436726	0.518626	1.76421	1.82518	2.2308	0.133348	0.167947	0.218789	0.297092	0.493568	0.905888	0.820633	1.35511	0.799391	0.589909
ENSRNOG00000020440	Fads2	fatty acid desaturase 2 [Source:RGD Symbol;Acc:68339]	1[-]226114413-226152524	1135.98	808.243	270.542	174.849	204.467	149.94	200.619	88.6022	67.5923	141.265	-0.905755	0.820391	518.815	415.802	0.801445
ENSRNOG00000007865	Ephb1	Eph receptor B1 [Source:RGD Symbol;Acc:2556]	8[-]110376954-110813000	0.224729	0.136514	0.008417	0.00863067	0.0108687	0.0129379	0.0254109	0.00729218	0.0149488	0.00941254	-0.905615	0.820138	0.0778317	0.0924651	1.18801
ENSRNOG00000020202	Asrgl1	asparaginase like 1 [Source:RGD Symbol;Acc:708526]	1[-]225309246-225329770	4.86645	4.95371	9.02725	12.0022	12.6813	0.293769	1.02699	0.65581	3.27394	1.35576	0.905578	0.820072	8.7062	3.73245	0.428711
ENSRNOG00000010572	Pus7	pseudouridylate synthase 7 [Source:RGD Symbol;Acc:1307054]	4[+]7889869-7930706	5.32112	3.92861	3.62637	2.96375	2.09866	0.0853735	0.142497	0.39782	0.160428	0.947705	-0.905577	0.820069	3.5877	1.17736	0.328165
ENSRNOG00000000172	Sqrdl	sulfide quinone reductase-like (yeast) [Source:RGD Symbol;Acc:1564504]	3[+]114900343-114939370	152.167	90.0443	31.8046	26.7025	29.2846	6.87087	13.6236	7.54075	1.20118	7.80329	-0.905055	0.819124	66.0005	51.3374	0.777833
ENSRNOG00000007110	Ankrd6	ankyrin repeat domain 6 [Source:RGD Symbol;Acc:1583731]	5[-]48052401-48194294	0.0884813	0.218274	0.785054	1.05682	1.29911	0.02494	0.111429	0.263929	0.432635	0.228016	0.904865	0.81878	0.689549	0.530539	0.7694
ENSRNOG00000016427	Letm1	leucine zipper and EF-hand containing transmembrane protein 1 [Source:RGD Symbol;Acc:1359678]	14[+]82227708-82267350	26.4264	26.1341	20.7285	16.3916	12.244	1.603	3.75073	0.630377	4.06798	1.39444	-0.904801	0.818664	20.3849	6.13381	0.3009
ENSRNOG00000016166	Pdlim1	PDZ and LIM domain 1 [Source:RGD Symbol;Acc:68324]	1[-]259308296-259357056	46.1439	41.9676	40.2858	24.1129	22.8625	2.8641	5.42968	4.51694	3.75622	0.952081	-0.904344	0.817839	35.0746	10.5074	0.299574
ENSRNOG00000004327	Ddc	dopa decarboxylase [Source:RGD Symbol;Acc:2494]	14[-]91905919-91996774	24.9364	13.3853	8.20063	5.55033	4.04576	2.74369	3.75198	1.55323	1.16104	2.7072	-0.903738	0.816743	11.2237	8.11554	0.723073
ENSRNOG00000051307	Aoc3	amine oxidase, copper containing 3 [Source:RGD Symbol;Acc:62058]	10[+]89251370-89259313	1.70397	0.766725	0.524834	0	0.172436	0.191388	0.131247	0.0772731	0	0.298668	-0.903734	0.816735	0.633592	0.636179	1.00408
ENSRNOG00000012436	Adh1	alcohol dehydrogenase 1 (class I) [Source:RGD Symbol;Acc:2044]	2[+]243550627-243687857	1108.44	1460.75	1837.63	2517.18	2934.06	64.5712	615.623	97.7944	170.662	484.746	0.903285	0.815924	1971.61	758.64	0.384782
ENSRNOG00000010141	Ttll1	tubulin tyrosine ligase like 1 [Source:RGD Symbol;Acc:1309124]	7[-]124338395-124367630	1.52294	1.20925	1.02627	0.644551	0.548223	0.14102	0.261495	0.0453422	0.0838053	0.32751	-0.903249	0.815859	0.990247	0.409961	0.413999
ENSRNOG00000010765	Vcl	vinculin [Source:RGD Symbol;Acc:1311217]	15[-]3455211-3544702	8.71541	8.51992	6.67719	5.27176	5.11379	0.784819	0.939886	0.860243	0.512439	0.871108	-0.903065	0.815527	6.85962	1.73062	0.252292
ENSRNOG00000031440	Nova1	NOVA alternative splicing regulator 1 [Source:RGD Symbol;Acc:621345]	6[-]66963510-67085390	0.525747	0.448714	0.293848	0.196248	0.213531	0.00561723	0.0502972	0.0626554	0.107743	0.0668546	-0.902774	0.815002	0.335617	0.146427	0.436291
ENSRNOG00000025608	Lrat	lecithin-retinol acyltransferase (phosphatidylcholine-retinol-O-acyltransferase) [Source:RGD Symbol;Acc:68362]	2[-]181896305-181905300	11.1375	6.19307	3.96365	2.98326	2.41789	1.42355	1.25737	0.889252	0.541294	0.198849	-0.902533	0.814566	5.33908	3.38527	0.634055
ENSRNOG00000003018	Olfml2b	olfactomedin-like 2B [Source:RGD Symbol;Acc:1309257]	13[+]88995316-89032487	1.92872	1.11466	0.557249	0.460571	0.381796	0.244361	0.199725	0.149226	0.0491945	0.14727	-0.902486	0.81448	0.888599	0.61762	0.695049
ENSRNOG00000010708	Gata4	GATA binding protein 4 [Source:RGD Symbol;Acc:2665]	15[-]46386712-46432965	19.7167	17.2534	15.4016	10.1503	9.87877	2.47228	2.90996	1.65414	0.733971	2.00196	-0.902256	0.814066	14.4802	4.4027	0.30405
ENSRNOG00000054930	AABR07004572.1	-	1[+]147696656-147700221	1.70018	1.50529	0.362169	0.00212367	0	0.22248	0.531337	0.51131	0.0036783	0	-0.901877	0.813383	0.713953	0.819568	1.14793
ENSRNOG00000015113	Mocos	molybdenum cofactor sulfurase [Source:RGD Symbol;Acc:1308496]	18[+]16590197-16636084	11.9502	10.5625	2.31091	1.75994	1.95061	1.44801	2.45995	0.379212	0.410038	0.259894	-0.901734	0.813125	5.70682	4.84314	0.848657
ENSRNOG00000012508	Slc39a8	solute carrier family 39 member 8 [Source:RGD Symbol;Acc:1308236]	2[+]241029693-241092582	30.9363	25.3113	17.9593	13.9599	15.6188	1.05967	3.87505	4.05694	1.76418	2.24431	-0.901695	0.813053	20.7571	7.05013	0.339649
ENSRNOG00000030729	C4b	complement C4B (Chido blood group) [Source:RGD Symbol;Acc:1591983]	20[-]4302344-4316715	48.9695	37.1066	109.708	151.354	158.427	18.479	15.4466	11.8382	18.7459	36.7409	0.901646	0.812966	101.113	55.3812	0.547716
ENSRNOG00000007151	Cdk14	cyclin-dependent kinase 14 [Source:RGD Symbol;Acc:1305544]	4[+]25825567-26419127	1.97025	1.5127	1.05468	0.689751	0.888462	0.231938	0.295036	0.12756	0.137734	0.0386445	-0.901511	0.812722	1.22317	0.503975	0.412025
ENSRNOG00000045558	Cd34	CD34 molecule [Source:RGD Symbol;Acc:1306863]	13[+]113691932-113711647	0.703932	0.794823	0.546735	0.31583	0.180865	0.0269169	0.14918	0.0642625	0.064875	0.038514	-0.900899	0.811618	0.508437	0.248411	0.488577
ENSRNOG00000016281	Col4a1	collagen type IV alpha 1 chain [Source:RGD Symbol;Acc:1307148]	16[+]83522162-83632153	15.7869	10.0816	6.58633	5.28767	4.35928	3.19755	1.51321	0.282524	1.44272	0.285796	-0.89971	0.809478	8.42037	4.54816	0.540139
ENSRNOG00000012840	Sparc	secreted protein acidic and cysteine rich [Source:RGD Symbol;Acc:3742]	10[-]40742400-40764185	127.12	70.7833	46.1887	38.5176	34.4566	7.21686	9.37398	1.90005	7.44905	4.07563	-0.899214	0.808587	63.4133	35.8917	0.565996
ENSRNOG00000017084	Hsd11b2	hydroxysteroid 11-beta dehydrogenase 2 [Source:RGD Symbol;Acc:2835]	19[+]37476095-37481307	4.19557	3.91285	1.27319	0.460405	0.976931	0.144527	0.818034	0.145972	0.0412947	0.84545	-0.898972	0.808151	2.16379	1.68455	0.778517
ENSRNOG00000006789	Ddit3	DNA-damage inducible transcript 3 [Source:RGD Symbol;Acc:62391]	7[+]70580198-70585084	9.15631	7.98429	14.8619	20.7369	26.0309	0.863368	2.38424	0.460176	5.37472	2.96572	0.898817	0.807872	15.7541	7.53119	0.478048
ENSRNOG00000020480	Fads1	fatty acid desaturase 1 [Source:RGD Symbol;Acc:621678]	1[+]226234074-226249138	596.873	375.152	166.393	127.874	123.114	48.9946	95.5216	51.3186	23.1383	86.1772	-0.898753	0.807757	277.881	199.024	0.716219
ENSRNOG00000011637	Mbl2	mannose binding lectin 2 [Source:RGD Symbol;Acc:67380]	1[+]248428099-248463139	57.9198	46.5413	40.7239	29.3253	27.1982	2.40474	10.343	3.40919	3.93166	8.42877	-0.897302	0.805151	40.3417	12.9472	0.320939
ENSRNOG00000016374	Fgfr2	fibroblast growth factor receptor 2 [Source:RGD Symbol;Acc:2611]	1[-]200590953-200696928	23.7461	14.4247	11.6382	7.44305	8.33049	2.42983	2.70088	0.55626	1.90142	1.62414	-0.897115	0.804815	13.1165	6.29885	0.480224
ENSRNOG00000011184	Slc13a4	solute carrier family 13 member 4 [Source:RGD Symbol;Acc:1359715]	4[-]62797677-62840357	23.5049	15.646	10.6769	3.94956	4.19209	0.370914	7.84691	2.92091	1.73453	3.03905	-0.896249	0.803262	11.5939	8.37531	0.72239
ENSRNOG00000000875	Fhl1	four and a half LIM domains 1 [Source:RGD Symbol;Acc:2615]	X[+]159112880-159172524	2.22501	1.41762	0.920515	0.675968	0.612714	0.355034	0.29147	0.149203	0.21272	0.255001	-0.896055	0.802914	1.17037	0.657961	0.562184
ENSRNOG00000023587	Dhtkd1	dehydrogenase E1 and transketolase domain containing 1 [Source:RGD Symbol;Acc:1308092]	17[+]76306585-76358058	126.479	120.233	75.499	69.2943	61.0797	1.17727	21.2457	5.73032	12.2693	14.1212	-0.89597	0.802763	90.5169	30.2695	0.334407
ENSRNOG00000036673	Sectm1b	secreted and transmembrane 1B [Source:RGD Symbol;Acc:735132]	10[-]110251363-110259985	17.0338	15.8126	10.3088	9.42281	7.99582	1.1729	2.05556	1.40568	0.852133	2.97614	-0.895464	0.801855	12.1148	4.05634	0.334826
ENSRNOG00000006778	Mmp19	matrix metallopeptidase 19 [Source:RGD Symbol;Acc:1311376]	7[+]3216497-3224201	59.2537	55.7553	48.6357	39.9788	35.0036	2.44839	9.33339	2.12885	6.67459	0.743483	-0.895427	0.801789	47.7254	10.5074	0.220164
ENSRNOG00000010308	Nr2f2	nuclear receptor subfamily 2, group F, member 2 [Source:RGD Symbol;Acc:69305]	1[-]131448447-131460473	19.492	22.3121	12.5526	9.84672	8.95616	0.430583	0.0830519	1.76777	2.20329	1.3752	-0.894725	0.800532	14.6319	5.6458	0.385855
ENSRNOG00000054016	AABR07030091.1	-	10[-]67107927-67128049	1.45653	1.32439	1.14537	0.279793	0.339397	0.192545	0.153402	0.250321	0.0747629	0.314427	-0.893585	0.798494	0.909097	0.547796	0.602572
ENSRNOG00000002176	Nectin3	nectin cell adhesion molecule 3 [Source:RGD Symbol;Acc:1309516]	11[-]57897879-57993548	26.6459	23.2875	15.8312	13.4168	13.7116	4.62786	2.37897	2.5022	1.26022	1.31254	-0.89347	0.798289	18.5786	6.02793	0.324455
ENSRNOG00000006331	Elovl5	ELOVL fatty acid elongase 5 [Source:RGD Symbol;Acc:620583]	8[+]85259982-85285983	337.471	235.459	144.97	99.5643	111.357	13.9759	73.553	13.8245	27.469	43.4214	-0.893295	0.797976	185.764	99.0018	0.532944
ENSRNOG00000000604	Hdac2	histone deacetylase 2 [Source:RGD Symbol;Acc:619976]	20[-]43084870-43108198	32.3279	25.7465	16.7822	13.9009	13.4878	4.55135	6.14572	2.71586	1.62012	1.67157	-0.893232	0.797864	20.4491	8.29982	0.405878
ENSRNOG00000025209	Plxnd1	plexin D1 [Source:RGD Symbol;Acc:1310796]	4[-]147854309-147893992	8.62781	8.37934	6.18122	4.94164	4.53879	0.597221	0.300194	1.21635	1.26671	1.04386	-0.893227	0.797854	6.53376	1.93708	0.296472
ENSRNOG00000057650	Hoxa10	homeobox A10 [Source:RGD Symbol;Acc:9410935]	4[-]82285528-82295470	0	0	0.0278727	0.041115	0.0668977	0	0	0.0207629	0.0153911	0.00770148	0.892944	0.797349	0.0271771	0.0282888	1.04091
ENSRNOG00000009614	LOC300249	similar to 60S ribosomal protein L4 (L1) [Source:RGD Symbol;Acc:1583853]	7[+]143443348-143444609	12.9873	13.2175	27.362	27.8628	28.828	0.443413	2.99017	3.09104	2.74667	0.817318	0.89287	0.797216	22.0515	7.8289	0.355028
ENSRNOG00000029861	Gsta2	glutathione S-transferase alpha 2 [Source:RGD Symbol;Acc:2754]	8[-]85640055-85645718	739.502	571.825	206.176	126.655	135.057	55.5453	242.131	14.984	38.2125	79.9912	-0.892561	0.796666	355.843	279.303	0.784904
ENSRNOG00000003120	Prelp	proline and arginine rich end leucine rich repeat protein [Source:RGD Symbol;Acc:620226]	13[-]50749514-50761355	19.1868	16.3765	15.1299	12.552	10.2576	3.27217	1.61323	1.08558	0.814049	0.169179	-0.892326	0.796245	14.7006	3.51311	0.238978
ENSRNOG00000019046	Reg4	regenerating family member 4 [Source:RGD Symbol;Acc:1303341]	2[+]200397967-200409528	8.06748	5.41069	4.95542	1.80418	1.55679	0.740791	1.70298	1.3221	0.689922	1.69507	-0.892283	0.796169	4.35891	2.74999	0.63089
ENSRNOG00000008758	Tspan18	tetraspanin 18 [Source:RGD Symbol;Acc:1560411]	3[-]82097068-82236664	3.8595	3.51188	2.50447	1.93672	1.54362	0.154889	0.0226264	0.975525	0.54655	0.400781	-0.892248	0.796106	2.67124	1.02621	0.384169
ENSRNOG00000019648	Col6a3	collagen type VI alpha 3 chain [Source:RGD Symbol;Acc:1308704]	9[-]97926787-98004546	2.32256	1.54143	1.169	0.996991	0.792334	0.382599	0.0702237	0.340329	0.150716	0.078312	-0.890992	0.793867	1.36446	0.594105	0.435414
ENSRNOG00000006873	Dnase1	deoxyribonuclease 1 [Source:RGD Symbol;Acc:2510]	10[-]11757682-11760620	0	0.247145	0.34081	0.516288	0.660353	0	0.15303	0.0589411	0.134465	0.197546	0.89078	0.793489	0.352919	0.259019	0.733932
ENSRNOG00000047720	LOC100910235	sulfotransferase 1C1-like [Source:RGD Symbol;Acc:6499500]	9[-]4324211-4327679	296.356	286.871	221.479	172.059	135.84	43.2315	34.3234	47.6369	28.4749	21.9513	-0.890342	0.792708	222.521	71.8029	0.322679
ENSRNOG00000014628	Pomk	protein-O-mannose kinase [Source:RGD Symbol;Acc:1310810]	16[+]70859280-70869634	11.5098	11.5615	9.22891	7.02548	6.47102	1.32251	1.78338	1.24935	0.279695	0.664607	-0.889947	0.792005	9.15934	2.43869	0.266252
ENSRNOG00000000201	Gsta5	glutathione S-transferase alpha 5 [Source:RGD Symbol;Acc:1593189]	8[+]85553734-85565179	1318.05	1326.82	371.003	211.991	252.288	91.55	376.493	26.9974	45.7543	131.581	-0.88986	0.791851	696.03	554.557	0.796743
ENSRNOG00000010731	Gpm6a	glycoprotein m6a [Source:RGD Symbol;Acc:631368]	16[-]39367692-39719187	7.24929	4.40187	2.61739	2.386	2.21771	0.151475	0.0732949	0.849516	0.0162619	0.793112	-0.88983	0.791797	3.77445	2.0219	0.535681
ENSRNOG00000007387	Per1	period circadian clock 1 [Source:RGD Symbol;Acc:727863]	10[+]55687050-55695994	1.24632	1.81773	6.75911	10.0404	13.0179	0.198771	0.863697	4.89608	0.538643	3.06741	0.889248	0.790762	6.5763	5.22804	0.794982
ENSRNOG00000008045	Slamf9	SLAM family member 9 [Source:RGD Symbol;Acc:1305945]	13[-]90836361-90839411	0.590694	0.450126	1.37436	2.0162	1.9842	0.443139	0.143493	0.390747	0.246034	0.270571	0.889149	0.790586	1.28311	0.738651	0.575671
ENSRNOG00000008137	Cdk18	cyclin-dependent kinase 18 [Source:RGD Symbol;Acc:1309523]	13[-]48893412-48927483	17.4373	18.4093	12.6438	10.0288	9.80474	0.601685	3.05747	1.04789	1.41626	0.862721	-0.888827	0.790014	13.6648	4.00743	0.293267
ENSRNOG00000000881	Mmgt1	membrane magnesium transporter 1 [Source:RGD Symbol;Acc:1566339]	X[-]158966673-158978995	11.8386	11.1832	9.09575	7.98341	8.05006	0.345696	1.36377	0.957443	0.430937	1.02951	-0.888587	0.789587	9.63021	1.82509	0.189517
ENSRNOG00000012722	Ppdpf	pancreatic progenitor cell differentiation and proliferation factor [Source:RGD Symbol;Acc:1310660]	3[+]176691329-176692271	184.782	165.55	150.372	118.089	97.2426	18.6469	31.0376	10.2324	11.4865	13.4074	-0.888445	0.789334	143.207	36.374	0.253995
ENSRNOG00000023352	Fam78a	family with sequence similarity 78, member A [Source:RGD Symbol;Acc:1566351]	3[-]11087299-11102515	1.48438	1.26597	1.02582	0.808462	0.820612	0.176197	0.113432	0.105358	0.209334	0.147112	-0.888324	0.789119	1.08105	0.300844	0.27829
ENSRNOG00000017833	Actn2	actinin alpha 2 [Source:RGD Symbol;Acc:1308097]	17[-]66304501-66397653	1.10647	0.963754	0.775689	0.426689	0.360327	0.0805896	0.282441	0.22617	0.109979	0.0929635	-0.88797	0.788491	0.726586	0.337796	0.464908
ENSRNOG00000045949	LOC100911581	fatty-acid amide hydrolase 1-like [Source:RGD Symbol;Acc:6491947]	5[-]134852875-134871775	40.8425	32.824	29.3101	22.6266	18.7087	2.19811	6.74183	3.61982	1.06184	6.63941	-0.887899	0.788365	28.8624	8.94986	0.310087
ENSRNOG00000002004	Prdm8	PR/SET domain 8 [Source:RGD Symbol;Acc:1311628]	14[-]13054771-13058172	0.354822	0.208198	0.020816	0.0176377	0.028346	0.0124759	0.0631698	0.0360544	0.015416	0.0344298	-0.887389	0.78746	0.125964	0.143456	1.13886
ENSRNOG00000015329	Kpna2	karyopherin subunit alpha 2 [Source:RGD Symbol;Acc:621419]	10[-]95200030-95212111	56.4975	49.3207	46.251	35.8416	30.7155	3.0843	8.64421	5.69744	4.1314	3.86328	-0.886822	0.786454	43.7253	10.6706	0.244037
ENSRNOG00000031266	Siae	sialic acid acetylesterase [Source:RGD Symbol;Acc:1310431]	8[+]40078269-40113514	11.6888	10.2478	8.01924	7.19902	7.32283	0.452692	1.3973	0.40132	0.955279	1.06856	-0.886579	0.786022	8.89554	1.99995	0.224826
ENSRNOG00000021704	Atp8b5p	ATPase, class I, type 8B, member 5, pseudogene [Source:RGD Symbol;Acc:1587460]	5[+]58752879-58831028	0.620309	0.488286	0.314737	0.251787	0.192024	0.0293276	0.0941062	0.088762	0.14489	0.0753805	-0.886496	0.785875	0.373429	0.182133	0.487732
ENSRNOG00000016408	Kirrel	kin of IRRE like (Drosophila) [Source:RGD Symbol;Acc:727883]	2[-]186420795-186515135	0.865995	0.668503	0.492453	0.405858	0.362662	0.138034	0.133498	0.102594	0.0694274	0.0666788	-0.885808	0.784655	0.559094	0.212356	0.379822
ENSRNOG00000043131	LOC100360095	urinary protein 1-like [Source:RGD Symbol;Acc:2322852]	8[-]38150659-38154344	563.851	530.781	151.875	35.2463	3.71833	130.256	256.678	23.3381	35.9504	3.43274	-0.885466	0.784049	257.094	273.844	1.06515
ENSRNOG00000062112	Rn60_16_0648.2	-	16[+]64738682-64739365	0.0288223	0.112535	0.235921	0.272074	0.333105	0.0499217	0.0971724	0.0584874	0.0718383	0.0393864	0.88487	0.782994	0.196491	0.127451	0.648633
ENSRNOG00000019680	Mst1	macrophage stimulating 1 [Source:RGD Symbol;Acc:3114]	8[+]116857684-116862423	165.334	122.971	22.9005	17.0995	12.4869	15.0092	60.4179	6.05568	6.35297	1.72021	-0.884645	0.782596	68.1583	69.9578	1.0264
ENSRNOG00000050885	LOC100910526	sulfotransferase 1C2-like [Source:RGD Symbol;Acc:6497849]	9[+]4807717-4834335	2.245	2.35547	0.48827	0.282261	0.311692	0.178974	0.392077	0.338719	0.229984	0.348929	-0.884516	0.782369	1.13654	1.02068	0.898057
ENSRNOG00000024536	Ccbe1	collagen and calcium binding EGF domains 1 [Source:RGD Symbol;Acc:1307670]	18[-]61759289-61788863	1.09635	0.759914	0.248051	0.312045	0.177457	0.227426	0.130163	0.0263233	0.088512	0.123209	-0.884195	0.781801	0.518764	0.383365	0.738996
ENSRNOG00000054562	AABR07043098.1	-	19[-]20559528-20568309	0.295576	0.163965	0.13095	0.0484063	0	0.0827709	0.038819	0.0743432	0.0573297	0	-0.88275	0.779248	0.127779	0.116696	0.913262
ENSRNOG00000009620	Cybrd1	cytochrome b reductase 1 [Source:RGD Symbol;Acc:1305740]	3[+]57718364-57746097	1.65586	1.47596	0.729092	0.721079	0.558661	0.312956	0.188624	0.0580547	0.240531	0.205261	-0.882168	0.778221	1.02813	0.497844	0.484222
ENSRNOG00000004441	Fcmr	Fc fragment of IgM receptor [Source:RGD Symbol;Acc:1359282]	13[+]47602692-47617064	1.21329	0.780749	0.50797	0.407887	0.263392	0.242317	0.224841	0.124678	0.145671	0.118418	-0.881829	0.777622	0.634658	0.378393	0.596215
ENSRNOG00000020420	Pklr	pyruvate kinase, liver and RBC [Source:RGD Symbol;Acc:3336]	2[+]188449210-188459592	126.806	100.383	52.1558	35.0249	41.5473	22.4472	28.7961	9.0349	7.11667	16.522	-0.881531	0.777096	71.1834	40.4965	0.568904
ENSRNOG00000048771	RGD1559482	similar to immunoglobulin superfamily, member 7 [Source:RGD Symbol;Acc:1559482]	10[+]104952237-104980890	0.76219	0.310228	7.13207	7.18877	7.52454	0.594363	0.21092	0.289558	1.09737	1.49281	0.880967	0.776103	4.58356	3.50729	0.76519
ENSRNOG00000042915	Mxra7	matrix remodeling associated 7 [Source:RGD Symbol;Acc:1594666]	10[-]105745276-105771972	1.39265	1.07324	0.506808	0.29299	0	0.308287	0.605191	0.229964	0.0733617	0	-0.88052	0.775316	0.653138	0.594159	0.909699
ENSRNOG00000023257	Adamts9	ADAM metallopeptidase with thrombospondin type 1 motif, 9 [Source:RGD Symbol;Acc:1306889]	4[-]124660262-124858250	1.14123	0.643812	0.229536	0.308752	0.170512	0.13971	0.102374	0.0404652	0.09193	0.0695379	-0.880394	0.775093	0.498768	0.381749	0.765385
ENSRNOG00000010389	Ndrg2	NDRG family member 2 [Source:RGD Symbol;Acc:621874]	15[-]28305821-28314459	620.996	598.071	411.254	348.496	332.164	52.6999	79.1248	1.94165	42.9144	119.122	-0.879495	0.773511	462.196	141.037	0.305144
ENSRNOG00000012991	Adgra2	adhesion G protein-coupled receptor A2 [Source:RGD Symbol;Acc:2323365]	16[-]69095936-69132584	2.37928	1.82701	1.20118	1.05842	0.898476	0.210636	0.415007	0.212984	0.318035	0.346844	-0.879395	0.773335	1.47287	0.628735	0.426877
ENSRNOG00000046246	Spon2	spondin 2 [Source:RGD Symbol;Acc:708584]	14[+]82867946-82869792	8.08993	5.83436	2.55833	1.55768	2.43435	0.391381	2.23456	0.189356	0.335603	0.218902	-0.878987	0.772619	4.09493	2.70332	0.660164
ENSRNOG00000003370	Otc	ornithine carbamoyltransferase [Source:RGD Symbol;Acc:3236]	X[-]13524607-13601069	362.504	276.867	160.326	135.112	132.165	44.5251	71.03	18.7694	18.4131	59.4929	-0.878849	0.772375	213.395	102.794	0.481707
ENSRNOG00000008937	Csrp1	cysteine and glycine-rich protein 1 [Source:RGD Symbol;Acc:62053]	13[+]52553775-52575051	175.506	136.382	56.1879	57.8174	54.1692	36.5487	24.2239	7.60477	7.0269	5.91032	-0.878413	0.77161	96.0125	55.0087	0.572932
ENSRNOG00000020014	Myh14	myosin heavy chain 14 [Source:RGD Symbol;Acc:1306821]	1[-]100608966-100671074	2.29738	1.71454	0.825154	0.635716	0.639417	0.383922	0.594511	0.238124	0.148979	0.151126	-0.877933	0.770766	1.22244	0.752336	0.615437
ENSRNOG00000054946	AABR07054126.1	-	3[-]142280345-142319383	5.86847	4.8119	2.59618	1.82853	2.38925	0.133751	0.9146	0.985739	0.61619	0.676629	-0.877727	0.770405	3.49887	1.72901	0.494163
ENSRNOG00000008816	Gpnmb	glycoprotein nmb [Source:RGD Symbol;Acc:71008]	4[+]78694447-78715683	13.1464	11.3459	26.3688	32.3699	41.9203	9.91864	3.92671	3.79753	3.58315	6.96934	0.87721	0.769497	25.0302	13.059	0.521729
ENSRNOG00000016965	Anapc1	anaphase promoting complex subunit 1 [Source:RGD Symbol;Acc:1306629]	3[-]121147547-121226125	3.45633	2.94007	2.46232	2.04776	1.99818	0.39671	0.555536	0.175556	0.242735	0.261347	-0.877157	0.769404	2.58093	0.646297	0.250412
ENSRNOG00000059947	Sdc1	syndecan 1 [Source:RGD Symbol;Acc:3648]	6[+]33885495-33908016	55.9386	47.8458	84.1827	98.1375	101.562	12.4202	13.7376	4.3851	11.6904	5.51587	0.876655	0.768524	77.5334	24.2606	0.312905
ENSRNOG00000008680	Loxl1	lysyl oxidase-like 1 [Source:RGD Symbol;Acc:1308752]	8[-]63067300-63092009	2.0167	1.38138	0.840784	0.573067	0.561857	0.250583	0.519986	0.335569	0.112572	0.169586	-0.876265	0.767841	1.07476	0.633965	0.589868
ENSRNOG00000031269	RGD1304694	similar to CG9646-PA [Source:RGD Symbol;Acc:1304694]	7[-]125857046-125893168	16.685	20.9904	25.4268	28.1482	32.1391	0.49249	1.50689	3.07772	4.64259	5.20939	0.87586	0.767131	24.6779	6.31679	0.255969
ENSRNOG00000019470	Hao2	hydroxyacid oxidase 2 [Source:RGD Symbol;Acc:70972]	2[+]200778122-200808857	275.147	290.551	131.664	68.6494	23.0754	55.6715	106.856	55.3762	29.5894	13.8908	-0.875459	0.766428	157.817	123.007	0.779426
ENSRNOG00000023778	Gcnt2	glucosaminyl (N-acetyl) transferase 2, I-branching enzyme [Source:RGD Symbol;Acc:1303198]	17[-]21634551-21739408	1.73499	1.68509	3.41221	5.36466	6.11794	0.351118	0.0335998	0.685827	1.97638	1.15887	0.875154	0.765895	3.66298	2.09645	0.572336
ENSRNOG00000027799	Tmie	transmembrane inner ear [Source:RGD Symbol;Acc:1562523]	8[-]119142434-119157071	1.37983	1.29995	0.261665	0.203757	0.294744	0.144635	0.2781	0.104188	0.0780207	0.167106	-0.874865	0.765389	0.68799	0.570608	0.829384
ENSRNOG00000009448	Papln	papilin, proteoglycan-like sulfated glycoprotein [Source:RGD Symbol;Acc:1311176]	6[+]107245820-107276755	2.13865	1.20447	0.599416	0.484967	0.374825	0.370692	0.463838	0.256083	0.0868843	0.0750852	-0.872945	0.762033	0.960465	0.722293	0.752024
ENSRNOG00000031852	Lsamp	limbic system-associated membrane protein [Source:RGD Symbol;Acc:71102]	11[-]58803140-59110562	0.711311	0.725481	0.523345	0.323615	0.124692	0.134738	0.171267	0.0807585	0.100374	0.123187	-0.872389	0.761062	0.481689	0.261521	0.542926
ENSRNOG00000029614	Robo1	roundabout guidance receptor 1 [Source:RGD Symbol;Acc:61941]	11[+]9642365-10143317	0.915354	0.827939	0.418343	0.350122	0.367946	0.120836	0.0502722	0.0913532	0.149901	0.16543	-0.87238	0.761047	0.575941	0.27308	0.474145
ENSRNOG00000018803	Mkl1	megakaryoblastic leukemia (translocation) 1 [Source:RGD Symbol;Acc:1304873]	7[-]122234012-122403667	6.61124	5.73635	5.01721	4.89095	4.26505	0.0664046	0.590825	0.713634	0.41318	0.267144	-0.872001	0.760387	5.30416	0.921719	0.173773
ENSRNOG00000019785	Phtf1	putative homeodomain transcription factor 1 [Source:RGD Symbol;Acc:620426]	2[+]206454208-206493030	12.5267	9.61958	7.67519	6.45387	5.94861	1.43318	1.98772	1.67187	0.923074	0.936252	-0.871839	0.760104	8.44479	2.77161	0.328203
ENSRNOG00000060393	AABR07068044.2	-	9[-]79323408-79325098	4.07773	4.04978	0.687645	0.0661357	0.113754	0.235948	1.91927	0.508101	0.11455	0.104838	-0.871572	0.759637	1.79901	2.07111	1.15125
ENSRNOG00000005257	Prkaca	protein kinase cAMP-activated catalytic subunit alpha [Source:RGD Symbol;Acc:3389]	19[+]25095089-25118860	43.7156	34.4906	29.0464	25.9942	23.7677	2.79911	7.61301	1.97354	3.04534	2.91139	-0.871552	0.759603	31.4029	8.1836	0.2606
ENSRNOG00000049906	Foxf1	forkhead box F1 [Source:RGD Symbol;Acc:1584229]	19[+]53012332-53016086	2.04312	1.69991	1.29303	1.20959	0.920217	0.111105	0.331052	0.222136	0.146239	0.328629	-0.871415	0.759364	1.43317	0.457412	0.31916
ENSRNOG00000006388	Pygl	glycogen phosphorylase L [Source:RGD Symbol;Acc:620687]	6[-]92597706-92643847	202.77	167.146	124.488	88.7769	82.3015	19.7439	54.5564	25.5711	4.34209	28.6533	-0.870903	0.758471	133.097	54.5218	0.409641
ENSRNOG00000051933	AABR07068043.1	-	9[-]79293740-79309691	3.15859	1.9547	0.738602	0.124749	0.198048	1.15436	0.886563	0.415679	0.106805	0.172135	-0.870584	0.757917	1.23494	1.33583	1.0817
ENSRNOG00000057626	Kif1b	kinesin family member 1B [Source:RGD Symbol;Acc:621520]	5[-]165938576-166133491	86.7078	63.3364	43.7954	35.6843	39.2745	6.82295	15.2705	5.23647	7.69647	8.1018	-0.87051	0.757787	53.7597	21.219	0.3947
ENSRNOG00000022490	LOC100361008	Cytochrome c oxidase subunit 5A, mitochondrial-like [Source:RGD Symbol;Acc:2320952]	3[-]9096044-9096481	6.29751	3.53844	1.03567	0.548687	0.678521	1.80793	1.23403	0.349285	0.239311	0.333219	-0.870508	0.757784	2.41977	2.45494	1.01454
ENSRNOG00000015615	Tnfrsf11a	TNF receptor superfamily member 11A [Source:RGD Symbol;Acc:1563614]	13[+]25778317-25835957	0.367559	0.266989	1.64477	2.17137	2.14256	0.207287	0.0776149	0.459338	0.717496	0.479603	0.870427	0.757643	1.31865	0.947864	0.718814
ENSRNOG00000016678	Angptl2	angiopoietin-like 2 [Source:RGD Symbol;Acc:620004]	3[+]12262822-12292663	12.9482	10.2397	5.9539	6.56185	5.49244	1.30392	1.01931	0.793244	1.88542	0.937881	-0.869843	0.756627	8.23922	3.17218	0.385009
ENSRNOG00000025705	Armcx2	armadillo repeat containing, X-linked 2 [Source:RGD Symbol;Acc:1359132]	X[-]105617385-105622156	0.646557	0.422932	0.356403	0.295327	0.304073	0.042549	0.0460458	0.0644545	0.0505249	0.0165139	-0.869473	0.755983	0.405058	0.139274	0.343838
ENSRNOG00000058388	Zfp36	zinc finger protein 36 [Source:RGD Symbol;Acc:620722]	1[+]85380088-85382569	42.5839	80.134	132.628	148.831	166.177	9.67985	7.60779	28.847	40.0187	42.7881	0.868851	0.754901	114.071	53.7331	0.471051
ENSRNOG00000011019	Faah	fatty acid amide hydrolase [Source:RGD Symbol;Acc:61808]	5[-]134331929-134348995	50.1841	40.1406	32.5596	28.122	22.198	5.40744	8.54705	6.031	2.07344	7.72482	-0.868645	0.754544	34.6409	11.4198	0.329661
ENSRNOG00000011521	Filip1	filamin A interacting protein 1 [Source:RGD Symbol;Acc:628597]	8[-]87256264-87419564	0.273564	0.168114	0.096307	0.0579623	0.0569643	0.0357687	0.0703698	0.0261894	0.0218148	0.0552777	-0.868616	0.754493	0.130582	0.0933727	0.715049
ENSRNOG00000052141	Rps10l1	ribosomal protein S10-like 1 [Source:RGD Symbol;Acc:2323006]	6[+]75429729-75430226	70.0885	58.0944	34.41	31.3525	27.1653	7.06685	17.4171	3.79129	8.26035	7.38469	-0.868471	0.754243	44.2221	19.3168	0.436812
ENSRNOG00000001247	Clip1	CAP-GLY domain containing linker protein 1 [Source:RGD Symbol;Acc:67404]	12[+]38345456-38452652	7.5772	7.28765	5.60549	4.95868	5.16052	0.378957	0.301772	0.96432	0.570145	0.681135	-0.86807	0.753546	6.11791	1.2527	0.20476
ENSRNOG00000012709	Bag2	Bcl2-associated athanogene 2 [Source:RGD Symbol;Acc:1585173]	9[+]38456468-38467118	5.46632	4.62795	3.02782	2.67679	2.54472	0.495651	0.525178	1.13792	0.610275	0.49488	-0.868025	0.753467	3.66872	1.34419	0.366392
ENSRNOG00000050682	Rn50_5_0815.3	-	5[-]77366599-77368920	1.70049	1.09297	1.00557	0.0854953	0.026185	0.552066	0.616556	0.270231	0.101271	0.0375438	-0.867875	0.753208	0.782142	0.74062	0.946913
ENSRNOG00000013917	Igsf10	immunoglobulin superfamily, member 10 [Source:RGD Symbol;Acc:735030]	2[-]149533151-149564113	1.01062	0.623021	0.435401	0.436864	0.356664	0.128306	0.0819365	0.039847	0.0631299	0.056095	-0.867867	0.753193	0.572514	0.253353	0.442527
ENSRNOG00000029441	Klhl2	kelch-like family member 2 [Source:RGD Symbol;Acc:1306388]	16[+]26739389-26852179	15.661	13.6442	12.5333	10.1285	9.49622	1.52511	1.9392	1.47886	1.27507	1.43513	-0.867817	0.753106	12.2926	2.68754	0.21863
ENSRNOG00000021954	Spg11	spastic paraplegia 11 (autosomal recessive) [Source:RGD Symbol;Acc:1562529]	3[-]113999719-114065170	8.03122	8.04409	5.98426	5.54802	5.17911	0.361848	0.817364	1.01477	0.710759	0.404647	-0.867788	0.753056	6.55734	1.41127	0.21522
ENSRNOG00000059116	Cux1	cut-like homeobox 1 [Source:RGD Symbol;Acc:620618]	12[+]23463157-23469319	9.67706	10.0844	8.23277	7.63188	6.03739	0.307949	0.577808	0.958987	0.578942	0.814284	-0.867775	0.753033	8.33269	1.61751	0.194116
ENSRNOG00000042547	RGD1565566	similar to 60S ribosomal protein L18a [Source:RGD Symbol;Acc:1565566]	1[+]61553449-61553970	4.04046	1.73573	0.898056	0.286876	0.413665	0.899431	0.594814	0.242568	0.305178	0.338913	-0.867598	0.752727	1.47496	1.49811	1.0157
ENSRNOG00000033130	Mup4	major urinary protein 4 [Source:RGD Symbol;Acc:735211]	5[-]77404914-77408363	131.142	126.838	100.542	25.7009	5.36709	34.2658	39.017	33.9754	21.112	4.46702	-0.867559	0.752659	77.9181	59.6521	0.765574
ENSRNOG00000013133	Foxa2	forkhead box A2 [Source:RGD Symbol;Acc:2808]	3[+]142383278-142387481	47.9249	33.7035	21.8041	15.0001	11.2977	9.43179	12.0422	11.3483	3.5446	1.53229	-0.867405	0.752392	25.9461	15.6747	0.604125
ENSRNOG00000030149	Adgrl3	adhesion G protein-coupled receptor L3 [Source:RGD Symbol;Acc:620836]	14[-]28393394-28967980	0.491905	0.441392	0.219186	0.223415	0.177841	0.0612363	0.105979	0.0702686	0.0446422	0.0317894	-0.866659	0.751098	0.310748	0.145535	0.468339
ENSRNOG00000019778	Ptrf	polymerase I and transcript release factor [Source:RGD Symbol;Acc:1307685]	10[-]88860733-88874528	6.96482	4.41117	3.91573	3.62195	2.63433	0.831844	0.690135	0.392187	0.475793	0.252806	-0.866515	0.750847	4.3096	1.57457	0.365364
ENSRNOG00000047734	Chst2	carbohydrate sulfotransferase 2 [Source:RGD Symbol;Acc:1306988]	8[-]103188651-103190243	1.36605	1.26597	0.561804	0.476963	0.489327	0.0994361	0.333692	0.111204	0.228329	0.111432	-0.866297	0.750471	0.832022	0.44452	0.534264
ENSRNOG00000025444	Lipo1	lipase, member O1 [Source:RGD Symbol;Acc:1565682]	1[-]252102219-252116971	4.85143	4.32772	2.32489	2.03358	2.09759	0.786021	0.372419	0.8403	0.455325	0.60217	-0.86611	0.750146	3.12704	1.36296	0.435862
ENSRNOG00000007285	Tp53rk	TP53 regulating kinase [Source:RGD Symbol;Acc:1304911]	3[+]163552166-163555596	2.18339	1.82239	0.848748	0.877245	0.920361	0.322288	0.1913	0.0199496	0.24038	0.188851	-0.864534	0.747419	1.33043	0.609095	0.457819
ENSRNOG00000005670	Art4	ADP-ribosyltransferase 4 [Source:RGD Symbol;Acc:1306456]	4[-]170830851-170841187	1.29747	0.708624	0.324389	0.291082	0.355169	0.0202419	0.0222159	0.0985412	0.0759413	0.131939	-0.864306	0.747024	0.595347	0.401431	0.67428
ENSRNOG00000051227	Rn50_5_0819.1	-	5[-]78041977-78042556	43.4626	32.1668	27.3364	5.84065	1.32364	13.9586	12.373	13.4482	4.72978	0.983165	-0.86413	0.74672	22.026	18.7989	0.853488
ENSRNOG00000006103	Tbc1d31	TBC1 domain family, member 31 [Source:RGD Symbol;Acc:1587370]	7[+]97760134-97839668	4.77624	3.99271	3.02934	2.54648	2.60895	0.222244	0.614284	0.856437	0.473696	0.284769	-0.864121	0.746705	3.39074	1.00503	0.296403
ENSRNOG00000061876	Tas1r2	taste 1 receptor member 2 [Source:RGD Symbol;Acc:61894]	5[+]158042587-158135733	266.955	224.431	187.841	155.798	125.343	25.0836	65.4148	5.92001	17.8731	28.3887	-0.86348	0.745598	192.074	59.4384	0.309456
ENSRNOG00000014711	Meiob	meiosis specific with OB domains [Source:RGD Symbol;Acc:1583204]	10[+]14174732-14206025	0.868983	0.706167	0.417645	0.163024	0	0.37748	0.176766	0.283161	0.107935	0	-0.862969	0.744715	0.431164	0.387945	0.899764
ENSRNOG00000047786	Ogn	osteoglycin [Source:RGD Symbol;Acc:1308171]	17[-]15447716-15467359	4.86751	2.81986	1.20232	1.02213	1.31104	0.500513	0.352473	0.619925	0.4386	0.307501	-0.862904	0.744603	2.24457	1.56023	0.695115
ENSRNOG00000021553	Nckap5	NCK-associated protein 5 [Source:RGD Symbol;Acc:1564507]	13[-]42265806-42885440	0.833097	0.570647	0.334052	0.183921	0.2825	0.100608	0.143363	0.0584447	0.0721594	0.181384	-0.862775	0.74438	0.440843	0.262405	0.595235
ENSRNOG00000033581	Tnxb	tenascin XB [Source:RGD Symbol;Acc:1594402]	20[+]4436419-4486680	5.14548	3.34639	2.9193	2.31102	1.30209	0.862383	1.1355	0.35146	0.653334	0.348575	-0.862768	0.744368	3.00486	1.4558	0.484483
ENSRNOG00000039284	Haus4	HAUS augmin-like complex, subunit 4 [Source:RGD Symbol;Acc:1305288]	15[-]33182128-33193537	1.87886	1.06906	0.818196	0.570113	0.389782	0.0541995	0.546122	0.202738	0.169215	0.223671	-0.861878	0.742834	0.945203	0.59155	0.625844
ENSRNOG00000029922	Tpk1	thiamin pyrophosphokinase 1 [Source:RGD Symbol;Acc:1589408]	4[-]72792252-73174179	6.14112	4.58403	3.4675	2.92434	3.26192	0.16721	0.835922	0.32646	0.605176	0.583884	-0.861756	0.742624	4.07578	1.30185	0.31941
ENSRNOG00000003099	Ubqln2	ubiquilin 2 [Source:RGD Symbol;Acc:1563566]	X[-]18723341-18726732	7.93563	7.782	5.85201	5.95738	4.71095	0.974357	0.278295	0.4589	0.879737	0.451798	-0.860901	0.741151	6.44759	1.39511	0.216376
ENSRNOG00000060773	Sertad4	SERTA domain containing 4 [Source:RGD Symbol;Acc:1565408]	13[-]111574609-111581019	0.229619	0.134903	0.0650223	0.0258277	0.0368497	0.059141	0.0411696	0.0318184	0.0316713	0.0435843	-0.860869	0.741095	0.0984443	0.0863448	0.877093
ENSRNOG00000030332	Ighg	Immunoglobulin heavy chain (gamma polypeptide) [Source:RGD Symbol;Acc:1359539]	6[-]139140679-139142218	0.865839	1.41418	2.07183	4.30817	3.32068	0.308394	0.350268	0.558387	0.112128	1.07522	0.860832	0.741032	2.39614	1.3929	0.581308
ENSRNOG00000001254	Col6a2	collagen type VI alpha 2 chain [Source:RGD Symbol;Acc:1305585]	20[+]12773427-12801180	17.7377	9.43775	8.46167	7.09083	5.26528	1.55373	1.0648	1.54415	2.03866	0.122562	-0.86077	0.740925	9.59865	4.6144	0.480734
ENSRNOG00000031090	RT1-CE7	RT1 class I, locus CE7 [Source:RGD Symbol;Acc:1595786]	20[-]4694472-4896970	21.0085	16.4616	57.2975	54.0036	62.7244	5.73813	4.15418	4.44616	10.0185	8.36557	0.860291	0.740101	42.2991	21.0113	0.496731
ENSRNOG00000004141	Vasn	vasorin [Source:RGD Symbol;Acc:1598149]	10[-]11121041-11131548	9.84009	13.3892	17.9504	21.6065	19.3204	1.09808	3.49511	2.44684	2.10768	2.16741	0.859679	0.739048	16.4213	4.83665	0.294535
ENSRNOG00000027271	RGD1359290	Ribosomal_L22 domain containing protein RGD1359290 [Source:RGD Symbol;Acc:1359290]	10[+]95642640-95657977	9.5408	5.80583	117.25	145.665	118.847	2.94789	1.79228	3.57016	50.3817	1.94599	0.859531	0.738794	79.4219	64.4549	0.811551
ENSRNOG00000004062	C4bpa	complement component 4 binding protein, alpha [Source:RGD Symbol;Acc:2235]	13[-]47342079-47377703	565.596	463.527	847.57	1157.69	1240.62	107.258	147.552	119.374	41.7421	334.257	0.859424	0.738609	855.002	353.974	0.414003
ENSRNOG00000021243	Siglec1	sialic acid binding Ig like lectin 1 [Source:RGD Symbol;Acc:1311953]	3[-]123612067-123631109	3.2362	3.17059	4.38067	5.7169	5.39563	0.526686	0.349135	0.58379	0.578261	0.923846	0.859074	0.738008	4.38	1.21377	0.277116
ENSRNOG00000004353	Ppfia2	PTPRF interacting protein alpha 2 [Source:RGD Symbol;Acc:1305021]	7[+]48867664-49042455	0.599464	0.459165	0.284268	0.251737	0.194838	0.0354014	0.0236077	0.129774	0.157162	0.0547082	-0.859056	0.737977	0.357894	0.17492	0.488747
ENSRNOG00000021390	Meis3	Meis homeobox 3 [Source:RGD Symbol;Acc:1308532]	1[+]78068931-78079862	0.758078	0.865563	1.64874	1.6297	1.99718	0.11296	0.188213	0.208045	0.511669	0.201006	0.859056	0.737977	1.37985	0.553438	0.401085
ENSRNOG00000018730	Nectin2	nectin cell adhesion molecule 2 [Source:RGD Symbol;Acc:1309505]	1[-]80631450-80666585	134.018	91.8914	67.7481	60.7056	56.7782	18.8336	19.5426	10.7418	3.15044	14.2599	-0.858992	0.737867	82.2283	32.0927	0.390287
ENSRNOG00000013426	Mrgprf	MAS related GPR family member F [Source:RGD Symbol;Acc:708478]	1[+]218466289-218476224	0.341773	0.154569	0.101527	0.0460087	0	0.130162	0.0609665	0.0319982	0.0229284	0	-0.858758	0.737466	0.128776	0.134972	1.04812
ENSRNOG00000004466	Fam210b	family with sequence similarity 210, member B [Source:RGD Symbol;Acc:1311378]	3[+]170354141-170362513	57.8822	39.19	31.0499	32.673	18.6949	5.38522	7.04696	2.90143	5.30708	6.57637	-0.858399	0.736849	35.898	14.1142	0.393176
ENSRNOG00000038761	Hacd2	3-hydroxyacyl-CoA dehydratase 2 [Source:RGD Symbol;Acc:1306337]	11[-]68894445-68989988	65.3799	58.5864	43.6428	35.0506	41.5428	2.9994	8.91714	3.35846	5.74064	7.01499	-0.858083	0.736307	48.8405	12.7638	0.261337
ENSRNOG00000009019	Slc6a6	solute carrier family 6 member 6 [Source:RGD Symbol;Acc:61912]	4[-]123642210-123713464	7.56099	6.66081	1.42435	0.9131	1.18152	2.93858	1.05917	0.966508	0.333554	0.265069	-0.857907	0.736005	3.54815	3.27638	0.923403
ENSRNOG00000014650	Sema4g	semaphorin 4G [Source:RGD Symbol;Acc:1310436]	1[+]264741911-264753397	84.1837	89.5583	64.5047	50.8777	47.2165	4.59283	5.86327	11.1784	15.489	9.20717	-0.85787	0.735941	67.2681	19.6291	0.291804
ENSRNOG00000002878	Afm	afamin [Source:RGD Symbol;Acc:628614]	14[-]19078680-19132208	561.266	492.645	432.523	357.674	320.021	32.347	91.532	36.7506	51.714	83.6813	-0.857737	0.735713	432.826	105.644	0.244079
ENSRNOG00000014653	Arl11	ADP-ribosylation factor like GTPase 11 [Source:RGD Symbol;Acc:1308083]	15[+]41643541-41645685	1.42063	1.01031	1.79656	2.98463	2.99234	0.503563	0.373253	0.173046	0.418299	0.228063	0.857458	0.735234	2.04089	0.8947	0.438386
ENSRNOG00000040376	Mir802	microRNA 802 [Source:RGD Symbol;Acc:2325478]	11[+]33570256-33570351	2.5324	2.18376	1.12331	1.07705	0.819654	0.27889	0.271752	0.409613	0.734361	0.0359852	-0.857393	0.735123	1.54723	0.785475	0.507665
ENSRNOG00000019014	Ndst1	N-deacetylase and N-sulfotransferase 1 [Source:RGD Symbol;Acc:69303]	18[-]55955389-55992885	38.29	37.192	17.4981	17.5805	14.4233	5.71362	5.17297	6.57386	6.40008	1.76483	-0.856963	0.734386	24.9968	11.768	0.470778
ENSRNOG00000000451	RT1-Ba	RT1 class II, locus Ba [Source:RGD Symbol;Acc:1595867]	20[-]4066132-4070721	34.209	24.0556	5.06864	6.77729	5.10398	6.86202	9.34299	0.50417	2.54808	3.03076	-0.856762	0.734041	15.0429	13.2182	0.8787
ENSRNOG00000012987	Ptk6	protein tyrosine kinase 6 [Source:RGD Symbol;Acc:1309098]	3[-]176698305-176706896	4.32384	2.55657	1.26253	0.633046	0.663653	0.919316	1.41203	0.782455	0.0650368	0.112351	-0.856539	0.733659	1.88793	1.61405	0.854935
ENSRNOG00000010714	Fgl1	fibrinogen-like 1 [Source:RGD Symbol;Acc:620169]	16[+]54153054-54188181	986.046	803.99	1624.88	2451.46	2710.68	120.517	234.713	365.21	596.264	725.613	0.856207	0.73309	1715.41	881.541	0.513895
ENSRNOG00000000729	Tmlhe	trimethyllysine hydroxylase, epsilon [Source:RGD Symbol;Acc:620629]	20[+]237506-284943	12.1324	10.6193	8.81715	7.23088	7.42202	0.628744	0.798669	1.61586	0.130613	2.22585	-0.85618	0.733044	9.24436	2.2456	0.242916
ENSRNOG00000002636	Abat	4-aminobutyrate aminotransferase [Source:RGD Symbol;Acc:620948]	10[-]7093405-7200499	94.6736	80.1163	63.5207	54.0872	47.286	9.27795	20.2739	5.56058	7.51403	13.9289	-0.855851	0.732481	67.9367	20.8051	0.306242
ENSRNOG00000012040	Slc25a48	solute carrier family 25, member 48 [Source:RGD Symbol;Acc:1563703]	17[-]8570472-8607494	5.54033	4.40033	2.73017	2.62292	1.65616	1.21912	0.886907	0.316731	0.98559	0.870229	-0.855649	0.732134	3.38998	1.63068	0.48103
ENSRNOG00000060307	Ten1	TEN1 CST complex subunit [Source:RGD Symbol;Acc:1311078]	10[+]105073077-105095094	2.65246	2.09861	11.3612	9.04341	12.8771	0.494876	1.12547	1.25324	1.47565	1.23459	0.854967	0.730969	7.60656	4.70586	0.618658
ENSRNOG00000020189	Tinf2	TERF1 interacting nuclear factor 2 [Source:RGD Symbol;Acc:1359192]	15[-]34360974-34364081	9.19685	8.54239	8.39184	6.29016	4.70922	0.676934	0.937004	1.0777	0.819997	0.697424	-0.854843	0.730756	7.42609	1.876	0.252623
ENSRNOG00000007030	Epha7	Eph receptor A7 [Source:RGD Symbol;Acc:70957]	5[+]43603043-43757549	0.11143	0.0962223	0.0103023	0.00592467	0.0158597	0.0181121	0.0341663	0.0098949	0.0102618	0.0137874	-0.8547	0.730512	0.0479477	0.0503536	1.05018
ENSRNOG00000050539	Fbln5	fibulin 5 [Source:RGD Symbol;Acc:2594]	6[-]125644804-125723944	8.09299	3.55167	1.73378	1.73916	1.17654	0.454779	1.47152	0.127086	0.0618283	0.347537	-0.854693	0.7305	3.25883	2.70322	0.829507
ENSRNOG00000004786	Cyp4f1	cytochrome P450, family 4, subfamily f, polypeptide 1 [Source:RGD Symbol;Acc:70926]	7[-]15179467-15190796	498.408	474.326	388.5	272.066	218.001	7.77217	129.219	47.4077	20.7701	100.501	-0.854277	0.729789	370.26	131.013	0.353841
ENSRNOG00000057060	LOC108348049	protocadherin Fat 4-like [Source:RGD Symbol;Acc:11459080]	2[+]126267658-126284238	0.498864	0.538325	0.306127	0.245838	0.232696	0.013682	0.0110748	0.0839001	0.101902	0.0797575	-0.853475	0.72842	0.36437	0.145792	0.400122
ENSRNOG00000004125	C4bpb	complement component 4 binding protein, beta [Source:RGD Symbol;Acc:2236]	13[-]47387173-47397890	445.697	340.022	794.788	895.27	874.856	58.9502	93.3931	31.9417	148.094	101.525	0.853421	0.728328	670.127	252.609	0.376957
ENSRNOG00000019244	Mxra8	matrix remodeling associated 8 [Source:RGD Symbol;Acc:1359356]	5[+]173288447-173292929	4.28026	3.12187	2.80566	2.72792	2.05583	0.366503	0.405884	0.412694	0.398703	0.148429	-0.852697	0.727092	2.99831	0.81382	0.271426
ENSRNOG00000056092	Hephl1	hephaestin-like 1 [Source:RGD Symbol;Acc:1564835]	8[-]13614800-13680870	0.139673	0.105288	0.00955933	0.00630233	0	0.0221808	0.0678779	0.0165573	0.010916	0	-0.852133	0.726131	0.0521646	0.0667319	1.27926
ENSRNOG00000004621	Rtn4	reticulon 4 [Source:RGD Symbol;Acc:620989]	14[+]114126943-114174458	34.1416	14.5302	51.9925	68.0702	95.7009	3.10645	3.16036	13.733	6.47363	15.2674	0.852116	0.726101	52.8871	30.0326	0.567864
ENSRNOG00000007989	Chst1	carbohydrate sulfotransferase 1 [Source:RGD Symbol;Acc:1308142]	3[+]81498022-81512807	0.573066	0.478527	0.210145	0.153385	0.166014	0.188079	0.0514551	0.0459602	0.0469345	0.121846	-0.851632	0.725277	0.316227	0.202183	0.639361
ENSRNOG00000002134	Mpa2l	macrophage activation 2 like [Source:RGD Symbol;Acc:1561523]	14[+]5928737-5945321	0	0	2.15999	2.01352	3.74148	0	0	0.398449	0.325721	1.59439	0.850324	0.723052	1.583	1.6076	1.01554
ENSRNOG00000009438	Serpina6	serpin family A member 6 [Source:RGD Symbol;Acc:1595901]	6[-]127523906-127534247	1095.39	764.329	565.971	406.282	532.532	40.3393	114.242	76.3811	102.879	175.896	-0.850305	0.723018	672.901	266.098	0.395449
ENSRNOG00000001828	Stk38l	serine/threonine kinase 38 like [Source:RGD Symbol;Acc:1564793]	4[+]181027212-181089740	6.01174	5.02468	4.52423	4.08967	3.3065	0.548484	1.15598	0.168891	0.423745	0.2937	-0.850276	0.722969	4.59136	1.0757	0.234288
ENSRNOG00000007575	Plppr1	phospholipid phosphatase related 1 [Source:RGD Symbol;Acc:1303116]	5[-]67852180-68139199	15.1322	8.16031	4.23691	2.02057	2.51983	0.478323	3.73163	4.18549	1.51818	1.54997	-0.85025	0.722925	6.41396	5.52622	0.861593
ENSRNOG00000014787	Cabp5	calcium binding protein 5 [Source:RGD Symbol;Acc:1308108]	1[+]75693232-75706069	0	0	0.410774	0.480099	0.580601	0	0	0.158471	0.285472	0.126193	0.849901	0.722332	0.294295	0.287216	0.975948
ENSRNOG00000012937	Wwp2	WW domain containing E3 ubiquitin protein ligase 2 [Source:RGD Symbol;Acc:1310091]	19[+]39543242-39614625	12.2139	11.6214	9.52189	7.37629	7.90238	1.05239	1.4217	1.06255	0.830979	1.96138	-0.849872	0.722282	9.72717	2.29288	0.235719
ENSRNOG00000046905	Sgce	sarcoglycan, epsilon [Source:RGD Symbol;Acc:1303201]	4[-]29726146-29778039	2.50375	2.28178	0.862703	0.870393	0.774283	0.372353	0.736039	0.0766199	0.219314	0.287825	-0.849477	0.721611	1.45858	0.864062	0.592399
ENSRNOG00000019206	Nupr1	nuclear protein 1, transcriptional regulator [Source:RGD Symbol;Acc:69363]	1[-]194767474-194769524	41.9754	30.308	108.525	166.398	286.091	6.98116	5.42326	15.9642	85.8192	57.4771	0.849344	0.721385	126.66	104.658	0.826297
ENSRNOG00000050922	Nupr1l1	nuclear protein, transcriptional regulator, 1-like 1 [Source:RGD Symbol;Acc:9125019]	1[-]198043073-198045154	36.9294	28.2807	96.2203	153.426	266.413	6.04145	5.11928	13.4237	79.3318	55.0196	0.84834	0.719681	116.254	97.9121	0.842226
ENSRNOG00000010977	Igfbp6	insulin-like growth factor binding protein 6 [Source:RGD Symbol;Acc:2877]	7[+]143749221-143754054	3.28847	1.51532	0.601816	0.354713	0.38255	0.87542	0.567054	0.100368	0.297053	0.270101	-0.848242	0.719515	1.22857	1.22798	0.999519
ENSRNOG00000053339	AABR07062512.1	-	4[-]180425804-180505916	11.4631	10.0049	8.72513	7.25136	5.53523	0.940302	2.87365	1.01751	1.00036	0.367811	-0.847956	0.719029	8.59595	2.49029	0.289705
ENSRNOG00000001807	Sspn	sarcospan [Source:RGD Symbol;Acc:1559723]	4[+]180291389-180324408	0.231986	0.126679	0.040378	0.0483313	0.032578	0.0292415	0.0153806	0.0350145	0.016216	0.0564268	-0.847821	0.718801	0.0959903	0.0836636	0.871584
ENSRNOG00000055259	Phldb3	pleckstrin homology-like domain, family B, member 3 [Source:RGD Symbol;Acc:1561121]	1[+]81474553-81492631	2.27004	2.03674	4.80677	4.63848	5.44861	0.329361	0.482366	0.937759	1.08411	0.0933253	0.847558	0.718354	3.84013	1.5684	0.408423
ENSRNOG00000005418	Trap1	TNF receptor-associated protein 1 [Source:RGD Symbol;Acc:1359733]	10[+]11724032-11757681	104.38	96.8219	89.3289	66.2081	67.8932	2.71097	20.4192	3.79903	7.06679	8.66812	-0.847545	0.718332	84.9264	18.2583	0.214989
ENSRNOG00000037894	AABR07068042.1	-	9[+]78968814-78972965	0	0.186946	0.225478	0.46204	0.460756	0	0.115468	0.0978785	0.226006	0.0105687	0.847496	0.718249	0.267044	0.209288	0.783719
ENSRNOG00000016541	Enc1	ectodermal-neural cortex 1 [Source:RGD Symbol;Acc:1303152]	2[+]28049217-28061029	3.73399	3.36903	16.6046	19.6059	35.4923	1.50163	2.07949	8.97327	6.56753	8.70088	0.847345	0.717993	15.7612	13.419	0.851394
ENSRNOG00000011917	Cd79b	CD79b molecule [Source:RGD Symbol;Acc:620012]	10[-]94497448-94500591	1.8951	1.01046	0.703275	0.505059	0.426668	0.465354	0.292486	0.270811	0.0583014	0.140521	-0.8468	0.71707	0.908113	0.601168	0.661997
ENSRNOG00000018287	RGD1307603	similar to hypothetical protein MGC37914 [Source:RGD Symbol;Acc:1307603]	1[-]219309592-219312240	1693.69	845.937	258.689	341.492	338.865	43.1359	161.046	55.6642	181.228	82.4174	-0.846715	0.716927	695.735	568.711	0.817425
ENSRNOG00000045752	Rrm1	ribonucleotide reductase catalytic subunit M1 [Source:RGD Symbol;Acc:1592569]	1[+]167538263-167562688	6.7284	4.65944	4.32987	3.93639	3.5772	0.719227	0.635886	0.44674	0.239038	0.110722	-0.846573	0.716685	4.64626	1.21386	0.261256
ENSRNOG00000007370	Rnf144a	ring finger protein 144A [Source:RGD Symbol;Acc:1561737]	6[-]45509787-45629168	1.49893	1.48267	0.321082	0.229466	0.372081	0.432951	0.299422	0.101744	0.0160208	0.0836412	-0.84649	0.716545	0.780845	0.635917	0.814396
ENSRNOG00000003328	Cdip1	cell death-inducing p53 target 1 [Source:RGD Symbol;Acc:1310686]	10[+]10967658-10989936	48.9274	44.2983	34.7669	33.3037	24.6839	5.40249	8.44866	5.66337	1.51751	6.13701	-0.846355	0.716316	37.1961	10.1497	0.272871
ENSRNOG00000009250	Pts	6-pyruvoyl-tetrahydropterin synthase [Source:RGD Symbol;Acc:68367]	8[-]54954226-54961265	6.98613	5.5886	11.8176	11.6589	13.1266	1.36356	0.914888	0.896883	1.53447	1.02156	0.84635	0.716308	9.83555	3.23504	0.328913
ENSRNOG00000024578	Ttyh2	tweety family member 2 [Source:RGD Symbol;Acc:1562969]	10[+]103206014-103248862	55.256	55.4438	32.2415	31.0641	29.7908	1.43481	9.42557	5.21774	7.95891	3.84163	-0.846307	0.716235	40.7592	13.4441	0.329841
ENSRNOG00000050252	LOC100912608	homeobox protein Hox-A10-like [Source:RGD Symbol;Acc:6485971]	4[-]82200145-82209933	0	0	0.0406053	0.0999957	0.133905	0	0	0.0227035	0.0615244	0.0458375	0.845974	0.715673	0.0549011	0.0634298	1.15535
ENSRNOG00000010204	Tmem9	transmembrane protein 9 [Source:RGD Symbol;Acc:1307922]	13[+]52854031-52871297	18.2674	13.2514	4.71084	6.42187	4.15201	2.22929	5.36586	1.02931	1.22236	0.746456	-0.845743	0.715281	9.3607	6.14882	0.656876
ENSRNOG00000052070	Aldh1a3	aldehyde dehydrogenase 1 family, member A3 [Source:RGD Symbol;Acc:628662]	1[-]127301128-127337882	8.23417	5.90661	3.91969	4.46056	3.56655	1.05878	0.405224	0.570086	0.327676	0.99152	-0.845549	0.714953	5.21752	1.87227	0.358843
ENSRNOG00000027355	Wdr36	WD repeat domain 36 [Source:RGD Symbol;Acc:1586463]	18[+]25637588-25665639	7.5673	6.7525	6.02932	5.05396	5.20256	0.322327	0.91266	0.412939	0.49828	1.01654	-0.845472	0.714823	6.12113	1.14084	0.186377
ENSRNOG00000011652	Sppl2a	signal peptide peptidase-like 2A [Source:RGD Symbol;Acc:1563001]	3[-]119361655-119405453	16.1528	10.495	7.73131	7.48878	6.84735	1.00741	0.373644	1.78719	2.37725	1.2883	-0.845248	0.714444	9.74306	3.78732	0.38872
ENSRNOG00000005826	RGD1562420	similar to hypothetical protein [Source:RGD Symbol;Acc:1562420]	6[+]146394456-146395025	0.582439	0.118787	11.5142	14.6934	11.7919	0.380317	0.113104	0.550313	5.66839	2.38806	0.84513	0.714245	7.74016	6.76951	0.874595
ENSRNOG00000024127	Atp13a5	ATPase 13A5 [Source:RGD Symbol;Acc:1306792]	11[+]74984613-75124249	0.607408	0.818723	0.457455	0.280467	0.151825	0.120568	0.0732511	0.0958203	0.0616735	0.0327942	-0.845079	0.714158	0.463176	0.253636	0.547603
ENSRNOG00000016695	Mmp2	matrix metallopeptidase 2 [Source:RGD Symbol;Acc:621316]	19[-]15542765-15570611	6.74232	3.28467	2.43518	2.29092	1.69623	0.874269	0.714294	0.204326	0.478585	0.175469	-0.845078	0.714157	3.28986	1.92196	0.584206
ENSRNOG00000021573	Dpy19l3	dpy-19-like 3 (C. elegans) [Source:RGD Symbol;Acc:1308334]	1[-]92002927-92069160	38.0846	32.9474	30.2986	25.9859	21.0758	4.09731	3.36071	5.78791	4.07673	3.15064	-0.844843	0.71376	29.6784	6.99174	0.235583
ENSRNOG00000002746	Fstl1	follistatin-like 1 [Source:RGD Symbol;Acc:68955]	11[-]65782567-65845418	10.3284	5.79793	4.49089	3.66696	3.76617	1.30048	0.594873	1.23472	0.725961	0.64444	-0.844779	0.713652	5.61007	2.68864	0.479252
ENSRNOG00000000697	Coro1c	coronin 1C [Source:RGD Symbol;Acc:1564490]	12[+]48481750-48554052	19.3188	17.4288	14.3619	11.1888	11.7126	2.45873	2.41331	1.31824	0.455319	3.65212	-0.844678	0.713481	14.8022	3.82277	0.258257
ENSRNOG00000048357	LOC103690164	5-phosphohydroxy-L-lysine phospho-lyase [Source:RGD Symbol;Acc:9104895]	10[+]34938667-34960840	9.27899	7.51069	6.57894	5.06953	5.22043	1.53255	0.845216	1.08986	1.22601	0.668772	-0.843909	0.712182	6.73172	1.8689	0.277627
ENSRNOG00000002057	Slc10a6	solute carrier family 10 member 6 [Source:RGD Symbol;Acc:727800]	14[+]7618022-7682377	0.442247	0.388395	0.639123	1.7683	1.44972	0.134631	0.155625	0.158156	0.235358	0.358031	0.84361	0.711678	0.937558	0.613372	0.654223
ENSRNOG00000003553	Efemp1	EGF-containing fibulin-like extracellular matrix protein 1 [Source:RGD Symbol;Acc:1308528]	14[+]113202419-113295014	1.37298	0.837738	0.217739	0.224821	0.13317	0.436226	0.332854	0.120452	0.208393	0.0839774	-0.843605	0.711669	0.557289	0.546499	0.980639
ENSRNOG00000007867	Rngtt	RNA guanylyltransferase and 5'-phosphatase [Source:RGD Symbol;Acc:1311410]	5[+]48561339-48779207	4.544	4.46593	3.9889	3.51794	3.17078	0.488274	0.303549	0.450372	0.304163	0.342304	-0.843468	0.711438	3.93751	0.639587	0.162434
ENSRNOG00000014378	Il1r2	interleukin 1 receptor type 2 [Source:RGD Symbol;Acc:621147]	9[+]46840992-46881264	0.0141773	0.028544	0.243049	0.408548	0.543094	0.0245559	0.0494397	0.195494	0.133278	0.230314	0.843173	0.710942	0.247483	0.249469	1.00803
ENSRNOG00000019099	Zfp334	zinc finger protein 334 [Source:RGD Symbol;Acc:1592574]	3[-]162057482-162059524	0.791094	0.838838	0.294376	0.279409	0.25151	0.121515	0.21801	0.0991474	0.0686448	0.0391874	-0.843077	0.710779	0.491046	0.29426	0.599253
ENSRNOG00000051232	Gbe1	1,4-alpha-glucan branching enzyme 1 [Source:RGD Symbol;Acc:1309968]	11[+]7210209-7485890	271.774	227.379	146.686	119.035	141.192	22.3269	39.1957	28.8379	22.7631	49.9835	-0.842886	0.710457	181.213	66.9452	0.369428
ENSRNOG00000008320	Lypla1	lysophospholipase I [Source:RGD Symbol;Acc:3025]	5[-]14559334-14588422	82.0849	55.6677	44.3972	38.2802	43.4961	3.02799	8.4693	6.54519	2.18478	5.97031	-0.842356	0.709564	52.7852	16.9659	0.321413
ENSRNOG00000016924	Acly	ATP citrate lyase [Source:RGD Symbol;Acc:2018]	10[-]88392248-88442845	294.017	180.324	66.9451	68.9871	66.9992	63.7601	56.443	11.49	28.9332	36.5323	-0.842253	0.70939	135.455	100.701	0.743428
ENSRNOG00000057843	LOC102550012	uncharacterized LOC102550012 [Source:RGD Symbol;Acc:7696554]	2[-]196554036-196568140	0.245823	0.174504	0	0.017604	0.0178823	0.0775689	0.0498516	0	0.0210723	0.0309731	-0.84209	0.709115	0.0911626	0.110092	1.20764
ENSRNOG00000006588	Meox2	mesenchyme homeobox 2 [Source:RGD Symbol;Acc:3079]	6[+]56625650-56689238	2.18818	1.7055	0.978886	0.834621	0.780035	0.215401	0.343454	0.496634	0.338263	0.406953	-0.842007	0.708976	1.29745	0.65531	0.505077
ENSRNOG00000013659	Tex2	testis expressed 2 [Source:RGD Symbol;Acc:1305112]	10[-]94697016-94807499	29.2939	27.4278	23.5205	20.0865	19.4764	3.1995	4.43477	1.76688	1.67131	3.1184	-0.841754	0.708549	23.961	4.76906	0.199034
ENSRNOG00000000658	Acacb	acetyl-CoA carboxylase beta [Source:RGD Symbol;Acc:620500]	12[-]48127149-48238887	42.0914	33.1946	10.9015	13.677	12.8928	4.4923	2.20347	2.6816	8.06848	8.09993	-0.841364	0.707893	22.5515	13.9756	0.619719
ENSRNOG00000032737	F7	coagulation factor VII [Source:RGD Symbol;Acc:628678]	16[-]81824111-81834945	50.7731	40.9724	74.7966	82.1319	95.8071	4.32233	15.9861	1.99594	10.5326	15.5832	0.841339	0.707852	68.8962	22.9769	0.3335
ENSRNOG00000028505	Rps18	ribosomal protein S18 [Source:RGD Symbol;Acc:3595]	20[+]5441876-5445553	578.327	554.627	921.968	952.887	992.33	84.7336	180.964	58.7157	116.957	51.0721	0.841289	0.707767	800.028	219.267	0.274074
ENSRNOG00000007326	Prepl	prolyl endopeptidase-like [Source:RGD Symbol;Acc:1310143]	6[-]8318979-8346197	6.55393	6.58501	5.82435	5.28286	4.02404	0.882292	0.138572	0.309931	0.474824	0.462396	-0.84106	0.707382	5.65404	1.07459	0.190058
ENSRNOG00000033245	Mug2	murinoglobulin 2 [Source:RGD Symbol;Acc:1302962]	4[+]154215250-154282608	218.087	225.337	160.989	139.912	144.232	19.0889	24.7567	29.52	17.279	14.0596	-0.841024	0.707322	177.712	42.1501	0.237183
ENSRNOG00000002207	Guf1	GUF1 homolog, GTPase [Source:RGD Symbol;Acc:1310774]	14[+]62609484-62628862	6.52661	5.54328	5.06622	3.87777	4.47084	0.108725	0.453235	0.151431	0.492382	1.019	-0.840331	0.706156	5.09694	1.04913	0.205835
ENSRNOG00000016853	Dsg1	desmoglein 1 [Source:RGD Symbol;Acc:1309925]	18[+]12008759-12038053	0.819752	0.734536	1.84563	2.29936	2.34475	0.345941	0.259836	0.402099	0.644459	0.577211	0.839946	0.705508	1.60881	0.827186	0.514161
ENSRNOG00000033618	Col28a1	collagen type XXVIII alpha 1 chain [Source:RGD Symbol;Acc:1564680]	4[-]34048533-34194764	0.104332	0.0744837	0	0	0	0.0152952	0.0534475	0	0	0	-0.839856	0.705358	0.0357631	0.0509167	1.42372
ENSRNOG00000013994	Enpp1	ectonucleotide pyrophosphatase/phosphodiesterase 1 [Source:RGD Symbol;Acc:628825]	1[+]21748261-21813371	40.0416	29.7079	27.0439	22.707	22.0916	2.71052	4.6724	4.81925	1.93758	5.14768	-0.839853	0.705353	28.3184	7.55486	0.266783
ENSRNOG00000042344	Smim22	small integral membrane protein 22 [Source:RGD Symbol;Acc:1563547]	10[-]10766208-10767389	2.59857	1.5174	6.04481	7.87982	8.95501	0.487091	1.14807	2.02744	2.99524	1.47295	0.839798	0.70526	5.39912	3.38053	0.626126
ENSRNOG00000009360	Sh3bp1	SH3-domain binding protein 1 [Source:RGD Symbol;Acc:1306275]	7[+]120125633-120138196	5.65758	5.99145	4.07008	3.43194	3.35941	0.342213	1.1187	0.654377	0.349676	0.608534	-0.839787	0.705243	4.50209	1.28595	0.285635
ENSRNOG00000005289	Prkd3	protein kinase D3 [Source:RGD Symbol;Acc:1310236]	6[-]1548415-1622196	68.4279	65.4699	59.0382	34.8162	39.4873	8.77088	10.0599	10.086	3.08397	8.20657	-0.839638	0.704992	53.4479	15.9017	0.297517
ENSRNOG00000014719	Snx19	sorting nexin 19 [Source:RGD Symbol;Acc:1309857]	8[+]31497639-31534077	7.62666	7.23221	7.01137	5.69784	5.15912	0.492758	1.04405	0.641365	0.399082	0.345464	-0.839405	0.7046	6.54544	1.11931	0.171006
ENSRNOG00000011826	Lzts1	leucine zipper tumor suppressor 1 [Source:RGD Symbol;Acc:708565]	16[+]22250470-22306662	0.370896	0.284711	0.280103	0.195153	0.110997	0.0461543	0.0951583	0.0505148	0.0334307	0.0424124	-0.839169	0.704204	0.248372	0.103661	0.417362
ENSRNOG00000046271	LOC100911685	eukaryotic peptide chain release factor GTP-binding subunit ERF3B-like [Source:RGD Symbol;Acc:6491148]	10[+]4312863-4446200	51.2604	47.7201	46.822	40.6631	37.5199	1.04973	3.10427	2.76862	1.62367	6.39023	-0.839168	0.704202	44.7971	5.95906	0.133023
ENSRNOG00000047439	Pot1b	protection of telomeres 1B [Source:RGD Symbol;Acc:1582873]	9[-]7845845-7891514	3.75081	2.15099	1.66293	1.14424	1.16035	0.651944	0.743739	0.476496	0.262069	0.436666	-0.839085	0.704063	1.97387	1.09663	0.555572
ENSRNOG00000001249	Col6a1	collagen type VI alpha 1 chain [Source:RGD Symbol;Acc:1565398]	20[+]12658065-12675561	20.7463	10.9499	10.023	9.19289	6.58803	2.07376	1.29806	1.51039	1.9594	0.253887	-0.839065	0.704029	11.5	5.18669	0.451016
ENSRNOG00000023280	Als2	ALS2, alsin Rho guanine nucleotide exchange factor [Source:RGD Symbol;Acc:1310372]	9[-]65961346-66033871	20.356	17.2952	12.6173	11.8084	11.6431	1.71463	2.59052	3.55854	0.993646	1.74419	-0.839003	0.703926	14.744	4.09673	0.277857
ENSRNOG00000012486	Prim2	primase (DNA) subunit 2 [Source:RGD Symbol;Acc:631433]	9[+]38536920-38745099	1.3252	1.17031	0.62274	0.563934	0.510907	0.375708	0.122968	0.212167	0.155972	0.170079	-0.838366	0.702857	0.838617	0.399801	0.476738
ENSRNOG00000004367	Elk3	ELK3, ETS-domain protein [Source:RGD Symbol;Acc:1307764]	7[-]34086220-34121694	5.08819	4.96792	3.47855	2.84357	3.24502	0.617703	0.572397	0.213579	0.512708	0.716156	-0.838317	0.702775	3.92465	1.06492	0.271341
ENSRNOG00000024616	LOC102550456	TSC22 domain family protein 4-like [Source:RGD Symbol;Acc:7605479]	12[-]21722075-21761487	2.98484	2.67534	3.50314	4.92961	5.19179	0.127676	0.66269	0.525773	0.989368	0.426927	0.838263	0.702684	3.85694	1.17804	0.305435
ENSRNOG00000039668	Col8a1	collagen type VIII alpha 1 chain [Source:RGD Symbol;Acc:1309361]	11[+]44877859-45007891	1.86539	1.04756	0.289873	0.30451	0.274101	0.623925	0.2395	0.0773971	0.112325	0.156461	-0.838221	0.702614	0.756286	0.701364	0.927379
ENSRNOG00000012873	Gfm1	G elongation factor, mitochondrial 1 [Source:RGD Symbol;Acc:631396]	2[+]164601586-164646439	47.5912	48.0656	46.2077	31.5905	32.6246	0.755337	4.718	3.03796	1.53229	5.07021	-0.838217	0.702608	41.2159	8.26803	0.200603
ENSRNOG00000034246	Rps27a	ribosomal protein S27a [Source:RGD Symbol;Acc:6489478]	5[-]138628482-138629026	59.8698	64.8924	94.3495	147.637	149.188	20.1446	14.5913	24.8441	41.9551	29.6403	0.837961	0.702179	103.187	46.5126	0.450759
ENSRNOG00000021231	Lzts3	leucine zipper tumor suppressor family member 3 [Source:RGD Symbol;Acc:631327]	3[-]123175860-123179644	12.5447	9.24391	7.1344	5.48322	5.7393	2.01109	1.22718	2.01158	2.16649	1.27298	-0.837812	0.701929	8.02911	3.10527	0.386751
ENSRNOG00000042309	Soga3	SOGA family member 3 [Source:RGD Symbol;Acc:1307525]	1[-]31040142-31055453	0.00725533	0.0104563	0.0568177	0.0740727	0.0841893	0.0125666	0.00909484	0.0149497	0.0439971	0.0188973	0.837769	0.701857	0.0465583	0.0386314	0.829743
ENSRNOG00000029410	Rpl21	ribosomal protein L21 [Source:RGD Symbol;Acc:68390]	13[-]30799969-30800451	84.2072	99.6866	151.88	148.578	160.434	13.7805	28.107	2.59048	28.5377	3.68516	0.837734	0.701797	128.957	35.7679	0.277363
ENSRNOG00000049025	Rps6	ribosomal protein S6 [Source:RGD Symbol;Acc:3602]	5[-]105197857-105200148	186.897	165.046	296.686	339.346	304.589	11.8086	33.8481	20.5947	50.7025	7.60966	0.837403	0.701243	258.513	75.8819	0.293533
ENSRNOG00000000145	Pik3r3	phosphoinositide-3-kinase regulatory subunit 3 [Source:RGD Symbol;Acc:621042]	5[+]135074297-135142488	1.12818	0.656564	0.369111	0.328637	0.431519	0.0490101	0.137467	0.0404614	0.0182415	0.0724081	-0.837192	0.70089	0.582803	0.312263	0.535796
ENSRNOG00000013536	Cdc42	cell division cycle 42 [Source:RGD Symbol;Acc:71043]	5[-]155691390-155728300	143.205	119.043	108.222	92.74	103.078	7.66768	9.04494	10.9251	3.47307	12.1851	-0.836877	0.700363	113.258	19.4237	0.1715
ENSRNOG00000013331	Sdha	succinate dehydrogenase complex flavoprotein subunit A [Source:RGD Symbol;Acc:621557]	1[+]31545631-31570601	219.362	182.976	171.849	125.825	135.124	13.0532	47.7149	7.04546	6.9495	17.1459	-0.836871	0.700353	167.027	40.4209	0.242002
ENSRNOG00000031716	Ecm2	extracellular matrix protein 2 [Source:RGD Symbol;Acc:2320282]	17[-]15533972-15566332	0.55732	0.411828	0.143649	0.146384	0.176651	0.0412051	0.104883	0.0925382	0.0144635	0.102853	-0.836624	0.699939	0.287166	0.186617	0.649855
ENSRNOG00000003357	Col3a1	collagen type III alpha 1 chain [Source:RGD Symbol;Acc:71029]	9[+]52023295-52059217	108.861	37.8563	19.2933	15.4344	13.8282	14.9909	3.29079	2.68234	0.410751	2.13254	-0.836569	0.699848	39.0546	37.6756	0.96469
ENSRNOG00000004783	Fam171b	family with sequence similarity 171, member B [Source:RGD Symbol;Acc:1562526]	3[+]71210301-71262615	0.632266	0.359561	0.106276	0.169866	0.13037	0.0374778	0.101844	0.0489831	0.089743	0.0388138	-0.836511	0.69975	0.279668	0.212608	0.760217
ENSRNOG00000021130	Abcc8	ATP binding cassette subfamily C member 8 [Source:RGD Symbol;Acc:3786]	1[-]102110708-102191287	1.51429	1.29044	0.544588	0.369054	0.304833	0.508092	0.470497	0.233372	0.189154	0.262377	-0.836284	0.69937	0.804641	0.598661	0.74401
ENSRNOG00000030467	Ube2l6	ubiquitin-conjugating enzyme E2L 6 [Source:RGD Symbol;Acc:1307960]	3[+]72191533-72206188	27.2875	23.2746	33.8078	37.3085	40.4383	1.12132	5.3224	2.05203	4.29713	2.47367	0.836275	0.699356	32.4233	7.15668	0.220726
ENSRNOG00000008374	Nipsnap1	nipsnap homolog 1 [Source:RGD Symbol;Acc:1310419]	14[+]85113578-85137454	148.644	143.651	105.164	96.3876	99.0196	12.0448	16.0625	9.41066	20.7931	12.0396	-0.836272	0.699351	118.573	26.5926	0.224271
ENSRNOG00000004306	Zbtb39	zinc finger and BTB domain containing 39 [Source:RGD Symbol;Acc:1306532]	7[+]71036565-71044045	3.91656	4.72395	6.85161	6.96861	9.96866	0.409335	0.804402	0.813749	1.01398	2.38831	0.836149	0.699146	6.48588	2.43523	0.375467
ENSRNOG00000001736	Bdh1	3-hydroxybutyrate dehydrogenase 1 [Source:RGD Symbol;Acc:620131]	11[-]72578533-72614176	229.85	140.548	149.185	88.5181	86.2996	26.4868	40.1039	20.9162	24.9835	32.1457	-0.835922	0.698765	138.88	59.6815	0.429734
ENSRNOG00000013794	Rbp1	retinol binding protein 1 [Source:RGD Symbol;Acc:3543]	8[+]106449321-106470842	163.818	148.582	427.188	399.488	438.647	12.5393	10.4634	70.4031	91.5706	57.2931	0.835825	0.698603	315.545	144.041	0.456484
ENSRNOG00000040040	Ndufaf6	NADH:ubiquinone oxidoreductase complex assembly factor 6 [Source:RGD Symbol;Acc:1309085]	5[-]24297094-24320786	8.29018	5.57713	3.59072	3.89601	2.77942	2.01912	1.28967	0.349449	0.139188	0.208146	-0.835508	0.698073	4.82669	2.22457	0.460889
ENSRNOG00000017907	Ube2i	ubiquitin-conjugating enzyme E2I [Source:RGD Symbol;Acc:3926]	10[-]14620531-14630151	62.6	65.562	47.2063	43.6748	36.9828	8.12197	9.38753	6.66866	7.05141	2.11845	-0.835441	0.697961	51.2052	12.9238	0.252393
ENSRNOG00000011971	C1s	complement C1s [Source:RGD Symbol;Acc:619983]	4[-]157143592-157155609	324.025	253.67	422.261	548.082	593.631	22.9201	93.6208	81.2645	64.5321	95.1869	0.835343	0.697797	428.334	148.204	0.346
ENSRNOG00000017219	Vac14	Vac14, PIKFYVE complex component [Source:RGD Symbol;Acc:631410]	19[-]40927007-41029206	17.1025	16.4035	16.3511	13.18	11.2254	0.810821	0.972776	1.32719	1.28861	1.60849	-0.835163	0.697497	14.8525	2.56664	0.172808
ENSRNOG00000010060	Panx1	Pannexin 1 [Source:RGD Symbol;Acc:735204]	8[-]13566739-13606040	3.79675	2.81651	1.7117	1.90149	1.65779	0.230665	0.705982	0.0633655	0.243868	0.516915	-0.83504	0.697292	2.37685	0.923856	0.38869
ENSRNOG00000040215	Sult1c2	sulfotransferase family 1C member 2 [Source:RGD Symbol;Acc:621064]	9[-]4654294-4685383	2.30258	2.58506	0.433595	0.426504	0.228768	0.513595	0.756255	0.226102	0.525524	0.222497	-0.834808	0.696904	1.1953	1.14061	0.954243
ENSRNOG00000006076	Steap2	STEAP2 metalloreductase [Source:RGD Symbol;Acc:1307050]	4[+]25507463-25527087	0.231121	0.166092	0.123247	0.0407487	0.0970427	0.0120746	0.0172019	0.0521628	0.022115	0.0504355	-0.834602	0.696561	0.13165	0.0728145	0.55309
ENSRNOG00000015148	Erc2	ELKS/RAB6-interacting/CAST family member 2 [Source:RGD Symbol;Acc:708372]	16[+]3293599-3679222	0.828423	0.336725	0	0	0	0.295685	0.124945	0	0	0	-0.83454	0.696458	0.233029	0.357625	1.53468
ENSRNOG00000011053	Cyp2u1	cytochrome P450, family 2, subfamily u, polypeptide 1 [Source:RGD Symbol;Acc:1309433]	2[-]236414135-236431683	1.34576	1.53745	0.84747	0.403768	0.334677	0.185808	0.603783	0.244803	0.170227	0.0461881	-0.834331	0.696108	0.893823	0.566982	0.634333
ENSRNOG00000000878	Slc44a4	solute carrier family 44, member 4 [Source:RGD Symbol;Acc:1303167]	20[+]4593389-4609631	1.42287	2.38504	3.10617	4.57863	3.48404	0.200803	0.462833	0.108266	0.945108	0.396188	0.834204	0.695896	2.99535	1.17844	0.393423
ENSRNOG00000008931	Slc25a21	solute carrier family 25 member 21 [Source:RGD Symbol;Acc:621444]	6[-]77624385-77848434	2.46253	0.85473	0.653042	0.149689	0.193328	0.787177	0.0774544	0.309089	0.0371722	0.167516	-0.834054	0.695646	0.862664	0.932777	1.08128
ENSRNOG00000003463	Srebf1	sterol regulatory element binding transcription factor 1 [Source:RGD Symbol;Acc:69423]	10[-]46570996-46593009	127.827	119.61	73.9448	74.6408	50.7836	9.14883	27.8085	10.1357	23.4853	22.6776	-0.833796	0.695216	89.3611	34.9108	0.390671
ENSRNOG00000050805	Tsc22d4	TSC22 domain family, member 4 [Source:RGD Symbol;Acc:1584380]	12[-]22009011-22021851	2.41445	1.93708	2.65764	3.60411	4.13785	0.0418601	0.386214	0.39062	0.652441	0.152542	0.833728	0.695102	2.95023	0.895079	0.303393
ENSRNOG00000004517	Igf1	insulin-like growth factor 1 [Source:RGD Symbol;Acc:2868]	7[+]28412198-28486609	390.584	273.297	247.05	210.569	209.324	38.4125	49.2479	40.2875	26.5597	22.0426	-0.833669	0.695005	266.165	75.6332	0.284159
ENSRNOG00000038746	Tex12	testis expressed 12 [Source:RGD Symbol;Acc:1597300]	8[-]54965583-54998864	15.0512	16.1469	8.92614	6.67393	6.60879	2.60185	3.78357	1.41639	2.1632	2.31628	-0.833458	0.694653	10.6814	4.78356	0.44784
ENSRNOG00000020038	Chpf	chondroitin polymerizing factor [Source:RGD Symbol;Acc:1359458]	9[-]82669204-82673898	2.22368	1.63497	3.66365	4.8865	5.26044	0.351906	0.701305	0.685391	0.586723	1.69008	0.833396	0.69455	3.53385	1.66951	0.472435
ENSRNOG00000012934	Arhgef7	Rho guanine nucleotide exchange factor 7 [Source:RGD Symbol;Acc:620624]	16[-]83006718-83132785	15.0699	15.051	11.1492	9.36543	9.24381	2.50972	1.75673	1.62105	1.144	2.06676	-0.833348	0.694469	11.9758	3.13002	0.261361
ENSRNOG00000018268	Hhip	Hedgehog-interacting protein [Source:RGD Symbol;Acc:1564108]	19[+]31524671-31614246	1.56572	1.60805	0.566999	0.650974	0.490684	0.382026	0.167362	0.211351	0.254854	0.162925	-0.83324	0.694288	0.976486	0.559807	0.573287
ENSRNOG00000011007	Ube2o	ubiquitin-conjugating enzyme E2O [Source:RGD Symbol;Acc:1310297]	10[-]105506955-105552986	5.98811	5.16523	3.37734	3.23449	2.7635	0.478467	1.78413	0.47196	0.429417	0.355194	-0.833208	0.694236	4.10574	1.49193	0.363377
ENSRNOG00000030058	LOC100359600	karyopherin alpha 2-like [Source:RGD Symbol;Acc:2325125]	6[+]10642700-10644676	12.6888	8.94078	9.10706	7.34735	6.65479	0.794526	1.96036	0.546326	1.3057	0.814964	-0.833158	0.694153	8.94775	2.3875	0.266827
ENSRNOG00000001915	Chodl	chondrolectin [Source:RGD Symbol;Acc:1309885]	11[+]17538063-17560296	0.849118	0.295055	0.0507437	0.0581733	0.0397887	0.140517	0.147235	0.028519	0.0526825	0.0459525	-0.833114	0.694078	0.258576	0.331461	1.28187
ENSRNOG00000061998	RT1-CE9-ps1	RT1 class I, locus CE9, pseudogene 1 [Source:RGD Symbol;Acc:1594413]	20[+]5351611-5354095	0.695514	0.279274	5.4925	5.94071	5.09968	0.081098	0.133796	0.8797	1.87649	0.192008	0.833022	0.693926	3.50153	2.68442	0.766642
ENSRNOG00000056445	AABR07004530.1	-	1[-]147156909-147158367	0.349038	0.284039	0.159211	0.0715977	0.054064	0.148355	0.108791	0.0555936	0.0744679	0.0241405	-0.832928	0.693769	0.18359	0.143491	0.781586
ENSRNOG00000004499	Gpr135	G protein-coupled receptor 135 [Source:RGD Symbol;Acc:727844]	6[-]94816976-94818349	0.277379	0.177625	0.175223	0.0887683	0	0.042384	0.0978577	0.0777311	0.0468109	0	-0.832829	0.693605	0.143799	0.110278	0.766889
ENSRNOG00000036876	Faap20	Fanconi anemia core complex associated protein 20 [Source:RGD Symbol;Acc:1308923]	5[+]172648950-172655576	2.64118	1.71409	4.54392	4.84259	5.79879	0.960732	0.49809	1.14799	0.360348	0.432752	0.832632	0.693277	3.90811	1.67812	0.429394
ENSRNOG00000014055	Nat1	N-acetyltransferase 1 [Source:RGD Symbol;Acc:70490]	16[-]23970743-23991573	27.1203	28.5555	16.8831	16.1206	14.6904	0.480273	6.32465	2.65666	2.12034	2.01205	-0.832509	0.693071	20.674	6.73695	0.325866
ENSRNOG00000059770	RT1-CE16	RT1 class I, locus CE16 [Source:RGD Symbol;Acc:1359403]	20[-]3791629-3796275	0.110649	0.0475233	1.83887	1.68094	1.88023	0.0550546	0.0359682	0.0754263	0.79925	0.354675	0.832438	0.692954	1.11164	0.936684	0.842613
ENSRNOG00000008465	Tmem176b	transmembrane protein 176B [Source:RGD Symbol;Acc:708403]	4[-]78450724-78458179	174.834	176.854	381.463	684.016	504.867	52.2616	81.7823	46.5362	171.281	80.4994	0.832341	0.692791	384.407	218.543	0.568521
ENSRNOG00000060665	Afap1	actin filament associated protein 1 [Source:RGD Symbol;Acc:619959]	14[-]79919717-79988110	0.447472	0.292588	0.268873	0.204832	0.197806	0.068564	0.0584986	0.0632024	0.0356448	0.0389957	-0.832329	0.692772	0.282314	0.104178	0.369014
ENSRNOG00000004857	L2hgdh	L-2-hydroxyglutarate dehydrogenase [Source:RGD Symbol;Acc:1306250]	6[-]92016622-92057816	5.7306	4.12217	4.2946	3.30335	2.61478	0.490409	0.852952	0.464844	0.745557	0.630417	-0.832087	0.692369	4.0131	1.21816	0.303546
ENSRNOG00000011081	Serpina7	serpin family A member 7 [Source:RGD Symbol;Acc:619833]	X[-]110226572-110232179	3.56131	2.02307	22.4108	66.8224	94.9055	2.58941	0.664542	15.624	38.3649	32.7984	0.831803	0.691897	37.9446	43.0736	1.13517
ENSRNOG00000036603	Ifit1bl	interferon-induced protein with tetratricopeptide repeats 1B-like [Source:RGD Symbol;Acc:1304872]	1[-]252914684-252922486	0.329786	0.215202	0.640997	0.844451	1.0451	0.208564	0.0580611	0.0690872	0.223673	0.325379	0.831772	0.691845	0.615108	0.363867	0.591549
ENSRNOG00000007302	Fbn1	fibrillin 1 [Source:RGD Symbol;Acc:620908]	3[-]117569697-117766120	2.53718	1.19497	0.891925	0.725139	0.678496	0.46516	0.197154	0.187373	0.105662	0.127743	-0.831684	0.691698	1.20554	0.745298	0.618226
ENSRNOG00000038370	Ahsg	alpha-2-HS-glycoprotein [Source:RGD Symbol;Acc:2075]	11[-]81707804-81735592	15380.2	11052.7	10511.7	6543.89	7234.65	615.681	4288.86	737.342	453.318	1829.86	-0.831672	0.691678	10144.6	3733.57	0.368034
ENSRNOG00000007410	Dab1	DAB1, reelin adaptor protein [Source:RGD Symbol;Acc:628770]	5[+]123905166-124280115	5.77237	4.41019	2.05165	1.98104	1.87628	1.43055	1.02629	0.618795	1.06665	0.534225	-0.83164	0.691626	3.21831	1.84627	0.573676
ENSRNOG00000042714	RGD1559459	similar to Expressed sequence AI788959 [Source:RGD Symbol;Acc:1559459]	14[+]22937421-22952822	10.1359	7.84265	10.8291	21.3378	28.2116	2.01341	3.95173	0.248767	5.31023	3.09326	0.831619	0.69159	15.6714	8.57417	0.547122
ENSRNOG00000008224	Jdp2	Jun dimerization protein 2 [Source:RGD Symbol;Acc:621611]	6[+]109466060-109505161	3.56597	3.81611	5.12807	7.88878	8.74444	0.417587	1.08448	2.39337	0.961507	1.96642	0.831393	0.691215	5.82867	2.54895	0.437313
ENSRNOG00000003736	Col5a2	collagen type V alpha 2 chain [Source:RGD Symbol;Acc:70921]	9[-]52092511-52238564	2.96527	1.44206	1.10111	0.807676	0.802402	0.65461	0.241487	0.29683	0.0337177	0.205537	-0.831252	0.690979	1.42371	0.885425	0.621916
ENSRNOG00000013074	Wt1	Wilms tumor 1 [Source:RGD Symbol;Acc:3974]	3[+]95133713-95180564	0.15054	0.099504	0.04364	0.0238797	0.0156563	0.026662	0.0658219	0.028546	0.024414	0.0271176	-0.830913	0.690416	0.0666441	0.0618798	0.928512
ENSRNOG00000030106	RGD1564698	similar to ribosomal protein S10 [Source:RGD Symbol;Acc:1564698]	10[-]19715275-19715832	5.83683	1.72601	1.20906	0.622118	0.686508	0.305177	0.0274993	0.448666	0.114981	0.351014	-0.830872	0.690349	2.0161	2.03534	1.00954
ENSRNOG00000010280	Pde8b	phosphodiesterase 8B [Source:RGD Symbol;Acc:735041]	2[-]24719976-24923128	0.821675	0.843257	0.620634	0.387156	0.343115	0.111895	0.177754	0.189537	0.111277	0.161185	-0.830644	0.689969	0.603167	0.253089	0.419599
ENSRNOG00000028627	Hmcn1	hemicentin 1 [Source:RGD Symbol;Acc:1564772]	13[-]67799791-68360664	1.01075	0.314835	0.355626	0.0841273	0.0803963	0.0433385	0.285679	0.0828166	0.0379983	0.039698	-0.830608	0.68991	0.369147	0.370804	1.00449
ENSRNOG00000046660	Gpc6	glypican 6 [Source:RGD Symbol;Acc:1593308]	15[+]102164751-103170847	0.347573	0.21132	0.061013	0.0854733	0.0447237	0.0997352	0.0830587	0.0547054	0.0116353	0.0181325	-0.830359	0.689496	0.15002	0.130517	0.869997
ENSRNOG00000007862	Acat1	acetyl-CoA acetyltransferase 1 [Source:RGD Symbol;Acc:2016]	8[-]58166990-58195884	147.995	140.044	128.4	93.8401	88.8106	5.75233	24.46	4.48762	7.06226	30.4494	-0.830125	0.689107	119.818	29.2721	0.244305
ENSRNOG00000023972	Col4a2	collagen type IV alpha 2 chain [Source:RGD Symbol;Acc:1308085]	16[-]83387364-83438561	9.49399	4.96191	3.92734	3.45567	2.88199	1.54931	0.944443	0.556573	1.3009	0.183901	-0.830015	0.688925	4.94418	2.60859	0.527609
ENSRNOG00000025269	Slc25a44	solute carrier family 25, member 44 [Source:RGD Symbol;Acc:1307244]	2[-]187774062-187786731	13.5231	12.7503	9.5847	8.97688	8.16692	0.632658	1.62746	1.72057	2.45373	0.926832	-0.829853	0.688655	10.6004	2.59172	0.244493
ENSRNOG00000007177	Kdelc2	KDEL motif containing 2 [Source:RGD Symbol;Acc:1562027]	8[+]57964988-57982600	13.6943	10.5458	7.87173	6.47472	7.38655	1.59707	1.18886	2.8541	0.622605	0.980136	-0.829588	0.688216	9.19461	3.05175	0.331907
ENSRNOG00000009715	Me1	malic enzyme 1 [Source:RGD Symbol;Acc:3074]	8[-]94256839-94368834	86.6332	30.4655	19.685	9.17977	11.0348	20.6921	7.29733	5.21297	1.95204	5.95037	-0.829563	0.688174	31.3997	30.9233	0.98483
ENSRNOG00000002461	Nid1	nidogen 1 [Source:RGD Symbol;Acc:3178]	17[-]90553394-90627101	6.99677	4.57235	3.26804	3.04183	2.8625	1.10672	0.830462	0.627966	0.985426	0.606082	-0.829559	0.688167	4.1483	1.75524	0.423124
ENSRNOG00000061868	Kbtbd12	kelch repeat and BTB domain containing 12 [Source:RGD Symbol;Acc:1585999]	4[-]120551599-120559078	4.3718	3.53212	1.421	0.402378	1.01932	1.83259	0.914573	0.535333	0.256341	0.93039	-0.829487	0.688049	2.14932	1.81182	0.842972
ENSRNOG00000002052	Ccdc80	coiled-coil domain containing 80 [Source:RGD Symbol;Acc:69421]	11[-]60645086-60679555	27.6318	20.41	18.5246	15.5739	15.4046	2.27804	4.11913	1.41266	3.21548	2.67852	-0.829479	0.688035	19.509	5.23455	0.268315
ENSRNOG00000005749	Foxred2	FAD-dependent oxidoreductase domain containing 2 [Source:RGD Symbol;Acc:1306763]	7[-]119170181-119185238	0.842095	0.818024	0.774364	0.471277	0.478673	0.145443	0.118715	0.10296	0.0355402	0.0698144	-0.829437	0.687966	0.676887	0.192504	0.284396
ENSRNOG00000046540	Ugt2b37	UDP-glucuronosyltransferase 2 family, member 37 [Source:RGD Symbol;Acc:3937]	14[+]22375955-22534720	650.659	562.386	1632.52	1465.27	1689.96	57.8324	105.724	193.54	256.156	310.835	0.829379	0.68787	1200.16	537.582	0.447926
ENSRNOG00000013000	Ldhb	lactate dehydrogenase B [Source:RGD Symbol;Acc:2997]	4[-]176701983-176720012	5.59643	3.76638	1.74844	1.89347	1.71903	0.986657	1.53442	0.258218	0.258533	0.173608	-0.829376	0.687864	2.94475	1.73656	0.589712
ENSRNOG00000011634	Xkr6	XK related 6 [Source:RGD Symbol;Acc:1310719]	15[+]46784963-47173335	0.755131	0.711671	0.668182	0.584098	0.512007	0.11527	0.0303972	0.0551651	0.0462137	0.0529026	-0.829317	0.687767	0.646218	0.106864	0.165368
ENSRNOG00000028993	LOC102555453	60S ribosomal protein L12-like [Source:RGD Symbol;Acc:7600399]	X[-]1345684-1346181	111.796	113.443	169.925	201.567	185.327	0.418499	39.4201	12.9694	33.6597	8.19485	0.829114	0.687431	156.412	43.5303	0.278306
ENSRNOG00000004284	Btg1	BTG anti-proliferation factor 1 [Source:RGD Symbol;Acc:2224]	7[+]37812831-37815088	127.665	114.879	272.279	303.019	296.693	11.8443	31.2616	57.6418	70.4249	57.6081	0.828668	0.686691	222.907	96.5697	0.433228
ENSRNOG00000061118	LOC102551095	uncharacterized LOC102551095 [Source:RGD Symbol;Acc:7611669]	2[-]183807073-183811118	1.31424	1.05139	0.66347	0.613669	0.615947	0.102408	0.193202	0.260954	0.188023	0.149656	-0.828661	0.686679	0.851745	0.332931	0.390881
ENSRNOG00000002026	Dnajc28	DnaJ heat shock protein family (Hsp40) member C28 [Source:RGD Symbol;Acc:1359589]	11[-]31770165-31772984	6.18162	5.66555	2.80834	2.43661	3.12087	0.375723	1.2574	0.568325	0.941075	0.261187	-0.828429	0.686294	4.0426	1.74198	0.430906
ENSRNOG00000011509	Agk	acylglycerol kinase [Source:RGD Symbol;Acc:1562046]	4[+]68483320-68560801	5.87179	5.95773	4.96809	3.41695	4.07599	0.432454	0.914939	0.355486	0.620155	0.392817	-0.828361	0.686182	4.85811	1.1399	0.234638
ENSRNOG00000016245	Neto2	neuropilin and tolloid like 2 [Source:RGD Symbol;Acc:1305310]	19[+]22450030-22486531	0.224987	0.154559	0.0985657	0.030966	0.0817283	0.0571245	0.0232631	0.0288156	0.0281337	0.0470965	-0.82828	0.686048	0.118161	0.0762709	0.645481
ENSRNOG00000014256	Foxa3	forkhead box A3 [Source:RGD Symbol;Acc:2809]	1[-]79920752-79930263	22.4674	22.2015	38.6464	41.8864	48.5483	4.28964	7.31001	2.34078	10.1204	10.7694	0.828211	0.685933	34.75	12.7781	0.367716
ENSRNOG00000040108	Cd36	CD36 molecule [Source:RGD Symbol;Acc:2301]	4[+]14001761-14249749	22.5053	10.8593	43.1159	47.5891	71.6235	15.2375	6.28827	6.52083	12.6612	8.41197	0.828159	0.685848	39.1386	23.524	0.601043
ENSRNOG00000051298	Rn50_X_0713.4	-	X[-]70422452-70423045	0.732555	0.670747	0.039506	0	0.0204507	0.0931529	0.428518	0.0249265	0	0.0354216	-0.828012	0.685604	0.292652	0.384451	1.31368
ENSRNOG00000028259	Mcemp1	mast cell-expressed membrane protein 1 [Source:RGD Symbol;Acc:1565374]	12[+]2213471-2217433	0.171442	0.110046	0.610642	0.791966	0.660048	0.181651	0.0986197	0.168463	0.181482	0.0284787	0.82797	0.685535	0.468829	0.309893	0.660994
ENSRNOG00000014137	Fbln1	fibulin 1 [Source:RGD Symbol;Acc:1308667]	7[+]126096793-126176468	1.75045	1.23185	0.737434	0.684096	0.482236	0.199189	0.425195	0.300434	0.154296	0.442283	-0.827887	0.685398	0.977214	0.548619	0.561412
ENSRNOG00000018681	Nes	nestin [Source:RGD Symbol;Acc:3162]	2[+]187344056-187352969	0.174455	0.132066	0.0686897	0.0731383	0.0473017	0.0360644	0.0461886	0.0270749	0.0122933	0.0287028	-0.827762	0.68519	0.0991303	0.0556939	0.561825
ENSRNOG00000002345	Rasgef1b	RasGEF domain family, member 1B [Source:RGD Symbol;Acc:1562220]	14[+]11988671-12027381	3.20208	4.5841	8.90251	10.2284	17.6061	0.696035	4.16345	5.38643	1.45668	0.960538	0.82745	0.684673	8.90463	5.89015	0.661471
ENSRNOG00000008922	Trim14	tripartite motif-containing 14 [Source:RGD Symbol;Acc:1311514]	5[-]62128941-62153786	31.3317	36.2073	26.0618	21.0037	19.9682	1.17883	3.93544	5.06701	1.63793	1.6648	-0.827353	0.684513	26.9145	6.89392	0.256141
ENSRNOG00000009754	Nampt	nicotinamide phosphoribosyltransferase [Source:RGD Symbol;Acc:631365]	6[+]52122085-52156472	31.3002	26.4641	71.7664	116.348	92.6717	3.2201	0.466745	1.94185	22.033	39.0537	0.827322	0.684461	67.7101	39.7728	0.587399
ENSRNOG00000057054	LOC103690118	nuclear distribution protein nudE homolog 1-like [Source:RGD Symbol;Acc:9398378]	10[-]12180-24144	3.39968	2.6797	1.83306	1.45377	1.59688	0.836473	0.493448	0.301694	0.438486	0.364752	-0.827234	0.684316	2.19262	0.882045	0.402279
ENSRNOG00000059519	Bbox1	gamma-butyrobetaine hydroxylase 1 [Source:RGD Symbol;Acc:619756]	3[-]101427055-101474890	97.3157	90.0209	63.2389	54.6652	56.6697	4.82202	8.89257	6.02408	9.18419	24.4752	-0.827156	0.684187	72.3821	21.34	0.294824
ENSRNOG00000058506	AC095078.1	-	4[-]117652552-117663201	0.214025	0.17616	0.015347	0.0343663	0.010808	0.00847657	0.0979566	0.0265818	0.0411336	0.01872	-0.827154	0.684184	0.0901411	0.0993076	1.10169
ENSRNOG00000022822	Fam169b	family with sequence similarity 169, member B [Source:RGD Symbol;Acc:1585883]	1[+]129255396-129334292	0.273093	2.20371	2.72832	3.05427	3.52082	0.178831	0.798221	0.899559	0.714168	0.539285	0.827013	0.683951	2.35604	1.29814	0.550985
ENSRNOG00000011269	Sult1c3	sulfotransferase family 1C member 3 [Source:RGD Symbol;Acc:3768]	9[-]4930818-4978892	352.368	382.514	266.152	217.836	176.716	29.583	71.5634	77.9457	29.4871	30.9502	-0.826599	0.683267	279.117	92.2717	0.330584
ENSRNOG00000005369	Kcnj3	potassium voltage-gated channel subfamily J member 3 [Source:RGD Symbol;Acc:2958]	3[+]41019898-41181070	0.382573	0.152472	0.039639	0.011608	0.019901	0.105493	0.0998933	0.0443073	0.0201056	0.0344695	-0.826575	0.683226	0.121239	0.156748	1.29289
ENSRNOG00000034200	Atp8a1	ATPase phospholipid transporting 8A1 [Source:RGD Symbol;Acc:1309619]	14[+]42015347-42206311	2.64706	3.05152	4.29279	7.58021	7.06195	0.308885	0.262452	1.40937	1.11266	2.64267	0.826417	0.682966	4.92671	2.43326	0.493892
ENSRNOG00000019400	Dag1	dystroglycan 1 [Source:RGD Symbol;Acc:621890]	8[-]116980497-116993193	36.3551	34.4028	28.2035	27.7004	27.6327	1.95174	1.69926	3.67822	2.18037	2.40313	-0.826375	0.682896	30.8589	4.40876	0.142868
ENSRNOG00000009481	Ddhd1	DDHD domain containing 1 [Source:RGD Symbol;Acc:1308576]	15[-]19965187-20032191	52.4483	42.8045	9.87709	8.49646	13.4067	13.5039	13.7044	4.46005	6.01843	7.06289	-0.826234	0.682663	25.4066	20.8181	0.819397
ENSRNOG00000055597	Hdac7	histone deacetylase 7 [Source:RGD Symbol;Acc:619982]	7[-]139281187-139318455	3.29777	2.67999	2.72177	2.24745	2.07984	0.200488	0.265464	0.497286	0.229464	0.134649	-0.826189	0.682589	2.60536	0.50469	0.193712
ENSRNOG00000015480	Prkcz	protein kinase C, zeta [Source:RGD Symbol;Acc:3399]	5[-]172658748-172769421	2.99567	2.72429	5.43881	6.28639	6.50091	0.506569	1.02229	0.659241	0.927982	1.92739	0.82611	0.682457	4.78922	1.92441	0.401821
ENSRNOG00000055218	5_8S_rRNA	5.8S ribosomal RNA [Source:RFAM;Acc:RF00002]	2[+]128826108-128826252	0.545627	0.251515	0	0.0596457	0	0.0333301	0.182274	0	0.103309	0	-0.826035	0.682334	0.171357	0.230394	1.34452
ENSRNOG00000009273	LOC259245	alpha-2u globulin PGCL5 [Source:RGD Symbol;Acc:708503]	5[-]77245143-77492013	6083.68	7743.72	4813.59	1151.83	263.62	1467.55	2612.44	1887.63	854.946	222.694	-0.825924	0.68215	4011.29	3272.37	0.81579
ENSRNOG00000003063	Phka1	phosphorylase kinase, alpha 1 [Source:RGD Symbol;Acc:621522]	X[-]72377021-72515366	2.00334	1.07962	1.13504	0.749698	0.759218	0.163212	0.296199	0.206388	0.160943	0.141607	-0.825916	0.682137	1.14538	0.503167	0.4393
ENSRNOG00000060898	LOC100910418	tissue-type plasminogen activator-like [Source:RGD Symbol;Acc:6498623]	16[+]73755539-73763312	1.56986	0.867711	0.524968	0.439154	0.458383	0.356633	0.106416	0.174669	0.140895	0.222143	-0.825901	0.682112	0.772016	0.479894	0.621611
ENSRNOG00000036726	Cd300e	Cd300e molecule [Source:RGD Symbol;Acc:1585137]	10[-]103599103-103619083	0.247842	0.159134	0.692294	0.838963	0.792289	0.0450192	0.0633851	0.0918491	0.346766	0.0632938	0.825884	0.682084	0.546104	0.32698	0.598749
ENSRNOG00000010302	Rasl10b	RAS-like, family 10, member B [Source:RGD Symbol;Acc:1310873]	10[+]70627401-70637332	2.74723	1.35813	6.21041	12.1732	18.2075	0.326119	0.939647	1.8931	7.35866	4.2247	0.825596	0.681609	8.13929	7.28208	0.894682
ENSRNOG00000007927	Mettl7b	methyltransferase like 7B [Source:RGD Symbol;Acc:1305205]	7[-]3383879-3386522	521.462	611.48	405.159	243.457	248.149	26.9694	109.726	16.1059	45.6612	143.449	-0.825538	0.681512	405.942	167.343	0.412234
ENSRNOG00000007307	Syde1	synapse defective Rho GTPase homolog 1 [Source:RGD Symbol;Acc:1305857]	7[+]14037620-14043779	1.69302	1.80476	3.51065	3.72278	3.99559	0.253215	0.628362	0.527713	0.305291	1.26925	0.825145	0.680865	2.94536	1.18237	0.401434
ENSRNOG00000058733	Asap1	ArfGAP with SH3 domain, ankyrin repeat and PH domain 1 [Source:RGD Symbol;Acc:1307379]	7[-]104669672-104801045	7.9016	6.81208	4.65936	4.5685	4.69654	0.798409	0.607151	0.523627	0.733106	1.28514	-0.825114	0.680813	5.72762	1.58765	0.277192
ENSRNOG00000009761	Tmod1	tropomodulin 1 [Source:RGD Symbol;Acc:3874]	5[+]61657507-61712051	2.67671	2.42451	6.29367	5.87007	10.6688	0.591625	0.834766	1.7874	1.07127	2.16654	0.825045	0.680699	5.58675	3.32515	0.595184
ENSRNOG00000014093	Tom1	target of myb1 membrane trafficking protein [Source:RGD Symbol;Acc:1308024]	19[+]14392423-14426491	53.4635	54.2448	45.0537	38.7713	34.7111	3.67732	4.71437	10.6217	3.25815	3.82229	-0.824948	0.680539	45.2489	9.45642	0.208987
ENSRNOG00000049727	Rn50_5_0814.4	alpha2u globulin (LOC298111), mRNA [Source:RefSeq mRNA;Acc:NM_001024248]	5[-]77564024-77903062	286.508	382.288	224.789	100.272	16.3705	47.1925	106.055	54.9222	74.2724	14.9714	-0.824658	0.68006	202.046	146.233	0.723763
ENSRNOG00000011858	Unc5d	unc-5 netrin receptor D [Source:RGD Symbol;Acc:1309245]	16[+]67350539-67595225	1.43574	1.37893	0.241794	0.397348	0.234088	0.509028	0.320261	0.0264684	0.162399	0.0488124	-0.824559	0.679898	0.737581	0.616658	0.836056
ENSRNOG00000018951	Col4a5	collagen type IV alpha 5 chain [Source:RGD Symbol;Acc:1565499]	X[+]112769645-112983685	1.22998	0.801426	0.285525	0.36975	0.356455	0.194918	0.150623	0.144298	0.100829	0.202269	-0.824519	0.679831	0.608628	0.397319	0.652811
ENSRNOG00000000312	Fig4	FIG4 phosphoinositide 5-phosphatase [Source:RGD Symbol;Acc:1311375]	20[-]45922806-46044738	9.31674	9.22674	7.5229	7.0251	6.00553	0.391481	0.704982	1.25588	1.28638	0.928848	-0.824454	0.679725	7.8194	1.56262	0.199839
ENSRNOG00000042468	LOC680920	similar to natural cytotoxicity triggering receptor 2 [Source:RGD Symbol;Acc:1585869]	9[+]14851132-14864680	0	0	0.028881	0.125101	0.124779	0	0	0.0250354	0.0791346	0.0207148	0.824346	0.679546	0.0557523	0.0677044	1.21438
ENSRNOG00000052724	AABR07066820.1	-	9[+]17500555-17502323	0.26697	0.226477	0.105738	0.0266113	0.0306803	0.113639	0.081069	0.0915737	0.0272527	0.0531399	-0.824326	0.679514	0.131295	0.122616	0.933891
ENSRNOG00000026238	RGD1562618	similar to RIKEN cDNA 6030419C18 gene [Source:RGD Symbol;Acc:1562618]	8[+]63286773-63301914	0.722689	0.513745	0.270668	0.172929	0.236191	0.0793344	0.266783	0.0416748	0.0391158	0.113653	-0.824326	0.679513	0.383244	0.241964	0.631358
ENSRNOG00000017997	Nek4	NIMA-related kinase 4 [Source:RGD Symbol;Acc:1304995]	16[+]7035068-7075554	5.81921	4.91357	3.75596	3.06337	3.76974	0.611221	0.236156	0.769978	0.649744	0.30298	-0.824249	0.679387	4.26437	1.11567	0.261626
ENSRNOG00000031445	Rnase3	ribonuclease A family member 3 [Source:RGD Symbol;Acc:621580]	15[-]28216744-28217614	0	0.0361367	0.487047	0.43784	0.812436	0	0.0361982	0.180795	0.227499	0.311236	0.824247	0.679383	0.354692	0.35345	0.996498
ENSRNOG00000048302	LOC100910979	interferon-inducible GTPase 1-like [Source:RGD Symbol;Acc:6495625]	18[+]55463308-55464632	43.765	31.6194	13.8676	12.7181	16.5681	6.16077	9.41934	5.22205	3.34076	4.97144	-0.824215	0.679331	23.7076	13.5753	0.572612
ENSRNOG00000011728	Fto	FTO, alpha-ketoglutarate dependent dioxygenase [Source:RGD Symbol;Acc:1305121]	19[-]16772744-17115113	20.2779	19.8691	19.3811	17.3983	14.1029	0.575767	1.13055	1.58835	0.320615	1.13689	-0.824085	0.679115	18.2058	2.51902	0.138363
ENSRNOG00000007529	Bmf	Bcl2 modifying factor [Source:RGD Symbol;Acc:628658]	3[-]110306067-110324084	29.6976	14.9694	13.5304	7.40679	7.24425	4.75804	4.57056	7.56594	1.52598	3.85756	-0.8239	0.678812	14.5697	9.4156	0.646247
ENSRNOG00000000478	AA926063	AA926063gene [Source:RGD Symbol;Acc:1303072]	20[-]5486474-5499010	0.989213	0.595304	2.4744	3.35705	3.95134	0.181253	0.520976	0.821846	1.7263	0.609855	0.823724	0.678521	2.27346	1.56181	0.686973
ENSRNOG00000026280	Mettl4	methyltransferase like 4 [Source:RGD Symbol;Acc:1306451]	9[+]119873170-119897268	0.985345	0.794396	0.601743	0.56847	0.554525	0.0766938	0.177032	0.0531244	0.0376674	0.153133	-0.823517	0.67818	0.700896	0.197333	0.281544
ENSRNOG00000021555	Mis18a	MIS18 kinetochore protein A [Source:RGD Symbol;Acc:1310778]	11[-]30879887-30893310	1.69257	0.778599	0.423622	0.0264147	0	0.39294	0.577701	0.700629	0.0457515	0	-0.823384	0.677961	0.584242	0.746213	1.27723
ENSRNOG00000029784	Pak1	p21 (RAC1) activated kinase 1 [Source:RGD Symbol;Acc:3250]	1[+]162768156-162883355	4.95167	3.8071	6.98685	7.76947	8.41577	0.415073	0.316471	0.565683	1.85669	0.811434	0.823305	0.677832	6.38617	1.97675	0.309536
ENSRNOG00000043289	LOC100125368	zinc finger protein LOC100125368 [Source:RGD Symbol;Acc:1642422]	7[-]10894119-10896447	2.00678	4.67887	7.99128	6.63412	14.4754	0.283824	1.98972	1.2513	1.60544	2.06474	0.823198	0.677655	7.1573	4.52356	0.632021
ENSRNOG00000010213	Fgd5	FYVE, RhoGEF and PH domain containing 5 [Source:RGD Symbol;Acc:1305589]	4[+]123865725-123962881	2.55473	2.47238	2.05075	1.6313	1.49956	0.414213	0.247799	0.123153	0.399471	0.445713	-0.822874	0.677121	2.04175	0.530909	0.260027
ENSRNOG00000009739	RGD1564420	similar to Hypothetical protein MGC31278 [Source:RGD Symbol;Acc:1564420]	7[-]99625619-99677268	16.9064	15.5312	11.9891	12.1887	11.7235	0.623352	0.631898	2.17212	1.54191	1.24357	-0.822789	0.676982	13.6678	2.49429	0.182494
ENSRNOG00000061085	Fancd2	Fanconi anemia, complementation group D2 [Source:RGD Symbol;Acc:1303172]	4[+]145489869-145551479	0.351826	0.16765	0.078543	0.0630827	0.0395147	0.133065	0.039323	0.0478202	0.0240468	0.0109289	-0.822595	0.676662	0.140123	0.131135	0.935855
ENSRNOG00000033740	Lurap1l	leucine rich adaptor protein 1-like [Source:RGD Symbol;Acc:1308059]	5[+]98469047-98515125	18.2887	14.4962	47.8232	61.4323	49.7415	3.61348	2.91232	5.49442	16.9012	10.0933	0.822561	0.676607	38.3564	20.7877	0.541961
ENSRNOG00000018076	Fmo5	flavin containing monooxygenase 5 [Source:RGD Symbol;Acc:628602]	2[+]199796881-199823927	170.951	181.568	291.307	274.514	282.715	18.8991	30.4243	16.5022	17.9461	32.9223	0.822033	0.675738	240.211	58.1944	0.242264
ENSRNOG00000006699	Mlh3	mutL homolog 3 [Source:RGD Symbol;Acc:1309227]	6[-]109059341-109095557	4.43404	3.86862	3.72385	2.86145	3.06444	0.18599	0.313913	0.393692	0.465976	0.59709	-0.822033	0.675738	3.59048	0.684957	0.19077
ENSRNOG00000005872	Tcf7	transcription factor 7 (T-cell specific, HMG-box) [Source:RGD Symbol;Acc:1305894]	10[-]37617279-37645802	1.5183	1.21538	0.941704	0.901122	0.871654	0.160318	0.138772	0.0428041	0.15179	0.262072	-0.822026	0.675726	1.08963	0.291613	0.267625
ENSRNOG00000008165	Tpx2	TPX2, microtubule nucleation factor [Source:RGD Symbol;Acc:1311894]	3[+]148327965-148370187	2.25268	1.23913	0.720332	0.662568	0.590308	0.635758	0.298186	0.187878	0.186038	0.0539551	-0.821979	0.67565	1.093	0.705135	0.645135
ENSRNOG00000050499	Mup4	major urinary protein 4 [Source:RGD Symbol;Acc:735211]	5[-]77313357-77433854	111.888	137.486	93.2014	24.1669	4.8749	28.8473	38.203	43.047	19.3356	4.07126	-0.821748	0.675269	74.3233	58.7715	0.790756
ENSRNOG00000019164	Uba1	ubiquitin-like modifier activating enzyme 1 [Source:RGD Symbol;Acc:1359327]	X[-]1723174-1741701	59.5499	56.919	56.7208	48.3122	40.5394	2.57305	5.80864	1.20949	5.68775	2.71864	-0.82172	0.675223	52.4083	8.04414	0.15349
ENSRNOG00000022245	Msantd4	Myb/SANT DNA binding domain containing 4 with coiled-coils [Source:RGD Symbol;Acc:1565380]	8[+]1502877-1513603	12.8368	9.35026	8.47035	7.4306	7.85898	0.569453	1.86242	0.935046	0.14496	0.286307	-0.821664	0.675132	9.1894	2.16581	0.235686
ENSRNOG00000033748	AABR07060610.1	-	4[+]85215353-85215843	41.4867	34.4306	61.4457	64.1424	65.4672	1.29098	8.98232	7.37379	7.67388	1.70836	0.821411	0.674716	53.3945	14.3418	0.2686
ENSRNOG00000011141	Serpina11	serpin family A member 11 [Source:RGD Symbol;Acc:1359239]	6[-]127647184-127656603	243.042	225.021	372.77	452.531	371.938	33.1382	51.604	10.9491	34.3729	13.5044	0.821276	0.674494	333.06	93.3129	0.280168
ENSRNOG00000029152	Tmem69	transmembrane protein 69 [Source:RGD Symbol;Acc:1561569]	5[-]135394016-135397591	9.15954	9.62499	7.84515	6.35606	6.18149	0.446122	1.39913	0.431599	0.997576	1.27733	-0.82126	0.674467	7.83344	1.68139	0.214642
ENSRNOG00000031997	Ttll7	tubulin tyrosine ligase like 7 [Source:RGD Symbol;Acc:1566117]	2[+]252771017-252850495	0.575878	0.410751	0.333532	0.206734	0.256106	0.117291	0.00478527	0.0708514	0.0959209	0.119645	-0.821237	0.67443	0.3566	0.155138	0.435048
ENSRNOG00000054284	AABR07072639.2	-	19[-]37020852-37021958	0.318653	0.163098	0.0781407	0.0143427	0.0162093	0.0741769	0.14922	0.0680631	0.0248422	0.0280754	-0.820927	0.673922	0.118089	0.136953	1.15974
ENSRNOG00000002579	Parm1	prostate androgen-regulated mucin-like protein 1 [Source:RGD Symbol;Acc:708342]	14[-]17969219-18076907	0.400952	0.328949	0.531292	0.890333	0.75346	0.0801655	0.0416435	0.0224077	0.0265951	0.224264	0.82075	0.67363	0.580997	0.237678	0.409086
ENSRNOG00000010291	Slc46a1	solute carrier family 46 member 1 [Source:RGD Symbol;Acc:1309472]	10[+]65733991-65740828	40.7583	44.7019	24.3772	18.2446	19.0448	1.08789	15.4327	0.298533	1.60136	0.758047	-0.820716	0.673575	29.4254	12.9431	0.439862
ENSRNOG00000009378	Rpl4	ribosomal protein L4 [Source:RGD Symbol;Acc:619824]	8[+]69121682-69126805	280.178	208.568	584.513	564.848	578.774	36.5874	62.8393	31.1635	102.737	16.0076	0.820526	0.673263	443.376	176.972	0.399146
ENSRNOG00000007687	Sema7a	semaphorin 7A (John Milton Hagen blood group) [Source:RGD Symbol;Acc:1305192]	8[+]62723788-62745868	0.049762	0.115196	0.203987	0.179943	0.287164	0.0235887	0.0165105	0.0544867	0.0506468	0.080162	0.820427	0.673101	0.16721	0.093651	0.560079
ENSRNOG00000060312	LOC108348197	calpain small subunit 1-like [Source:RGD Symbol;Acc:11488255]	1[+]90919076-90921047	44.1724	37.1054	37.458	21.7796	18.9341	4.94081	9.95406	9.70381	4.32861	2.74668	-0.820292	0.672879	31.8899	11.7269	0.367731
ENSRNOG00000011342	Tdh	L-threonine dehydrogenase [Source:RGD Symbol;Acc:1310214]	15[-]46667926-46681467	0.0194857	0.0270863	0.0302637	0.216677	0.22075	0.0337502	0.0234703	0.0271318	0.0761136	0.0651755	0.820219	0.672759	0.102853	0.106697	1.03738
ENSRNOG00000015072	Ptgr1	prostaglandin reductase 1 [Source:RGD Symbol;Acc:621195]	5[-]76110738-76129441	50.6596	36.824	30.0851	22.1632	24.9908	7.97068	7.75906	1.44437	4.27338	10.4184	-0.820158	0.67266	32.9445	12.1152	0.367746
ENSRNOG00000003338	Pmp22	peripheral myelin protein 22 [Source:RGD Symbol;Acc:3359]	10[+]49538588-49568583	2.67258	1.39912	1.18665	1.14365	0.942863	0.119359	0.168908	0.178638	0.150151	0.315422	-0.820158	0.672659	1.46897	0.662305	0.450863
ENSRNOG00000013587	Fam135a	family with sequence similarity 135, member A [Source:RGD Symbol;Acc:1304927]	9[-]30255459-30321323	3.45087	2.52755	1.50751	1.38782	1.79137	0.142123	0.105638	0.574685	0.304097	0.115092	-0.819867	0.672181	2.13302	0.836735	0.392277
ENSRNOG00000058007	Nde1	nudE neurodevelopment protein 1 [Source:RGD Symbol;Acc:620038]	10[-]860521-896938	6.97144	5.15512	5.09503	4.33828	3.57334	0.181747	1.19339	0.58217	0.393258	0.996346	-0.819677	0.67187	5.02664	1.33778	0.266138
ENSRNOG00000014702	Elovl2	ELOVL fatty acid elongase 2 [Source:RGD Symbol;Acc:1308605]	17[+]21382455-21422407	22.3694	13.8165	7.47553	6.13977	8.34053	3.16356	4.22265	2.55421	1.55896	1.89809	-0.819621	0.671779	11.6283	6.6322	0.570348
ENSRNOG00000029792	NEWGENE_1308171	osteoglycin [Source:RGD Symbol;Acc:11378586]	17[-]14607442-14627937	2.61822	1.45925	0.933526	0.720285	0.978817	0.252949	0.20764	0.395514	0.250097	0.220808	-0.819537	0.67164	1.34202	0.743206	0.553797
ENSRNOG00000026941	Tril	TLR4 interactor with leucine-rich repeats [Source:RGD Symbol;Acc:1310827]	4[-]83967696-83972540	0.395221	0.182678	0.15069	0.145268	0.0878013	0.0761459	0.0386156	0.0274485	0.0265483	0.0124163	-0.819363	0.671356	0.192332	0.115326	0.599622
ENSRNOG00000011483	S100a9	S100 calcium binding protein A9 [Source:RGD Symbol;Acc:620267]	2[-]190097554-190100276	3.61793	1.64059	7.10547	11.0907	11.8399	1.01412	0.906218	1.75605	2.16542	5.13174	0.819255	0.671178	7.05892	4.72725	0.669685
ENSRNOG00000059956	Bcl6b	B-cell CLL/lymphoma 6B [Source:RGD Symbol;Acc:1563179]	10[-]56834364-56839437	4.40297	5.02598	8.49641	8.26144	10.2202	0.31847	1.37003	0.183512	1.19006	2.99198	0.819239	0.671152	7.2814	2.64706	0.363537
ENSRNOG00000001621	C2cd2	C2 calcium-dependent domain containing 2 [Source:RGD Symbol;Acc:735112]	11[-]38357424-38420119	19.8608	15.5215	10.4918	11.2526	9.75782	3.26664	2.95791	1.44346	1.4439	2.08473	-0.819172	0.671043	13.3769	4.42067	0.33047
ENSRNOG00000005045	Ppp2r5e	protein phosphatase 2 regulatory subunit B', epsilon [Source:RGD Symbol;Acc:1305657]	6[-]98417974-98566966	10.998	11.5695	8.00829	8.92137	5.3618	0.680746	0.811883	0.954117	0.967556	0.581231	-0.819092	0.670912	8.97181	2.40631	0.268208
ENSRNOG00000042721	Gimd1	GIMAP family P-loop NTPase domain containing 1 [Source:RGD Symbol;Acc:1563706]	2[+]237679792-237714428	15.2399	11.6337	2.00132	0.755387	0.430593	6.04859	7.84318	1.24023	0.365795	0.306757	-0.819074	0.670882	6.01218	7.43839	1.23722
ENSRNOG00000019760	Oxnad1	oxidoreductase NAD-binding domain containing 1 [Source:RGD Symbol;Acc:1311534]	16[+]8207223-8236292	16.2776	13.8206	14.2621	11.6623	10.8363	0.664381	2.25727	0.968294	1.42252	0.794768	-0.818948	0.670676	13.3718	2.30875	0.172658
ENSRNOG00000015794	Fam83d	family with sequence similarity 83, member D [Source:RGD Symbol;Acc:1565583]	3[+]155269347-155288533	0.30398	0.201666	0.052162	0.024428	0	0.162932	0.10454	0.0261127	0.0423105	0	-0.818805	0.670442	0.116447	0.142845	1.2267
ENSRNOG00000048088	Mest	mesoderm specific transcript [Source:RGD Symbol;Acc:1594589]	4[+]58053041-58063138	7.19171	4.48827	1.29728	1.26373	1.94084	1.69441	1.30255	0.556075	0.850484	0.518471	-0.818757	0.670364	3.23637	2.55459	0.78934
ENSRNOG00000042543	LOC500473	similar to alpha-2u globulin PGCL2 [Source:RGD Symbol;Acc:1583727]	5[-]77430401-77433847	856.478	1252.18	609.313	120.299	35.1081	285.064	385.604	112.591	75.312	29.7466	-0.818697	0.670264	574.676	507.799	0.883626
ENSRNOG00000006033	Spon2	spondin 2 [Source:RGD Symbol;Acc:708584]	14[+]82818663-82824599	8.8821	5.54212	3.27728	2.88841	3.23374	1.12619	2.10587	0.0465701	1.01621	0.942024	-0.818682	0.670241	4.76473	2.56561	0.538458
ENSRNOG00000009851	Slc38a9	solute carrier family 38, member 9 [Source:RGD Symbol;Acc:1311881]	2[+]44512895-44592053	3.44719	2.68179	2.39437	2.11603	2.20664	0.202882	0.422308	0.45503	0.167166	0.0156796	-0.818299	0.669613	2.56921	0.558203	0.217266
ENSRNOG00000014303	Lrp11	LDL receptor related protein 11 [Source:RGD Symbol;Acc:1308602]	1[+]1702696-1731210	25.8106	21.0946	33.8148	37.8481	42.3951	2.30441	4.51687	1.71461	7.10896	6.00149	0.818276	0.669576	32.1926	9.01675	0.280087
ENSRNOG00000011893	Rps3a	ribosomal protein S3a [Source:RGD Symbol;Acc:62078]	2[-]185440291-185444897	305.31	253.176	490.189	491.774	509.899	13.3684	55.0626	30.6227	89.6046	23.9018	0.817923	0.668998	410.07	119.955	0.292524
ENSRNOG00000016085	Mpzl2	myelin protein zero-like 2 [Source:RGD Symbol;Acc:1307196]	8[+]49342067-49353080	1.41211	1.10228	0.885897	0.651604	0.527233	0.152544	0.401224	0.235251	0.341735	0.054648	-0.817828	0.668843	0.915823	0.398841	0.4355
ENSRNOG00000010999	Cep295	centrosomal protein 295 [Source:RGD Symbol;Acc:1311723]	8[-]13871213-13909188	1.63692	2.08091	0.302958	0.355669	0.311427	0.384577	0.286791	0.0637918	0.196122	0.0903374	-0.817364	0.668084	0.937576	0.817261	0.871674
ENSRNOG00000047605	Ptprk	protein tyrosine phosphatase, receptor type, K [Source:RGD Symbol;Acc:619706]	1[-]17446417-18058055	34.8707	34.2537	28.9242	27.3143	26.0843	1.58612	2.69494	2.38502	4.48091	2.47603	-0.817065	0.667595	30.2895	4.46141	0.147292
ENSRNOG00000061579	Rpl12-ps1	ribosomal protein L12, pseudogene 1 [Source:RGD Symbol;Acc:1306318]	8[+]85489553-85490050	28.9884	22.9201	39.0972	41.6255	44.7862	1.85773	4.82351	4.24574	5.88165	3.02365	0.817005	0.667497	35.4835	9.21569	0.259718
ENSRNOG00000013610	Chrna5	cholinergic receptor nicotinic alpha 5 subunit [Source:RGD Symbol;Acc:2347]	8[+]59561721-59590172	0.245738	0.230464	0.104405	0.0744217	0.0574687	0.100085	0.0733431	0.0508392	0.0286262	0.0164954	-0.816706	0.667008	0.142499	0.0975706	0.684709
ENSRNOG00000016460	Clu	clusterin [Source:RGD Symbol;Acc:3907]	15[+]42640146-42665857	823.997	958.93	1433.91	1631.47	1392.97	48.3138	275.476	175.471	24.7324	168.842	0.81662	0.666868	1248.25	345.807	0.277032
ENSRNOG00000023162	Car14	carbonic anhydrase 14 [Source:RGD Symbol;Acc:1599277]	2[-]198010349-198016898	56.6186	59.7364	32.1809	33.1814	32.8122	3.62034	3.91114	3.69831	4.34026	10.2438	-0.816616	0.666862	42.9059	13.8359	0.322471
ENSRNOG00000015425	Ssx2ip	SSX family member 2 interacting protein [Source:RGD Symbol;Acc:708490]	2[+]252263386-252296051	27.7255	22.6358	18.0629	12.1897	15.3007	3.58692	5.99934	3.50979	1.9367	3.83243	-0.816565	0.666779	19.1829	6.59881	0.343994
ENSRNOG00000001647	Ets2	ETS proto-oncogene 2, transcription factor [Source:RGD Symbol;Acc:1584977]	11[+]36075709-36092495	15.2815	17.3967	37.3538	40.6168	58.4297	3.25869	5.10835	3.23645	14.0412	21.3089	0.816491	0.666658	33.8157	19.328	0.571568
ENSRNOG00000012343	Pdp2	pyruvate dehyrogenase phosphatase catalytic subunit 2 [Source:RGD Symbol;Acc:628812]	19[-]597427-601469	16.1548	11.0323	10.8271	8.85441	7.4775	0.842027	3.46081	2.07664	1.30454	0.645784	-0.816462	0.666611	10.8692	3.47256	0.319486
ENSRNOG00000023093	Mis18bp1	MIS18 binding protein 1 [Source:RGD Symbol;Acc:1594757]	6[-]86879719-86924146	0.477418	0.304148	0.130154	0.173178	0.1085	0.0986965	0.11259	0.0278624	0.0606937	0.0618327	-0.816441	0.666576	0.23868	0.15682	0.65703
ENSRNOG00000014887	Homez	homeobox and leucine zipper encoding [Source:RGD Symbol;Acc:628904]	15[-]33510458-33527031	5.98159	5.00252	3.48858	2.67074	2.6787	1.98247	0.147145	0.660357	1.11416	0.42907	-0.816301	0.666348	3.96442	1.64156	0.414072
ENSRNOG00000007650	Cd63	Cd63 molecule [Source:RGD Symbol;Acc:62080]	7[+]3320103-3335582	62.8241	50.8306	89.561	157.879	144.214	19.6194	26.9891	39.3193	28.0446	18.6183	0.816134	0.666075	101.062	50.1486	0.496218
ENSRNOG00000045918	Jarid2	jumonji and AT-rich interaction domain containing 2 [Source:RGD Symbol;Acc:1591663]	17[-]20184245-20364714	5.23029	4.55623	3.13682	3.0581	2.91888	0.758188	0.4435	0.668312	0.978582	0.296686	-0.816044	0.665928	3.78006	1.12359	0.297241
ENSRNOG00000058039	Acta2	actin, alpha 2, smooth muscle, aorta [Source:RGD Symbol;Acc:621676]	1[-]252537615-252550394	8.31108	7.05326	4.91878	3.53879	2.99639	3.46515	0.885292	0.67162	0.912924	1.07119	-0.816	0.665856	5.36366	2.56999	0.479149
ENSRNOG00000001809	Hrg	histidine-rich glycoprotein [Source:RGD Symbol;Acc:619808]	11[-]81621283-81639952	1213.46	1911.93	2236.12	2238.45	2559.07	103.875	135.626	251.602	259.089	533.069	0.815996	0.66585	2031.81	536.329	0.263967
ENSRNOG00000019282	Ubqln1	ubiquilin 1 [Source:RGD Symbol;Acc:620745]	17[+]6840463-6878844	79.6857	75.652	75.5256	63.3336	58.6448	2.54258	8.43593	5.32662	1.45247	7.21087	-0.815627	0.665248	70.5683	9.65248	0.136782
ENSRNOG00000003635	Disp1	dispatched RND transporter family member 1 [Source:RGD Symbol;Acc:1307675]	13[-]101451932-101597570	0.668654	0.475012	0.765836	1.84094	1.72656	0.0623222	0.257024	0.240526	0.283927	0.478607	0.815607	0.665214	1.0954	0.64167	0.585785
ENSRNOG00000061484	Adamts2	ADAM metallopeptidase with thrombospondin type 1 motif, 2 [Source:RGD Symbol;Acc:1565950]	10[+]36098051-36304409	3.28443	1.36537	1.34048	1.03534	0.834702	0.324886	0.329392	0.053879	0.128881	0.353162	-0.81545	0.664959	1.57206	0.937229	0.596178
ENSRNOG00000004109	Zfpm2	zinc finger protein, multitype 2 [Source:RGD Symbol;Acc:1306021]	7[+]79638046-79964405	0.398631	0.348496	0.134929	0.169127	0.149996	0.0696041	0.0372843	0.0405596	0.0823861	0.0554019	-0.815412	0.664896	0.240236	0.125006	0.520345
ENSRNOG00000000443	C4a	complement component 4A (Rodgers blood group) [Source:RGD Symbol;Acc:620005]	20[-]4302347-4508214	409.956	378.042	660.4	966.512	721.635	62.9906	96.9271	69.0261	129.373	39.8317	0.815151	0.664471	627.309	235.461	0.375351
ENSRNOG00000005660	Fam110c	family with sequence similarity 110, member C [Source:RGD Symbol;Acc:1564713]	6[+]49968473-49974728	0.470308	0.359319	0.374062	0.246827	0.245584	0.0314991	0.0652026	0.0868614	0.0418743	0.0596356	-0.814974	0.664183	0.33922	0.1016	0.29951
ENSRNOG00000015061	Igfals	insulin-like growth factor binding protein, acid labile subunit [Source:RGD Symbol;Acc:68429]	10[+]14240219-14243597	304.69	248.04	205.634	182.488	119.269	20.3639	80.0765	41.6995	32.1349	52.0645	-0.814721	0.663771	212.024	76.9139	0.36276
ENSRNOG00000021240	Atrn	attractin [Source:RGD Symbol;Acc:69063]	3[+]123434409-123567918	66.1205	63.1601	49.8979	48.1398	39.9676	4.31847	7.31385	12.1986	5.23842	7.17404	-0.814698	0.663733	53.4572	12.0474	0.225366
ENSRNOG00000005589	Dhrs7	dehydrogenase/reductase 7 [Source:RGD Symbol;Acc:1565002]	6[-]95522577-95541393	19.9011	22.1601	15.9837	12.4743	11.4879	1.74802	4.56363	1.82648	2.79727	1.73129	-0.814662	0.663674	16.4014	4.86628	0.296699
ENSRNOG00000017279	Tmem50a	transmembrane protein 50A [Source:RGD Symbol;Acc:1305638]	5[-]153233962-153252021	86.7383	71.3682	73.8874	64.2345	57.0013	4.69564	12.9667	3.0235	3.05328	2.24009	-0.814623	0.663611	70.6459	11.7082	0.165731
ENSRNOG00000022999	Ppp2r3a	protein phosphatase 2, regulatory subunit B'', alpha [Source:RGD Symbol;Acc:1306958]	8[-]109482614-109621408	2.08397	1.94014	0.606733	0.771612	0.717752	0.149279	0.488934	0.34676	0.370554	0.162673	-0.814588	0.663553	1.22404	0.725742	0.592906
ENSRNOG00000019382	Zbtb47	zinc finger and BTB domain containing 47 [Source:RGD Symbol;Acc:1562434]	8[+]130401470-130406991	2.2291	1.65041	0.973427	0.91864	0.956252	0.107312	0.455111	0.314752	0.213785	0.437451	-0.814473	0.663367	1.34557	0.606347	0.450626
ENSRNOG00000008336	Tnfrsf11b	TNF receptor superfamily member 11B [Source:RGD Symbol;Acc:619802]	7[-]93798545-93826665	1.91889	1.93429	0.875949	0.686771	0.948565	0.284104	0.399239	0.228162	0.249079	0.188542	-0.814112	0.662779	1.27289	0.607258	0.477069
ENSRNOG00000011448	Eri1	exoribonuclease 1 [Source:RGD Symbol;Acc:1308378]	16[+]60307148-60327236	7.44709	6.71861	4.45319	3.86278	4.58304	0.801547	1.32646	0.99107	0.376183	0.448423	-0.813969	0.662545	5.41294	1.62612	0.300413
ENSRNOG00000001609	Cep97	centrosomal protein 97 [Source:RGD Symbol;Acc:1307400]	11[+]47146308-47174713	0.551593	0.538146	0.442539	0.338669	0.337221	0.0563567	0.0285003	0.0793607	0.126115	0.0540085	-0.813956	0.662524	0.441634	0.115557	0.261658
ENSRNOG00000017988	Mcur1	mitochondrial calcium uniporter regulator 1 [Source:RGD Symbol;Acc:1307673]	17[-]24165280-24182425	6.49765	6.4633	3.99851	3.51398	3.39981	0.575513	1.11341	0.793469	1.65378	0.556289	-0.813727	0.662152	4.77465	1.69445	0.354885
ENSRNOG00000026217	Armc2	armadillo repeat containing 2 [Source:RGD Symbol;Acc:1562413]	20[-]46765881-46871946	0.0882597	0.0856203	0.0296807	0.020132	0.018092	0.0249386	0.0186099	0.014616	0.0217097	0.0313363	-0.813618	0.661974	0.0483569	0.0381697	0.789332
ENSRNOG00000008947	Cpz	carboxypeptidase Z [Source:RGD Symbol;Acc:620496]	14[+]80403001-80426245	5.57932	3.15563	2.04263	2.6255	1.75762	0.581381	0.508477	0.307315	0.435892	0.353453	-0.813532	0.661834	3.03214	1.45966	0.481396
ENSRNOG00000000579	Marcks	myristoylated alanine rich protein kinase C substrate [Source:RGD Symbol;Acc:3028]	20[+]42966140-42971838	3.39281	1.91738	1.81654	1.6345	1.39885	0.136081	0.387337	0.348961	0.236547	0.227611	-0.813127	0.661175	2.03201	0.765643	0.37679
ENSRNOG00000037449	Pole	DNA polymerase epsilon, catalytic subunit [Source:RGD Symbol;Acc:1594540]	12[-]52403529-52452040	1.50028	1.09224	0.918359	0.82935	0.824876	0.208099	0.0552072	0.170737	0.175879	0.157645	-0.8131	0.661132	1.03302	0.295436	0.285992
ENSRNOG00000014041	Cep78	centrosomal protein 78 [Source:RGD Symbol;Acc:620464]	1[-]233186989-233214758	1.4551	0.907331	1.00075	0.78517	0.557413	0.248713	0.0922007	0.14041	0.196702	0.0505896	-0.812996	0.660962	0.941153	0.336358	0.35739
ENSRNOG00000017164	Afap1l2	actin filament associated protein 1-like 2 [Source:RGD Symbol;Acc:1310668]	1[-]277730760-277827269	2.11742	1.31191	0.946398	0.614803	0.854574	0.412209	0.475954	0.0518596	0.145215	0.231307	-0.812723	0.660518	1.16902	0.602013	0.514972
ENSRNOG00000008364	Cat	catalase [Source:RGD Symbol;Acc:2279]	3[-]93379874-93412058	1188.46	1324.97	948.514	647.631	689.515	72.969	225.59	168.81	29.4535	255.076	-0.812623	0.660356	959.817	312.83	0.325926
ENSRNOG00000039955	Samd3	sterile alpha motif domain containing 3 [Source:RGD Symbol;Acc:1587834]	1[-]20125966-20155960	0.0820127	0.176944	0.303541	0.631079	0.757219	0.0827706	0.173438	0.0385956	0.302446	0.311289	0.812458	0.660088	0.390159	0.324661	0.832125
ENSRNOG00000048864	LOC100909526	zinc finger protein 709-like [Source:RGD Symbol;Acc:6503429]	7[-]10498064-10500392	2.11419	4.86733	8.00082	6.56119	14.2328	0.333988	2.15979	1.22813	1.6135	2.18406	0.812363	0.659933	7.15527	4.41375	0.616853
ENSRNOG00000011861	Aadat	aminoadipate aminotransferase [Source:RGD Symbol;Acc:2948]	16[-]32832061-32868702	212.395	213.747	107.14	101.625	120.076	9.16405	44.8455	6.38123	25.5431	4.51595	-0.81228	0.659799	150.997	56.4994	0.374176
ENSRNOG00000003248	Mpzl1	myelin protein zero-like 1 [Source:RGD Symbol;Acc:1359140]	13[-]83805244-83842051	3.33682	3.75527	2.21132	2.24639	1.97777	0.524101	0.188488	0.127383	0.276123	0.379038	-0.81225	0.65975	2.70551	0.7814	0.288817
ENSRNOG00000012371	Car7	carbonic anhydrase 7 [Source:RGD Symbol;Acc:1306842]	19[-]636545-645937	1.73583	2.28081	1.15583	0.490187	0.695086	0.414442	0.0767091	0.467327	0.121481	0.24767	-0.81207	0.659458	1.27155	0.732679	0.57621
ENSRNOG00000013823	Cers3	ceramide synthase 3 [Source:RGD Symbol;Acc:1564356]	1[+]127648234-127781017	0.286237	0.177287	0.0398983	0.0399127	0.0166357	0.151367	0.0286947	0.0430451	0.0315149	0.0145795	-0.811462	0.65847	0.111994	0.124189	1.10889
ENSRNOG00000037659	Mto1	mitochondrial tRNA translation optimization 1 [Source:RGD Symbol;Acc:1308830]	8[+]85808125-85831937	8.49541	7.23863	6.91005	5.00183	5.47247	0.333529	1.68769	0.416438	0.807714	0.917864	-0.811245	0.658119	6.62368	1.53561	0.231836
ENSRNOG00000013742	Large1	LARGE xylosyl- and glucuronyltransferase 1 [Source:RGD Symbol;Acc:1308895]	19[-]12481540-12942963	6.69891	5.76492	4.7218	4.27042	3.51242	0.386437	1.49274	1.01234	0.573963	0.916341	-0.811005	0.65773	4.9937	1.41483	0.283323
ENSRNOG00000058649	AABR07031166.1	-	18[-]2857193-2858754	0.327739	0.594148	1.07537	1.01431	1.12004	0.109169	0.114729	0.107302	0.419876	0.0670736	0.810914	0.657581	0.826323	0.367731	0.445021
ENSRNOG00000047737	Rpl7a	ribosomal protein L7a [Source:RGD Symbol;Acc:1307586]	3[+]5459160-5461583	178.302	153.98	275.138	287.245	301.475	22.7645	69.22	14.0097	39.6501	5.28813	0.810656	0.657163	239.228	70.4876	0.294646
ENSRNOG00000014797	Tmbim1	transmembrane BAX inhibitor motif containing 1 [Source:RGD Symbol;Acc:1359409]	9[-]81569289-81586553	4.11264	2.77823	2.6286	1.92951	1.81172	0.351632	0.959557	0.665431	0.179386	0.520755	-0.810643	0.657142	2.65214	0.989777	0.3732
ENSRNOG00000008749	Col5a1	collagen type V alpha 1 chain [Source:RGD Symbol;Acc:70920]	3[+]6430201-6578882	4.27186	2.294	1.9383	1.59827	1.53693	0.907788	0.363384	0.418187	0.125638	0.280365	-0.810545	0.656983	2.32787	1.12506	0.483299
ENSRNOG00000004393	Fcamr	Fc fragment of IgA and IgM receptor [Source:RGD Symbol;Acc:1584674]	13[+]47539231-47552848	0	0.0318007	0.051014	0.144666	0.118689	0	0.0326654	0.0106667	0.0532735	0.0627334	0.810254	0.656511	0.069234	0.0654085	0.944746
ENSRNOG00000002046	Cd200r1l	CD200 receptor 1-like [Source:RGD Symbol;Acc:1563387]	11[-]60804311-60819249	4.52448	3.98754	5.44988	6.7541	8.72115	0.758374	0.572412	0.876097	0.287811	1.94199	0.81019	0.656408	5.88743	1.97065	0.334721
ENSRNOG00000024501	Rgs3	regulator of G-protein signaling 3 [Source:RGD Symbol;Acc:3566]	5[+]78428669-78567288	26.8774	13.7159	8.2471	8.31216	6.1955	2.27459	6.40466	4.81656	2.12997	2.74576	-0.810043	0.65617	12.6696	8.50708	0.671455
ENSRNOG00000060614	Pxdn	peroxidasin [Source:RGD Symbol;Acc:1560694]	6[+]48866601-48980340	3.77309	2.43799	1.52846	1.294	1.65839	0.547687	0.395926	0.469625	0.442355	0.38955	-0.809947	0.656015	2.13839	1.01001	0.472323
ENSRNOG00000013938	Tshz3	teashirt zinc finger homeobox 3 [Source:RGD Symbol;Acc:1306322]	1[-]92703080-92774975	0.121703	0.098001	0.072564	0.069652	0.037581	0.0180531	0.00821082	0.0132238	0.0104278	0.04191	-0.809911	0.655956	0.0799003	0.0347866	0.435375
ENSRNOG00000024312	Xkr8	XK related 8 [Source:RGD Symbol;Acc:1305649]	5[-]150918603-150925727	19.1783	14.7277	12.2527	11.7056	10.166	3.82458	2.29139	1.1731	1.96949	1.35081	-0.809871	0.655891	13.6061	3.8048	0.27964
ENSRNOG00000014153	Lhfp	lipoma HMGIC fusion partner [Source:RGD Symbol;Acc:1560177]	2[+]142262236-142461980	8.53975	6.2655	7.28626	5.00844	4.82217	0.429776	1.08024	0.498311	0.102898	0.861132	-0.8098	0.655776	6.38442	1.56124	0.244539
ENSRNOG00000002229	Adcy5	adenylate cyclase 5 [Source:RGD Symbol;Acc:71014]	11[-]68695839-68842320	2.68378	2.06723	2.02804	1.54007	1.46835	0.496716	0.451567	0.12218	0.0841998	0.330781	-0.809553	0.655376	1.9575	0.537066	0.274364
ENSRNOG00000009078	Mrpl37	mitochondrial ribosomal protein L37 [Source:RGD Symbol;Acc:619820]	5[-]126650502-126666833	47.2555	51.5471	47.5703	36.2977	35.6372	1.47649	4.14034	3.15672	1.85332	1.98882	-0.809457	0.65522	43.6616	7.07276	0.161991
ENSRNOG00000029501	Hoga1	4-hydroxy-2-oxoglutarate aldolase 1 [Source:RGD Symbol;Acc:1310475]	1[+]261291870-261318984	234.534	181.606	164.731	136.862	138.969	4.07368	43.0336	21.506	26.5064	24.2953	-0.809033	0.654535	171.34	43.4127	0.253371
ENSRNOG00000005996	Lhx6	LIM homeobox 6 [Source:RGD Symbol;Acc:1306174]	3[-]15411939-15433252	0.475186	0.502209	0.3792	0.206579	0.0928297	0.126879	0.206011	0.0557476	0.0381847	0.0653979	-0.80901	0.654498	0.3312	0.190611	0.575515
ENSRNOG00000059622	Pigb	phosphatidylinositol glycan anchor biosynthesis, class B [Source:RGD Symbol;Acc:1307251]	8[-]79691407-79715284	1.36035	1.55144	0.489339	0.574334	0.483641	0.254694	0.274765	0.194253	0.128749	0.105528	-0.80882	0.65419	0.891821	0.511558	0.573611
ENSRNOG00000033529	Amy1a	amylase, alpha 1A [Source:RGD Symbol;Acc:2113]	2[-]216428709-216443518	425.893	268.863	272.776	196.452	157.157	43.4678	99.2321	54.5991	47.5603	59.0862	-0.808772	0.654112	264.228	109.481	0.414342
ENSRNOG00000047706	RT1-CE16	RT1 class I, locus CE16 [Source:RGD Symbol;Acc:1359403]	20[-]3791407-3794027	1.6354	0.497355	5.84049	6.69063	5.90988	0.102142	0.422591	0.493416	2.3182	1.25841	0.808633	0.653888	4.11475	2.81559	0.684268
ENSRNOG00000017557	LOC100362216	hypothetical protein LOC100362216 [Source:RGD Symbol;Acc:2318569]	9[+]93061900-93068130	41.0103	34.8421	22.4092	20.174	15.9728	6.43467	14.4821	7.13859	1.37177	2.36107	-0.808523	0.65371	26.8817	11.8324	0.440165
ENSRNOG00000054852	AABR07031762.1	-	18[-]33142195-33156047	0.299001	0.2136	0	0	0	0.0536664	0.185319	0	0	0	-0.808395	0.653503	0.10252	0.151627	1.479
ENSRNOG00000009928	Bckdhb	branched chain keto acid dehydrogenase E1 subunit beta [Source:RGD Symbol;Acc:2197]	8[+]91464229-91656134	86.8297	66.9874	66.5836	52.561	48.3802	10.4243	16.8599	4.25845	1.40174	11.2653	-0.808217	0.653215	64.2684	16.5046	0.256808
ENSRNOG00000003285	Mpv17l	MPV17 mitochondrial inner membrane protein like [Source:RGD Symbol;Acc:2324483]	10[+]3321476-3357470	16.8366	12.4266	9.65799	8.63033	6.18313	2.79798	4.92308	2.52211	1.71793	1.39497	-0.808107	0.653036	10.7469	4.51858	0.420453
ENSRNOG00000018452	Unc13a	unc-13 homolog A [Source:RGD Symbol;Acc:619722]	16[-]20056765-20097287	0.89816	0.973535	1.46058	1.87279	1.80158	0.183151	0.202951	0.238381	0.648183	0.0909826	0.807942	0.652771	1.40133	0.50614	0.361185
ENSRNOG00000037931	Plaur	plasminogen activator, urokinase receptor [Source:RGD Symbol;Acc:620597]	1[+]81328183-81344708	0.903312	0.539607	1.60458	2.26926	2.39143	0.241133	0.267671	0.150937	0.715907	0.818481	0.80776	0.652476	1.54164	0.873058	0.566318
ENSRNOG00000001123	RGD1562310	similar to hypothetical protein FLJ21415 [Source:RGD Symbol;Acc:1562310]	12[-]43920564-43940798	1.78601	2.30726	5.48771	7.12465	4.9693	0.507321	0.470783	0.553012	1.09682	1.25153	0.807736	0.652437	4.33499	2.19537	0.506431
ENSRNOG00000015741	Slc2a13	solute carrier family 2 member 13 [Source:RGD Symbol;Acc:621814]	7[-]132430853-132757558	0.212965	0.222566	0.131914	0.097688	0.0812233	0.0585094	0.0612685	0.0541531	0.014852	0.0138326	-0.807707	0.65239	0.149271	0.0717675	0.480786
ENSRNOG00000017097	Lhpp	phospholysine phosphohistidine inorganic pyrophosphate phosphatase [Source:RGD Symbol;Acc:1359187]	1[+]204617852-204708987	77.1721	65.223	65.5374	50.3875	50.138	5.14399	3.71223	11.5771	4.48305	11.118	-0.807487	0.652035	61.6916	12.5939	0.204143
ENSRNOG00000011566	Cecr2	CECR2, histone acetyl-lysine reader [Source:RGD Symbol;Acc:1564182]	4[+]153217782-153322564	3.22769	3.22932	1.38636	1.09392	1.57456	0.496211	0.369212	0.632672	0.474637	0.391779	-0.807265	0.651676	2.10237	1.04734	0.498172
ENSRNOG00000060013	uc_338	TUC338 [Source:RFAM;Acc:RF02271]	19[-]31615786-31615965	3.05269	1.61443	1.03499	0.874988	0.443908	0.531251	0.493494	0.831364	0.809676	0.347233	-0.807199	0.65157	1.4042	1.07859	0.768114
ENSRNOG00000051835	AC103129.1	-	7[+]140007124-140012428	0	0.029284	0.0493657	0.066406	0.132711	0	0.0253847	0.0430201	0.0153962	0.0430302	0.807161	0.651509	0.0555533	0.0526608	0.947933
ENSRNOG00000018901	Rab14	RAB14, member RAS oncogene family [Source:RGD Symbol;Acc:620881]	3[-]14373275-14395362	109.288	98.7893	79.5326	63.9312	77.9446	7.59999	16.8403	7.21086	10.7428	4.25973	-0.806971	0.651203	85.897	18.8083	0.218963
ENSRNOG00000010951	Cmtm6	CKLF-like MARVEL transmembrane domain containing 6 [Source:RGD Symbol;Acc:1307765]	8[+]122789453-122807560	55.2894	34.7713	26.2502	22.2825	22.8827	8.93075	10.4735	9.09668	3.36641	2.76796	-0.806866	0.651032	32.2952	14.3008	0.442813
ENSRNOG00000019082	Sbk1	SH3 domain binding kinase 1 [Source:RGD Symbol;Acc:628713]	1[-]67368384-67390141	9.22712	9.48476	4.01131	3.07309	3.48842	1.50473	3.7396	1.07813	0.307639	0.841803	-0.806618	0.650632	5.85694	3.38362	0.577712
ENSRNOG00000027115	Zc2hc1c	zinc finger, C2HC-type containing 1C [Source:RGD Symbol;Acc:1307122]	6[+]109110534-109119457	0.311476	0.351817	0.062329	0.00900433	0.012661	0.0987575	0.197174	0.0212664	0.015596	0.0219295	-0.806469	0.650391	0.149458	0.177142	1.18523
ENSRNOG00000021919	Rhoj	ras homolog family member J [Source:RGD Symbol;Acc:1310528]	6[+]98284170-98367756	2.60155	2.83867	1.55246	1.36699	1.40006	0.49792	0.0818278	0.213953	0.558305	0.344927	-0.806419	0.650312	1.95195	0.732216	0.375121
ENSRNOG00000008591	Colec10	collectin subfamily member 10 [Source:RGD Symbol;Acc:1307149]	7[+]93975451-94035999	17.1817	9.19569	5.76529	4.98282	6.94406	1.19548	0.746106	1.37187	0.978884	0.867574	-0.806349	0.650199	8.8139	4.66029	0.528743
ENSRNOG00000052925	NEWGENE_621351	collagen, type I, alpha 2 [Source:RGD Symbol;Acc:9452897]	4[+]29529854-29564768	9.70455	3.24279	1.76095	1.75177	1.24617	2.04662	0.526806	0.337394	0.39013	0.226849	-0.806309	0.650135	3.54125	3.36697	0.950787
ENSRNOG00000045611	LOC100911403	membrane-spanning 4-domains subfamily A member 4A-like [Source:RGD Symbol;Acc:6493207]	1[+]227217552-227232341	0.0177333	0.00798233	0.0500957	0.153631	0.112955	0.0161303	0.0138258	0.0436692	0.0416122	0.0328397	0.806296	0.650113	0.0684793	0.0642218	0.937827
ENSRNOG00000018815	Plk1	polo-like kinase 1 [Source:RGD Symbol;Acc:3352]	1[+]192115966-192125989	0.993172	0.538555	0.272674	0.218703	0.186043	0.418792	0.124131	0.0445294	0.0879763	0.0682979	-0.806244	0.650029	0.441829	0.356756	0.807451
ENSRNOG00000030238	Fndc5	fibronectin type III domain containing 5 [Source:RGD Symbol;Acc:708525]	5[+]147323240-147330266	0.515506	0.544794	0.238548	0.124925	0.0460437	0.247615	0.185716	0.164116	0.0756364	0.0529181	-0.80623	0.650006	0.293963	0.250405	0.851823
ENSRNOG00000042426	Cyp4v3	cytochrome P450, family 4, subfamily v, polypeptide 3 [Source:RGD Symbol;Acc:708530]	16[+]50111306-50136727	115.925	108.468	78.7956	76.7755	80.9903	10.2861	8.91759	9.59824	8.62717	13.8538	-0.80611	0.649814	92.1909	19.2724	0.209049
ENSRNOG00000006766	Laptm4b	lysosomal protein transmembrane 4 beta [Source:RGD Symbol;Acc:1311853]	7[+]72924799-72968101	29.4158	14.1801	9.40211	9.20381	9.60477	4.15894	2.80913	0.55045	0.600663	0.563974	-0.806029	0.649683	14.3613	8.25403	0.57474
ENSRNOG00000047369	LOC100910057	sulfotransferase 1C2-like [Source:RGD Symbol;Acc:6500449]	9[+]4072823-4114974	8.86961	9.87076	3.21152	3.16802	3.72821	0.824683	1.93053	1.05944	1.01186	1.15642	-0.805983	0.649608	5.76962	3.24596	0.562595
ENSRNOG00000004341	LOC498222	similar to specifically androgen-regulated protein [Source:RGD Symbol;Acc:1565034]	13[+]47454591-47467432	0.167956	0.150225	0.196689	0.324325	0.409053	0.00716758	0.0556911	0.0161339	0.0867468	0.0999913	0.805491	0.648815	0.24965	0.117389	0.470214
ENSRNOG00000008596	Ttll9	tubulin tyrosine ligase like 9 [Source:RGD Symbol;Acc:1359622]	3[+]148438939-148485360	0.20731	0.0283083	2.62032	2.96381	2.75792	0.119425	0.0490315	0.296592	1.6541	0.757376	0.805301	0.648509	1.71554	1.52557	0.889269
ENSRNOG00000008738	Tp53i11	tumor protein p53 inducible protein 11 [Source:RGD Symbol;Acc:1308395]	3[+]82081906-82097056	6.40221	6.24833	5.78641	4.38171	3.80895	0.777865	1.41796	0.368557	0.675339	0.27564	-0.805293	0.648496	5.32552	1.27641	0.239679
ENSRNOG00000016512	Sema3b	semaphorin 3B [Source:RGD Symbol;Acc:1310079]	8[-]116354073-116361343	0.06926	0.0738617	0.141584	0.179467	0.311581	0.0485402	0.0528934	0.0638004	0.0275404	0.0774175	0.805091	0.648172	0.155151	0.103387	0.666368
ENSRNOG00000004821	Sntb1	syntrophin, beta 1 [Source:RGD Symbol;Acc:1307728]	7[-]95397113-95669809	2.06902	0.990616	2.27348	4.37836	7.70704	0.187441	0.0947555	0.616574	1.30832	1.16046	0.805088	0.648167	3.4837	2.56237	0.735532
ENSRNOG00000057738	AC104053.1	-	18[+]53051408-53056927	0.0298117	0.019331	0.0712793	0.105763	0.107444	0.0340326	0.00507996	0.0128114	0.0089387	0.051219	0.805078	0.64815	0.0667259	0.0451486	0.676628
ENSRNOG00000007663	Rps6	ribosomal protein S6 [Source:RGD Symbol;Acc:3602]	5[-]105209846-105212173	213	169.154	317.147	337.488	321.836	10.7316	31.9931	18.3998	48.7581	12.099	0.805046	0.6481	271.725	73.9726	0.272233
ENSRNOG00000019995	Dnajc18	DnaJ heat shock protein family (Hsp40) member C18 [Source:RGD Symbol;Acc:1310237]	18[-]28466311-28495937	3.09014	2.19866	2.07504	1.85159	1.76805	0.349421	0.3344	0.32178	0.176787	0.219243	-0.804963	0.647966	2.1967	0.546497	0.248781
ENSRNOG00000022485	Chuk	conserved helix-loop-helix ubiquitous kinase [Source:RGD Symbol;Acc:1306661]	1[-]263848884-263885169	19.7624	13.5139	13.0975	11.086	12.0393	0.988903	1.20907	1.17021	0.821442	1.78015	-0.80496	0.64796	13.8998	3.32662	0.239328
ENSRNOG00000050229	LOC102550314	uncharacterized LOC102550314 [Source:RGD Symbol;Acc:7600849]	15[+]5808006-5809699	2.22433	3.40784	0	0	0	0.114291	0.603602	0	0	0	-0.804755	0.647631	1.12643	1.49774	1.32963
ENSRNOG00000033330	Skida1	SKI/DACH domain containing 1 [Source:RGD Symbol;Acc:1588196]	17[-]84827426-84830185	1.05398	0.60684	0.696494	0.431532	0.428291	0.153884	0.120006	0.145495	0.0755386	0.117943	-0.803993	0.646405	0.643428	0.260414	0.404729
ENSRNOG00000057384	Nfatc2ip	nuclear factor of activated T-cells 2 interacting protein [Source:RGD Symbol;Acc:1359096]	1[-]197785968-197801634	1.65636	1.4481	1.1128	1.15808	0.88435	0.0720931	0.366541	0.0703922	0.203011	0.163686	-0.803923	0.646292	1.25194	0.329609	0.263279
ENSRNOG00000008626	Manea	mannosidase, endo-alpha [Source:RGD Symbol;Acc:620327]	5[-]40844998-40867023	7.3527	6.75263	4.05313	3.55023	4.603	0.819582	0.254396	1.27475	0.643788	0.308947	-0.803917	0.646283	5.26234	1.69029	0.321205
ENSRNOG00000051056	Fndc4	-	6[+]26387877-26389518	9.83824	9.29469	6.23725	5.39754	4.95113	1.84027	3.00682	0.815014	0.526707	0.991413	-0.803903	0.64626	7.14377	2.5411	0.355708
ENSRNOG00000032629	MGC114492	similar to melanoma antigen family A, 5 [Source:RGD Symbol;Acc:1561901]	X[-]139260135-139263974	0.604998	1.10612	2.42094	2.49165	3.20241	0.298291	0.459618	0.574432	0.145875	1.57429	0.803887	0.646235	1.96522	1.19734	0.609266
ENSRNOG00000010652	Dock6	dedicator of cytokinesis 6 [Source:RGD Symbol;Acc:1306517]	8[-]22822412-22874645	2.62993	2.49687	2.30624	1.77394	1.5133	0.596686	0.352756	0.234618	0.213492	0.196795	-0.803839	0.646157	2.14405	0.53484	0.249453
ENSRNOG00000057042	Pcca	propionyl-CoA carboxylase alpha subunit [Source:RGD Symbol;Acc:3264]	15[+]108960562-109306603	22.7872	24.4426	21.6212	14.5329	15.5931	1.12561	3.6621	1.0633	1.41885	3.09288	-0.803372	0.645407	19.7954	4.57068	0.230896
ENSRNOG00000018669	Jak3	Janus kinase 3 [Source:RGD Symbol;Acc:2940]	16[+]20109200-20120668	4.81719	4.15955	12.5457	13.7594	12.167	0.28087	1.40562	1.03111	2.76735	3.86434	0.803249	0.645209	9.48976	4.6779	0.492942
ENSRNOG00000057696	LOC103690016	serine/threonine-protein kinase SBK1 [Source:RGD Symbol;Acc:9439246]	1[+]197659187-197681006	9.28244	9.64566	3.98476	2.99706	3.4562	1.46083	3.88915	1.12008	0.240222	0.916666	-0.803238	0.645191	5.87322	3.4788	0.592314
ENSRNOG00000011292	NEWGENE_621351	collagen, type I, alpha 2 [Source:RGD Symbol;Acc:9452897]	4[+]31534225-31569151	10.3409	3.30881	1.814	1.7924	1.28797	2.07847	0.564235	0.341295	0.402202	0.223411	-0.803236	0.645187	3.70881	3.60295	0.971455
ENSRNOG00000009094	Nudt4	nudix hydrolase 4 [Source:RGD Symbol;Acc:621355]	7[-]36643916-36660141	70.3315	66.09	130.374	155.501	142.707	6.83771	15.0294	28.9414	32.6579	36.0691	0.803169	0.64508	113.001	44.7144	0.395699
ENSRNOG00000015049	Scn5a	sodium voltage-gated channel alpha subunit 5 [Source:RGD Symbol;Acc:3637]	8[-]128169191-128266639	0.071664	0.0332303	0.00985933	0.00456133	0.0126143	0.0135311	0.0206605	0.00342571	0.00790046	0.011657	-0.803132	0.64502	0.0263859	0.0277078	1.0501
ENSRNOG00000006839	Arl5a	ADP-ribosylation factor like GTPase 5A [Source:RGD Symbol;Acc:621327]	3[-]37924793-37947283	25.092	21.2553	12.9487	13.6731	15.7976	1.86447	1.02085	1.35358	1.77723	1.94155	-0.803102	0.644973	17.7533	5.03978	0.283878
ENSRNOG00000003123	Rpa1	replication protein A1 [Source:RGD Symbol;Acc:1307376]	10[-]62140419-62191512	18.026	11.0551	9.72701	8.43294	8.04777	1.3631	4.00128	1.04636	0.655284	1.37739	-0.802911	0.644665	11.0578	4.15256	0.375533
ENSRNOG00000007258	Sbspon	somatomedin B and thrombospondin, type 1 domain containing [Source:RGD Symbol;Acc:1559717]	5[+]2813131-2843483	0.206528	0.398559	1.28787	1.56468	1.20404	0.179563	0.235914	0.430273	0.407567	0.266172	0.802632	0.644217	0.932335	0.612686	0.657152
ENSRNOG00000016220	Rpl12	ribosomal protein L12 [Source:RGD Symbol;Acc:1565106]	3[+]12009578-12011666	204.183	156.977	314.257	302.876	382.271	25.3838	68.2992	21.0647	52.5188	28.4756	0.802387	0.643824	272.113	91.3501	0.335707
ENSRNOG00000030712	RT1-A2	RT1 class Ia, locus A2 [Source:RGD Symbol;Acc:1595923]	20[+]5374985-5378539	96.9208	69.6634	335.575	347.696	313.309	23.314	31.7756	12.3158	124.79	25.5085	0.802303	0.64369	232.633	136.754	0.587853
ENSRNOG00000001351	Trafd1	TRAF type zinc finger domain containing 1 [Source:RGD Symbol;Acc:620171]	12[+]40695520-40709462	18.7976	10.9809	29.0433	32.3716	37.4981	3.88854	2.46366	2.61655	9.58595	4.64796	0.802275	0.643645	25.7383	10.8909	0.42314
ENSRNOG00000012375	Inpp1	inositol polyphosphate-1-phosphatase [Source:RGD Symbol;Acc:1306071]	9[+]53546018-53574690	2.45347	1.76181	4.42622	4.36907	5.64037	0.516733	0.685273	1.1143	0.779087	1.07055	0.802231	0.643574	3.73019	1.63883	0.439342
ENSRNOG00000040120	Bhmt2	betaine-homocysteine S-methyltransferase 2 [Source:RGD Symbol;Acc:1359418]	2[-]23272328-23289266	414.215	418.584	324.886	284.438	266.557	9.25063	42.8665	32.9767	89.5069	54.8449	-0.802164	0.643467	341.736	79.8182	0.233567
ENSRNOG00000036742	Uqcrc2	ubiquinol cytochrome c reductase core protein 2 [Source:RGD Symbol;Acc:1359150]	1[+]190555177-190585734	130.129	101.691	101.73	82.4605	84.7017	12.7831	17.7654	8.78142	6.46732	11.1276	-0.802113	0.643385	100.142	20.3699	0.203409
ENSRNOG00000042427	Gskip	GSK3B interacting protein [Source:RGD Symbol;Acc:1308470]	6[+]129519709-129536221	4.363	3.70134	5.63609	6.63504	6.39678	0.714505	0.646332	0.656739	0.554481	0.999168	0.801855	0.642972	5.34645	1.33347	0.249413
ENSRNOG00000000567	Unc5b	unc-5 netrin receptor B [Source:RGD Symbol;Acc:621756]	20[-]30339673-30406295	0.512831	1.04979	3.20709	5.31335	3.23364	0.0496246	0.439791	0.237836	1.61548	0.794416	0.80177	0.642835	2.66334	1.91985	0.720844
ENSRNOG00000055226	Dab2ip	DAB2 interacting protein [Source:RGD Symbol;Acc:621686]	3[+]14889510-15060286	14.7248	10.9737	10.1627	7.32029	7.29689	2.18387	2.56823	2.67176	0.317955	2.60438	-0.801566	0.642507	10.0957	3.42258	0.339013
ENSRNOG00000033573	Sgk2	serum/glucocorticoid regulated kinase 2 [Source:RGD Symbol;Acc:620232]	3[+]159368273-159384775	21.1114	18.9911	8.96257	5.65702	5.92257	8.76102	7.69343	1.00175	1.65646	2.69984	-0.80147	0.642355	12.1289	8.23136	0.678655
ENSRNOG00000028415	Cdc20	cell division cycle 20 [Source:RGD Symbol;Acc:620477]	5[-]137260739-137265015	4.06488	2.30508	1.21263	0.789185	0.809594	1.95624	0.350006	0.108835	0.0617481	0.360573	-0.801365	0.642186	1.83627	1.49684	0.815154
ENSRNOG00000013128	Tmem179	transmembrane protein 179 [Source:RGD Symbol;Acc:1310269]	6[-]137073685-137084739	0	0	0.0682777	0.0969723	0.188737	0	0	0.0194904	0.0794808	0.0790012	0.801029	0.641647	0.0707973	0.0844112	1.19229
ENSRNOG00000007755	Pm20d2	peptidase M20 domain containing 2 [Source:RGD Symbol;Acc:1307853]	5[-]48420302-48436531	1.07704	1.28328	0.522957	0.335941	0.388494	0.191478	0.379529	0.204177	0.112156	0.177847	-0.801	0.6416	0.721544	0.443697	0.614928
ENSRNOG00000060348	Zdhhc23	zinc finger, DHHC-type containing 23 [Source:RGD Symbol;Acc:1303254]	11[+]61661310-61676684	3.96342	4.08664	2.73161	2.17456	1.57981	0.433505	1.36517	0.967198	0.338498	0.427366	-0.800997	0.641596	2.90721	1.227	0.422053
ENSRNOG00000046195	Slc22a5	solute carrier family 22 member 5 [Source:RGD Symbol;Acc:3702]	10[-]39330731-39373437	4.5021	3.19229	2.55032	2.25266	1.70316	1.00115	1.01608	0.785308	0.529204	0.263497	-0.80088	0.641409	2.84011	1.19001	0.419002
ENSRNOG00000020083	Scly	selenocysteine lyase [Source:RGD Symbol;Acc:1359514]	9[+]98438439-98459080	78.9671	82.3023	63.811	42.8219	48.7115	3.65183	11.6395	6.82276	1.63182	22.0266	-0.800101	0.640161	63.3227	19.0551	0.30092
ENSRNOG00000008292	Hif1a	hypoxia inducible factor 1 alpha subunit [Source:RGD Symbol;Acc:61928]	6[+]96810907-96856052	18.2259	17.5096	11.5694	10.642	11.8569	1.10134	2.91957	2.45076	1.42164	1.97683	-0.800003	0.640005	13.9608	3.77186	0.270176
ENSRNOG00000062039	Rn60_20_0054.3	-	20[+]5347666-5347939	0.0855133	0.100602	0.313892	0.494782	0.419642	0.0265742	0.0796634	0.127173	0.193471	0.152912	0.800001	0.640001	0.282886	0.203245	0.718468
ENSRNOG00000057814	Nsdhl	NAD(P) dependent steroid dehydrogenase-like [Source:RGD Symbol;Acc:1359337]	X[+]152933069-152964390	317.791	230.895	162.608	150.221	175.826	16.3514	38.1232	21.1984	25.2859	50.1779	-0.799976	0.639961	207.468	69.5329	0.33515
ENSRNOG00000053945	Daam2	dishevelled associated activator of morphogenesis 2 [Source:RGD Symbol;Acc:1306128]	9[+]13446896-13490669	0.419394	0.3553	0.271932	0.187585	0.194396	0.0201994	0.12276	0.108511	0.0319709	0.0650275	-0.799871	0.639793	0.285721	0.115764	0.405164
ENSRNOG00000048402	Igh-6	immunoglobulin heavy chain 6 [Source:RGD Symbol;Acc:1359202]	6[-]138092131-138093643	9.34448	14.5162	22.2118	36.7396	31.7185	1.19386	6.47615	6.01157	4.4361	15.8592	0.799384	0.639015	22.9061	12.7415	0.556248
ENSRNOG00000017251	Wdr55	WD repeat domain 55 [Source:RGD Symbol;Acc:1305640]	18[+]29587901-29608338	40.6752	38.2329	35.4242	29.9455	32.8202	1.49425	1.85966	3.37436	2.21808	4.34099	-0.799104	0.638567	35.4196	4.61718	0.130357
ENSRNOG00000016388	Sphkap	SPHK1 interactor, AKAP domain containing [Source:RGD Symbol;Acc:1311951]	9[-]89050381-89195273	0.217049	0.167278	0.036971	0.05668	0.0669273	0.0646069	0.0239857	0.0179903	0.0256547	0.0140815	-0.799102	0.638564	0.108981	0.0784486	0.719837
ENSRNOG00000057058	Cd300a	Cd300a molecule [Source:RGD Symbol;Acc:1583719]	10[+]103438303-103450947	4.82133	3.52158	7.72361	8.34547	9.70758	1.38553	1.26761	0.928292	0.66615	2.61975	0.799079	0.638527	6.82392	2.70526	0.396437
ENSRNOG00000007779	Kank4	KN motif and ankyrin repeat domains 4 [Source:RGD Symbol;Acc:1307635]	5[-]117376423-117440254	0.680924	0.674879	0.502248	0.408095	0.328861	0.0669389	0.208667	0.0333651	0.0128949	0.159418	-0.799056	0.63849	0.519001	0.178723	0.344359
ENSRNOG00000014739	Wfdc2	WAP four-disulfide core domain 2 [Source:RGD Symbol;Acc:628757]	3[+]161018511-161024209	4.22526	17.5299	40.0944	57.1348	35.8606	1.87559	7.52261	7.4712	8.34796	13.6725	0.798981	0.638371	30.969	20.3683	0.657701
ENSRNOG00000016957	Igfbp2	insulin-like growth factor binding protein 2 [Source:RGD Symbol;Acc:2873]	9[+]80118029-80144789	2.05784	2.64238	14.4023	34.7368	54.6349	1.08951	2.72629	6.7177	26.6544	20.3018	0.798868	0.63819	21.6948	24.6743	1.13734
ENSRNOG00000003738	Ush2a	usherin [Source:RGD Symbol;Acc:628777]	13[+]106751625-107427329	1.54915	1.225	0.574779	0.498693	0.487785	0.296881	0.603898	0.253613	0.164011	0.184153	-0.798845	0.638153	0.867082	0.536587	0.618842
ENSRNOG00000049900	Irf2bp2	interferon regulatory factor 2 binding protein 2 [Source:RGD Symbol;Acc:1589517]	19[-]59499876-59502161	17.0884	24.4525	39.6941	49.5308	67.6686	0.377053	7.0519	20.8241	15.6899	21.4938	0.798841	0.638147	39.6869	22.7585	0.573452
ENSRNOG00000020229	Homer3	homer scaffolding protein 3 [Source:RGD Symbol;Acc:620706]	16[-]20881518-20890949	3.9139	3.66079	7.54185	6.99327	7.95267	1.19561	0.936096	1.00973	1.33102	1.0507	0.798795	0.638074	6.0125	2.12806	0.35394
ENSRNOG00000005695	Mgp	matrix Gla protein [Source:RGD Symbol;Acc:3088]	4[-]170856751-170860225	44.635	24.8927	25.7285	21.2804	18.2842	3.15628	5.51937	0.79142	6.96006	2.69847	-0.798752	0.638005	26.9641	10.2495	0.380116
ENSRNOG00000049232	Tcf7l2	transcription factor 7 like 2 [Source:RGD Symbol;Acc:1583621]	1[+]276659542-276730514	8.25	8.35052	4.85579	4.24166	4.47996	0.506208	1.96906	1.43391	1.19118	1.01814	-0.798621	0.637796	6.03559	2.22274	0.368272
ENSRNOG00000020151	Cdh1	cadherin 1 [Source:RGD Symbol;Acc:69279]	19[+]38768467-38838395	31.4364	30.1492	49.6067	55.7496	58.2229	7.18588	2.45172	8.95881	11.606	14.0702	0.798452	0.637526	45.0329	14.8554	0.329878
ENSRNOG00000060340	Psme4	proteasome activator subunit 4 [Source:RGD Symbol;Acc:1591971]	14[+]115166416-115269056	29.3395	22.3651	21.1448	18.3528	19.1165	2.20717	2.72849	3.57622	2.09862	1.61076	-0.798446	0.637516	22.0637	4.57631	0.207413
ENSRNOG00000062053	Rn60_10_0924.2	-	10[-]92342011-92344829	0.410526	0.285562	0.0310337	0	0.0150863	0.0716703	0.269705	0.0288884	0	0.0261303	-0.798296	0.637277	0.148442	0.203903	1.37362
ENSRNOG00000004172	Pdk2	pyruvate dehydrogenase kinase 2 [Source:RGD Symbol;Acc:69428]	10[-]82839153-82852660	150.022	187.451	125.029	96.1263	86.1562	11.712	13.5927	15.0538	29.0524	16.6091	-0.798251	0.637204	128.957	41.1516	0.319111
ENSRNOG00000004657	Sec23a	Sec23 homolog A, coat complex II component [Source:RGD Symbol;Acc:1309103]	6[-]80060916-80107236	30.6545	28.1204	22.4272	21.7348	19.985	3.15087	4.41978	2.36744	3.95381	3.06847	-0.798066	0.63691	24.5844	5.1413	0.209129
ENSRNOG00000020424	Plpp4	phospholipid phosphatase 4 [Source:RGD Symbol;Acc:1306289]	1[+]202432366-202560628	0.142881	0.259921	1.69766	1.80844	1.30044	0.0232781	0.269991	0.289932	0.36171	0.132678	0.798023	0.636841	1.04187	0.761784	0.731171
ENSRNOG00000007610	Gdf11	growth differentiation factor 11 [Source:RGD Symbol;Acc:2673]	7[-]3306863-3315856	0.432846	0.241935	0.230753	0.200949	0.169375	0.0713578	0.0390828	0.0632497	0.0174641	0.0205797	-0.797888	0.636625	0.255171	0.103723	0.406485
ENSRNOG00000001143	Cit	citron rho-interacting serine/threonine kinase [Source:RGD Symbol;Acc:70878]	12[-]46334665-46494174	0.343602	0.396858	0.157957	0.150704	0.146986	0.0841333	0.0653856	0.0405736	0.042628	0.0391908	-0.79787	0.636597	0.239221	0.122118	0.510481
ENSRNOG00000023529	Rpl5	ribosomal protein L5 [Source:RGD Symbol;Acc:619825]	14[-]2860965-2867397	280.706	226.357	456.688	432.525	518.09	12.1672	46.7231	13.0548	124.645	34.1449	0.797862	0.636584	382.873	125.87	0.328752
ENSRNOG00000048043	F2r	coagulation factor II (thrombin) receptor [Source:RGD Symbol;Acc:2586]	2[-]26118760-26135340	2.26899	2.31456	1.64514	1.32187	1.39457	0.379001	0.28707	0.211868	0.410842	0.342385	-0.7978	0.636484	1.78903	0.522165	0.291871
ENSRNOG00000009102	Fermt2	fermitin family member 2 [Source:RGD Symbol;Acc:1311799]	15[-]19807808-19876408	52.0887	43.8385	37.4166	30.9553	37.6481	2.46489	2.33671	5.56439	2.13263	6.00634	-0.797793	0.636473	40.3894	8.14432	0.201645
ENSRNOG00000060561	Gdpd1	glycerophosphodiester phosphodiesterase domain containing 1 [Source:RGD Symbol;Acc:1311813]	10[-]74334975-74376270	9.99013	8.18099	6.34774	5.67264	5.3525	0.637032	1.06888	2.39427	0.575719	1.83723	-0.797714	0.636348	7.1088	2.19593	0.308903
ENSRNOG00000060492	LOC103690190	histone H2A type 1-E [Source:RGD Symbol;Acc:9087157]	17[-]44747796-44748188	0.025519	0.0395837	0.0474747	0.242847	0.507577	0.0442002	0.0685609	0.0822285	0.132806	0.0543766	0.797684	0.6363	0.1726	0.204311	1.18372
ENSRNOG00000006410	Akap5	A-kinase anchoring protein 5 [Source:RGD Symbol;Acc:620829]	6[+]99356509-99361909	2.49598	1.37905	0.21592	0.333375	0.458223	0.945647	0.260816	0.0388951	0.0600446	0.214173	-0.797617	0.636193	0.976509	0.971788	0.995166
ENSRNOG00000000542	Dnah8	dynein, axonemal, heavy chain 8 [Source:RGD Symbol;Acc:619986]	20[+]9313271-9560682	0.00149867	0.00942533	0.136687	0.0907933	0.118087	0.00259577	0.00778073	0.0217029	0.0202514	0.00975066	0.797609	0.63618	0.0712983	0.058993	0.827412
ENSRNOG00000010064	Abcc4	ATP binding cassette subfamily C member 4 [Source:RGD Symbol;Acc:620266]	15[-]103696557-103927592	2.03432	1.83332	1.71258	1.32229	1.19848	0.0409226	0.323316	0.496687	0.132085	0.125845	-0.797536	0.636063	1.6202	0.400761	0.247353
ENSRNOG00000016000	LOC100911417	ATP synthase subunit b, mitochondrial-like [Source:RGD Symbol;Acc:6493308]	2[-]208408890-208420163	131.914	110.451	113.337	87.6909	97.1074	5.57231	5.12951	12.4871	8.7916	12.1755	-0.797518	0.636035	108.1	17.505	0.161933
ENSRNOG00000006426	Syt1	synaptotagmin 1 [Source:RGD Symbol;Acc:3803]	7[-]50084060-50638798	0.0428637	0.0113313	0.188552	0.221325	0.19561	0.0251115	0.0196264	0.0675637	0.080133	0.0298885	0.79717	0.63548	0.131936	0.0996348	0.755172
ENSRNOG00000021682	Dcakd	dephospho-CoA kinase domain containing [Source:RGD Symbol;Acc:1359211]	10[-]91095545-91122018	8.84675	12.0641	6.95398	5.51141	4.24298	0.381962	0.788528	1.04923	1.37883	0.92768	-0.797139	0.635431	7.52385	2.94921	0.391981
ENSRNOG00000016437	Tm4sf4	transmembrane 4 L six family member 4 [Source:RGD Symbol;Acc:621784]	2[+]147496229-147547252	123.878	106.923	195.945	205.457	205.295	28.2948	35.914	26.337	27.6661	4.52456	0.796866	0.634996	167.5	49.9227	0.298047
ENSRNOG00000016849	Ppp2r5d	protein phosphatase 2, regulatory subunit B', delta [Source:RGD Symbol;Acc:1306666]	9[+]16586803-16609631	21.7807	25.0962	18.6362	16.6993	14.7028	2.06474	2.28541	1.68775	2.25197	1.98987	-0.796638	0.634633	19.383	4.19943	0.216655
ENSRNOG00000007625	B3galt1	Beta-1,3-galactosyltransferase 1 [Source:RGD Symbol;Acc:1311898]	3[+]54253949-54267292	14.3392	12.301	15.1744	32.7921	39.2978	3.63114	2.03041	4.91983	8.4436	11.0153	0.796263	0.634036	22.7809	12.8292	0.563156
ENSRNOG00000005708	Mmp16	matrix metallopeptidase 16 [Source:RGD Symbol;Acc:620199]	5[+]31568419-31810484	0.722419	0.570038	0.497501	0.475482	0.283053	0.0552551	0.0829809	0.0672167	0.188398	0.0813996	-0.796083	0.633749	0.509699	0.172769	0.338964
ENSRNOG00000056847	Gsta3	glutathione S-transferase alpha 3 [Source:RGD Symbol;Acc:1591980]	9[+]27402381-27417023	4.67709	4.88782	31.5665	29.527	66.6857	2.48939	4.50782	9.23341	11.373	26.804	0.79599	0.6336	27.4688	26.3007	0.957475
ENSRNOG00000046365	Oit3	oncoprotein induced transcript 3 [Source:RGD Symbol;Acc:735082]	20[-]29009330-29029905	19.5023	14.9205	11.8064	11.3166	10.5778	1.36397	2.14697	2.25322	3.49862	2.60177	-0.795546	0.632894	13.6247	3.9959	0.293283
ENSRNOG00000042224	LOC100912642	cytochrome P450 2J3-like [Source:RGD Symbol;Acc:6486125]	5[-]115021723-115222084	109.808	99.0223	88.6857	74.1969	75.3733	5.52904	17.5601	11.0871	8.20317	15.4751	-0.795475	0.63278	89.4172	17.6264	0.197125
ENSRNOG00000023538	Aldh5a1	aldehyde dehydrogenase 5 family, member A1 [Source:RGD Symbol;Acc:621422]	17[+]42133076-42159413	19.7272	21.471	17.1836	11.8012	11.3059	2.49989	4.53245	2.81171	1.62493	3.07981	-0.795307	0.632514	16.2978	4.97841	0.305465
ENSRNOG00000005931	Cpq	carboxypeptidase Q [Source:RGD Symbol;Acc:628610]	7[+]71709157-72167417	146.849	140.731	94.0995	81.3807	72.3713	19.209	51.2515	16.7823	15.6076	5.01081	-0.795298	0.632499	107.086	39.0376	0.364543
ENSRNOG00000016496	Ctsc	cathepsin C [Source:RGD Symbol;Acc:2445]	1[+]151918571-151949983	416.621	360.741	277.605	241.169	255.497	27.8038	90.563	65.1616	18.7612	42.9246	-0.795266	0.632447	310.327	84.062	0.270882
ENSRNOG00000013907	Sall1	spalt-like transcription factor 1 [Source:RGD Symbol;Acc:1309916]	19[+]23389375-23405039	17.4789	16.5529	26.4994	35.3666	43.0452	3.50993	7.60071	15.3698	5.29342	5.25612	0.795254	0.632429	27.7886	12.8093	0.460955
ENSRNOG00000026848	Tex36	testis expressed 36 [Source:RGD Symbol;Acc:1566410]	1[-]205615761-205669760	0.228602	0.555802	1.32075	2.35798	3.41357	0.163556	0.268166	0.663479	1.76569	1.16824	0.795172	0.632299	1.57534	1.48255	0.941099
ENSRNOG00000010169	Atpaf1	ATP synthase mitochondrial F1 complex assembly factor 1 [Source:RGD Symbol;Acc:1305417]	5[+]134641608-134667084	8.58734	7.5869	7.09984	6.2615	6.05079	0.762644	0.49982	0.908997	1.21623	0.593826	-0.794842	0.631774	7.11727	1.18726	0.166814
ENSRNOG00000011119	Spin1	spindlin 1 [Source:RGD Symbol;Acc:1306210]	16[-]884861-930527	14.7537	13.3134	19.9353	19.6838	22.0634	0.30607	2.81297	2.18197	1.02371	3.04122	0.794799	0.631705	17.95	3.89941	0.217238
ENSRNOG00000010589	LOC103689968	protein FAM134B [Source:RGD Symbol;Acc:9390936]	2[+]78103387-78276927	7.94739	7.4671	18.1475	23.1884	21.0252	0.673407	2.04239	2.55903	8.25253	6.97038	0.794639	0.63145	15.5551	8.06374	0.518398
ENSRNOG00000012153	Rbl2	RB transcriptional corepressor like 2 [Source:RGD Symbol;Acc:3541]	19[-]17300089-17346808	12.2145	12.9266	9.04462	8.701	8.05244	0.85869	1.59594	1.34452	2.11907	0.328533	-0.794593	0.631378	10.1878	2.36702	0.232337
ENSRNOG00000013683	S1pr1	sphingosine-1-phosphate receptor 1 [Source:RGD Symbol;Acc:61958]	2[-]218654554-218658761	88.0744	101.819	53.5461	53.6041	48.0248	5.87631	17.6005	8.18914	6.19875	13.4639	-0.794433	0.631124	69.0138	24.3962	0.353497
ENSRNOG00000009850	St3gal4	ST3 beta-galactoside alpha-2,3-sialyltransferase 4 [Source:RGD Symbol;Acc:1303068]	8[-]36264750-36314811	16.5229	11.4068	25.4366	29.3591	30.6126	1.55099	3.6508	4.23029	2.36522	8.80593	0.794251	0.630834	22.6676	8.75836	0.386382
ENSRNOG00000016831	Serpinh1	serpin family H member 1 [Source:RGD Symbol;Acc:69302]	1[-]164301010-164308317	28.3808	15.1553	15.6978	11.5481	10.1247	4.07128	6.61081	2.5209	1.36185	0.594564	-0.794158	0.630687	16.1813	7.37988	0.456074
ENSRNOG00000014426	Lox	lysyl oxidase [Source:RGD Symbol;Acc:3015]	18[-]47500330-47577819	2.84499	1.03566	0.27959	0.100203	0.0820087	1.15036	0.848184	0.0597416	0.0378969	0.0284254	-0.793962	0.630375	0.868491	1.21207	1.3956
ENSRNOG00000054212	Pde1a	phosphodiesterase 1A [Source:RGD Symbol;Acc:68329]	3[-]66803247-66885094	0.847445	0.66979	0.390836	0.521508	0.355728	0.0680332	0.167013	0.121878	0.0342931	0.0445895	-0.793948	0.630354	0.557061	0.207099	0.371771
ENSRNOG00000001005	Fcer2	Fc fragment of IgE receptor II [Source:RGD Symbol;Acc:619997]	12[-]2233778-2245324	0.290987	0.268948	0.0361923	0.038045	0.0344027	0.131372	0.117304	0.0158538	0.0350476	0.0370918	-0.793929	0.630323	0.133715	0.142025	1.06215
ENSRNOG00000022491	Wdr76	WD repeat domain 76 [Source:RGD Symbol;Acc:1309616]	3[+]113448877-113478215	1.0953	0.924206	0.687532	0.644325	0.527344	0.183257	0.0403322	0.200527	0.23947	0.174927	-0.793753	0.630044	0.775742	0.261789	0.337469
ENSRNOG00000017964	Slc22a25	solute carrier family 22, member 25 [Source:RGD Symbol;Acc:621104]	1[-]224596887-224698514	0.49965	0.916492	0.27304	0.00687167	0	0.153515	0.0776753	0.160356	0.0119021	0	-0.793417	0.62951	0.339211	0.366213	1.0796
ENSRNOG00000022182	Rint1	RAD50 interactor 1 [Source:RGD Symbol;Acc:1560433]	4[-]7852224-7885301	8.83888	8.17673	6.66788	6.94185	5.26081	1.12617	1.45783	0.508701	0.759244	0.263835	-0.793345	0.629397	7.17723	1.50806	0.210117
ENSRNOG00000047657	C4a	complement component 4A (Rodgers blood group) [Source:RGD Symbol;Acc:620005]	20[-]2651599-2678141	499.308	439.489	898.248	1265.78	923.488	78.956	117.536	83.4115	254.992	57.542	0.793247	0.629241	805.262	335.619	0.416782
ENSRNOG00000030871	Calm2	calmodulin 2 [Source:RGD Symbol;Acc:2258]	15[-]65506874-65507968	105.14	79.3449	80.1649	60.9906	68.9452	7.7688	11.7135	6.72598	8.81745	9.86376	-0.793227	0.629209	78.9171	17.2507	0.218593
ENSRNOG00000023197	Zfp608	zinc finger protein 608 [Source:RGD Symbol;Acc:1306824]	18[-]49829650-49937522	3.14267	2.73484	1.56863	1.4686	1.25336	0.374959	0.989623	0.699156	0.61675	0.071272	-0.793217	0.629193	2.03362	0.948171	0.466248
ENSRNOG00000014851	Col4a4	collagen type IV alpha 4 chain [Source:RGD Symbol;Acc:1305355]	9[-]88232455-88357182	2.87256	2.53831	1.64922	1.63321	1.77504	0.115893	0.280821	0.285046	0.539504	0.259034	-0.792997	0.628844	2.09367	0.5982	0.285719
ENSRNOG00000000477	Daxx	death-domain associated protein [Source:RGD Symbol;Acc:621227]	20[-]5480103-5485926	14.182	12.7164	21.5351	19.8746	26.8019	2.25753	0.397359	2.2233	5.39746	2.17055	0.792887	0.62867	19.022	5.85753	0.307934
ENSRNOG00000009592	Cyb5r3	cytochrome b5 reductase 3 [Source:RGD Symbol;Acc:2502]	7[-]124023995-124041594	343.995	397.212	217.456	162.555	187.614	68.7764	55.3622	23.5465	51.3999	65.8589	-0.792733	0.628425	261.767	106.198	0.405699
ENSRNOG00000015713	Parva	parvin, alpha [Source:RGD Symbol;Acc:71021]	1[+]177249226-177408205	15.9883	15.1484	13.1918	11.4984	11.2301	2.07349	2.77096	0.792223	1.11817	1.34155	-0.792725	0.628412	13.4114	2.47388	0.184461
ENSRNOG00000001627	Abi3bp	ABI family member 3 binding protein [Source:RGD Symbol;Acc:1562717]	11[-]46208075-46369577	3.42283	3.44773	0.889469	0.979266	1.2625	0.54145	1.0675	0.321132	0.227002	0.44271	-0.792687	0.628352	2.00036	1.31977	0.659766
ENSRNOG00000008243	Slc43a1	solute carrier family 43 member 1 [Source:RGD Symbol;Acc:1308229]	3[+]72238981-72264466	25.1447	23.4603	15.8812	13.9155	11.6287	1.74183	9.07057	0.627202	3.50367	3.87354	-0.792663	0.628314	18.0061	6.83398	0.379537
ENSRNOG00000023303	Dpep2	dipeptidase 2 [Source:RGD Symbol;Acc:1305746]	19[-]37964105-37970537	0.35408	0.35859	0.668048	0.713561	1.00657	0.123395	0.10104	0.120775	0.0792959	0.371501	0.792568	0.628164	0.620171	0.300868	0.485137
ENSRNOG00000014779	Pdcd4	programmed cell death 4 [Source:RGD Symbol;Acc:620816]	1[+]274625224-274648204	35.8844	29.5846	14.7384	15.965	18.1167	5.47405	5.11307	4.15262	5.20287	2.12819	-0.792482	0.628027	22.8578	9.49612	0.415443
ENSRNOG00000057204	snoU2_19	Small nucleolar RNA U2-19 [Source:RFAM;Acc:RF00494]	8[-]13877994-13878073	9.45662	2.8838	2.24151	0.634368	1.88735	0.904003	1.53628	0.602228	0.608512	0.482655	-0.792422	0.627932	3.42073	3.30545	0.9663
ENSRNOG00000010124	Trim2	tripartite motif-containing 2 [Source:RGD Symbol;Acc:1310981]	2[-]183145089-183213228	2.76409	2.75577	1.56322	1.53967	1.27244	0.59092	0.346605	0.736521	0.296622	0.374287	-0.792388	0.627879	1.97904	0.789858	0.399112
ENSRNOG00000012817	Lrrc17	leucine rich repeat containing 17 [Source:RGD Symbol;Acc:1560165]	4[-]10108192-10138652	0.368885	0.129787	0.0329327	0.0258217	0.0254957	0.0827993	0.115023	0.0357466	0.0447244	0.0221647	-0.792363	0.627839	0.116584	0.148757	1.27595
ENSRNOG00000061695	Slc23a1	solute carrier family 23 member 1 [Source:RGD Symbol;Acc:619875]	18[-]28414009-28428117	32.8195	29.0092	22.6985	19.2584	18.783	5.10043	4.37331	4.80588	3.53569	6.78945	-0.792147	0.627497	24.5137	7.13402	0.291022
ENSRNOG00000042838	Junb	JunB proto-oncogene, AP-1 transcription factor subunit [Source:RGD Symbol;Acc:2944]	19[-]26092974-26094756	23.7877	18.1179	127.468	193.281	163.688	11.4114	8.83602	20.5697	92.6711	79.0829	0.792079	0.627389	105.269	88.077	0.836687
ENSRNOG00000015895	B4galt6	beta-1,4-galactosyltransferase 6 [Source:RGD Symbol;Acc:71046]	18[+]15462913-15525579	0.953529	0.894888	0.662914	0.584031	0.465828	0.145982	0.0358262	0.283053	0.178601	0.0768304	-0.791976	0.627226	0.712238	0.238228	0.334479
ENSRNOG00000046529	RGD1566134	similar to alpha-2u-globulin [Source:RGD Symbol;Acc:1566134]	5[-]77338853-77342299	279.549	408.122	199.749	40.7618	10.5443	79.3648	161.301	83.3821	23.3974	8.86674	-0.79186	0.627042	187.745	171.176	0.911746
ENSRNOG00000046621	AABR07043748.1	-	19[-]38340738-38344845	8.07374	6.8818	5.42851	4.2467	4.33004	1.00676	1.90632	0.571556	1.56402	1.31002	-0.791602	0.626633	5.79216	1.91661	0.330897
ENSRNOG00000008445	Dact1	dishevelled-binding antagonist of beta-catenin 1 [Source:RGD Symbol;Acc:1564008]	6[+]93740586-93749809	3.37609	1.55858	0.297098	0.581936	0.192167	0.874735	1.24236	0.232599	0.414071	0.0994209	-0.791495	0.626464	1.20118	1.3711	1.14147
ENSRNOG00000026963	Hsp90b1	heat shock protein 90 beta family member 1 [Source:RGD Symbol;Acc:1310482]	7[-]27226569-27240533	226.348	239.286	319.318	398.343	349.216	12.4345	48.5374	15.2661	35.1173	88.9163	0.791335	0.626211	306.502	79.2211	0.258468
ENSRNOG00000003217	Lgals3bp	galectin 3 binding protein [Source:RGD Symbol;Acc:620837]	10[-]107415326-107424710	35.2227	38.5618	63.1414	76.0245	68.5178	4.59501	10.4508	12.0836	20.3976	11.9688	0.791308	0.626169	56.2937	20.1838	0.358545
ENSRNOG00000022173	Gatad2a	GATA zinc finger domain containing 2A [Source:RGD Symbol;Acc:1310596]	16[+]21178138-21268504	24.3294	22.4433	19.9879	17.5768	15.5189	1.40434	5.12925	2.6742	0.756889	2.86552	-0.791141	0.625904	19.9713	4.14401	0.207499
ENSRNOG00000012146	Pomt2	protein-O-mannosyltransferase 2 [Source:RGD Symbol;Acc:1586427]	6[-]111135349-111176918	3.46109	3.01845	3.08035	2.47801	1.99858	0.52945	0.611898	0.199111	0.177611	0.194804	-0.790905	0.625531	2.8073	0.624205	0.222351
ENSRNOG00000015222	Fam46c	family with sequence similarity 46, member C [Source:RGD Symbol;Acc:1359446]	2[-]202798198-202816562	1.83749	2.20074	2.27048	6.05757	6.08826	0.900638	0.909515	0.271263	2.58481	0.703339	0.790782	0.625336	3.69091	2.3121	0.626431
ENSRNOG00000028649	Tox3	TOX high mobility group box family member 3 [Source:RGD Symbol;Acc:1311529]	19[+]18079094-18188330	0.0538733	0.373404	0.859646	1.77514	1.18852	0.0281757	0.0885764	0.690988	0.597214	0.239135	0.790574	0.625007	0.850118	0.72183	0.849094
ENSRNOG00000011557	S100a8	S100 calcium binding protein A8 [Source:RGD Symbol;Acc:620265]	2[+]190073815-190074354	0.833794	0.664176	2.27598	3.93737	4.00778	0.573234	0.296487	0.481074	1.98497	1.74543	0.790564	0.624992	2.34382	1.8227	0.777665
ENSRNOG00000019542	LOC100910979	interferon-inducible GTPase 1-like [Source:RGD Symbol;Acc:6495625]	18[+]55576239-55584957	52.2284	34.0748	16.662	16.0634	20.9904	6.50213	11.0007	6.6563	5.00149	6.41048	-0.790465	0.624835	28.0038	15.5372	0.554825
ENSRNOG00000002763	Ulk2	unc-51 like autophagy activating kinase 2 [Source:RGD Symbol;Acc:1310181]	10[-]48050803-48129377	16.2429	10.5136	8.31724	7.75718	8.54891	1.05298	0.718446	2.43786	1.07923	1.34065	-0.790285	0.62455	10.276	3.45929	0.336639
ENSRNOG00000007000	Grhl2	grainyhead-like transcription factor 2 [Source:RGD Symbol;Acc:1561191]	7[+]76059386-76197856	0.229625	0.246179	0.729893	0.748914	0.742101	0.15008	0.0870093	0.122973	0.303032	0.110812	0.79022	0.624448	0.539342	0.293779	0.544698
ENSRNOG00000031249	Slco1a2	solute carrier organic anion transporter family, member 1A2 [Source:RGD Symbol;Acc:70985]	4[-]176445858-176528110	0.001306	0.084196	0.405151	0.429043	0.393214	0.00131919	0.0581156	0.168906	0.196265	0.118445	0.790107	0.62427	0.262582	0.217859	0.82968
ENSRNOG00000057522	Fam134b	family with sequence similarity 134, member B [Source:RGD Symbol;Acc:1565003]	2[+]78391921-78399987	4.24818	4.47895	16.0424	23.0362	23.6939	1.2109	2.63182	3.70339	12.1133	10.775	0.790105	0.624266	14.2999	10.906	0.76266
ENSRNOG00000017206	Igfbp5	insulin-like growth factor binding protein 5 [Source:RGD Symbol;Acc:2876]	9[-]80150211-80167033	0.715122	0.805238	0.301479	0.202239	0.260519	0.135909	0.26124	0.105759	0.129642	0.127771	-0.79008	0.624226	0.45692	0.293847	0.643105
ENSRNOG00000019587	Ptprn	protein tyrosine phosphatase, receptor type, N [Source:RGD Symbol;Acc:620777]	9[-]82446633-82461903	2.38735	2.21694	4.75031	7.94976	7.905	0.323474	0.487797	1.20106	3.68527	2.80804	0.789985	0.624077	5.04187	3.18252	0.631217
ENSRNOG00000012580	Ccdc141	coiled-coil domain containing 141 [Source:RGD Symbol;Acc:1593250]	3[-]63863951-64024205	1.64213	0.631215	0.217712	0.180443	0.371501	0.0416069	0.19557	0.0456865	0.0871601	0.259889	-0.789826	0.623826	0.6086	0.574299	0.943639
ENSRNOG00000020246	Myl9	myosin light chain 9 [Source:RGD Symbol;Acc:1311235]	3[+]152857592-152863960	25.5897	15.4124	16.3168	10.9409	11.3983	1.48545	5.87951	3.09573	1.66797	2.6064	-0.789633	0.62352	15.9316	6.14895	0.385959
ENSRNOG00000024457	Pde11a	phosphodiesterase 11A [Source:RGD Symbol;Acc:621793]	3[-]62818502-63211845	0.180188	0.0870297	0	0.00911567	0.0250733	0.0613638	0.0359249	0	0.0079324	0.00685002	-0.789539	0.623371	0.0602813	0.0746827	1.2389
ENSRNOG00000010922	Ppp2r1b	protein phosphatase 2 scaffold subunit A beta [Source:RGD Symbol;Acc:1304764]	8[+]55279373-55301320	4.32304	1.98329	5.80814	6.76077	8.28934	1.3092	0.249735	0.977918	1.1887	0.689105	0.789416	0.623178	5.43292	2.37285	0.436754
ENSRNOG00000012247	Rab7a	RAB7A, member RAS oncogene family [Source:RGD Symbol;Acc:61908]	4[-]119910478-119959173	161.319	167.656	143.696	114.171	131.387	13.1863	10.2766	12.6241	7.51796	12.9927	-0.789336	0.623051	143.646	22.4434	0.156241
ENSRNOG00000014863	Reck	reversion-inducing-cysteine-rich protein with kazal motifs [Source:RGD Symbol;Acc:1308845]	5[+]59348639-59415135	1.21338	0.966238	0.871433	0.594569	0.6565	0.0837639	0.17319	0.214096	0.113705	0.301179	-0.789246	0.622909	0.860423	0.28252	0.32835
ENSRNOG00000014368	Eif4g3	eukaryotic translation initiation factor 4 gamma, 3 [Source:RGD Symbol;Acc:1311370]	5[+]156396695-156564037	12.1732	13.1388	10.3847	8.93101	9.13234	0.725974	0.421818	1.87942	1.26459	0.998516	-0.789203	0.622842	10.752	1.98277	0.184409
ENSRNOG00000056631	AABR07038021.1	-	X[-]37342608-37353156	1.05088	0.698311	0.346075	0.0408	0.19447	0.20301	0.559304	0.266615	0.0354536	0.188584	-0.789154	0.622764	0.466108	0.4566	0.9796
ENSRNOG00000012273	Dmtn	dematin actin binding protein [Source:RGD Symbol;Acc:1311419]	15[-]52292765-52320385	2.76734	4.72081	2.02845	0.803503	0.432634	0.432436	0.327791	0.852719	0.112091	0.286196	-0.789057	0.622611	2.15055	1.63738	0.761378
ENSRNOG00000004699	Fibin	fin bud initiation factor homolog (zebrafish) [Source:RGD Symbol;Acc:1563711]	3[-]101545208-101547478	0.200868	0.121562	0.032259	0.040047	0.0276757	0.104735	0.0121303	0.0113464	0.0143848	0.0127611	-0.788441	0.62164	0.0844823	0.0809665	0.958383
ENSRNOG00000050761	LOC100909524	protein Z-dependent protease inhibitor-like [Source:RGD Symbol;Acc:6503444]	6[-]127500016-127508452	146.479	117.838	190.519	241.157	276.314	9.61708	29.0561	3.44946	18.6617	93.7769	0.788187	0.621239	194.462	71.4093	0.367215
ENSRNOG00000008051	Itpk1	inositol-tetrakisphosphate 1-kinase [Source:RGD Symbol;Acc:1595691]	6[-]126450139-126582134	11.3842	10.3589	9.37349	7.61135	8.25207	0.638555	1.62355	0.90943	0.06415	1.77793	-0.788118	0.621129	9.396	1.73605	0.184765
ENSRNOG00000015904	Wfdc1	WAP four-disulfide core domain 1 [Source:RGD Symbol;Acc:68938]	19[+]52313795-52332697	10.046	6.47706	6.76849	5.02021	4.14961	1.6122	1.63649	1.97101	0.823319	1.09389	-0.787938	0.620846	6.49227	2.43713	0.37539
ENSRNOG00000018748	Slc16a11	solute carrier family 16, member 11 [Source:RGD Symbol;Acc:1311125]	10[+]56822756-56826479	1.58462	2.52531	3.89935	6.083	6.7531	0.270465	2.19999	1.79439	2.87842	1.07177	0.787726	0.620513	4.16908	2.59831	0.623234
ENSRNOG00000016064	Tkt	transketolase [Source:RGD Symbol;Acc:621036]	16[+]6609668-6634595	198.803	169.226	156.332	114.038	116.293	7.14268	49.8354	7.58881	13.4987	39.1492	-0.787695	0.620464	150.939	41.6305	0.275811
ENSRNOG00000049758	Tbc1d16	TBC1 domain family, member 16 [Source:RGD Symbol;Acc:1588560]	10[-]108258240-108321644	0.342607	0.473501	0.449343	0.767157	0.784914	0.134926	0.162279	0.214063	0.0719346	0.0524788	0.787431	0.620048	0.563504	0.220042	0.390489
ENSRNOG00000010529	Thbs2	thrombospondin 2 [Source:RGD Symbol;Acc:1310979]	1[-]56653938-56683731	1.73187	0.826639	0.650987	0.539093	0.581318	0.326896	0.250622	0.0418968	0.155566	0.0728026	-0.787369	0.619949	0.865981	0.48976	0.565556
ENSRNOG00000005678	Lamb1	laminin subunit beta 1 [Source:RGD Symbol;Acc:1306311]	6[+]50528823-50596079	2.05481	1.35527	1.2938	1.17352	1.05032	0.248348	0.373453	0.118646	0.104292	0.0678869	-0.78727	0.619794	1.38554	0.405775	0.292864
ENSRNOG00000002397	Slc30a10	solute carrier family 30, member 10 [Source:RGD Symbol;Acc:1305098]	13[+]103396314-103410363	35.2595	33.3691	29.2379	23.9333	25.0273	4.69544	3.02233	5.75584	1.56841	3.84878	-0.786959	0.619304	29.3654	5.73529	0.195307
ENSRNOG00000003715	Srpx2	sushi-repeat-containing protein, X-linked 2 [Source:RGD Symbol;Acc:1562444]	X[+]104734082-104760547	0.813247	0.243661	0.158163	0.136447	0.071952	0.200943	0.0863491	0.0983119	0.0995205	0.0353994	-0.78657	0.618693	0.284694	0.296432	1.04123
ENSRNOG00000020361	Ip6k2	inositol hexakisphosphate kinase 2 [Source:RGD Symbol;Acc:620529]	8[+]117574161-117599848	15.1253	12.3312	20.6908	24.5384	35.5864	4.3736	6.56372	1.85998	5.39114	7.20735	0.78645	0.618504	21.6544	9.60674	0.443639
ENSRNOG00000049097	Rpl7a	ribosomal protein L7a [Source:RGD Symbol;Acc:1307586]	3[+]4867233-4869656	198.353	164.473	302.456	306.323	324.594	24.9141	75.0594	18.4843	41.6764	5.65017	0.786258	0.618201	259.24	75.5273	0.291342
ENSRNOG00000004404	Tac4	tachykinin 4 (hemokinin) [Source:RGD Symbol;Acc:628842]	10[+]83081168-83089481	0.049571	0.133783	0.372461	0.436484	0.539174	0.0858595	0.117998	0.190552	0.167536	0.24617	0.786136	0.61801	0.306295	0.239975	0.783476
ENSRNOG00000016905	Hmg20a	high mobility group 20A [Source:RGD Symbol;Acc:1564760]	8[+]61080103-61157611	5.21926	6.30891	7.97141	7.76331	8.28026	0.203794	1.35554	0.160061	1.23649	0.811442	0.786091	0.617939	7.10863	1.4255	0.200531
ENSRNOG00000000546	Nt5dc1	5'-nucleotidase domain containing 1 [Source:RGD Symbol;Acc:1305214]	20[-]41106991-41209728	10.1931	8.28624	7.62713	5.69072	6.5148	0.132903	1.46282	1.79367	0.393819	1.51009	-0.785946	0.617712	7.66241	1.92018	0.250597
ENSRNOG00000017963	RGD1566325	similar to regulator of sex-limitation candidate 16 [Source:EntrezGene;Acc:498682]	1[-]37878516-37886675	5.28383	4.30353	2.78712	2.82639	2.92942	0.41781	0.714022	0.871623	0.95122	0.188621	-0.785814	0.617504	3.62606	1.19153	0.328601
ENSRNOG00000008678	Antxr1	anthrax toxin receptor 1 [Source:RGD Symbol;Acc:1307144]	4[-]118946268-119131202	1.3824	0.90771	0.330388	0.513108	0.41102	0.364652	0.163833	0.105284	0.126995	0.210866	-0.785696	0.617317	0.708926	0.443475	0.62556
ENSRNOG00000011411	Adgrg6	adhesion G protein-coupled receptor G6 [Source:RGD Symbol;Acc:1308551]	1[-]8593075-8751198	1.31355	1.11722	0.676549	0.786915	0.621521	0.217644	0.24095	0.202869	0.170213	0.102096	-0.785626	0.617208	0.90315	0.321517	0.355995
ENSRNOG00000012878	Atp7b	ATPase copper transporting beta [Source:RGD Symbol;Acc:2180]	16[+]74865516-74945286	17.911	17.0543	11.6082	13.5989	9.96219	1.73555	1.07771	1.50308	2.90229	1.85388	-0.785454	0.616938	14.0269	3.55575	0.253495
ENSRNOG00000003784	Rilp	Rab interacting lysosomal protein [Source:RGD Symbol;Acc:1307691]	10[+]63659085-63662050	17.9117	11.6573	9.49944	6.98653	6.9687	3.60474	3.92065	3.36318	1.87994	3.25688	-0.78533	0.616742	10.6047	5.02663	0.473999
ENSRNOG00000018425	Dym	dymeclin [Source:RGD Symbol;Acc:1309111]	18[+]70996044-71313084	14.0286	13.13	13.4185	11.0543	9.91762	1.5261	1.64714	1.0553	0.565144	0.255849	-0.785157	0.616472	12.3098	1.88124	0.152824
ENSRNOG00000008605	Ost4	oligosaccharyltransferase complex subunit 4, non-catalytic [Source:RGD Symbol;Acc:2300150]	6[+]26836216-26837440	166.285	158.009	214.355	220.41	208.688	7.62722	15.0213	12.0405	10.9678	18.0977	0.785143	0.61645	193.549	29.1833	0.15078
ENSRNOG00000050817	AABR07065113.1	-	6[-]110209946-110211779	0.609049	0.68413	1.5147	1.73112	1.45776	0.126423	0.316055	0.140946	0.450084	0.36159	0.785132	0.616433	1.19935	0.542932	0.452687
ENSRNOG00000042162	Wfdc3	WAP four-disulfide core domain 3 [Source:RGD Symbol;Acc:1305295]	3[-]161193769-161212188	1.06296	1.0696	3.36217	3.45098	3.33735	0.42392	0.289987	0.8862	0.890131	1.08912	0.784979	0.616192	2.45661	1.34714	0.548374
ENSRNOG00000007369	Shisa4	shisa family member 4 [Source:RGD Symbol;Acc:1312041]	13[-]52193989-52197205	0.570485	0.22326	0.18825	0	0	0.309609	0.193696	0.0558133	0	0	-0.784699	0.615752	0.196399	0.257266	1.30992
ENSRNOG00000005958	Rrbp1	ribosome binding protein 1 [Source:RGD Symbol;Acc:1306536]	3[-]138055240-138116664	102.537	98.3921	118.518	126.8	148.677	6.83293	6.09616	3.13212	28.1964	7.42631	0.784654	0.615681	118.985	22.0392	0.185227
ENSRNOG00000053913	AC127189.1	-	1[-]21704119-21704809	4.86305	3.81715	3.03408	2.2228	2.94275	0.58174	0.495877	0.62801	0.155438	0.97343	-0.784558	0.615532	3.37597	1.06978	0.316882
ENSRNOG00000036813	Ndrg3	NDRG family member 3 [Source:RGD Symbol;Acc:1359424]	3[-]153005741-153042395	1.36477	1.41783	0.888056	0.336731	0.736721	0.215556	0.121611	0.451008	0.20634	0.0553339	-0.784399	0.615281	0.948823	0.468246	0.493502
ENSRNOG00000004146	Coro7	coronin 7 [Source:RGD Symbol;Acc:621591]	10[+]11090314-11143881	5.7157	6.05555	4.97518	4.35207	3.6133	0.705063	0.187684	0.22939	1.03241	0.918538	-0.784226	0.615011	4.94236	1.09703	0.221964
ENSRNOG00000006663	Usp2	ubiquitin specific peptidase 2 [Source:RGD Symbol;Acc:621073]	8[+]48406260-48430885	1.26277	4.3163	7.61833	23.7684	14.7513	0.38092	1.42486	5.696	7.6664	3.89865	0.784163	0.614912	10.3434	9.23811	0.893138
ENSRNOG00000010081	Tmem144	transmembrane protein 144 [Source:RGD Symbol;Acc:1565845]	2[-]178585592-178616719	11.4998	8.98305	8.40558	7.76108	6.97994	0.56201	1.91526	1.72993	0.363621	0.719006	-0.784062	0.614753	8.7259	1.9045	0.218259
ENSRNOG00000003625	Ubxn4	UBX domain protein 4 [Source:RGD Symbol;Acc:1307451]	13[+]44957014-44990535	52.5075	56.6558	45.0691	42.003	40.1207	3.44142	7.7984	1.11024	0.6497	4.99564	-0.783654	0.614113	47.2712	7.54136	0.159534
ENSRNOG00000019616	Prss8	protease, serine, 8 [Source:RGD Symbol;Acc:619973]	1[-]199372519-199377035	1.33078	1.13403	5.26391	4.72663	8.62984	0.293562	0.240765	2.20051	0.1753	3.72192	0.783557	0.613962	4.21704	3.31373	0.785795
ENSRNOG00000001325	Il3ra	interleukin 3 receptor subunit alpha [Source:RGD Symbol;Acc:628728]	12[-]18534767-18540166	4.78106	4.31989	11.4942	11.2654	10.9064	0.430305	1.33678	0.245042	3.69669	1.56547	0.783364	0.613659	8.5534	3.75477	0.43898
ENSRNOG00000014199	Zfp703	zinc finger protein 703 [Source:RGD Symbol;Acc:1588249]	16[-]69237857-69242028	3.02473	2.31735	6.08325	6.93138	5.3789	0.652684	0.179168	0.852648	0.24512	0.367176	0.78335	0.613637	4.74712	1.8943	0.399042
ENSRNOG00000009117	Otub2	OTU deubiquitinase, ubiquitin aldehyde binding 2 [Source:RGD Symbol;Acc:1306688]	6[+]127282466-127301083	14.9308	8.29038	7.19434	4.9605	6.27765	3.00982	2.39269	0.894285	0.436231	1.9642	-0.783016	0.613114	8.33072	3.96903	0.476433
ENSRNOG00000030807	AABR07005549.1	-	1[-]186640425-186641393	25.0923	21.3448	19.8024	14.9895	17.1823	4.32288	1.72588	1.03243	4.09984	0.505146	-0.782926	0.612974	19.6823	4.314	0.219182
ENSRNOG00000060946	LOC100910506	peripheral plasma membrane protein CASK-like [Source:RGD Symbol;Acc:6498449]	X[+]9815652-10156155	3.46822	2.937	1.98789	1.72889	2.12645	0.591425	0.563334	0.373668	0.299308	0.261083	-0.782858	0.612867	2.44969	0.768371	0.313661
ENSRNOG00000013241	Cyp2c24	cytochrome P450, family 2, subfamily c, polypeptide 24 [Source:RGD Symbol;Acc:1563697]	1[+]258074860-258139176	0.871461	0.49177	0.563685	0.0542643	0.012511	0.128486	0.392198	0.423215	0.0314621	0.0216697	-0.782705	0.612627	0.398738	0.403846	1.01281
ENSRNOG00000055631	Zfp280d	zinc finger protein 280D [Source:RGD Symbol;Acc:1560796]	8[+]78858570-78949447	4.98204	4.74935	2.0498	1.90534	2.81735	0.103363	0.529113	0.4084	0.711119	0.75571	-0.782559	0.612398	3.30078	1.44126	0.436642
ENSRNOG00000007964	Tp53inp1	tumor protein p53 inducible nuclear protein 1 [Source:RGD Symbol;Acc:631423]	5[+]24410863-24416888	6.42195	6.97638	10.1266	14.134	24.8555	0.850386	4.36626	3.1895	1.49956	7.616	0.782465	0.612252	12.5029	7.86344	0.628929
ENSRNOG00000000599	Lama4	laminin subunit alpha 4 [Source:RGD Symbol;Acc:1560062]	20[+]44060731-44209614	1.67394	1.33516	1.01159	0.984234	0.966341	0.29142	0.104528	0.153867	0.235919	0.231775	-0.782411	0.612167	1.19425	0.33763	0.282713
ENSRNOG00000038297	Plekhd1	pleckstrin homology and coiled-coil domain containing D1 [Source:RGD Symbol;Acc:1566112]	6[+]104340206-104371335	1.89586	0.417944	0.0832713	0.0483383	0.0585867	0.124528	0.561103	0.033085	0.0415115	0.0810598	-0.782322	0.612027	0.500801	0.76823	1.534
ENSRNOG00000000645	Reep3	receptor accessory protein 3 [Source:RGD Symbol;Acc:1560401]	20[+]22913694-22999010	35.1261	34.5276	24.9617	22.5966	24.3443	2.11251	1.09778	7.37601	3.05174	3.92825	-0.782227	0.611878	28.3113	6.56685	0.231952
ENSRNOG00000009113	Marcksl1	MARCKS-like 1 [Source:RGD Symbol;Acc:621197]	5[+]147714163-147716485	7.0179	5.24058	5.67513	4.27716	3.74591	0.264356	1.52875	0.203281	1.00471	0.485352	-0.782129	0.611725	5.19134	1.38564	0.266913
ENSRNOG00000004403	Slc25a32	solute carrier family 25 member 32 [Source:RGD Symbol;Acc:1565789]	7[-]77987212-78004975	5.82603	5.49413	7.50086	11.3952	9.4812	0.780932	0.904577	1.72252	1.50329	2.01747	0.782075	0.611641	7.93948	2.62302	0.330377
ENSRNOG00000001277	Mafk	MAF bZIP transcription factor K [Source:RGD Symbol;Acc:628633]	12[-]16923990-16934706	9.06991	6.415	14.0001	14.6024	19.7271	1.41842	1.85467	2.48291	3.77731	4.67131	0.781924	0.611405	12.7629	5.46063	0.427851
ENSRNOG00000056728	G6pd	glucose-6-phosphate dehydrogenase [Source:RGD Symbol;Acc:2645]	X[+]156274800-156293926	61.1083	25.4338	10.8798	10.6821	12.8908	18.9199	6.63184	1.52453	0.945717	0.218741	-0.781582	0.61087	24.199	21.3238	0.881184
ENSRNOG00000010610	Hpgd	hydroxyprostaglandin dehydrogenase 15 (NAD) [Source:RGD Symbol;Acc:620087]	16[-]37457135-37495758	1.59546	0.78415	0.289636	0.415336	0.352189	0.410436	0.313313	0.113522	0.102579	0.115967	-0.781513	0.610762	0.687354	0.543964	0.791389
ENSRNOG00000057101	AABR07050652.1	-	5[-]172773313-172778518	0.0558003	0.058888	0.708409	1.85294	4.25351	0.096649	0.051418	0.304859	1.07637	1.84665	0.781454	0.610671	1.38591	1.82519	1.31696
ENSRNOG00000061237	Dio1	deiodinase, iodothyronine, type I [Source:RGD Symbol;Acc:2504]	5[-]126895286-126911520	121.554	128.066	102.653	63.767	36.465	0.562782	50.9984	28.4455	13.3874	20.599	-0.781454	0.61067	90.5009	43.5075	0.480741
ENSRNOG00000062164	Rn60_1_2216.1	-	1[+]221508159-221512116	0.878399	0.484761	0	0.041855	0.040387	0.34731	0.38302	0	0.072495	0.0699523	-0.78138	0.610555	0.28908	0.408073	1.41162
ENSRNOG00000047978	AABR07072078.2	-	10[+]10876133-10876228	0.182887	0.209099	0.455651	0.527612	0.542611	0.11983	0.12174	0.101555	0.227985	0.0677701	0.78137	0.610539	0.383572	0.199639	0.520474
ENSRNOG00000014461	Galns	galactosamine (N-acetyl)-6-sulfatase [Source:RGD Symbol;Acc:1565391]	19[-]55389462-55423150	0.832355	0.815434	2.88457	2.71653	2.38306	0.0780548	0.281265	0.16502	0.611322	0.419838	0.781327	0.610472	1.92639	0.995387	0.516711
ENSRNOG00000014464	Tnfsf13b	tumor necrosis factor superfamily member 13b [Source:RGD Symbol;Acc:1561519]	16[-]85275678-85306366	1.06045	0.965732	1.58613	2.27765	2.12827	0.241912	0.0717407	0.446988	0.589995	0.619087	0.781193	0.610263	1.60365	0.670027	0.417814
ENSRNOG00000048988	Serpina10	serpin family A member 10 [Source:RGD Symbol;Acc:621220]	6[-]129004240-129010271	137.11	117.091	180.146	231.184	273.712	6.25692	28.0663	5.22047	22.9944	99.7026	0.780999	0.609959	187.848	72.3677	0.385245
ENSRNOG00000019965	Tgfb1i1	transforming growth factor beta 1 induced transcript 1 [Source:RGD Symbol;Acc:620173]	1[+]199664173-199670961	1.72281	1.96597	1.16211	0.877891	0.720421	0.411126	0.631953	0.290793	0.0638583	0.242488	-0.780991	0.609948	1.28984	0.591382	0.458492
ENSRNOG00000046301	Gzmbl3	Granzyme B-like 3 [Source:RGD Symbol;Acc:2320502]	15[-]36111986-36114752	0	0.019402	0.0925497	0.687981	1.4348	0	0.0336052	0.103773	0.239222	0.67008	0.780927	0.609847	0.446947	0.63598	1.42294
ENSRNOG00000010121	Lef1	lymphoid enhancer binding factor 1 [Source:RGD Symbol;Acc:620241]	2[+]236233239-236345056	0.158915	0.0828797	0.00680967	0	0.00978167	0.0577234	0.0771255	0.0117947	0	0.0169423	-0.780865	0.60975	0.0516771	0.0737515	1.42716
ENSRNOG00000000387	Slc25a16	solute carrier family 25 member 16 [Source:RGD Symbol;Acc:1311311]	20[-]27254984-27308069	16.7768	15.035	11.9788	10.7485	12.6893	0.730307	0.246482	1.94266	1.69169	1.02681	-0.780802	0.609652	13.4457	2.49902	0.18586
ENSRNOG00000037080	Adamts17	ADAM metallopeptidase with thrombospondin type 1 motif, 17 [Source:RGD Symbol;Acc:1308783]	1[+]127802978-128124171	0.201305	0.122088	0.0470733	0.050832	0.01809	0.0347808	0.0986698	0.0201609	0.0479903	0.0313328	-0.780796	0.609643	0.0878777	0.0824209	0.937905
ENSRNOG00000010410	Serpina3c	serine (or cysteine) proteinase inhibitor, clade A, member 3C [Source:RGD Symbol;Acc:2972]	6[-]127996165-128003418	7945.74	6197.57	6131.61	4547.08	3506.5	496.317	2360.6	727.321	794.908	1437.36	-0.780721	0.609525	5665.7	1944.36	0.34318
ENSRNOG00000008965	Socs2	suppressor of cytokine signaling 2 [Source:MGI Symbol;Acc:MGI:1201787]	7[-]36495480-36499784	116.092	52.7334	20.7562	17.2787	14.7704	27.6694	39.099	27.7517	13.4604	10.7618	-0.780599	0.609335	44.3261	45.4091	1.02443
ENSRNOG00000005960	RGD1311744	similar to RIKEN cDNA 5830475I06 [Source:RGD Symbol;Acc:1311744]	8[-]43315592-43336304	0.16429	0.109433	0.0685103	0.0583763	0.012701	0.0096715	0.0701777	0.0085912	0.0723611	0.0111701	-0.780572	0.609292	0.0826622	0.0655198	0.792621
ENSRNOG00000001963	Mx2	MX dynamin like GTPase 2 [Source:RGD Symbol;Acc:628821]	11[+]38035450-38059950	27.9187	23.7586	56.7604	86.9679	89.7423	6.83093	5.44653	10.2356	47.5262	25.7312	0.780341	0.608933	57.0296	35.8235	0.628157
ENSRNOG00000011913	Cp	ceruloplasmin [Source:RGD Symbol;Acc:2387]	2[+]104744461-104799853	952.338	850.524	1310.09	1902.47	2420.12	115.746	193.969	484.983	390.572	857.688	0.780133	0.608608	1487.11	738.996	0.496934
ENSRNOG00000001113	Mmd2	monocyte to macrophage differentiation-associated 2 [Source:RGD Symbol;Acc:1306506]	12[+]14021727-14078134	3.79532	2.50806	0.0871637	0.0186007	0.03405	2.28509	1.54507	0.0935336	0.0322173	0.0589763	-0.780042	0.608466	1.28864	1.93552	1.50199
ENSRNOG00000018796	Herpud1	homocysteine inducible ER protein with ubiquitin like domain 1 [Source:RGD Symbol;Acc:620818]	19[-]11046909-11057254	95.4944	102.715	121.988	241.261	192.739	11.1231	40.8316	21.3697	30.7537	53.8759	0.779986	0.608379	150.84	65.8036	0.436249
ENSRNOG00000017414	Irf7	interferon regulatory factor 7 [Source:RGD Symbol;Acc:1307828]	1[-]214248837-214252456	23.813	28.8379	68.8557	121.719	102.131	6.67384	9.43988	18.4651	64.5896	28.1172	0.779962	0.60834	69.0714	48.8946	0.707885
ENSRNOG00000002936	Golt1a	golgi transport 1A [Source:RGD Symbol;Acc:1566310]	13[-]50537133-50550015	39.5366	33.2083	20.6578	17.3791	21.3976	5.85884	11.0588	4.34873	3.2762	3.69844	-0.779905	0.608252	26.4359	10.2636	0.388243
ENSRNOG00000021903	Atad5	ATPase family, AAA domain containing 5 [Source:RGD Symbol;Acc:1561464]	10[+]67427066-67473649	0.161727	0.134356	0.107834	0.101958	0.0408127	0.0141079	0.0248981	0.0355894	0.0427462	0.0322266	-0.779902	0.608246	0.109338	0.049477	0.452516
ENSRNOG00000017637	Fbp2	fructose-bisphosphatase 2 [Source:RGD Symbol;Acc:620930]	17[-]372551-389967	0.169153	0.136925	0.36018	0.431723	0.611054	0.154699	0.0327911	0.0486158	0.127483	0.248796	0.779744	0.608001	0.341807	0.218624	0.639613
ENSRNOG00000047476	Wasf1	WAS protein family, member 1 [Source:RGD Symbol;Acc:1561954]	20[-]48455705-48503898	3.73538	3.90114	2.01077	1.67153	1.90639	0.508241	1.37359	0.33867	0.131919	0.345582	-0.779741	0.607996	2.64504	1.1582	0.437876
ENSRNOG00000056214	AABR07022098.1	-	13[+]107490908-107501593	0.278745	0.196433	0	0	0	0.111494	0.173644	0	0	0	-0.779538	0.60768	0.0950357	0.146029	1.53658
ENSRNOG00000056562	Olfml1	olfactomedin-like 1 [Source:RGD Symbol;Acc:1311854]	1[+]171793782-171818068	2.33332	1.53187	1.07147	1.05059	1.12947	0.222973	0.413496	0.189482	0.276051	0.253507	-0.779395	0.607457	1.42335	0.558122	0.39212
ENSRNOG00000060728	Tuba1a	tubulin, alpha 1A [Source:RGD Symbol;Acc:619717]	7[-]140637287-140640953	25.3766	19.5465	19.2441	15.638	13.3355	4.28367	3.68524	1.92757	4.75525	2.33563	-0.779362	0.607405	18.6281	5.20014	0.279155
ENSRNOG00000013459	Ints9	integrator complex subunit 9 [Source:RGD Symbol;Acc:1311539]	15[+]48327461-48411462	8.99296	10.0093	9.21418	6.54096	6.80548	0.540947	0.815891	0.355381	0.790501	0.190182	-0.779341	0.607372	8.31258	1.51623	0.182402
ENSRNOG00000003300	Btg2	BTG anti-proliferation factor 2 [Source:RGD Symbol;Acc:2225]	13[-]50913180-50916982	10.925	10.1924	58.4655	66.4655	141.106	2.83033	2.80627	28.5241	37.1783	59.6458	0.779313	0.607329	57.4308	57.305	0.997809
ENSRNOG00000055583	Ttyh3	tweety family member 3 [Source:RGD Symbol;Acc:1309549]	12[+]16084266-16112664	11.3904	11.5869	8.17611	8.58323	7.86141	0.723642	0.288547	1.35076	0.389978	1.91511	-0.779229	0.607198	9.5196	1.92942	0.202678
ENSRNOG00000010960	Ankh	ANKH inorganic pyrophosphate transport regulator [Source:RGD Symbol;Acc:619925]	2[+]80131563-80256954	59.3421	47.0584	45.3288	38.2985	31.4261	4.70373	13.9816	4.60069	7.58337	6.91389	-0.779109	0.607011	44.2908	11.947	0.26974
ENSRNOG00000013748	Trem3	triggering receptor expressed on myeloid cells 3 [Source:RGD Symbol;Acc:1305477]	9[-]14713935-14724093	0.100751	0.112084	0.266966	0.262823	0.503914	0.103858	0.102272	0.0240025	0.156543	0.0547461	0.779024	0.606878	0.249308	0.172648	0.692511
ENSRNOG00000053047	Top2a	topoisomerase (DNA) II alpha [Source:RGD Symbol;Acc:62048]	10[-]86901007-86932154	1.03587	0.433902	0.182311	0.13686	0.216027	0.34878	0.107595	0.00699232	0.0814189	0.0956701	-0.778756	0.606461	0.400994	0.374734	0.934514
ENSRNOG00000013003	Srms	src-related kinase lacking C-terminal regulatory tyrosine and N-terminal myristylation sites [Source:RGD Symbol;Acc:1306602]	3[-]176709743-176716146	2.04021	2.9351	1.19339	0.322309	0.365876	0.608203	0.962741	0.770321	0.152317	0.112517	-0.778599	0.606217	1.37138	1.16372	0.848581
ENSRNOG00000006877	Efnb1	ephrin B1 [Source:RGD Symbol;Acc:2540]	X[+]68891227-68904038	4.84585	5.02082	4.4712	3.76203	3.66644	0.176478	0.658338	0.708032	0.100992	0.299579	-0.778591	0.606204	4.35327	0.691893	0.158937
ENSRNOG00000001555	Btg3	BTG anti-proliferation factor 3 [Source:RGD Symbol;Acc:2226]	11[-]16873646-16889201	2.53088	1.77294	3.46537	3.73772	5.28377	0.0597263	0.543835	0.616134	0.924825	1.04094	0.778427	0.605948	3.35814	1.37368	0.409061
ENSRNOG00000004581	Zdhhc9	zinc finger, DHHC-type containing 9 [Source:RGD Symbol;Acc:1561389]	X[-]135005123-135041027	27.0219	24.713	24.1442	23.2547	23.219	0.781083	1.02813	1.5035	0.639309	1.39772	-0.778387	0.605886	24.4706	1.72666	0.0705606
ENSRNOG00000053384	Bmp7	bone morphogenetic protein 7 [Source:RGD Symbol;Acc:620743]	3[-]170879973-170955399	2.0405	4.30941	4.67216	4.9386	4.98062	0.160154	0.403545	0.470917	0.996793	0.492098	0.778175	0.605557	4.18826	1.23779	0.295538
ENSRNOG00000005101	Mia2	melanoma inhibitory activity 2 [Source:RGD Symbol;Acc:6488546]	6[+]80218880-80286546	122.945	117.19	87.958	76.4633	87.172	10.5302	7.81362	8.88315	21.6901	15.9702	-0.778149	0.605517	98.3456	22.3098	0.226851
ENSRNOG00000043069	Sec22a	SEC22 homolog A, vesicle trafficking protein [Source:RGD Symbol;Acc:621659]	11[+]68633160-68686548	24.8097	17.2556	16.1792	14.7145	15.3343	1.53325	2.41031	0.516922	2.85003	1.00918	-0.778114	0.605462	17.6587	4.12149	0.233398
ENSRNOG00000013552	Scd	stearoyl-CoA desaturase [Source:RGD Symbol;Acc:621176]	1[-]264160129-264172729	907.264	557.843	108.648	115.405	193.212	382.601	141.872	11.462	101.138	167.455	-0.778094	0.60543	376.474	365.879	0.971856
ENSRNOG00000055281	Dcbld2	discoidin, CUB and LCCL domain containing 2 [Source:RGD Symbol;Acc:620543]	11[-]44241111-44292884	0.728284	0.619202	0.32325	0.322317	0.383039	0.0906029	0.151488	0.0869917	0.113359	0.0737337	-0.777874	0.605087	0.475219	0.195166	0.410687
ENSRNOG00000018899	C5	complement C5 [Source:RGD Symbol;Acc:2237]	3[-]14049995-14229080	338.421	427.736	435.114	648.858	634.547	60.11	53.6927	138.078	109.014	134.64	0.777562	0.604603	496.935	155.474	0.312866
ENSRNOG00000014504	Il1r1	interleukin 1 receptor type 1 [Source:RGD Symbol;Acc:2892]	9[+]46962288-47036670	25.4176	33.1834	73.053	69.6489	83.5102	7.26076	5.91904	10.174	12.5899	38.8205	0.777555	0.604591	56.9626	28.9939	0.508999
ENSRNOG00000014964	Hp	haptoglobin [Source:RGD Symbol;Acc:2825]	19[+]42097995-42100804	11857.4	9809.59	16913.6	25466.7	23499.5	1863.36	4530.55	2894.78	2668.65	8990.84	0.777514	0.604527	17509.4	7620.61	0.43523
ENSRNOG00000002838	Pdzd11	PDZ domain containing 11 [Source:RGD Symbol;Acc:1560007]	X[-]70458603-70461635	20.8476	17.1946	17.1823	12.9675	14.8174	1.66463	2.97676	0.955739	1.0842	2.14043	-0.777352	0.604276	16.6019	3.18399	0.191785
ENSRNOG00000031707	Tuba3b	tubulin, alpha 3B [Source:RGD Symbol;Acc:1565155]	4[-]157789874-157798868	0.033321	0.784399	3.3763	3.54914	4.28076	0.0577137	0.636847	2.23822	0.755658	2.29423	0.777284	0.60417	2.40478	2.14763	0.893066
ENSRNOG00000011348	Snx14	sorting nexin 14 [Source:RGD Symbol;Acc:1310921]	8[-]96023445-96088405	6.65681	5.88343	4.19305	4.06655	4.19637	1.27809	0.391935	0.4828	0.819378	0.924926	-0.777236	0.604096	4.99924	1.31409	0.262858
ENSRNOG00000029598	Robo2	roundabout guidance receptor 2 [Source:RGD Symbol;Acc:620167]	11[-]11062790-11585765	0.806684	0.632118	0.451065	0.427993	0.437846	0.158067	0.173032	0.0650165	0.014427	0.0922989	-0.777209	0.604054	0.551141	0.182324	0.330811
ENSRNOG00000008010	Hoxb5	homeo box B5 [Source:RGD Symbol;Acc:1562292]	10[+]84152152-84154360	0.810007	0.913569	0.561281	0.441663	0.356353	0.125994	0.155518	0.245027	0.174039	0.133115	-0.777146	0.603957	0.616575	0.264194	0.428487
ENSRNOG00000005386	Kitlg	KIT ligand [Source:RGD Symbol;Acc:3086]	7[+]42269784-42351054	0.729055	0.49315	0.197399	0.273794	0.29697	0.141114	0.0557761	0.0243171	0.0917888	0.0688002	-0.777105	0.603892	0.398073	0.211648	0.53168
ENSRNOG00000006067	Aifm1	apoptosis inducing factor, mitochondria associated 1 [Source:RGD Symbol;Acc:620817]	X[-]135304066-135343087	67.0837	49.8347	53.9182	39.2915	42.6835	3.61641	10.1841	4.0105	3.97699	6.78834	-0.777049	0.603805	50.5623	11.3739	0.224949
ENSRNOG00000000700	Tmem119	transmembrane protein 119 [Source:RGD Symbol;Acc:1307573]	12[+]48598647-48605704	1.30416	0.730359	0.336446	0.326854	0.331493	0.480187	0.147585	0.143067	0.212653	0.15415	-0.776951	0.603652	0.605861	0.452777	0.747327
ENSRNOG00000010535	Cdh18	cadherin 18 [Source:RGD Symbol;Acc:1305430]	2[+]74360622-74693341	0.070259	0.0612253	0.018788	0.0195703	0.00538433	0.0339331	0.018474	0.0185883	0.0236143	0.00932594	-0.776847	0.603491	0.0350454	0.0326153	0.930658
ENSRNOG00000000512	Slc26a8	solute carrier family 26 member 8 [Source:RGD Symbol;Acc:1308898]	20[-]5881462-5931648	7.96861	8.71444	33.7906	44.0762	29.5294	0.689212	1.21756	5.6936	13.2145	8.17308	0.776759	0.603354	24.8159	16.0402	0.646368
ENSRNOG00000005825	Lyz2	lysozyme 2 [Source:RGD Symbol;Acc:3026]	7[-]60335969-60341264	52.3612	34.6273	53.7232	85.6604	98.7329	16.3981	0.872996	3.4549	11.2514	23.8869	0.776634	0.60316	65.021	27.0978	0.416754
ENSRNOG00000053272	Chi3l1	chitinase 3 like 1 [Source:RGD Symbol;Acc:620874]	13[+]51022681-51030802	0.693023	0.506264	1.041	1.68704	1.49501	0.248304	0.220163	0.294339	0.251428	0.56117	0.776574	0.603067	1.08447	0.548571	0.505843
ENSRNOG00000028586	Mcph1	microcephalin 1 [Source:RGD Symbol;Acc:1560642]	16[-]75904006-76110553	0.382706	0.372737	0.24795	0.168023	0.241601	0.0870049	0.0588397	0.0548577	0.0297338	0.0379493	-0.776443	0.602863	0.282603	0.0982695	0.347729
ENSRNOG00000055647	Rbfa	ribosome binding factor A [Source:RGD Symbol;Acc:1311910]	18[-]76704220-76714486	37.5391	36.0729	32.7984	23.1417	20.776	1.53541	11.409	1.67409	2.12881	7.12048	-0.776341	0.602705	30.0656	8.79147	0.292409
ENSRNOG00000016815	Tmem135	transmembrane protein 135 [Source:RGD Symbol;Acc:1309948]	1[-]152886996-153096269	48.5747	27.595	23.217	19.2445	23.1426	3.94615	4.52967	3.54022	0.533795	7.70412	-0.776286	0.602621	28.3548	11.5092	0.405901
ENSRNOG00000029698	Pim3	Pim-3 proto-oncogene, serine/threonine kinase [Source:RGD Symbol;Acc:620462]	7[+]129860114-129863441	15.3039	12.0461	44.4396	45.1846	53.1582	3.16964	9.30347	17.475	10.2422	19.8927	0.776175	0.602447	34.0265	20.8791	0.613613
ENSRNOG00000024650	Ckap2	cytoskeleton associated protein 2 [Source:RGD Symbol;Acc:1311631]	16[+]74752655-74779184	0.882728	0.37525	0.168877	0.0856807	0.112918	0.413218	0.156348	0.0612673	0.0202961	0.100173	-0.776078	0.602297	0.325091	0.352484	1.08426
ENSRNOG00000013288	Xpo7	exportin 7 [Source:RGD Symbol;Acc:1310928]	15[-]52357853-52443055	18.6559	16.796	14.4419	13.1036	14.0407	1.80722	2.274	1.53546	0.710412	1.76363	-0.775821	0.601899	15.4076	2.54367	0.165092
ENSRNOG00000013928	Dsp	desmoplakin [Source:RGD Symbol;Acc:1305794]	17[-]27286796-27334379	8.65015	9.47446	15.3223	15.8119	15.2666	1.8292	0.843211	3.36532	2.58056	2.65403	0.775807	0.601877	12.9051	3.84893	0.298249
ENSRNOG00000056765	Rpl10	ribosomal protein L10 [Source:RGD Symbol;Acc:621178]	X[-]156438251-156440461	602.067	480.665	843.395	1029.54	941.619	80.1449	192.586	28.3068	228.939	26.5728	0.775742	0.601776	779.457	244.346	0.313483
ENSRNOG00000013468	Fam213b	family with sequence similarity 213, member B [Source:RGD Symbol;Acc:1308251]	5[-]172304758-172307431	18.6556	13.4973	45.8681	62.6901	46.8004	4.02224	6.70581	3.51119	22.5976	6.35247	0.775481	0.60137	37.5023	21.4074	0.570828
ENSRNOG00000016677	Csnk1g3	casein kinase 1, gamma 3 [Source:RGD Symbol;Acc:621408]	18[+]48853418-48911122	8.54988	9.17656	6.17376	5.02764	5.53246	1.54888	1.53073	0.0386554	1.69233	0.350535	-0.775407	0.601256	6.89206	2.01573	0.292472
ENSRNOG00000019413	Atg16l2	autophagy related 16-like 2 [Source:RGD Symbol;Acc:1311400]	1[-]166401271-166413564	3.11148	2.26075	4.33663	7.37543	11.8815	0.88846	0.75603	1.59923	3.91538	2.9646	0.775251	0.601014	5.79316	4.14179	0.714945
ENSRNOG00000060061	Sowaha	sosondowah ankyrin repeat domain family member A [Source:RGD Symbol;Acc:1564616]	10[-]38836614-38838272	1.01569	0.719825	0.255011	0.192872	0.191289	0.403147	0.366852	0.293869	0.0586763	0.136357	-0.775232	0.600985	0.474936	0.42201	0.888561
ENSRNOG00000038960	RGD1309362	similar to interferon-inducible GTPase [Source:RGD Symbol;Acc:1309362]	18[+]55505993-55508704	15.6511	10.266	5.4951	3.7887	7.14057	2.19084	0.810049	2.46811	0.910033	3.47844	-0.77519	0.600919	8.4683	4.71266	0.556507
ENSRNOG00000034241	Set	SET nuclear proto-oncogene [Source:RGD Symbol;Acc:1307467]	19[+]58419961-58421504	6.64641	5.41765	5.48535	3.99212	4.75722	0.518119	0.562503	0.767256	0.0770375	0.649786	-0.775108	0.600793	5.25975	1.0274	0.195332
ENSRNOG00000004381	AABR07053065.1	-	3[-]89745238-89745705	0.663377	0.320994	0.326325	0.177915	0.178265	0.0960368	0.167819	0.155106	0.0561264	0.117657	-0.775083	0.600754	0.333375	0.211941	0.635744
ENSRNOG00000014806	Pnkd	paroxysmal nonkinesigenic dyskinesia [Source:RGD Symbol;Acc:2300155]	9[+]81566074-81634534	99.4016	88.6159	82.8786	72.0423	66.4631	5.11276	20.6262	10.1368	4.19528	9.38855	-0.775075	0.600742	81.8803	15.5464	0.189868
ENSRNOG00000015774	Mreg	melanoregulin [Source:RGD Symbol;Acc:1562333]	9[-]79490050-79545024	151.377	146.977	120.148	102.018	90.0915	13.2115	35.5648	20.4985	16.9937	24.0934	-0.775051	0.600704	122.122	31.8262	0.260609
ENSRNOG00000007821	Dyrk2	dual specificity tyrosine phosphorylation regulated kinase 2 [Source:RGD Symbol;Acc:1312039]	7[-]61786309-61798729	6.24707	4.66743	3.63985	3.80029	3.72883	0.32129	0.299334	0.508761	0.973405	0.59075	-0.775009	0.600639	4.4167	1.13721	0.257481
ENSRNOG00000003846	Pitpna	phosphatidylinositol transfer protein, alpha [Source:RGD Symbol;Acc:61885]	10[+]63731767-63772049	57.7273	56.6115	55.4812	48.5072	47.6631	3.16211	4.65766	2.50786	0.89176	5.27734	-0.774929	0.600515	53.1981	5.36732	0.100893
ENSRNOG00000017581	RGD1306227	similar to 4833420G17Rik protein [Source:RGD Symbol;Acc:1306227]	2[+]52333396-52355042	2.18891	1.14004	1.18195	0.915614	0.761785	0.458458	0.354395	0.134376	0.285542	0.182396	-0.774877	0.600434	1.23766	0.578195	0.467168
ENSRNOG00000053260	Lilrb3a	leukocyte immunoglobulin-like receptor, subfamily B (with TM and ITIM domains), member 3A [Source:RGD Symbol;Acc:1586827]	1[+]63759638-64013289	0.92678	0.628841	0.982421	1.35816	1.60372	0.173024	0.0605102	0.136804	0.12145	0.360288	0.774825	0.600354	1.09998	0.392095	0.356455
ENSRNOG00000007256	Necab1	N-terminal EF-hand calcium binding protein 1 [Source:RGD Symbol;Acc:708548]	5[-]28504558-28737719	0.139165	0.149447	0.033146	0.034759	0.0443383	0.0351081	0.0467995	0.0134599	0.0231611	0.0256604	-0.774779	0.600282	0.0801711	0.0604204	0.753644
ENSRNOG00000010392	Nrg1	neuregulin 1 [Source:RGD Symbol;Acc:621341]	16[+]63837216-64057434	2.49402	2.4346	5.70727	4.40193	7.66572	0.483104	0.403742	1.28996	1.59018	1.03192	0.774556	0.599937	4.54071	2.24594	0.494623
ENSRNOG00000005183	Rtf1	Rtf1, Paf1/RNA polymerase II complex component, homolog (S. cerevisiae) [Source:RGD Symbol;Acc:1310654]	3[+]111478382-111537941	10.3693	9.65587	8.99106	8.35978	7.25015	0.736602	0.91128	0.984417	1.25958	1.0387	-0.774479	0.599818	8.92523	1.39546	0.15635
ENSRNOG00000057799	AABR07027752.3	-	17[+]43777432-43777569	0.0654577	0.171115	0.395929	1.00761	0.617397	0.0591243	0.112686	0.174138	0.159823	0.397457	0.774293	0.59953	0.451502	0.39303	0.870494
ENSRNOG00000052298	Atp8a1	ATPase phospholipid transporting 8A1 [Source:RGD Symbol;Acc:1309619]	14[+]42007312-42009998	0.461847	1.0809	0.717005	2.21341	2.11921	0.376393	0.172547	0.227103	0.521719	0.805659	0.774111	0.599248	1.31847	0.848146	0.643278
ENSRNOG00000033415	Rn50_5_0814.6	-	5[-]77998638-77999495	3.49958	4.87882	2.59598	0.190032	0	1.4896	2.06616	1.57817	0.209755	0	-0.77402	0.599107	2.23288	2.2636	1.01376
ENSRNOG00000021255	Smox	spermine oxidase [Source:RGD Symbol;Acc:1306049]	3[+]124068865-124102240	3.32192	2.29346	5.60551	6.01273	8.09428	0.9428	0.897183	1.3671	1.93253	2.10815	0.773993	0.599065	5.06558	2.48917	0.491389
ENSRNOG00000022162	Pbx3	PBX homeobox 3 [Source:RGD Symbol;Acc:1307198]	3[-]13182024-13525983	1.63876	1.50211	1.43049	1.37591	1.09522	0.0989901	0.0983539	0.0957305	0.182865	0.180875	-0.773764	0.598711	1.4085	0.219415	0.15578
ENSRNOG00000042556	Bmyc	brain expressed myelocytomatosis oncogene [Source:RGD Symbol;Acc:1584970]	3[+]2916662-2917421	9.58327	8.44603	6.55117	6.67316	5.10451	1.28424	1.81687	1.08695	1.7654	0.655165	-0.773738	0.598671	7.27163	2.00437	0.275642
ENSRNOG00000001830	Arntl2	aryl hydrocarbon receptor nuclear translocator-like 2 [Source:RGD Symbol;Acc:620230]	4[+]181103774-181214994	2.41698	3.12764	1.40294	0.37407	0.112332	0.808303	1.20275	1.41918	0.182397	0.133051	-0.773399	0.598145	1.48679	1.42443	0.958054
ENSRNOG00000009965	Pih1d2	PIH1 domain containing 2 [Source:RGD Symbol;Acc:1310503]	8[+]55050284-55058474	0.278864	0.434325	0.809351	0.653319	1.14476	0.260941	0.161579	0.127279	0.253383	0.168116	0.773367	0.598097	0.664124	0.355174	0.534801
ENSRNOG00000038877	Btn2a2	butyrophilin, subfamily 2, member A2 [Source:RGD Symbol;Acc:1306973]	17[+]43868191-43879839	0.664557	0.236255	0.224743	0.0988327	0.118632	0.22049	0.11942	0.0824315	0.0119976	0.0509806	-0.773103	0.597689	0.268604	0.235739	0.877644
ENSRNOG00000051160	Fendrr	FOXF1 adjacent non-coding developmental regulatory RNA [Source:RGD Symbol;Acc:9685086]	19[-]52995529-53010509	0.497302	0.295207	0.306656	0.153254	0.185594	0.104395	0.111639	0.0232903	0.079173	0.114333	-0.772868	0.597325	0.287603	0.147609	0.51324
ENSRNOG00000030683	Vps26a	VPS26 retromer complex component A [Source:RGD Symbol;Acc:1359254]	20[-]32086746-32115357	44.7548	32.2198	28.4744	23.5009	28.7964	1.43768	4.47985	4.09639	2.33613	5.20921	-0.772774	0.59718	31.5493	8.07534	0.25596
ENSRNOG00000012262	Depdc7	DEP domain containing 7 [Source:RGD Symbol;Acc:1309720]	3[-]94665717-94686989	90.1788	69.199	57.9686	48.5709	58.7074	5.91304	14.3964	6.60159	5.6164	10.2154	-0.772656	0.596997	64.9249	16.6369	0.256248
ENSRNOG00000015232	Pip5k1b	phosphatidylinositol-4-phosphate 5-kinase type 1 beta [Source:RGD Symbol;Acc:1310914]	1[-]242168462-242441247	0.152957	0.208845	0.061756	0.0344303	0.0268577	0.0794991	0.00100163	0.0491873	0.0332959	0.0259846	-0.772519	0.596786	0.0969693	0.0837519	0.863695
ENSRNOG00000011849	Ndufs1	NADH dehydrogenase (ubiquinone) Fe-S protein 1 [Source:RGD Symbol;Acc:1359670]	9[-]69919867-69953182	67.7965	51.7038	50.3961	38.7239	44.2225	4.11663	13.1552	3.61362	3.93355	5.89789	-0.772423	0.596637	50.5686	11.7798	0.232948
ENSRNOG00000012208	Itgb7	integrin subunit beta 7 [Source:RGD Symbol;Acc:2929]	7[-]143820900-143837780	0.759885	0.453675	1.02435	1.45858	1.25141	0.262133	0.163318	0.103602	0.139614	0.22928	0.772142	0.596204	0.989581	0.400482	0.404699
ENSRNOG00000002794	Selp	selectin P [Source:RGD Symbol;Acc:3656]	13[+]82429063-82464628	1.90542	1.17918	4.61503	4.72939	4.94027	0.822201	0.399041	0.251464	2.08471	0.768473	0.772101	0.59614	3.47386	1.88857	0.543652
ENSRNOG00000012085	Isca2	iron-sulfur cluster assembly 2 [Source:RGD Symbol;Acc:1563216]	6[+]108488678-108490188	41.0642	42.725	34.764	32.0504	30.2678	5.75029	5.76831	1.17855	3.92935	2.67243	-0.772062	0.596079	36.1743	6.2263	0.17212
ENSRNOG00000030269	Atp2b2	ATPase plasma membrane Ca2+ transporting 2 [Source:RGD Symbol;Acc:2176]	4[-]145703046-146016325	2.84804	2.63573	0.736876	1.17857	1.05928	0.395261	0.282792	0.234822	0.634624	0.664885	-0.772047	0.596057	1.6917	0.988582	0.584372
ENSRNOG00000006996	Mms22l	MMS22-like, DNA repair protein [Source:RGD Symbol;Acc:1304693]	5[+]38844488-38961035	0.99316	0.485218	0.301806	0.286766	0.321838	0.229067	0.101627	0.107039	0.0703285	0.105096	-0.771969	0.595936	0.477758	0.299145	0.626143
ENSRNOG00000020676	Ppp1r14a	protein phosphatase 1, regulatory (inhibitor) subunit 14A [Source:RGD Symbol;Acc:620536]	1[+]87224677-87232848	20.415	16.9989	17.1164	13.7892	8.04463	4.23439	4.78966	0.540684	2.48801	1.39436	-0.771913	0.59585	15.2728	5.07374	0.332207
ENSRNOG00000016377	Cep55	centrosomal protein 55 [Source:RGD Symbol;Acc:1305340]	1[+]256745288-256760796	0.312261	0.142637	0.0595853	0.030281	0.0743667	0.0429443	0.103302	0.0551562	0.0263578	0.0335763	-0.771411	0.595076	0.123826	0.115979	0.936628
ENSRNOG00000058940	Rab11fip1	RAB11 family interacting protein 1 [Source:RGD Symbol;Acc:1562965]	16[+]69046514-69079332	2.90745	2.35134	2.21636	2.06204	1.94101	0.194544	0.0945401	0.422631	0.323018	0.26298	-0.771274	0.594864	2.29564	0.421721	0.183705
ENSRNOG00000003583	Smyd2	SET and MYND domain containing 2 [Source:RGD Symbol;Acc:727785]	13[+]108642156-108686290	23.6838	18.1465	19.0456	12.3818	12.1858	3.47719	5.18942	3.47585	1.32933	3.98646	-0.771223	0.594784	17.0887	5.48657	0.321064
ENSRNOG00000051158	Cfb	complement factor B [Source:RGD Symbol;Acc:2204]	20[-]4536212-4542073	777.41	601.449	1127	1452.57	1186.56	98.6041	236.686	86.9601	231.408	29.871	0.771171	0.594704	1029	341.772	0.33214
ENSRNOG00000000936	Stx2	syntaxin 2 [Source:RGD Symbol;Acc:2558]	12[+]31335372-31360254	28.8886	27.9264	19.6148	15.1617	18.4344	1.49648	4.10545	5.57048	4.86673	4.85151	-0.771028	0.594484	22.0052	6.75021	0.306755
ENSRNOG00000046727	Abcc2	ATP binding cassette subfamily C member 2 [Source:RGD Symbol;Acc:2366]	1[+]263554453-263613252	205.356	131.649	64.7893	72.3706	99.7185	12.5481	19.7471	20.5999	5.89507	4.90522	-0.770907	0.594298	114.777	54.1823	0.472068
ENSRNOG00000043772	AABR07022014.1	-	13[-]102731715-102731795	0.0429323	0.288623	0.967383	0.685079	2.20054	0.0370735	0.465015	0.346095	0.163926	0.588077	0.770847	0.594205	0.836911	0.841425	1.00539
ENSRNOG00000013148	Rad54l	RAD54 like (S. cerevisiae) [Source:RGD Symbol;Acc:1310600]	5[-]134948512-134978125	0.180546	0.0867363	0.06891	0.054743	0.0239603	0.0608089	0.0338281	0.0271233	0.0342717	0.0415005	-0.770728	0.594021	0.0829791	0.0649091	0.782234
ENSRNOG00000045941	Susd6	sushi domain containing 6 [Source:RGD Symbol;Acc:1595528]	6[+]104437159-104530403	11.4662	9.94416	22.16	23.8244	24.9131	1.55874	3.39817	4.35598	5.4993	8.56131	0.770619	0.593853	18.4616	7.97139	0.431783
ENSRNOG00000028662	Zfp69	zinc finger protein 69 [Source:RGD Symbol;Acc:2322990]	5[-]139857363-139864393	5.32272	7.9843	3.48935	1.63701	1.84863	1.3565	2.03721	0.643758	0.108887	0.466279	-0.770419	0.593545	4.0564	2.63915	0.650613
ENSRNOG00000010248	Serpini1	serpin family I member 1 [Source:RGD Symbol;Acc:619896]	2[+]174013288-174111752	0.093394	0.0731677	0.0466777	0.0185267	0.025772	0.0312213	0.0383294	0.0130501	0.019273	0.0266687	-0.770378	0.593482	0.0515076	0.0372106	0.72243
ENSRNOG00000015618	Wnt5a	wingless-type MMTV integration site family, member 5A [Source:RGD Symbol;Acc:69250]	16[+]4469468-4489860	0.362913	0.128496	0.0766497	0.0710617	0.0464617	0.127249	0.0399576	0.024272	0.018395	0.0448884	-0.770376	0.593478	0.137116	0.131842	0.961532
ENSRNOG00000003205	Ldb2	LIM domain binding 2 [Source:RGD Symbol;Acc:1307921]	14[+]70780623-71112552	2.15057	1.4337	0.717385	0.985339	0.711972	0.294207	0.405455	0.0730918	0.522737	0.292931	-0.770306	0.593371	1.1998	0.635657	0.529805
ENSRNOG00000042781	Ropn1l	rhophilin associated tail protein 1-like [Source:RGD Symbol;Acc:1591367]	2[-]84520421-84531342	0	0.0239923	0.163478	0.57713	0.450446	0	0.0415559	0.17094	0.150156	0.351935	0.770202	0.593212	0.243009	0.287694	1.18388
ENSRNOG00000028526	Mansc1	MANSC domain containing 1 [Source:RGD Symbol;Acc:1593458]	4[-]168363190-168382837	1.30763	1.51132	1.00259	0.948761	0.68975	0.127319	0.184526	0.247574	0.217189	0.194503	-0.770161	0.593148	1.09201	0.341324	0.312565
ENSRNOG00000055579	Tmbim6	transmembrane BAX inhibitor motif containing 6 [Source:RGD Symbol;Acc:3842]	7[+]141034982-141069989	1194.61	1004.6	959.321	785.897	740.021	15.3607	326.532	48.697	25.7235	117.661	-0.770122	0.593088	936.889	214.919	0.229396
ENSRNOG00000049244	Sepsecs	Sep (O-phosphoserine) tRNA:Sec (selenocysteine) tRNA synthase [Source:RGD Symbol;Acc:1589491]	14[+]60657686-60687958	29.7406	19.8188	20.2734	17.3092	18.0106	2.6922	1.92365	2.51163	1.42863	2.14238	-0.769811	0.592609	21.0306	5.00286	0.237885
ENSRNOG00000056944	Arhgap24	Rho GTPase activating protein 24 [Source:RGD Symbol;Acc:1306669]	14[-]8383214-8600512	10.5677	9.73835	8.42564	4.8992	5.98185	2.4383	1.38269	1.83452	0.0826005	2.67329	-0.769624	0.592321	7.92255	2.76604	0.349136
ENSRNOG00000011373	Reep4	receptor accessory protein 4 [Source:RGD Symbol;Acc:1306561]	15[+]52234563-52238471	10.7987	10.8206	14.0172	15.675	16.0617	0.609379	1.53415	1.88857	3.60284	2.05521	0.769559	0.59222	13.4746	2.98918	0.221837
ENSRNOG00000056457	Gpd1	glycerol-3-phosphate dehydrogenase 1 [Source:RGD Symbol;Acc:621381]	7[+]141370491-141377928	426.953	360.005	278.125	260.943	251.03	47.7191	105.224	7.58082	18.5651	73.5385	-0.768968	0.591311	315.411	87.4705	0.277322
ENSRNOG00000007665	Cse1l	chromosome segregation 1 like [Source:RGD Symbol;Acc:1307536]	3[+]163664136-163702060	15.8554	13.5049	13.8612	12.7329	10.9687	0.529668	1.23653	0.540601	0.958074	2.06745	-0.768811	0.591071	13.3846	1.93485	0.144558
ENSRNOG00000013330	Cdhr1	cadherin-related family member 1 [Source:RGD Symbol;Acc:620420]	16[-]14328160-14348046	0.015522	0.014665	0.0198717	0.186045	0.197023	0.0136106	0.0254005	0.0176847	0.0976812	0.0872588	0.768801	0.591055	0.0866253	0.102429	1.18244
ENSRNOG00000003533	Clcn4	chloride voltage-gated channel 4 [Source:RGD Symbol;Acc:708381]	X[+]25016401-25080410	34.7685	29.4396	28.237	23.9077	23.1831	4.42377	3.82963	4.44897	3.34026	3.84898	-0.768787	0.591033	27.9072	5.5003	0.197093
ENSRNOG00000019451	Smtn	smoothelin [Source:RGD Symbol;Acc:1310216]	14[-]83755142-83776863	9.59731	13.1144	9.09539	4.60511	5.05361	2.3581	1.91347	0.642526	0.602393	0.415495	-0.768772	0.59101	8.29317	3.47847	0.419438
ENSRNOG00000015406	Pgm5	phosphoglucomutase 5 [Source:RGD Symbol;Acc:1307969]	1[-]242582642-242765807	3.23643	2.70308	1.81846	1.76017	1.76713	0.256192	0.356563	0.223045	0.623282	0.81417	-0.768653	0.590827	2.25706	0.760635	0.337003
ENSRNOG00000048140	Rn50_20_0048.4	-	20[+]2623225-2637766	3.09745	1.8866	7.99469	10.1277	11.2681	1.53255	0.897311	0.371902	5.62183	4.40224	0.7685	0.590592	6.8749	4.77654	0.694779
ENSRNOG00000001717	Opa1	OPA1, mitochondrial dynamin like GTPase [Source:RGD Symbol;Acc:708423]	11[-]74720254-74793803	24.6013	24.4381	22.5507	20.1544	19.2769	1.62478	1.64982	1.90091	1.19667	3.39312	-0.768476	0.590555	22.2043	2.86262	0.128922
ENSRNOG00000047151	LOC100911337	40S ribosomal protein S25-like [Source:RGD Symbol;Acc:6493463]	4[-]120407855-120408232	20.8199	15.002	31.7425	35.2572	35.0273	3.32564	6.37257	0.855628	9.17835	3.5704	0.768423	0.590474	27.5698	9.65727	0.350285
ENSRNOG00000012062	Npc2	NPC intracellular cholesterol transporter 2 [Source:RGD Symbol;Acc:628756]	6[-]108467410-108488330	150.79	96.2546	161.286	198.118	235.425	12.3808	29.505	5.32734	17.9243	28.3402	0.768278	0.590251	168.375	51.5314	0.306052
ENSRNOG00000059668	5_8S_rRNA	5.8S ribosomal RNA [Source:RFAM;Acc:RF00002]	12[-]346962-347106	0.495885	0.133012	0	0.0596457	0	0.109617	0.0971036	0	0.103309	0	-0.768249	0.590206	0.137709	0.203757	1.47962
ENSRNOG00000005903	St14	suppression of tumorigenicity 14 [Source:RGD Symbol;Acc:69288]	8[-]32240133-32280869	1.57185	1.01631	2.30819	2.7847	2.49016	0.546357	0.120269	0.0866989	0.36969	0.359184	0.768243	0.590198	2.03424	0.73	0.358856
ENSRNOG00000010753	Aig1	androgen-induced 1 [Source:RGD Symbol;Acc:1562920]	1[-]7816838-8038665	3.08853	2.28139	7.48381	8.67967	10.4828	0.402562	0.680923	0.324992	1.14322	6.15917	0.767977	0.589789	6.40324	4.07831	0.636913
ENSRNOG00000012318	Aspm	abnormal spindle microtubule assembly [Source:RGD Symbol;Acc:1307111]	13[+]56546021-56591793	0.419214	0.325345	0.195352	0.242623	0.18136	0.0527831	0.0949451	0.0504788	0.0573701	0.0508786	-0.76791	0.589686	0.272779	0.106524	0.390513
ENSRNOG00000002141	Cd200	Cd200 molecule [Source:RGD Symbol;Acc:3104]	11[+]60371684-60403196	1.10169	0.749445	0.345487	0.291044	0.239245	0.396094	0.481729	0.151018	0.0183918	0.150111	-0.767776	0.589481	0.545383	0.424073	0.777569
ENSRNOG00000012597	RGD1311805	similar to RIKEN cDNA 2400010D15 [Source:RGD Symbol;Acc:1311805]	18[+]3597240-3617283	15.2977	16.2322	15.191	11.6813	11.6248	0.956351	1.45526	1.23516	1.55454	1.29594	-0.767755	0.589447	14.0054	2.30866	0.164841
ENSRNOG00000012645	Mecom	MDS1 and EVI1 complex locus [Source:RGD Symbol;Acc:1310997]	2[-]117396007-117454769	0.468197	0.31867	0.229596	0.232721	0.209912	0.0770944	0.0812615	0.0624983	0.0508436	0.0813989	-0.767607	0.58922	0.291819	0.116201	0.398196
ENSRNOG00000016592	Gnai2	G protein subunit alpha i2 [Source:RGD Symbol;Acc:620243]	8[-]116370744-116391307	61.6424	53.2804	68.2582	74.9865	75.8055	4.81116	5.69567	1.91548	6.19174	6.56147	0.767556	0.589142	66.7946	9.8567	0.147567
ENSRNOG00000009652	Prkci	protein kinase C, iota [Source:RGD Symbol;Acc:620961]	2[-]115941993-116002561	15.6084	14.0272	11.142	9.37591	11.6445	0.747306	1.71086	0.953343	1.54286	1.84776	-0.767545	0.589126	12.3596	2.57839	0.208614
ENSRNOG00000018694	Lipg	lipase G, endothelial type [Source:RGD Symbol;Acc:1310740]	18[-]70901710-70924708	0.0111967	0.0124297	0.0455117	0.076098	0.0681097	0.0193932	0.0215288	0.0127214	0.040185	0.0227203	0.767108	0.588455	0.0426691	0.0351508	0.8238
ENSRNOG00000039063	LOC681355	similar to potassium channel tetramerisation domain containing 12b [Source:RGD Symbol;Acc:1596735]	X[+]18489597-18490475	0.696003	0.536802	0.2396	0.226682	0.295173	0.232419	0.0215062	0.0720755	0.149016	0.0651734	-0.767014	0.588311	0.398852	0.222246	0.557213
ENSRNOG00000022709	Rn50_5_0009.1	-	5[-]846658-848163	2.83254	2.01351	1.31419	1.22231	1.58294	0.396249	0.118353	0.302739	0.427556	0.173452	-0.766986	0.588268	1.7931	0.662037	0.369214
ENSRNOG00000038999	RT1-A1	RT1 class Ia, locus A1 [Source:RGD Symbol;Acc:1595924]	20[+]5351605-5421098	32.4451	20.1801	90.5527	75.7571	85.2806	6.88081	10.039	4.81438	20.6521	15.1326	0.766866	0.588083	60.8431	31.7807	0.522339
ENSRNOG00000008062	Dqx1	DEAQ box RNA-dependent ATPase 1 [Source:RGD Symbol;Acc:1591766]	4[+]113890509-113899347	1.35567	1.51891	2.96661	3.32447	2.99672	0.195583	0.583238	0.730365	1.039	0.454685	0.766787	0.587962	2.43248	1.02039	0.419485
ENSRNOG00000017467	Rab4a	RAB4A, member RAS oncogene family [Source:RGD Symbol;Acc:3529]	19[+]56585767-56613075	13.8672	14.0742	14.5805	10.3655	8.01527	0.978967	1.03952	1.21335	0.294239	2.03268	-0.766773	0.58794	12.1805	2.85311	0.234235
ENSRNOG00000022771	Arhgap23	Rho GTPase activating protein 23 [Source:RGD Symbol;Acc:1309742]	10[+]85384881-85444556	2.67107	3.11818	1.85962	1.56659	1.45279	0.199532	0.270518	0.352582	0.567577	0.75777	-0.766756	0.587914	2.13365	0.784781	0.367811
ENSRNOG00000007418	Ipo9	importin 9 [Source:RGD Symbol;Acc:1310537]	13[-]52207435-52256196	10.6361	8.98562	8.95945	7.16028	7.06426	1.34253	1.42045	1.63021	0.744788	0.714038	-0.76669	0.587814	8.56114	1.72432	0.201413
ENSRNOG00000008463	Rundc3b	RUN domain containing 3B [Source:RGD Symbol;Acc:1587590]	4[+]22445414-22586689	0.264965	0.190121	0.126822	0.0767127	0.101103	0.101831	0.042464	0.0566403	0.0425583	0.0373445	-0.766623	0.587712	0.151945	0.0872166	0.574002
ENSRNOG00000008048	Plscr1	phospholipid scramblase 1 [Source:RGD Symbol;Acc:620521]	8[+]99625545-99725217	4.01347	3.12891	5.07702	5.11219	6.44747	0.884596	0.133736	0.0918764	1.00594	0.624908	0.766573	0.587634	4.75581	1.28984	0.271214
ENSRNOG00000011052	Gars	glycyl-tRNA synthetase [Source:RGD Symbol;Acc:1307856]	4[+]85235172-85276044	45.8637	36.96	40.7373	31.4377	27.3592	3.77273	6.50008	3.90166	6.71617	1.34702	-0.766569	0.587628	36.4716	7.93873	0.217669
ENSRNOG00000003546	Tnfrsf12a	TNF receptor superfamily member 12A [Source:RGD Symbol;Acc:631329]	10[-]12995904-12997930	6.77053	5.75044	17.7875	15.471	21.3921	2.90811	1.32927	3.39867	4.93715	7.42301	0.766421	0.587401	13.4343	7.4264	0.552794
ENSRNOG00000022576	Nudt12	nudix hydrolase 12 [Source:RGD Symbol;Acc:1310902]	9[-]105680670-105693357	9.82399	10.3784	5.12158	5.24566	6.17175	0.260048	1.61576	0.889171	1.22203	0.863306	-0.766386	0.587348	7.34828	2.53036	0.344347
ENSRNOG00000002524	Gpr37	G protein-coupled receptor 37 [Source:RGD Symbol;Acc:619848]	4[-]51822153-51844331	0.437091	0.320293	0.264523	0.103046	0.0969513	0.101891	0.239545	0.114363	0.0196111	0.049875	-0.76636	0.587308	0.244381	0.173715	0.710839
ENSRNOG00000006972	Zfp189	zinc finger protein 189 [Source:RGD Symbol;Acc:1306510]	5[+]64789456-64800810	3.26156	3.17081	3.92375	4.1756	4.96347	0.112591	0.369987	0.196443	0.929867	0.701387	0.766325	0.587254	3.89904	0.825049	0.211603
ENSRNOG00000027264	Dagla	diacylglycerol lipase, alpha [Source:RGD Symbol;Acc:1359461]	1[-]226297016-226353611	0.392111	0.354907	0.235066	0.17389	0.249648	0.0705579	0.0551155	0.0682575	0.0506797	0.00965379	-0.765965	0.586702	0.281124	0.0955411	0.339853
ENSRNOG00000011820	Acpp	acid phosphatase, prostate [Source:RGD Symbol;Acc:2023]	8[-]112834707-112884077	9.47561	8.39114	2.06258	2.30803	3.55151	3.73879	1.42442	0.331725	1.01721	0.821682	-0.765863	0.586546	5.15777	3.62328	0.702489
ENSRNOG00000013011	Dnajb4	DnaJ heat shock protein family (Hsp40) member B4 [Source:RGD Symbol;Acc:1305826]	2[-]257394818-257425242	11.9702	9.33107	14.0619	17.4795	23.58	1.73076	0.896753	1.08627	4.02018	5.96387	0.765832	0.586499	15.2845	5.84373	0.38233
ENSRNOG00000000221	Abhd5	abhydrolase domain containing 5 [Source:RGD Symbol;Acc:1303237]	8[+]130973201-131001458	51.3532	25.566	18.3275	16.3691	19.7725	7.82053	6.55943	6.53303	2.8082	3.32138	-0.765823	0.586484	26.2777	14.2191	0.541108
ENSRNOG00000017933	Ccdc3	coiled-coil domain containing 3 [Source:RGD Symbol;Acc:1559473]	17[-]76995043-77093308	0.847748	0.460204	0.239245	0.302114	0.214327	0.0860513	0.135523	0.175708	0.229081	0.0807297	-0.765628	0.586186	0.412728	0.273973	0.66381
ENSRNOG00000059445	Aifm2	apoptosis inducing factor, mitochondria associated 2 [Source:RGD Symbol;Acc:1304964]	20[+]31339787-31352906	13.456	9.83704	16.7532	19.1808	21.1629	0.732112	3.15603	1.23492	3.88204	3.44138	0.765575	0.586105	16.078	4.80447	0.298823
ENSRNOG00000010337	Slc13a2	solute carrier family 13 member 2 [Source:RGD Symbol;Acc:61920]	10[-]65664667-65692023	1.35478	1.94442	0.167134	0.211658	0.341374	0.0404651	0.399156	0.0654012	0.0391636	0.193416	-0.76551	0.586006	0.803874	0.762122	0.948061
ENSRNOG00000055025	Fam25a	family with sequence similarity 25, member A [Source:RGD Symbol;Acc:1584388]	16[-]10702263-10706073	0.412087	0.0568113	0	0	0	0.0215923	0.0984001	0	0	0	-0.765503	0.585995	0.0937797	0.17061	1.81926
ENSRNOG00000011498	Psip1	PC4 and SFRS1 interacting protein 1 [Source:RGD Symbol;Acc:631439]	5[-]101555694-101588598	6.68272	5.68064	3.52468	3.17692	3.77609	0.618532	1.2459	1.26368	1.21944	0.669306	-0.765494	0.585981	4.56821	1.66938	0.365434
ENSRNOG00000011180	Irx5	iroquois homeobox 5 [Source:RGD Symbol;Acc:1565518]	19[+]16415636-16421191	0.194451	0.884981	1.21388	1.68441	1.60633	0.0703762	0.37452	0.688392	0.661565	0.4921	0.765432	0.585886	1.11681	0.708369	0.634278
ENSRNOG00000024186	Eef1b2	eukaryotic translation elongation factor 1 beta 2 [Source:RGD Symbol;Acc:1311415]	9[+]69953440-69956160	119.439	78.0787	197.485	195.587	205.009	14.1464	26.4882	16.3779	33.2548	33.7008	0.765373	0.585795	159.12	57.3039	0.360131
ENSRNOG00000003136	Fcrla	Fc receptor-like A [Source:RGD Symbol;Acc:1306176]	13[-]89296573-89306260	1.11392	1.01395	0.875375	0.680604	0.672129	0.235846	0.14548	0.195041	0.180183	0.113137	-0.765294	0.585675	0.871196	0.236942	0.271973
ENSRNOG00000021237	RGD1565616	RGD1565616 [Source:RGD Symbol;Acc:1565616]	3[-]123245481-123376455	10.5417	11.1077	4.56251	4.42289	6.1007	0.944161	1.46489	1.65521	0.986281	1.20412	-0.765285	0.585661	7.34711	3.19619	0.435027
ENSRNOG00000050117	LOC298111	alpha2u globulin [Source:RGD Symbol;Acc:1593272]	5[-]52653327-52767592	90.1065	88.6418	86.9437	27.8109	6.89991	29.1824	35.7004	25.3424	25.4221	6.51525	-0.765152	0.585458	60.0806	42.9614	0.715063
ENSRNOG00000001006	Nptx2	neuronal pentraxin 2 [Source:RGD Symbol;Acc:1309447]	12[-]12013911-12025549	2.58572	0.997878	0.725755	0.385398	0.671394	0.656257	0.385092	0.321234	0.257367	0.180298	-0.765145	0.585447	1.07323	0.87455	0.814877
ENSRNOG00000049075	Fabp5	fatty acid binding protein 5, epidermal [Source:RGD Symbol;Acc:70997]	2[-]93981656-93985378	149.317	51.8349	25.0186	21.2957	33.0609	28.5821	16.2249	9.35963	11.3411	17.2633	-0.765124	0.585415	56.1054	51.711	0.921674
ENSRNOG00000008510	Abtb2	ankyrin repeat and BTB domain containing 2 [Source:RGD Symbol;Acc:620724]	3[+]93495106-93647721	26.6423	30.3795	18.6249	14.8629	18.3124	2.47343	4.65201	1.61082	3.68836	2.90203	-0.764997	0.58522	21.7644	6.58469	0.302544
ENSRNOG00000011167	Wdhd1	WD repeat and HMG-box DNA binding protein 1 [Source:RGD Symbol;Acc:1310200]	15[-]24021674-24056073	0.704042	0.51617	0.464919	0.425163	0.338383	0.109698	0.140033	0.0989698	0.114608	0.0546653	-0.764724	0.584802	0.489735	0.155398	0.31731
ENSRNOG00000014034	Olfml2a	olfactomedin-like 2A [Source:RGD Symbol;Acc:1311651]	3[+]23223479-23259321	0.311991	0.309809	0.236371	0.155606	0.113933	0.103068	0.0343906	0.0588698	0.106159	0.0592854	-0.764645	0.584682	0.225542	0.105637	0.468371
ENSRNOG00000039582	RGD1561161	similar to BC067074 protein [Source:RGD Symbol;Acc:1561161]	2[+]45168439-45241179	0.454873	0.389363	0.2916	0.304133	0.287057	0.0235806	0.0520578	0.0757891	0.0186749	0.0702939	-0.764232	0.58405	0.345405	0.0820955	0.237679
ENSRNOG00000042848	Jam2	junctional adhesion molecule 2 [Source:RGD Symbol;Acc:1561692]	11[+]24266345-24285275	6.13746	4.07719	3.72613	2.85981	3.3346	0.221018	0.798004	0.609259	0.553172	1.32215	-0.764178	0.583968	4.02704	1.34664	0.334401
ENSRNOG00000045967	AABR07064061.1	-	6[-]62796951-62798384	17.8467	13.7935	15.927	11.2848	11.1384	1.07331	2.66918	1.11955	0.45543	1.91258	-0.764103	0.583853	13.9981	3.03706	0.216963
ENSRNOG00000003587	Vegfd	vascular endothelial growth factor D [Source:RGD Symbol;Acc:620695]	X[-]31816436-31851715	0.826951	0.466117	0.247002	0.354546	0.238509	0.15431	0.150448	0.0517377	0.123283	0.100306	-0.763845	0.583459	0.426625	0.246804	0.578503
ENSRNOG00000009781	Dync1i2	dynein cytoplasmic 1 intermediate chain 2 [Source:RGD Symbol;Acc:620174]	3[+]57817693-57868854	18.7039	14.8158	14.8585	12.4926	14.062	0.83665	1.45641	0.56283	0.890877	1.52023	-0.763558	0.583021	14.9866	2.31921	0.154753
ENSRNOG00000052509	AABR07068094.1	-	9[+]83398378-83398914	0.473705	0.644044	0	0	0	0.201602	0.295531	0	0	0	-0.763542	0.582997	0.22355	0.318917	1.4266
ENSRNOG00000009808	Ift80	intraflagellar transport 80 [Source:RGD Symbol;Acc:1312006]	2[-]165505810-165600748	1.12372	0.654219	0.642956	0.423316	0.616553	0.0783672	0.0862947	0.0921015	0.111846	0.0419649	-0.763262	0.582569	0.692153	0.250282	0.3616
ENSRNOG00000046024	Rn50_5_0815.1	-	5[-]77296922-77299076	4.0003	3.82982	3.8539	1.4353	0.976819	0.499108	0.128854	1.30608	1.54717	0.824118	-0.7631	0.582321	2.81923	1.61419	0.572563
ENSRNOG00000010128	Slc27a2	solute carrier family 27 member 2 [Source:RGD Symbol;Acc:71103]	3[+]119014620-119052531	492.874	443.795	803.091	760.215	854.639	17.946	92.5281	48.3977	146.159	204.134	0.763073	0.582281	670.923	202.831	0.302316
ENSRNOG00000008415	Nab2	Ngfi-A binding protein 2 [Source:RGD Symbol;Acc:1311712]	7[-]70961575-70969905	1.71588	1.43446	2.24561	4.17216	4.47266	0.747535	0.612517	0.601067	2.0685	0.534213	0.763006	0.582179	2.80816	1.59914	0.569464
ENSRNOG00000061936	Rn60_20_0039.20	-	20[-]3866636-3870351	0.122691	0.186642	1.69582	1.35627	1.55569	0.038286	0.0630581	0.736182	0.60684	0.0617769	0.76293	0.582062	0.983424	0.796787	0.810217
ENSRNOG00000013747	Sh3bp2	SH3-domain binding protein 2 [Source:RGD Symbol;Acc:1310588]	14[-]81435449-81472952	10.7071	8.98649	5.84924	5.40241	6.57582	2.15546	1.79987	1.03232	0.84219	0.213399	-0.762657	0.581646	7.50421	2.40289	0.320205
ENSRNOG00000057040	Spns2	spinster homolog 2 [Source:RGD Symbol;Acc:2303312]	10[-]59010428-59049482	3.29272	2.88344	2.82292	2.51916	2.45758	0.173206	0.192834	0.0830593	0.25807	0.51572	-0.762654	0.581642	2.79516	0.392074	0.140269
ENSRNOG00000056011	LOC314140	ribose-phosphate pyrophosphokinase I -like [Source:RGD Symbol;Acc:1359636]	6[+]78172762-78180924	15.7052	15.2281	13.1692	12.498	12.3785	0.391635	0.732783	1.50685	1.64761	1.88116	-0.76242	0.581284	13.7958	1.84734	0.133905
ENSRNOG00000020355	Twist2	twist family bHLH transcription factor 2 [Source:RGD Symbol;Acc:621286]	9[+]98924134-98968510	0.239693	0.139821	0.115755	0.0499893	0.0212453	0.124293	0.0761539	0.071515	0.00467878	0.036798	-0.762366	0.581202	0.113301	0.101058	0.891943
ENSRNOG00000016275	Ttr	transthyretin [Source:RGD Symbol;Acc:3916]	18[-]15532963-15540177	20230.5	15416.4	16379	11345	9934.21	2266.32	4902.08	1855.39	2366.38	3790.18	-0.762254	0.581032	14661	4696.42	0.320334
ENSRNOG00000028521	Plekhm1	pleckstrin homology and RUN domain containing M1 [Source:RGD Symbol;Acc:1308010]	10[-]91451865-91500661	7.95037	9.26589	7.95821	6.48934	5.46843	0.123266	0.688993	1.16764	0.45165	0.468865	-0.76203	0.58069	7.42645	1.4763	0.19879
ENSRNOG00000011431	Mfhas1	malignant fibrous histiocytoma amplified sequence 1 [Source:RGD Symbol;Acc:1308812]	16[-]60128201-60208462	5.17658	4.67857	2.03653	1.97708	2.49599	0.879277	1.73205	0.601487	0.628613	0.0649459	-0.761967	0.580594	3.27295	1.63231	0.498729
ENSRNOG00000032327	Pdia5	protein disulfide isomerase family A, member 5 [Source:RGD Symbol;Acc:1359236]	11[+]68493035-68578995	5.15502	5.67524	58.534	43.4305	75.4433	0.948734	1.59669	20.1709	36.7505	17.9143	0.761964	0.580589	37.6476	33.9035	0.900549
ENSRNOG00000002129	Lrrc8b	leucine rich repeat containing 8 family, member B [Source:RGD Symbol;Acc:1563429]	14[-]5418741-5428757	8.73294	9.66093	5.64438	5.31577	5.15527	1.7073	0.630896	1.53944	1.17393	1.59037	-0.761758	0.580276	6.90186	2.29158	0.332024
ENSRNOG00000061394	Clec4e	C-type lectin domain family 4, member E [Source:RGD Symbol;Acc:1359298]	4[-]156270920-156276304	0.0848283	0	0.137968	0.369545	0.416329	0.0963255	0	0.180099	0.037744	0.199632	0.761592	0.580023	0.201734	0.200696	0.994856
ENSRNOG00000057683	AABR07027212.1	-	17[+]19538143-19538366	9.4131	9.37168	7.0335	6.61536	5.35187	0.590981	0.713901	1.44054	1.77249	2.30973	-0.761538	0.57994	7.5571	2.08919	0.276453
ENSRNOG00000009439	Eef1a1	eukaryotic translation elongation factor 1 alpha 1 [Source:RGD Symbol;Acc:67387]	8[-]85838869-85840818	3055.64	2978.18	4192.62	4333.37	4811.99	239.416	887.11	215.228	919.252	691.517	0.761521	0.579914	3874.36	941.934	0.24312
ENSRNOG00000007906	Bub1b	BUB1 mitotic checkpoint serine/threonine kinase B [Source:RGD Symbol;Acc:619791]	3[+]110367939-110420458	0.28279	0.0718433	0.0354457	0.0385683	0.025165	0.0818187	0.0117778	0.00854567	0.0303865	0.0100385	-0.761415	0.579752	0.0907624	0.106173	1.16979
ENSRNOG00000055909	Apoa4	apolipoprotein A4 [Source:RGD Symbol;Acc:2132]	8[+]50537009-50539376	597.746	900.222	1127.17	1146.86	1123.14	43.4702	326.988	110.788	73.6905	6.80369	0.761397	0.579726	979.028	256.422	0.261915
ENSRNOG00000046299	Atp5f1	ATP synthase, H+ transporting, mitochondrial Fo complex, subunit B1 [Source:RGD Symbol;Acc:620041]	2[-]208566385-208577146	152.627	119.259	129.252	91.9748	109.639	2.12124	8.3215	11.2757	10.7348	14.8087	-0.761216	0.57945	120.55	22.6725	0.188075
ENSRNOG00000052119	AABR07067556.1	-	9[+]52023324-52023464	67.2436	24.6759	8.94888	9.57621	13.4103	20.9185	6.06641	1.32222	3.07578	1.87462	-0.761204	0.579431	24.771	24.2323	0.978254
ENSRNOG00000036960	Abcc9	ATP binding cassette subfamily C member 9 [Source:RGD Symbol;Acc:3787]	4[-]176805431-176922424	3.35889	2.5196	1.3202	1.36419	1.14967	0.652165	1.30374	0.395832	0.131414	0.708144	-0.760872	0.578926	1.94251	1.09118	0.561736
ENSRNOG00000062155	Rn60_1_2212.3	-	1[-]221151827-221153278	6.08259	6.87186	16.4513	15.2253	20.917	2.73991	1.3839	7.20574	5.66782	5.37247	0.760847	0.578888	13.1096	7.26697	0.554325
ENSRNOG00000005357	Ctc1	CST telomere replication complex component 1 [Source:RGD Symbol;Acc:1563106]	10[+]55596148-55616889	5.22954	4.81935	4.56059	3.90749	3.76596	0.0806525	0.783628	0.740813	0.620465	0.189853	-0.760732	0.578714	4.45658	0.743342	0.166796
ENSRNOG00000059016	Tspan12	tetraspanin 12 [Source:RGD Symbol;Acc:1311102]	4[-]48852827-48928372	52.7994	33.5328	25.6887	24.9588	29.9485	2.60563	3.67035	3.37037	4.33128	1.4464	-0.760705	0.578672	33.3857	10.8953	0.326346
ENSRNOG00000031315	LOC108348287	60S ribosomal protein L36a [Source:RGD Symbol;Acc:11421250]	10[+]57251253-57251573	32.2353	20.6181	47.1735	48.2334	55.9751	6.91558	9.11279	3.86641	10.3235	6.6871	0.760511	0.578377	40.8471	14.6742	0.359247
ENSRNOG00000033531	Cacna2d1	calcium voltage-gated channel auxiliary subunit alpha2delta 1 [Source:RGD Symbol;Acc:2247]	4[-]15710417-16130848	0.16323	0.0903683	0.06563	0.0486943	0.020803	0.0688413	0.0504367	0.0328741	0.0301249	0.0217707	-0.760476	0.578323	0.0777451	0.0624447	0.803197
ENSRNOG00000004542	Ttc8	tetratricopeptide repeat domain 8 [Source:RGD Symbol;Acc:1307769]	6[+]122920317-122974522	2.8038	1.90375	0.926029	0.953882	1.40419	0.364336	0.28598	0.237209	0.329095	0.21788	-0.760446	0.578277	1.59833	0.765665	0.479041
ENSRNOG00000014690	Pigt	phosphatidylinositol glycan anchor biosynthesis, class T [Source:RGD Symbol;Acc:1307156]	3[+]160945359-160954739	39.2415	47.36	38.592	28.9261	25.2761	6.63619	4.20374	4.46186	3.23574	2.81066	-0.760341	0.578118	35.8792	8.99885	0.25081
ENSRNOG00000011946	Ptn	pleiotrophin [Source:RGD Symbol;Acc:3444]	4[-]64239158-64330996	7.42055	4.8341	3.41103	4.12661	3.04166	1.32509	0.836919	0.405543	1.46086	0.0800965	-0.760235	0.577957	4.56679	1.80744	0.395779
ENSRNOG00000054259	Klf11	Kruppel-like factor 11 [Source:RGD Symbol;Acc:1306646]	6[+]43829945-43841651	1.85338	1.67029	2.64677	3.2752	4.17017	0.357027	0.170556	0.99923	1.22099	0.898321	0.76004	0.57766	2.72316	1.18665	0.435763
ENSRNOG00000018309	Chd4	chromodomain helicase DNA binding protein 4 [Source:RGD Symbol;Acc:620064]	4[+]157612536-157645659	27.7298	27.1351	24.3039	22.7711	20.8234	2.14293	3.09807	3.69211	1.81466	1.78481	-0.759992	0.577588	24.5526	3.48794	0.14206
ENSRNOG00000003407	Ptpn14	protein tyrosine phosphatase, non-receptor type 14 [Source:RGD Symbol;Acc:1307885]	13[-]108696336-108841511	0.126824	0.119318	0.0805667	0.0565733	0.0697773	0.015186	0.0220029	0.0270853	0.021524	0.0355075	-0.759948	0.577521	0.0906117	0.0356887	0.393864
ENSRNOG00000007509	Slc1a6	solute carrier family 1 member 6 [Source:RGD Symbol;Acc:620340]	7[-]13730253-13751271	1.0258	1.62287	0.603587	0.337612	0.230898	0.179791	0.45994	0.176668	0.0695962	0.249784	-0.759936	0.577503	0.764154	0.571866	0.748365
ENSRNOG00000054017	RGD1562378	histone H4 variant H4-v.1 [Source:RGD Symbol;Acc:1562378]	17[+]44522140-44526583	60.745	70.55	119.773	109.519	118.541	1.47201	7.67371	18.9297	33.1544	15.5073	0.759872	0.577406	95.8257	30.4228	0.31748
ENSRNOG00000058571	AABR07024542.1	-	16[+]4439102-4446046	0.578093	0.208148	0	0	0.006642	0.337314	0.0656179	0	0	0.0115043	-0.759716	0.577169	0.158577	0.26618	1.67856
ENSRNOG00000011421	Smap2	small ArfGAP2 [Source:RGD Symbol;Acc:1308418]	5[-]139885326-139931366	32.2947	37.0337	28.6126	26.78	26.002	1.11109	2.7096	1.89346	2.76716	1.00179	-0.759452	0.576768	30.1446	4.55428	0.151081
ENSRNOG00000013388	Pgap1	post-GPI attachment to proteins 1 [Source:RGD Symbol;Acc:1303213]	9[-]61066175-61134963	0.998789	0.750516	0.418539	0.433144	0.448853	0.0827362	0.229108	0.282841	0.0743506	0.117697	-0.759392	0.576676	0.609968	0.281812	0.46201
ENSRNOG00000012677	AABR07065598.1	-	6[+]136474053-136474433	0.652984	0.463195	0.219179	0.170956	0.0186207	0.427674	0.106941	0.160677	0.175944	0.0165065	-0.759132	0.576282	0.304987	0.300377	0.984884
ENSRNOG00000026060	Arsi	arylsulfatase family, member I [Source:RGD Symbol;Acc:1310242]	18[+]56180089-56186068	0.106172	0.0362047	0.06945	0	0	0.0367545	0.0357294	0.0269459	0	0	-0.759118	0.57626	0.0423653	0.0478125	1.12858
ENSRNOG00000045683	LOC102553715	microfibril-associated glycoprotein 4-like [Source:RGD Symbol;Acc:7719175]	10[+]49000973-49003931	5.37208	2.23508	1.58975	1.62204	1.49846	1.18256	0.311068	0.0890904	0.718315	0.421769	-0.75909	0.576217	2.46348	1.62873	0.661147
ENSRNOG00000055408	Gcat	glycine C-acetyltransferase [Source:RGD Symbol;Acc:1307291]	7[+]120263054-120269451	45.0909	29.3261	29.626	25.1203	20.5146	7.47798	9.40495	4.126	3.17352	6.00812	-0.758955	0.576013	29.9356	10.1468	0.338955
ENSRNOG00000029726	Gstm1	glutathione S-transferase mu 1 [Source:RGD Symbol;Acc:2755]	2[-]210803869-210809306	1547.01	2169.61	1557.46	894.2	864.283	252.991	116.706	93.8436	99.4555	238.332	-0.758808	0.575789	1406.51	524.42	0.372851
ENSRNOG00000059857	Rnd1	Rho family GTPase 1 [Source:RGD Symbol;Acc:1306338]	7[-]140349138-140356209	2.20677	1.85197	4.14244	3.77009	6.37274	0.468175	0.636164	0.247873	1.24608	1.94355	0.758728	0.575667	3.6688	1.90832	0.520149
ENSRNOG00000000549	Tspyl1	TSPY-like 1 [Source:RGD Symbol;Acc:1307726]	20[+]41083317-41085875	32.2602	24.2701	23.2964	20.7528	21.2994	0.617696	4.65064	2.87082	2.07556	3.30152	-0.758727	0.575667	24.3758	4.99076	0.204743
ENSRNOG00000009421	Ivd	isovaleryl-CoA dehydrogenase [Source:RGD Symbol;Acc:2936]	3[+]110669312-110690173	120.418	86.2828	89.9523	73.4921	63.1965	12.4261	29.8025	4.09756	4.21063	14.5037	-0.758612	0.575492	86.6684	24.1994	0.279218
ENSRNOG00000008106	Shmt2	serine hydroxymethyltransferase 2 [Source:RGD Symbol;Acc:1308582]	7[-]70824715-70829815	149.842	140.959	137	101.372	83.0199	10.639	43.2303	16.4061	17.4052	9.35528	-0.758575	0.575435	122.439	32.9439	0.269065
ENSRNOG00000038319	Akr1c19	aldo-keto reductase family 1, member C19 [Source:RGD Symbol;Acc:1562954]	17[+]69654170-69675203	3.10312	3.53283	7.78022	8.84398	7.53482	1.23199	0.233594	2.80017	2.64325	0.634482	0.758439	0.575229	6.15899	2.89706	0.47038
ENSRNOG00000000547	Tspyl4	TSPY-like 4 [Source:RGD Symbol;Acc:1306653]	20[+]41100071-41102056	3.49915	1.94372	1.25525	0.528286	0.719087	2.0387	0.583245	0.252731	0.229299	0.215775	-0.758359	0.575108	1.5891	1.37898	0.867774
ENSRNOG00000050024	Ms4a4a	membrane-spanning 4-domains, subfamily A, member 4A [Source:RGD Symbol;Acc:1307006]	1[+]227592635-227607042	0.0539603	0.0108833	0.196651	0.253973	0.215594	0.0601974	0.0188505	0.106369	0.0493689	0.0828553	0.758357	0.575105	0.146213	0.115442	0.789549
ENSRNOG00000001049	Tpt1	tumor protein, translationally-controlled 1 [Source:RGD Symbol;Acc:621623]	15[+]57891680-57894504	1709.05	1550.88	2473.81	2460.93	2485.5	109.17	433.102	99.2387	366.476	259.838	0.75834	0.575079	2136.03	494.384	0.231449
ENSRNOG00000020197	LOC100911932	endosialin-like [Source:RGD Symbol;Acc:6489729]	1[+]220446425-220448989	0.140805	0.145417	0.109572	0.0720507	0.0270817	0.0376011	0.0385173	0.0459865	0.051578	0.0165262	-0.758121	0.574747	0.0989853	0.0570892	0.576745
ENSRNOG00000047112	LOC100912537	tectonic-3-like [Source:RGD Symbol;Acc:6486473]	1[-]259097455-259106948	1.73426	1.02458	0.808075	0.707085	0.694576	0.37884	0.481934	0.0629388	0.0768831	0.155663	-0.758117	0.574742	0.993714	0.469509	0.472479
ENSRNOG00000008936	Map3k6	mitogen-activated protein kinase kinase kinase 6 [Source:RGD Symbol;Acc:1304625]	5[+]151436464-151448328	0.104819	0.166425	0.406666	0.442138	0.312625	0.0255889	0.0374353	0.0527517	0.0719666	0.0844469	0.757999	0.574563	0.286535	0.145065	0.506274
ENSRNOG00000018818	Txnl1	thioredoxin-like 1 [Source:RGD Symbol;Acc:621717]	18[-]59059375-59086256	77.255	62.7511	66.0272	54.0907	57.0393	3.606	8.25413	5.17721	5.16443	5.31319	-0.757952	0.574491	63.4327	9.6543	0.152198
ENSRNOG00000008487	Amotl2	angiomotin like 2 [Source:RGD Symbol;Acc:70977]	8[+]111209908-111226226	7.20225	10.1343	11.9539	13.3265	12.7308	0.18144	2.8242	2.29104	2.01193	1.5264	0.75759	0.573942	11.0696	2.83687	0.256277
ENSRNOG00000030183	Plod2	procollagen lysine, 2-oxoglutarate 5-dioxygenase 2 [Source:RGD Symbol;Acc:3353]	8[+]99977334-100059736	0.816552	0.367936	0.295582	0.203474	0.18371	0.3634	0.0673216	0.0475398	0.0569675	0.0315589	-0.757576	0.573921	0.373451	0.278794	0.746534
ENSRNOG00000003613	Mid1	midline 1 [Source:RGD Symbol;Acc:2640]	X[-]25458771-25628272	0.773457	0.626514	0.341703	0.383575	0.342612	0.0731708	0.074443	0.156085	0.216366	0.141239	-0.757409	0.573668	0.493572	0.218097	0.441874
ENSRNOG00000003979	Zranb3	zinc finger RANBP2-type containing 3 [Source:RGD Symbol;Acc:1564952]	13[-]44661398-44798543	0.726091	0.592507	0.458309	0.437485	0.41635	0.125608	0.107381	0.167088	0.0311388	0.0517461	-0.757245	0.57342	0.526148	0.152232	0.289333
ENSRNOG00000060344	LOC100911337	40S ribosomal protein S25-like [Source:RGD Symbol;Acc:6493463]	4[-]120413653-120414118	37.0641	26.6116	57.4989	63.1694	61.9074	6.28586	11.2568	1.75027	17.0244	6.57043	0.7571	0.5732	49.2503	17.4306	0.353919
ENSRNOG00000026821	Arhgap42	Rho GTPase activating protein 42 [Source:RGD Symbol;Acc:1564081]	8[-]7213822-7426611	12.3801	13.8363	5.70816	5.83008	7.33046	1.10633	1.45685	2.27356	1.26381	0.586401	-0.75705	0.573124	9.01701	3.74517	0.415345
ENSRNOG00000031651	AC133270.1	-	9[+]44003322-44013633	0	0.0476417	0.0915933	0.0881933	0.0947607	0	0.0191431	0.0390831	0.0278921	0.0412955	0.756658	0.572531	0.0644378	0.0452936	0.702904
ENSRNOG00000061479	LOC102555038	EVI5-like protein-like [Source:RGD Symbol;Acc:7617722]	12[+]3807456-3809115	1.09718	0.782077	0.640337	0.53722	0.547577	0.201513	0.254971	0.123706	0.216949	0.0264136	-0.756596	0.572438	0.720878	0.265137	0.367797
ENSRNOG00000054626	Rps8	ribosomal protein S8 [Source:RGD Symbol;Acc:61910]	5[-]136020941-136023511	321.826	258.195	555.232	558.273	529.001	66.9564	93.5072	40.0451	103.963	22.7074	0.756492	0.572281	444.505	146.049	0.328565
ENSRNOG00000018123	Ccny	cyclin Y [Source:RGD Symbol;Acc:1565969]	17[-]62332537-62462644	30.2479	31.9275	26.2623	25.6281	23.9759	2.26002	3.36329	2.90875	1.6222	1.19403	-0.75636	0.57208	27.6084	3.69869	0.13397
ENSRNOG00000014251	Capn5	calpain 5 [Source:RGD Symbol;Acc:620084]	1[-]163073124-163129641	2.45469	2.23904	2.1094	1.83467	1.65727	0.284341	0.245648	0.218115	0.483861	0.0733743	-0.75629	0.571974	2.05901	0.384173	0.186581
ENSRNOG00000022622	Slc38a6	solute carrier family 38, member 6 [Source:RGD Symbol;Acc:1310330]	6[+]96171756-96241096	3.06606	2.27834	1.97153	1.91863	1.7852	0.353088	0.266468	0.488512	0.374194	0.316817	-0.756183	0.571812	2.20395	0.568712	0.258042
ENSRNOG00000028025	Aknad1	AKNA domain containing 1 [Source:RGD Symbol;Acc:1583957]	2[+]211546560-211585332	3.41439	3.98616	2.3665	1.97386	1.83994	0.327569	0.975866	0.563569	0.85081	0.154163	-0.755867	0.571335	2.71617	1.03074	0.379485
ENSRNOG00000010934	Spa17	sperm autoantigenic protein 17 [Source:RGD Symbol;Acc:620154]	8[-]40067076-40078165	9.50529	7.91524	6.79842	6.41071	5.88496	0.895602	0.512897	1.30256	1.03377	2.00297	-0.755698	0.571079	7.30292	1.70177	0.233026
ENSRNOG00000046839	LOC102555392	interferon-inducible GTPase 1-like [Source:RGD Symbol;Acc:7620426]	18[+]55466373-55467629	3.22235	2.1079	1.30852	1.1307	1.50505	0.676356	0.417439	0.487999	0.42809	0.466913	-0.755423	0.570664	1.8549	0.893637	0.48177
ENSRNOG00000014170	Dbn1	drebrin 1 [Source:RGD Symbol;Acc:70885]	17[+]9679628-9693820	1.26245	1.01005	0.785381	0.739138	0.395854	0.460718	0.25335	0.0892036	0.264266	0.153699	-0.755416	0.570653	0.838575	0.378825	0.451748
ENSRNOG00000031244	LOC108349606	60S ribosomal protein L7a-like [Source:RGD Symbol;Acc:11408721]	18[-]4371051-4371899	81.4756	68.0772	116.689	137.752	117.46	9.20936	23.7234	3.51498	22.8068	4.28367	0.755187	0.570307	104.291	29.5601	0.28344
ENSRNOG00000039782	LOC305806	similar to glutaredoxin 1 (thioltransferase); glutaredoxin [Source:RGD Symbol;Acc:1359170]	15[+]5783951-5784241	1.66578	2.79827	0	0	0	0.45103	0.878078	0	0	0	-0.755056	0.570109	0.892811	1.24808	1.39792
ENSRNOG00000024384	Cpn2	carboxypeptidase N subunit 2 [Source:RGD Symbol;Acc:1305170]	11[+]74057361-74067413	79.8147	95.9667	121.148	121.889	119.877	6.90532	6.20621	5.03919	14.1056	26.1703	0.755006	0.570034	107.739	21.2601	0.19733
ENSRNOG00000019496	Stat5a	signal transducer and activator of transcription 5A [Source:RGD Symbol;Acc:3773]	10[+]88764732-88789057	5.62695	5.02449	4.42036	3.76856	3.13251	0.88832	1.67465	0.495719	0.409054	0.494099	-0.754998	0.570021	4.39457	1.20131	0.273363
ENSRNOG00000015401	Mapk4	mitogen-activated protein kinase 4 [Source:RGD Symbol;Acc:3047]	18[-]69894684-69944632	0.138175	0.0610293	0.140176	0.271752	0.680164	0.0362828	0.0509346	0.0534781	0.104572	0.0279181	0.75495	0.569949	0.258259	0.235025	0.910037
ENSRNOG00000029399	Bcam	basal cell adhesion molecule (Lutheran blood group) [Source:RGD Symbol;Acc:68378]	1[-]80674444-80689171	5.47678	3.43753	3.53251	3.25729	2.34742	0.307161	1.31586	0.114228	0.365371	0.676759	-0.754877	0.569839	3.61031	1.21238	0.335811
ENSRNOG00000024365	Ect2	epithelial cell transforming 2 [Source:RGD Symbol;Acc:1308524]	2[-]112769385-112831476	0.472102	0.185049	0.0413293	0.0346857	0.044365	0.244074	0.0792484	0.0260178	0.0186606	0.0101165	-0.75475	0.569648	0.155506	0.199506	1.28294
ENSRNOG00000033280	Pam	peptidylglycine alpha-amidating monooxygenase [Source:RGD Symbol;Acc:3252]	9[+]111028575-111177602	16.2391	12.7586	13.2176	11.0392	11.2419	1.81266	2.15593	0.346187	1.09955	1.16403	-0.754612	0.56944	12.8993	2.29411	0.177848
ENSRNOG00000023344	Rpl23a	ribosomal protein L23a [Source:RGD Symbol;Acc:1304897]	10[-]65441295-65443981	404.25	304.373	563.778	550.272	592.019	20.0645	106.963	53.8456	30.6444	25.3406	0.754463	0.569215	482.938	124.149	0.257071
ENSRNOG00000000407	Dcbld1	discoidin, CUB and LCCL domain containing 1 [Source:RGD Symbol;Acc:1307211]	20[+]33359196-33453766	8.64904	7.97158	7.41507	6.31974	5.76262	0.436656	1.14474	1.41046	1.37794	0.830861	-0.754438	0.569177	7.22361	1.4367	0.198889
ENSRNOG00000050869	Cebpd	CCAAT/enhancer binding protein delta [Source:RGD Symbol;Acc:2328]	11[+]89008008-89009146	6.22158	6.39246	11.3461	13.4089	20.6792	1.0398	1.29053	3.06806	3.40854	9.17411	0.754408	0.569132	11.6096	6.76823	0.582983
ENSRNOG00000016758	Loxl2	lysyl oxidase-like 2 [Source:RGD Symbol;Acc:1308435]	15[+]51303909-51365234	4.88445	2.62334	1.77027	1.42476	1.79672	1.40156	0.822332	0.237582	0.555724	0.630381	-0.754265	0.568915	2.49991	1.475	0.590022
ENSRNOG00000010262	Hdc	histidine decarboxylase [Source:RGD Symbol;Acc:2790]	3[-]119057517-119075619	0.785175	0.854051	1.79472	2.69175	4.13061	0.166924	0.238496	0.544663	0.882056	2.32306	0.754202	0.568821	2.05126	1.61732	0.788452
ENSRNOG00000013944	Zc3hav1l	zinc finger CCCH-type containing, antiviral 1 like [Source:RGD Symbol;Acc:1309236]	4[-]65990564-66002444	0.966034	0.712336	0.34844	0.574692	0.28294	0.170876	0.169668	0.150625	0.147393	0.0892932	-0.754014	0.568537	0.576888	0.286092	0.495923
ENSRNOG00000020266	Eef2	eukaryotic translation elongation factor 2 [Source:RGD Symbol;Acc:61979]	7[-]11401501-11406771	884.827	755.908	1207.65	1242.25	1363.09	82.925	266.848	97.1461	181.337	221.87	0.753772	0.568173	1090.75	284.755	0.261065
ENSRNOG00000017477	Mmp23	matrix metallopeptidase 23 [Source:RGD Symbol;Acc:620201]	5[-]173078590-173081839	1.78367	1.05889	0.835442	0.90562	0.747045	0.371005	0.306289	0.0873453	0.135288	0.0591498	-0.753656	0.567998	1.06613	0.431684	0.404906
ENSRNOG00000010181	Clec4d	C-type lectin domain family 4, member D [Source:RGD Symbol;Acc:1303339]	4[+]156253079-156264769	0.148268	0.046176	0.15216	0.256781	0.472398	0.0843791	0.0229313	0.0509423	0.0349546	0.100459	0.7536	0.567913	0.215157	0.15987	0.74304
ENSRNOG00000011068	Papss2	3'-phosphoadenosine 5'-phosphosulfate synthase 2 [Source:RGD Symbol;Acc:1307012]	1[+]251145253-251230715	54.9069	50.4621	40.8613	34.3148	40.0375	3.8337	1.42216	9.19058	7.85727	6.437	-0.753314	0.567481	44.1165	9.44437	0.214078
ENSRNOG00000029449	Ror1	receptor tyrosine kinase-like orphan receptor 1 [Source:RGD Symbol;Acc:1559469]	5[+]119097715-119241733	3.717	2.53858	1.36452	1.60491	1.55337	0.655542	0.838056	0.634733	0.216724	0.536981	-0.753274	0.567421	2.15568	1.04778	0.486056
ENSRNOG00000049811	LOC684871	similar to Protein C8orf4 (Thyroid cancer protein 1) (TC-1) [Source:RGD Symbol;Acc:1585525]	16[+]72388880-72389200	4.8018	9.79796	31.8615	27.7925	56.2056	1.91794	6.57364	16.1093	12.0351	25.5796	0.753219	0.567338	26.0919	22.6723	0.868941
ENSRNOG00000012705	Pcgf2	polycomb group ring finger 2 [Source:RGD Symbol;Acc:1305097]	10[-]85632819-85636902	6.24785	7.82819	4.85921	3.20969	4.13804	0.831978	0.619027	1.53044	0.532002	0.16414	-0.753146	0.567229	5.2566	1.83301	0.348706
ENSRNOG00000012874	Rgma	repulsive guidance molecule family member A [Source:RGD Symbol;Acc:1311983]	1[+]134699299-134742514	0.248402	1.91615	2.40286	2.33877	2.5747	0.106023	0.90927	0.056037	0.245979	0.725918	0.752935	0.566911	1.89618	0.990777	0.522513
ENSRNOG00000060718	AABR07064253.1	-	6[-]71446542-71452063	0	0.00346233	0.00361	0.0162603	0.0181867	0	0.00599694	0.00368411	0.00842166	0.0103509	0.7529	0.566858	0.00830387	0.0095671	1.15213
ENSRNOG00000026644	Glipr1	GLI pathogenesis-related 1 [Source:RGD Symbol;Acc:1305978]	7[-]54767827-54778848	4.56344	3.71576	6.4875	6.74317	7.95587	1.15117	0.222539	0.460164	1.09297	2.26398	0.752766	0.566656	5.89315	1.91484	0.324926
ENSRNOG00000016413	Pstpip1	proline-serine-threonine phosphatase-interacting protein 1 [Source:RGD Symbol;Acc:1307557]	8[+]60760078-60799361	1.26894	1.32979	2.35261	3.32644	2.86409	0.191324	0.184353	0.513649	0.94468	1.26304	0.752681	0.566529	2.22837	1.05911	0.475285
ENSRNOG00000012367	Pcdh7	protocadherin 7 [Source:RGD Symbol;Acc:1303209]	14[-]55072200-55081551	0.920715	0.386454	0.179795	0.197336	0.220663	0.105604	0.274895	0.0639035	0.115365	0.0909478	-0.752577	0.566373	0.380993	0.316059	0.829567
ENSRNOG00000008759	Csf3r	colony stimulating factor 3 receptor [Source:RGD Symbol;Acc:1309114]	5[+]144031402-144051600	0.417046	0.21827	0.508943	0.881648	0.981434	0.134085	0.0659102	0.0943266	0.265247	0.387026	0.752576	0.566371	0.601468	0.352501	0.586067
ENSRNOG00000061306	5_8S_rRNA	5.8S ribosomal RNA [Source:RFAM;Acc:RF00002]	2[+]550644-550797	1.52866	0.973657	0.320678	0.5078	0.229163	0.354465	0.586153	0.177413	0.4593	0.22715	-0.752284	0.565932	0.711991	0.598604	0.840746
ENSRNOG00000040128	Cd209a	CD209a molecule [Source:RGD Symbol;Acc:1308239]	12[-]2341960-2347543	0.49377	0.452594	0.272756	0.175942	0.162134	0.0555662	0.266424	0.130652	0.0483038	0.0920098	-0.752235	0.565858	0.311439	0.18705	0.600598
ENSRNOG00000026880	Usp38	ubiquitin specific peptidase 38 [Source:RGD Symbol;Acc:1311974]	19[+]30668602-30699859	16.474	14.8009	12.6111	11.9455	11.7027	0.561316	3.21938	1.41242	0.291328	2.02983	-0.752228	0.565847	13.5068	2.4594	0.182086
ENSRNOG00000031443	Havcr2	hepatitis A virus cellular receptor 2 [Source:RGD Symbol;Acc:1305233]	10[+]31561895-31588943	0.249804	0.174095	0.104686	0.122583	0.0356937	0.104494	0.0694941	0.0317156	0.036844	0.038854	-0.75217	0.56576	0.137372	0.0910604	0.662873
ENSRNOG00000002032	Ifngr2	interferon gamma receptor 2 [Source:RGD Symbol;Acc:1307532]	11[+]31694339-31712611	9.9483	8.54659	12.1439	12.5939	17.2862	1.37207	1.78839	1.64823	3.20151	1.29133	0.752119	0.565683	12.1038	3.51147	0.290114
ENSRNOG00000010752	Tmem41b	transmembrane protein 41B [Source:RGD Symbol;Acc:1310870]	1[-]174605834-174620064	28.2748	18.695	17.0174	16.9271	16.8911	1.20781	0.750021	1.58834	2.43595	2.7391	-0.751946	0.565423	19.5611	4.83743	0.247299
ENSRNOG00000061980	Rn60_20_0053.6	-	20[+]5293618-5297302	0.012459	0.0526323	0.913376	0.991852	0.641943	0.0215796	0.0485942	0.324283	0.238803	0.194626	0.75194	0.565414	0.522453	0.463724	0.887591
ENSRNOG00000027724	Plekhf1	pleckstrin homology and FYVE domain containing 1 [Source:RGD Symbol;Acc:1310544]	1[-]94609377-94610854	10.6617	8.72718	12.9843	16.6637	17.2176	1.534	1.96199	2.55926	3.38185	4.08169	0.751736	0.565107	13.2509	4.1881	0.316062
ENSRNOG00000013720	Aebp1	AE binding protein 1 [Source:RGD Symbol;Acc:1306922]	14[+]86101277-86111306	5.62949	3.55983	3.39059	3.46944	2.80854	0.410392	0.684678	0.682417	0.372419	0.397951	-0.751732	0.565101	3.77158	1.09485	0.290289
ENSRNOG00000016105	Xrcc5	X-ray repair cross complementing 5 [Source:RGD Symbol;Acc:3976]	9[+]79659251-79748078	7.69828	6.43688	6.63027	6.06625	5.70183	0.346849	0.511719	0.452563	0.700148	0.625621	-0.751553	0.564832	6.5067	0.835919	0.12847
ENSRNOG00000012865	Parp3	poly (ADP-ribose) polymerase family, member 3 [Source:RGD Symbol;Acc:1305189]	8[-]115173453-115179191	17.4443	14.9148	22.3002	21.6348	29.3132	0.605906	2.59001	2.91691	4.23214	4.00169	0.751333	0.564501	21.1215	5.74096	0.271807
ENSRNOG00000020385	Fads3	fatty acid desaturase 3 [Source:RGD Symbol;Acc:628876]	1[+]226091774-226108332	3.74699	4.23719	5.88953	6.74291	6.86695	0.414816	2.05544	0.781029	1.25394	1.5235	0.751292	0.56444	5.49671	1.74231	0.316974
ENSRNOG00000026286	Nhlrc1	NHL repeat containing E3 ubiquitin protein ligase 1 [Source:RGD Symbol;Acc:735081]	17[+]18059382-18060572	3.89328	2.36781	2.50846	1.20094	1.0681	1.74742	0.962365	0.528141	0.274581	0.414728	-0.751284	0.564427	2.20772	1.3315	0.603111
ENSRNOG00000048003	AABR07052498.1	-	3[-]58009032-58009514	0.00739533	0.00682033	0.068949	0.0675907	0.121767	0.0128091	0.0118132	0.0398311	0.0481052	0.0560642	0.751156	0.564236	0.0545044	0.0553472	1.01546
ENSRNOG00000047966	Hspa1l	heat shock protein family A (Hsp70) member 1 like [Source:RGD Symbol;Acc:1595925]	20[+]4959294-4964963	0.016046	0.00308733	0.0846267	0.41218	0.301257	0.00777119	0.00534742	0.0536163	0.259431	0.0874996	0.750982	0.563973	0.163439	0.199891	1.22303
ENSRNOG00000058904	Tex13b	testis expressed 13B [Source:RGD Symbol;Acc:1587018]	X[-]112154759-112159458	0.236682	0.194242	2.9156	4.96199	6.91958	0.0574086	0.111621	0.385879	3.04841	5.02185	0.750927	0.563892	3.04562	3.5204	1.15589
ENSRNOG00000011951	Plk2	polo-like kinase 2 [Source:RGD Symbol;Acc:620760]	2[+]41911131-41916901	40.8959	39.399	34.1146	23.5208	25.3077	5.58357	8.14521	11.6443	1.12282	3.2722	-0.750925	0.563888	32.6476	9.44524	0.289309
ENSRNOG00000039543	Rnase11	ribonuclease A family member 11 [Source:RGD Symbol;Acc:1359723]	15[-]27973491-27975471	0.362494	0.24364	0.668084	1.08482	0.839437	0.107224	0.0494397	0.166877	0.430997	0.19442	0.750843	0.563766	0.639695	0.373048	0.583166
ENSRNOG00000047977	LOC100910163	uncharacterized LOC100910163 [Source:RGD Symbol;Acc:6499724]	16[+]72401887-72403179	3.87346	5.70383	21.516	18.9529	36.8853	1.75939	4.05682	11.5324	8.20197	16.5468	0.750821	0.563732	17.3863	14.9848	0.861876
ENSRNOG00000049743	NEWGENE_620381	glutathione S-transferase mu 3 [Source:RGD Symbol;Acc:11402080]	2[+]210685197-210688272	0.623263	0.416018	1.83194	1.59432	1.6313	0.152724	0.251565	0.0924002	0.223229	0.540232	0.750724	0.563586	1.21937	0.650954	0.533845
ENSRNOG00000030776	Sytl2	synaptotagmin-like 2 [Source:RGD Symbol;Acc:1307647]	1[+]154579949-154599430	3.43642	2.36335	0.871474	1.021	1.51675	0.543906	0.68339	0.360734	0.509057	0.182987	-0.750637	0.563455	1.8418	1.06832	0.580043
ENSRNOG00000015987	Rap1gds1	Rap1 GTPase-GDP dissociation stimulator 1 [Source:RGD Symbol;Acc:1308558]	2[-]244258550-244370983	8.12193	6.73124	7.29888	6.51597	5.03686	0.637438	0.863651	0.837971	0.11292	0.182399	-0.750138	0.562708	6.74098	1.17473	0.174267
ENSRNOG00000011101	Twist1	twist family bHLH transcription factor 1 [Source:RGD Symbol;Acc:621455]	6[+]53401109-53403214	0.233888	0.452434	0.343951	0.583772	0.799085	0.0732525	0.143458	0.170908	0.208598	0.0547359	0.75013	0.562695	0.482626	0.236114	0.489228
ENSRNOG00000003905	Nsf	N-ethylmaleimide sensitive factor, vesicle fusing ATPase [Source:RGD Symbol;Acc:621594]	10[-]91878633-92008082	7.89419	8.19389	7.39623	6.60136	6.17737	0.973963	0.370572	0.505135	0.840559	0.618131	-0.750081	0.562622	7.25261	0.983981	0.135673
ENSRNOG00000040201	Atp6ap1l	ATPase H+ transporting accessory protein 1 like [Source:RGD Symbol;Acc:1564936]	2[-]19781408-19808937	0.614756	0.562022	1.9841	2.95789	2.14786	0.0529474	0.580404	0.382953	1.39533	0.43871	0.750032	0.562548	1.65332	1.14104	0.690151
ENSRNOG00000010701	Depdc1b	DEP domain containing 1B [Source:RGD Symbol;Acc:1305799]	2[+]40000313-40069975	0.040737	0.034184	0.022714	0	0	0.03702	0.0131995	0.00094616	0	0	-0.75001	0.562515	0.019527	0.0229962	1.17766
ENSRNOG00000020433	Actn4	actinin alpha 4 [Source:RGD Symbol;Acc:61816]	1[-]87078020-87147333	103.873	103.248	92.7531	81.0662	76.4624	3.71898	19.7476	8.15863	6.99466	11.965	-0.749836	0.562255	91.4805	15.1372	0.165469
ENSRNOG00000013508	Rpl31	ribosomal protein L31 [Source:RGD Symbol;Acc:621202]	9[+]46086984-46090997	121.075	93.5612	173.948	173.445	178.343	16.1295	29.8576	13.3416	22.9996	12.3158	0.749795	0.562192	148.074	39.4702	0.266556
ENSRNOG00000018484	Plk3	polo-like kinase 3 [Source:RGD Symbol;Acc:62039]	5[-]135997725-136002900	2.5417	3.20378	3.66753	5.66469	5.69455	1.12762	0.795246	1.22978	0.365758	2.22329	0.749682	0.562023	4.15445	1.73555	0.417757
ENSRNOG00000050600	Zfp872	zinc finger protein 872 [Source:MGI Symbol;Acc:MGI:3588272]	8[+]23193181-23197319	0.425209	0.422019	0.638436	0.931826	0.792304	0.185867	0.0524142	0.189191	0.236202	0.164367	0.749635	0.561952	0.641959	0.256037	0.398837
ENSRNOG00000054978	Hist1h1c	histone cluster 1 H1 family member c [Source:RGD Symbol;Acc:1587893]	17[-]43639749-43640387	82.335	109.114	164.357	214.181	179.35	32.039	45.9053	34.3646	71.1423	7.64773	0.749557	0.561835	149.867	61.6323	0.411245
ENSRNOG00000011124	AABR07067267.1	-	9[+]37057128-37059847	30.5912	22.259	24.7807	20.1781	19.5252	1.96962	3.02301	2.89738	1.63265	3.11368	-0.749516	0.561774	23.4668	4.69368	0.200013
ENSRNOG00000048424	Paip2l1	polyadenylate-binding protein-interacting protein 2-like 1 [Source:RGD Symbol;Acc:1304666]	1[-]193700302-193700673	0.308184	0.189009	0.141011	0.04646	0.0304067	0.166891	0.118884	0.0720137	0.0804711	0.0428983	-0.74943	0.561645	0.143014	0.13763	0.96235
ENSRNOG00000007367	45904	septin 4 [Source:RGD Symbol;Acc:1308781]	10[+]74861714-74884196	12.4924	9.99253	10.9246	7.61323	7.79627	1.00014	0.587985	2.57455	0.872632	1.66112	-0.749376	0.561565	9.76381	2.31477	0.237077
ENSRNOG00000013875	Fbxl17	F-box and leucine-rich repeat protein 17 [Source:RGD Symbol;Acc:1309773]	9[-]110515558-110936631	14.8803	12.623	9.37141	9.9564	9.59623	1.65825	1.75322	2.1737	1.97447	0.0234519	-0.749365	0.561548	11.2855	2.64415	0.234296
ENSRNOG00000058283	SNORA62	Small nucleolar RNA SNORA62/SNORA6 family [Source:RFAM;Acc:RF00091]	8[+]128807094-128807249	4.90173	4.26546	9.28279	7.32527	10.3064	0.861045	1.23929	1.75378	1.44249	0.845491	0.749336	0.561504	7.21633	2.67239	0.370326
ENSRNOG00000014866	Pign	phosphatidylinositol glycan anchor biosynthesis, class N [Source:RGD Symbol;Acc:1311346]	13[-]25513892-25652473	15.7538	13.2771	7.56187	8.2179	7.98355	3.74089	3.25813	2.98262	1.49793	1.14076	-0.749247	0.561371	10.5589	4.14483	0.392545
ENSRNOG00000007324	Plxna2	plexin A2 [Source:RGD Symbol;Acc:1305325]	13[+]113373578-113571648	16.9472	19.2261	9.91723	9.04322	10.7165	1.49423	1.87727	2.10355	3.67904	2.17243	-0.749192	0.561289	13.17	4.71013	0.357639
ENSRNOG00000005794	Slc10a1	solute carrier family 10 member 1 [Source:RGD Symbol;Acc:3681]	6[-]104617730-104631355	643.077	625.468	412.708	373.8	440.927	60.4432	88.8303	43.8104	71.3319	129.149	-0.749109	0.561164	499.196	136.33	0.273098
ENSRNOG00000048194	LOC100912380	calpain small subunit 1-like [Source:RGD Symbol;Acc:6487412]	1[-]88652446-88657845	79.7719	71.8104	72.4416	50.5798	37.2654	5.07928	20.5312	22.5843	5.20378	2.73243	-0.749089	0.561134	62.3738	20.3044	0.325527
ENSRNOG00000011649	Epb42	erythrocyte membrane protein band 4.2 [Source:RGD Symbol;Acc:1305306]	3[-]112965653-112985318	0.077449	0.154	0.374001	0.295752	0.446261	0.08323	0.0843968	0.132483	0.0897902	0.148945	0.749045	0.561069	0.269493	0.169649	0.629513
ENSRNOG00000033658	Kntc1	kinetochore associated 1 [Source:RGD Symbol;Acc:1307905]	12[-]38200463-38274036	0.0836113	0.0610833	0.0196587	0.0229833	0.0115863	0.0368315	0.0335303	0.00934612	0.0248047	0.0115611	-0.748786	0.560681	0.0397846	0.0360604	0.906391
ENSRNOG00000047179	Aplp2	amyloid beta precursor like protein 2 [Source:RGD Symbol;Acc:2128]	8[-]32298532-32328839	136.251	144.452	120.289	115.675	109.399	8.74752	14.1726	13.4443	4.65876	10.7367	-0.748778	0.560668	125.213	16.3925	0.130917
ENSRNOG00000016968	Gramd4	GRAM domain containing 4 [Source:RGD Symbol;Acc:1309983]	7[+]126939925-127013486	13.2534	12.4681	8.97199	6.93805	8.16978	2.99585	2.81587	2.20264	1.75675	1.42155	-0.748733	0.560601	9.96026	3.2191	0.323194
ENSRNOG00000015260	Lpar3	lysophosphatidic acid receptor 3 [Source:RGD Symbol;Acc:620565]	2[+]252090669-252159903	0.916012	1.46448	1.94069	2.10376	2.9422	0.413079	0.975234	0.70846	0.224479	0.689569	0.748611	0.560418	1.87343	0.892437	0.476366
ENSRNOG00000000112	Champ1	chromosome alignment maintaining phosphoprotein 1 [Source:RGD Symbol;Acc:1311283]	16[-]80839374-80850340	6.84753	6.21244	4.25564	4.59376	4.52474	0.894688	0.940862	0.822944	0.63376	0.572182	-0.748268	0.559905	5.28682	1.2659	0.239445
ENSRNOG00000038035	Kif4a	kinesin family member 4A [Source:RGD Symbol;Acc:620526]	X[+]70461718-70561189	0.267662	0.152872	0.100481	0.0498687	0.0987353	0.105533	0.0299373	0.0566467	0.0163561	0.00812122	-0.748092	0.559641	0.133924	0.0902979	0.674249
ENSRNOG00000046493	Pnpo	pyridoxamine 5'-phosphate oxidase [Source:RGD Symbol;Acc:621456]	10[-]84874927-84881190	25.4041	23.195	53.5239	45.4742	45.8787	1.55042	7.79296	3.76556	0.836566	0.637688	0.747903	0.559359	38.6952	12.9833	0.335527
ENSRNOG00000006204	Slc30a3	solute carrier family 30 member 3 [Source:RGD Symbol;Acc:1359689]	6[+]26642783-26650105	2.41248	1.84626	5.64665	6.21909	8.89786	0.861833	0.341397	2.33612	2.43604	4.0276	0.747772	0.559163	5.00447	3.36114	0.671628
ENSRNOG00000012471	Thbs4	thrombospondin 4 [Source:RGD Symbol;Acc:62046]	2[-]22343727-22385855	0.924397	1.37498	2.06986	2.40105	2.5299	0.286627	0.440845	0.118261	0.45456	1.27973	0.747059	0.558097	1.86004	0.84338	0.453421
ENSRNOG00000020446	AABR07005838.1	-	1[+]202904461-202904895	0.799062	0.348586	0.393182	0.153735	0.227604	0.205674	0.211414	0.116599	0.0355386	0.146275	-0.747005	0.558016	0.384434	0.267233	0.695135
ENSRNOG00000016146	LOC365839	similar to elongation protein 4 homolog [Source:RGD Symbol;Acc:1592018]	2[+]186630278-186631633	1.16585	0.99808	0.914212	0.686233	0.649884	0.137857	0.257712	0.285905	0.195338	0.0854725	-0.746871	0.557816	0.882851	0.26553	0.300764
ENSRNOG00000006048	Ezh2	enhancer of zeste 2 polycomb repressive complex 2 subunit [Source:RGD Symbol;Acc:1595860]	4[-]77284404-77347011	2.35586	1.6389	1.29746	1.21637	1.25613	0.45338	0.436929	0.343904	0.157831	0.132977	-0.746844	0.557776	1.55294	0.525817	0.338593
ENSRNOG00000043006	Epm2aip1	EPM2A interacting protein 1 [Source:RGD Symbol;Acc:1310977]	8[+]119524039-119531387	8.27128	7.18943	5.59112	5.12441	4.93965	0.824161	0.96942	2.05502	1.62107	0.512338	-0.746692	0.557549	6.22318	1.74464	0.280345
ENSRNOG00000057751	Gdf2	growth differentiation factor 2 [Source:RGD Symbol;Acc:1586196]	16[+]10267482-10273239	19.4117	13.4696	16.4638	11.6678	11.588	0.578093	2.37502	2.09371	0.671873	1.27001	-0.746675	0.557524	14.5202	3.39612	0.23389
ENSRNOG00000057308	AABR07004868.2	-	1[+]163459074-163461083	0.2253	0.259517	0.0875267	0.0426953	0.0600743	0.030663	0.105054	0.0807612	0.0739505	0.0637154	-0.746632	0.557459	0.135023	0.112184	0.830853
ENSRNOG00000053468	Tuba1b	tubulin, alpha 1B [Source:RGD Symbol;Acc:1565476]	7[-]140614752-140617721	77.5136	78.4401	74.0117	61.8631	53.1404	3.96013	9.22656	6.67057	12.2572	8.92453	-0.746604	0.557418	68.9938	12.5866	0.182431
ENSRNOG00000054008	Scamp5	secretory carrier membrane protein 5 [Source:RGD Symbol;Acc:68356]	8[-]62220892-62248017	5.46925	4.56129	7.14813	6.73905	7.75057	0.499794	0.195658	0.566485	1.00341	0.81697	0.746366	0.557062	6.33366	1.32929	0.209877
ENSRNOG00000019253	Bcar1	BCAR1, Cas family scaffolding protein [Source:RGD Symbol;Acc:2406]	19[-]43932554-43955783	60.3462	64.4108	40.1017	38.992	40.5408	8.6307	11.2249	3.95563	9.21379	5.00171	-0.746349	0.557037	48.8783	13.3717	0.273572
ENSRNOG00000009945	Pls1	plastin 1 [Source:RGD Symbol;Acc:1307142]	8[-]103557364-103608913	17.7586	13.3805	13.1104	10.6354	10.6712	1.43741	1.35356	2.94793	0.649942	3.88586	-0.746298	0.556961	13.1112	3.35391	0.255804
ENSRNOG00000010840	Adamtsl3	ADAMTS-like 3 [Source:RGD Symbol;Acc:1305155]	1[+]144239020-144561247	0.333866	0.246319	0.168814	0.199078	0.122716	0.0599656	0.109054	0.0381061	0.0142944	0.0323424	-0.746226	0.556853	0.214158	0.0904002	0.422118
ENSRNOG00000001544	Cyyr1	cysteine and tyrosine rich 1 [Source:RGD Symbol;Acc:1359578]	11[-]24967937-25078740	2.20296	1.64963	1.12842	0.451791	0.569838	0.429753	0.789638	1.23947	0.161373	0.169351	-0.746193	0.556805	1.20053	0.898765	0.748641
ENSRNOG00000060687	Slc24a3	solute carrier family 24 member 3 [Source:RGD Symbol;Acc:69256]	3[+]139695028-139833967	0.163826	0.101752	0.0747347	0.0703057	0.0439877	0.0417791	0.0243146	0.0372679	0.031446	0.0480466	-0.746145	0.556733	0.0909213	0.0527883	0.580594
ENSRNOG00000012060	Gucy1b3	guanylate cyclase 1 soluble subunit beta 3 [Source:RGD Symbol;Acc:2769]	2[-]180976939-181026024	2.60263	1.84977	1.92927	1.43807	1.62736	0.16804	0.530887	0.155377	0.098525	0.249659	-0.74607	0.556621	1.88942	0.475483	0.251655
ENSRNOG00000016137	Rad23b	RAD23 homolog B, nucleotide excision repair protein [Source:RGD Symbol;Acc:1562958]	5[+]72103704-72141700	135.703	137.05	131.595	103.543	108.385	11.5093	10.4626	5.68082	5.28474	19.5951	-0.746023	0.55655	123.255	17.8199	0.144578
ENSRNOG00000033697	Casp4	caspase 4 [Source:RGD Symbol;Acc:621757]	8[+]2635851-2651652	8.9006	6.79702	5.38714	3.25595	5.36891	1.23479	1.30948	2.26942	0.443162	0.420829	-0.746014	0.556537	5.94192	2.2286	0.375063
ENSRNOG00000052354	Arhgef40	Rho guanine nucleotide exchange factor 40 [Source:RGD Symbol;Acc:1308093]	15[+]28377996-28403090	2.57234	1.94546	1.21492	1.11372	0.949874	0.84015	0.89411	0.487977	0.24467	0.097296	-0.745871	0.556324	1.55926	0.8114	0.520374
ENSRNOG00000002358	Scpep1	serine carboxypeptidase 1 [Source:RGD Symbol;Acc:620067]	10[-]76230373-76263866	63.0452	43.1887	18.5343	26.8821	31.5997	6.40541	2.57986	1.47677	4.73258	2.86628	-0.745777	0.556183	36.65	16.3153	0.445165
ENSRNOG00000021475	Ldah	lipid droplet associated hydrolase [Source:RGD Symbol;Acc:1311648]	6[+]33407248-33491725	6.43602	5.83321	5.67452	5.30301	4.84384	0.26104	0.553391	0.442289	0.438031	0.836648	-0.745554	0.555851	5.61812	0.715908	0.127428
ENSRNOG00000059197	U6	U6 spliceosomal RNA [Source:RFAM;Acc:RF00026]	2[+]180900858-180900964	3.73228	6.6012	5.69175	10.2888	19.3371	0.842396	4.44065	1.03332	1.98019	6.08451	0.745442	0.555684	9.13022	6.45598	0.7071
ENSRNOG00000026293	Jun	Jun proto-oncogene, AP-1 transcription factor subunit [Source:RGD Symbol;Acc:2943]	5[-]114011189-114014277	50.0487	52.1035	119.793	188.94	149.328	15.1307	14.68	34.6089	98.4746	20.8166	0.745435	0.555674	112.043	69.6644	0.621767
ENSRNOG00000000955	Lnx2	ligand of numb-protein X 2 [Source:RGD Symbol;Acc:1308222]	12[+]9728486-9793428	9.18426	10.2614	7.30941	5.41957	6.86912	0.0438461	1.719	0.208152	0.224544	1.70592	-0.745372	0.55558	7.80875	2.00296	0.256502
ENSRNOG00000020444	Hcn3	hyperpolarization-activated cyclic nucleotide-gated potassium channel 3 [Source:RGD Symbol;Acc:620691]	2[-]188454853-188471988	6.46007	7.32724	3.73247	3.15635	2.77486	2.44233	1.00035	1.01247	1.34088	1.67099	-0.744906	0.554884	4.6902	2.33355	0.497538
ENSRNOG00000047843	AABR07069878.1	-	8[-]41701850-41702599	554.915	232.052	287.554	216.046	162.898	94.6081	47.6809	94.93	67.3879	17.0551	-0.744877	0.554841	290.693	154.835	0.532639
ENSRNOG00000060821	Rnf114	ring finger protein 114 [Source:RGD Symbol;Acc:1303139]	3[+]164248731-164260497	34.3948	27.4962	42.1997	45.2221	48.8807	3.51191	6.02322	4.4702	7.98632	5.68026	0.74458	0.5544	39.6387	9.34858	0.235845
ENSRNOG00000047907	Mapk7	mitogen-activated protein kinase 7 [Source:RGD Symbol;Acc:621505]	10[-]49002126-49009156	2.31203	2.2836	1.63382	1.57196	1.61184	0.0722249	0.424969	0.0363865	0.380541	0.332922	-0.744512	0.554298	1.88265	0.432295	0.22962
ENSRNOG00000017939	Chn1	chimerin 1 [Source:RGD Symbol;Acc:620139]	3[-]60513077-60611924	0.644894	0.708956	0.122527	0.223525	0.165936	0.17971	0.152573	0.0388907	0.267317	0.056375	-0.744288	0.553964	0.373168	0.293706	0.787063
ENSRNOG00000008432	LOC303140	up-regulator of carnitine transporter, OCTN2 [Source:RGD Symbol;Acc:1561735]	10[-]39201107-39323853	12.7257	10.438	23.0823	22.6873	29.4277	3.02946	3.4941	6.1851	4.82506	10.1741	0.74427	0.553937	19.6722	8.94871	0.454891
ENSRNOG00000028137	Mki67	marker of proliferation Ki-67 [Source:RGD Symbol;Acc:1305476]	1[-]207993895-208020454	0.666764	0.443749	0.131566	0.131785	0.217892	0.259646	0.194236	0.0509893	0.0157626	0.0501567	-0.744242	0.553897	0.318351	0.249532	0.783826
ENSRNOG00000049052	Sgk3	serum/glucocorticoid regulated kinase family, member 3 [Source:RGD Symbol;Acc:620242]	5[-]9048614-9094616	2.52361	1.5785	1.41381	0.949882	1.3246	0.213577	0.237691	0.438241	0.189197	0.558864	-0.743726	0.553129	1.55808	0.622109	0.39928
ENSRNOG00000012422	Tnik	TRAF2 and NCK interacting kinase [Source:RGD Symbol;Acc:1561817]	2[+]113984646-114384894	0.33564	0.269932	0.157873	0.131399	0.156137	0.0609476	0.0733742	0.0835708	0.0497148	0.0862559	-0.743721	0.553121	0.210196	0.101949	0.485016
ENSRNOG00000045570	LOC288978	hypothetical LOC288978 [Source:RGD Symbol;Acc:1594584]	13[+]36156182-36221225	0.905241	0.751899	0.309453	0.330874	0.282178	0.328958	0.229774	0.269092	0.217501	0.0539703	-0.743461	0.552734	0.515929	0.336321	0.651875
ENSRNOG00000045759	AC135443.1	-	10[+]85980897-85980976	885.681	843.626	1592.27	1406.88	1446.68	32.9472	256.976	173.712	115.391	100.846	0.743377	0.552609	1235.03	345.703	0.279915
ENSRNOG00000010477	Pomt1	protein-O-mannosyltransferase 1 [Source:RGD Symbol;Acc:620078]	3[+]11254026-11271872	12.5457	12.2951	12.6931	10.0247	8.56085	0.568019	1.63088	1.24596	0.938391	1.03348	-0.743252	0.552423	11.2239	1.9588	0.174521
ENSRNOG00000036661	Rab40b	Rab40b, member RAS oncogene family [Source:RGD Symbol;Acc:1305663]	10[-]110557729-110585376	4.62301	3.82512	1.97146	2.34796	2.41224	0.526686	0.72053	0.360809	0.938193	0.82337	-0.743144	0.552263	3.03596	1.20656	0.397422
ENSRNOG00000008534	Dusp15	dual specificity phosphatase 15 [Source:RGD Symbol;Acc:1305990]	3[-]148417993-148428494	0.018013	0.00736533	0.0324693	0.0917267	0.131454	0.0311994	0.0127571	0.0124877	0.0552436	0.0649645	0.743008	0.552062	0.0562057	0.060429	1.07514
ENSRNOG00000014460	Hivep1	human immunodeficiency virus type I enhancer binding protein 1 [Source:RGD Symbol;Acc:727847]	17[-]22278798-22311392	2.81633	3.28784	2.46814	2.05904	1.87108	0.168429	0.579032	0.239368	0.507932	0.311488	-0.742963	0.551995	2.50048	0.626053	0.250373
ENSRNOG00000026661	Hcar1	hydroxycarboxylic acid receptor 1 [Source:RGD Symbol;Acc:1586364]	12[+]38144855-38146271	0.667359	0.454594	0.521206	0.312063	0.305472	0.108298	0.128751	0.167287	0.0178011	0.0961504	-0.742954	0.551981	0.452139	0.170794	0.377748
ENSRNOG00000056779	SNORD11B	Small nucleolar RNA SNORD11B [Source:RFAM;Acc:RF01192]	9[+]66512111-66512190	0.997367	0.690594	0.0285097	0.148646	0.170721	0.536615	0.19281	0.0493802	0.130839	0.147987	-0.742907	0.551911	0.407167	0.448612	1.10179
ENSRNOG00000021440	Pptc7	PTC7 protein phosphatase homolog [Source:RGD Symbol;Acc:1310383]	12[-]39731121-39769480	5.60352	5.1609	9.13994	8.83625	12.2873	0.565694	0.392603	2.39022	2.19926	3.69541	0.742892	0.551888	8.20557	3.28715	0.4006
ENSRNOG00000017500	Mtss1l	MTSS1L, I-BAR domain containing [Source:RGD Symbol;Acc:1309731]	19[-]40905847-40925660	1.40068	1.48838	1.34482	0.968145	0.802768	0.202845	0.229419	0.356905	0.171474	0.0826043	-0.74254	0.551366	1.20096	0.336221	0.279961
ENSRNOG00000057443	LOC497963	similar to Nitric oxide synthase, inducible (NOS type II) (Inducible NO synthase) (Inducible NOS) (iNOS) [Source:RGD Symbol;Acc:1598227]	10[+]66189786-66313190	0.0181443	0.0197513	0.0774807	0.163883	0.110568	0.0314269	0.0201968	0.0100713	0.0566886	0.0753771	0.742495	0.551298	0.0779656	0.0691903	0.887446
ENSRNOG00000004263	Ints7	integrator complex subunit 7 [Source:RGD Symbol;Acc:1308014]	13[+]110257571-110310413	4.29232	3.15316	3.89358	2.45452	2.23253	0.285469	0.896561	0.587962	0.236203	0.291009	-0.742488	0.551288	3.20522	0.9353	0.291805
ENSRNOG00000019622	Ackr3	atypical chemokine receptor 3 [Source:RGD Symbol;Acc:620601]	9[+]97355924-97367445	2.90881	2.48113	1.40164	0.601072	1.62666	0.487027	0.595189	0.154394	0.212407	0.857356	-0.74242	0.551188	1.80386	0.95429	0.529026
ENSRNOG00000061910	Igfbp3	insulin-like growth factor binding protein 3 [Source:RGD Symbol;Acc:2874]	14[-]87457647-87465374	45.1782	34.5397	31.1055	34.6272	23.0109	6.56491	3.41344	4.37999	2.99787	3.87575	-0.742224	0.550897	33.6923	8.27555	0.245621
ENSRNOG00000008837	Ass1	argininosuccinate synthase 1 [Source:RGD Symbol;Acc:2163]	3[-]10327414-10375826	1790.32	2119.44	1570.17	1051.17	1029.58	70.5896	35.2181	706.499	214.398	186.704	-0.742119	0.550741	1512.14	524.892	0.347119
ENSRNOG00000001389	Irs3	insulin receptor substrate 3 [Source:RGD Symbol;Acc:69317]	12[+]22122953-22125091	20.7154	19.2361	8.21184	3.27197	7.07365	8.24345	7.9609	4.42233	1.45102	7.00806	-0.742061	0.550654	11.7018	8.99296	0.768512
ENSRNOG00000006418	Samhd1	SAM and HD domain containing deoxynucleoside triphosphate triphosphohydrolase 1 [Source:RGD Symbol;Acc:1308369]	3[-]153210829-153250641	9.07216	7.15234	3.84562	4.50774	5.02183	1.82844	0.846578	0.764778	0.512895	1.32609	-0.741701	0.55012	5.91994	2.2202	0.375037
ENSRNOG00000019859	Pla2g15	phospholipase A2, group XV [Source:RGD Symbol;Acc:1302982]	19[+]38129584-38146956	8.94477	6.932	18.8893	20.9659	20.256	2.15595	3.84758	4.70392	6.62672	6.60686	0.741494	0.549813	15.1976	7.54988	0.496781
ENSRNOG00000003595	Lhx4	LIM homeobox 4 [Source:RGD Symbol;Acc:1308044]	13[-]73348842-73400416	0	0	0.0574037	0.156109	0.154505	0	0	0.0526219	0.0579376	0.137441	0.741297	0.549522	0.0736035	0.093877	1.27544
ENSRNOG00000024330	Ngp	neutrophilic granule protein [Source:RGD Symbol;Acc:1308994]	8[+]118662335-118665699	0.0419703	0.126209	0.170728	0.422507	0.302942	0.0439797	0.127927	0.0794852	0.133418	0.154886	0.741253	0.549456	0.212871	0.169974	0.798482
ENSRNOG00000023064	Catsper2	cation channel, sperm associated 2 [Source:RGD Symbol;Acc:1307620]	3[-]113357365-113376751	0.962054	0.741588	1.16952	1.54168	1.54302	0.0132824	0.0915555	0.250323	0.443725	0.306546	0.741203	0.549381	1.19157	0.399052	0.334895
ENSRNOG00000030698	Cyp26c1	cytochrome P450, family 26, subfamily C, polypeptide 1 [Source:RGD Symbol;Acc:1308843]	1[+]256370850-256378335	0.0207453	0.107151	0.415777	0.617696	0.406657	0.035932	0.112378	0.310008	0.0884541	0.195959	0.741184	0.549354	0.313605	0.271553	0.865908
ENSRNOG00000019365	Ablim3	actin binding LIM protein family, member 3 [Source:RGD Symbol;Acc:1565118]	18[-]57128399-57245666	6.99508	7.05312	12.7192	18.0701	20.8839	0.794549	3.15581	4.48311	4.24581	11.2735	0.741184	0.549353	13.1443	7.69694	0.585573
ENSRNOG00000033883	Stard8	StAR-related lipid transfer domain containing 8 [Source:RGD Symbol;Acc:1560770]	X[+]68713123-68785052	2.24605	1.85059	1.34585	1.1329	1.13253	0.683684	0.315118	0.38962	0.105402	0.553637	-0.741101	0.54923	1.54159	0.595551	0.386323
ENSRNOG00000059508	AABR07051312.1	-	3[+]4773236-4773300	0.13409	0.037915	0.213789	0.311345	0.451158	0.159529	0.0656707	0.132489	0.0336029	0.136533	0.741044	0.549146	0.22966	0.177246	0.771779
ENSRNOG00000045747	Capns1	calpain, small subunit 1 [Source:RGD Symbol;Acc:2270]	1[-]91058529-91063928	81.9435	71.3208	74.2106	50.0222	36.6748	4.94643	21.1103	24.9678	6.80098	1.85096	-0.741017	0.549106	62.8344	21.5996	0.343754
ENSRNOG00000009325	Fuca1	fucosidase, alpha-L- 1, tissue [Source:RGD Symbol;Acc:2636]	5[+]154269118-154286544	65.4503	54.7843	75.1091	80.6757	80.4472	2.17672	8.82882	5.47099	4.40937	7.62448	0.740834	0.548836	71.2933	11.5251	0.161658
ENSRNOG00000012205	Lgsn	lengsin, lens protein with glutamine synthetase domain [Source:RGD Symbol;Acc:727925]	9[+]37462693-37490108	0.309938	0.475068	0.0856453	0.0213173	0	0.196904	0.194165	0.0741815	0.0369227	0	-0.74075	0.54871	0.178394	0.220054	1.23353
ENSRNOG00000013364	Hey2	hes-related family bHLH transcription factor with YRPW motif 2 [Source:RGD Symbol;Acc:621405]	1[+]29191192-29201531	0.19008	0.141381	0.083083	0.0310047	0.0571943	0.0828311	0.0725133	0.0555747	0.0299554	0.0268282	-0.740609	0.548501	0.100549	0.0773499	0.769279
ENSRNOG00000052256	Dact3	dishevelled-binding antagonist of beta-catenin 3 [Source:RGD Symbol;Acc:1563892]	1[+]78800754-78812483	0.402748	0.210052	0.239759	0.191995	0.111487	0.089093	0.0800269	0.0764795	0.0527739	0.0333279	-0.740547	0.548409	0.231208	0.115148	0.498026
ENSRNOG00000005574	Adamts8	ADAM metallopeptidase with thrombospondin type 1 motif, 8 [Source:RGD Symbol;Acc:1308511]	8[+]32018560-32037531	0.111835	0.0179217	0.031483	0	0	0.0510083	0.00637718	0.0220743	0	0	-0.740532	0.548388	0.032248	0.047898	1.4853
ENSRNOG00000023109	Icoslg	inducible T-cell co-stimulator ligand [Source:RGD Symbol;Acc:1562791]	20[-]11329992-11340296	28.1545	22.9784	33.0069	35.0608	39.2437	4.66836	6.20864	4.63059	2.2185	0.15319	0.740481	0.548312	31.6889	6.80911	0.214874
ENSRNOG00000003019	Ubn1	ubinuclein 1 [Source:RGD Symbol;Acc:1311582]	10[-]10690224-10725655	11.7195	8.54981	8.54821	7.83476	7.33623	1.5207	0.415986	1.39004	1.10503	1.05489	-0.740397	0.548187	8.79771	1.86462	0.211944
ENSRNOG00000061442	AABR07068214.1	-	9[+]91001828-91004983	1.03035	1.44898	1.08181	2.55808	2.33001	0.641799	0.205769	0.164423	0.16684	0.591703	0.740235	0.547948	1.68985	0.746294	0.441634
ENSRNOG00000026051	RGD1562652	similar to class I histocompatibility antigen alpha chain - cotton-top tamarin [Source:RGD Symbol;Acc:1562652]	20[+]3135791-3140610	0.076658	0.094994	0.323962	0.328726	0.318456	0.132776	0.0119574	0.0529621	0.169898	0.0303762	0.740221	0.547927	0.228559	0.147629	0.645912
ENSRNOG00000026048	Gbf1	golgi brefeldin A resistant guanine nucleotide exchange factor 1 [Source:RGD Symbol;Acc:1307160]	1[+]265904566-266033156	20.8827	20.5781	20.4309	17.6422	14.4343	1.64472	2.94862	1.45754	1.7839	0.842034	-0.740172	0.547855	18.7936	3.00602	0.159949
ENSRNOG00000048205	Ube2h	ubiquitin-conjugating enzyme E2H [Source:RGD Symbol;Acc:2319288]	4[-]57511418-57625257	43.066	29.253	22.2	22.1795	24.6901	4.57118	6.9782	4.55281	3.15648	2.05927	-0.740146	0.547816	28.2777	8.98005	0.317566
ENSRNOG00000015735	Zswim1	zinc finger, SWIM-type containing 1 [Source:RGD Symbol;Acc:1305715]	3[+]161290391-161291758	5.90736	5.56447	4.07184	3.83711	2.10443	2.06103	1.96043	0.40857	0.708272	0.30196	-0.739986	0.54758	4.29704	1.80297	0.419583
ENSRNOG00000057496	LOC103691157	uncharacterized LOC103691157 [Source:RGD Symbol;Acc:9136205]	1[+]128398115-128419758	0	0	0.0323973	0.0979473	0.057493	0	0	0.0287128	0.0556954	0.00331071	0.739945	0.547518	0.0375675	0.0451593	1.20208
ENSRNOG00000004685	Mta3	metastasis associated 1 family, member 3 [Source:RGD Symbol;Acc:1306803]	6[+]6908684-7031828	8.65803	9.25533	6.48873	5.04303	6.39064	1.05441	0.863109	1.79787	0.871707	0.476932	-0.739902	0.547456	7.16715	1.86371	0.260035
ENSRNOG00000003550	Acbd6	acyl-CoA binding domain containing 6 [Source:RGD Symbol;Acc:1305030]	13[+]73196571-73334077	10.6507	7.09709	15.9412	17.2587	18.0198	1.1471	2.32446	1.53661	4.40552	4.39331	0.739773	0.547264	13.7935	5.09329	0.369253
ENSRNOG00000003611	Dynlt3	dynein light chain Tctex-type 3 [Source:RGD Symbol;Acc:1549755]	X[-]14633342-14642424	29.7212	12.1819	11.4064	8.98841	11.7784	2.67993	1.08721	2.11597	0.945626	1.36651	-0.739674	0.547118	14.8153	7.94156	0.536038
ENSRNOG00000011161	Slc2a12	solute carrier family 2 member 12 [Source:RGD Symbol;Acc:1310175]	1[-]24003625-24056373	1.86375	2.1096	0.927516	0.861324	1.00471	0.282946	0.502341	0.435117	0.301303	0.128054	-0.73961	0.547023	1.35338	0.620485	0.458471
ENSRNOG00000045684	LOC100910978	extracellular matrix protein 2-like [Source:RGD Symbol;Acc:6495594]	17[-]14696308-14717420	0.421953	0.390024	0.117632	0.15301	0.138911	0.123071	0.173222	0.0582766	0.04646	0.0774642	-0.739574	0.54697	0.244306	0.164373	0.672816
ENSRNOG00000008551	Rps7	ribosomal protein S7 [Source:RGD Symbol;Acc:61907]	6[-]47899525-47904437	368.996	336.455	497.744	528.483	492.923	13.8775	47.1761	23.2316	108.062	29.459	0.739488	0.546842	444.92	92.5148	0.207936
ENSRNOG00000032394	Tymp	thymidine phosphorylase [Source:RGD Symbol;Acc:1305756]	7[-]130342483-130347587	133.501	115.149	133.577	62.3068	37.3752	10.6814	29.7946	24.0244	39.9004	31.1059	-0.739424	0.546748	96.3817	47.469	0.492511
ENSRNOG00000008046	Tmem30b	transmembrane protein 30B [Source:RGD Symbol;Acc:1308732]	6[-]96439607-96442682	4.47354	2.34681	5.70489	8.27836	13.8696	0.419783	0.644295	2.57413	3.42257	4.42593	0.739375	0.546675	6.93464	4.72525	0.681398
ENSRNOG00000003496	Tbc1d9	TBC1 domain family member 9 [Source:RGD Symbol;Acc:1308221]	19[+]24329023-24429909	2.39209	1.85823	1.72637	1.15537	1.3609	0.532335	0.239371	0.664261	0.194333	0.204304	-0.739294	0.546555	1.69859	0.565167	0.332727
ENSRNOG00000004487	Nek2	NIMA-related kinase 2 [Source:RGD Symbol;Acc:619792]	13[+]110511668-110522769	0.907557	0.293138	0.077267	0.100115	0.0315513	0.463225	0.192444	0.034116	0.0853909	0.0546485	-0.738886	0.545953	0.281926	0.388552	1.37821
ENSRNOG00000011815	Sgk1	serum/glucocorticoid regulated kinase 1 [Source:RGD Symbol;Acc:3668]	1[-]24185435-24302298	36.2124	31.5191	8.64617	6.34201	6.84161	24.0064	13.9035	1.80659	1.043	2.00294	-0.738711	0.545694	17.9123	17.2025	0.960375
ENSRNOG00000006723	Itga11	integrin subunit alpha 11 [Source:RGD Symbol;Acc:1311711]	8[+]67615635-67683973	0.090696	0.078866	0.0199403	0.020812	0.011372	0.0278599	0.0648281	0.00614228	0.00204627	0.00988875	-0.738522	0.545415	0.0443373	0.0438889	0.989887
ENSRNOG00000058132	SNORD29	Small nucleolar RNA SNORD29 [Source:RFAM;Acc:RF00070]	1[+]224923099-224923162	3.12043	2.31595	13.583	11.6773	12.696	1.0336	0.778082	2.12585	6.12686	3.84262	0.73852	0.545412	8.67853	5.84733	0.67377
ENSRNOG00000032805	Cyp2f4	cytochrome P450, family 2, subfamily f, polypeptide 4 [Source:RGD Symbol;Acc:2476]	1[+]83933942-83947821	53.7364	58.7667	45.0322	36.7588	34.8149	2.84362	11.3635	5.44902	5.17773	13.6087	-0.738403	0.54524	45.8218	12.1308	0.264739
ENSRNOG00000008859	Tank	TRAF family member-associated NFKB activator [Source:RGD Symbol;Acc:628859]	3[+]47439076-47515700	13.3439	14.6002	10.548	6.98781	9.62753	2.04707	1.32573	1.56424	0.938121	2.88095	-0.738023	0.544678	11.0215	3.21897	0.292064
ENSRNOG00000014703	Tonsl	tonsoku-like, DNA repair protein [Source:RGD Symbol;Acc:1307483]	7[-]117688397-117703094	0.312628	0.211915	0.148673	0.192127	0.116697	0.0315858	0.0312587	0.0650409	0.058927	0.0330514	-0.737778	0.544317	0.196408	0.0796128	0.405344
ENSRNOG00000015026	Arhgef11	Rho guanine nucleotide exchange factor 11 [Source:RGD Symbol;Acc:619705]	2[+]186980793-187101768	10.5649	9.95839	9.3876	7.87794	7.38382	0.393704	1.26678	1.50645	2.07255	0.543505	-0.737589	0.544037	9.03453	1.67733	0.185658
ENSRNOG00000002886	Myh10	myosin heavy chain 10 [Source:RGD Symbol;Acc:71000]	10[+]55275411-55406732	1.79468	0.998773	0.689364	0.682948	0.791301	0.38756	0.083056	0.147	0.136335	0.275835	-0.737444	0.543823	0.991413	0.475239	0.479355
ENSRNOG00000001052	Slc25a30	solute carrier family 25, member 30 [Source:RGD Symbol;Acc:1359702]	15[-]57813356-57834173	59.1411	43.8213	12.3614	5.46252	5.51633	21.5628	43.7366	11.2109	2.39445	3.37203	-0.737319	0.543639	25.2605	29.7165	1.1764
ENSRNOG00000005790	RGD1306474	similar to RIKEN cDNA 9530003J23 [Source:RGD Symbol;Acc:1306474]	7[-]60305006-60309878	0.734969	0.507685	0.341026	0.370381	0.21816	0.257257	0.0949245	0.0226075	0.186546	0.160539	-0.737267	0.543563	0.434444	0.229661	0.528631
ENSRNOG00000023943	Gbp1	guanylate binding protein 1 [Source:RGD Symbol;Acc:1311877]	2[+]248398917-248409570	0	0.107416	0.203176	0.287606	0.551966	0	0.0330659	0.122584	0.157052	0.344408	0.737248	0.543535	0.230033	0.245777	1.06844
ENSRNOG00000000501	Zfp523	zinc finger protein 523 [Source:RGD Symbol;Acc:1306239]	20[+]7762327-7786049	14.8677	14.4011	12.5485	10.0682	10.7538	1.02116	2.60181	1.64258	2.53501	1.61829	-0.737041	0.543229	12.5279	2.58645	0.206455
ENSRNOG00000009568	Hdac1	histone deacetylase 1 [Source:RGD Symbol;Acc:1309799]	5[-]147716664-147743723	21.0086	17.5022	15.8491	15.2055	14.7936	1.66941	2.87569	2.57966	1.12301	1.9429	-0.736951	0.543096	16.8718	2.95745	0.175289
ENSRNOG00000022033	Rn60_3_0143.2	-	3[-]14276280-14291343	34.7859	26.2945	44.1398	52.9177	46.4639	1.58916	2.64328	3.86813	10.2491	3.56441	0.736936	0.543075	40.9204	10.671	0.260775
ENSRNOG00000027365	Hoxa4	homeo box A4 [Source:RGD Symbol;Acc:2814]	4[-]82158892-82160240	0.899447	0.96097	0.653954	0.228514	0.311956	0.174255	0.394755	0.355851	0.252507	0.191339	-0.736929	0.543064	0.610968	0.392441	0.642326
ENSRNOG00000023397	LOC100911104	lymphocyte antigen 6B-like [Source:RGD Symbol;Acc:6495044]	14[-]22868515-22890958	6.40645	6.98004	9.27727	15.6341	17.0609	3.2969	2.35016	2.24863	8.35897	3.40343	0.736887	0.543002	11.0718	5.9824	0.54033
ENSRNOG00000038012	Commd6	COMM domain containing 6 [Source:RGD Symbol;Acc:1560745]	15[-]86136096-86142672	23.8142	17.111	13.429	11.2789	12.8056	3.54617	7.53798	1.4843	2.4452	0.223706	-0.736804	0.54288	15.6878	5.7196	0.36459
ENSRNOG00000010331	Ctsb	cathepsin B [Source:RGD Symbol;Acc:621509]	15[+]46316741-46337612	466.832	471.848	606.948	601.749	596.032	44.3511	66.6407	41.5314	52.6292	53.5364	0.736725	0.542764	548.682	80.4921	0.146701
ENSRNOG00000002382	LOC102553715	microfibril-associated glycoprotein 4-like [Source:RGD Symbol;Acc:7719175]	10[+]47765432-47768483	5.4195	2.22845	1.88824	1.77991	1.67587	1.20078	0.391935	0.312517	0.738378	0.519369	-0.73633	0.542181	2.59839	1.58967	0.611788
ENSRNOG00000050278	LOC108348067	endosialin [Source:RGD Symbol;Acc:11367424]	1[+]220362064-220364358	0.0676517	0.070447	0.055818	0.0360427	0.015146	0.00725762	0.0166652	0.0311807	0.0233658	0.00922008	-0.73603	0.541739	0.0490211	0.027219	0.55525
ENSRNOG00000019142	Fas	Fas cell surface death receptor [Source:RGD Symbol;Acc:619831]	1[+]252589785-252624790	6.31497	3.65376	7.85722	8.80765	13.6075	1.10526	0.673129	2.30666	3.02078	2.04701	0.735945	0.541615	8.04822	3.79966	0.472112
ENSRNOG00000016163	Slc1a3	solute carrier family 1 member 3 [Source:RGD Symbol;Acc:3698]	2[-]57860834-57935363	0.406643	0.304281	1.30032	2.14987	1.28733	0.105834	0.149975	0.703953	0.344242	0.486426	0.735908	0.54156	1.08969	0.785638	0.720975
ENSRNOG00000043451	Spp1	secreted phosphoprotein 1 [Source:RGD Symbol;Acc:3752]	14[-]6673686-6679901	3.54388	3.16117	1.05204	0.631985	0.95018	1.00196	2.18019	0.628125	0.658958	0.321433	-0.735846	0.541469	1.86785	1.60198	0.85766
ENSRNOG00000001874	Slc7a4	solute carrier family 7, member 4 [Source:RGD Symbol;Acc:1305905]	11[-]87446382-87449940	0.836625	0.496232	0.560171	0.446176	0.262474	0.105634	0.18766	0.0548765	0.108548	0.219281	-0.735787	0.541383	0.520335	0.230078	0.442173
ENSRNOG00000020415	Ramp2	receptor activity modifying protein 2 [Source:RGD Symbol;Acc:61872]	10[+]89166890-89168965	13.7633	11.6997	12.2323	9.26027	7.82616	2.28632	0.489465	2.05387	2.04948	2.58652	-0.735604	0.541113	10.9564	2.79483	0.255087
ENSRNOG00000047314	Tk1	thymidine kinase 1 [Source:RGD Symbol;Acc:621014]	10[-]106817601-106828884	7.16323	5.2867	4.04244	3.49474	3.643	2.07539	1.28681	0.633274	0.224837	1.47984	-0.735592	0.541095	4.72602	1.80161	0.38121
ENSRNOG00000042980	Adam19	ADAM metallopeptidase domain 19 [Source:RGD Symbol;Acc:1585017]	10[+]31146107-31240582	1.11307	0.823444	0.701963	0.631576	0.580419	0.250913	0.117114	0.190101	0.236173	0.0705518	-0.735502	0.540964	0.770095	0.251849	0.327036
ENSRNOG00000047003	AABR07066693.1	-	9[+]12420368-12421059	0.555362	0.295536	1.04265	1.53327	1.93262	0.500637	0.261484	0.371626	0.636604	0.913737	0.735446	0.540881	1.07189	0.795832	0.74246
ENSRNOG00000052017	Dio3	iodothyronine deiodinase 3 [Source:RGD Symbol;Acc:68420]	6[+]134627278-134629138	0.0728713	0.130871	1.57623	1.15759	1.74358	0.0665891	0.11545	1.04847	0.203191	0.648837	0.735229	0.540561	0.936228	0.873084	0.932554
ENSRNOG00000054319	LOC103690128	smoothelin-like [Source:RGD Symbol;Acc:9196123]	14[-]80678467-80680738	2.4587	1.93367	2.29725	0.895028	1.08513	0.696257	0.281279	0.571669	0.122629	0.423898	-0.735148	0.540442	1.73396	0.76497	0.44117
ENSRNOG00000059412	LOC108348079	RING finger protein 113A-like [Source:RGD Symbol;Acc:11447433]	X[+]123806918-123808049	0.371328	0.170095	0.190409	0.0854093	0.111894	0.060109	0.0820587	0.0832361	0.0255175	0.105832	-0.735141	0.540432	0.185827	0.122165	0.657411
ENSRNOG00000034040	Rnf113a1	ring finger protein 113A1 [Source:RGD Symbol;Acc:1359693]	X[+]124516949-124518077	0.372314	0.170547	0.190915	0.0856367	0.112192	0.0602685	0.0822765	0.0834569	0.0255851	0.106114	-0.735141	0.540432	0.186321	0.122489	0.657411
ENSRNOG00000013013	Tle3	transducin-like enhancer of split 3 [Source:RGD Symbol;Acc:620292]	8[+]66296883-66342176	2.92763	3.22591	1.65337	1.24791	1.20131	1.43914	0.98327	0.260356	0.125825	0.324356	-0.735125	0.540409	2.05123	1.11724	0.544671
ENSRNOG00000002813	Dars2	aspartyl-tRNA synthetase 2 (mitochondrial) [Source:RGD Symbol;Acc:1308286]	13[-]78857638-78885464	9.77702	6.71449	7.27023	6.06954	6.16084	0.77011	1.20705	0.341923	0.849319	0.802896	-0.735014	0.540246	7.19842	1.57626	0.218973
ENSRNOG00000050040	Akr1c13	aldo-keto reductase family 1, member C13 [Source:RGD Symbol;Acc:1308232]	17[+]69634890-69647765	37.8457	30.2907	122.307	94.8871	104.742	20.6638	6.2683	26.0063	15.4958	9.31291	0.734999	0.540223	78.0145	40.9658	0.525106
ENSRNOG00000010890	Bmp1	bone morphogenetic protein 1 [Source:RGD Symbol;Acc:620739]	15[-]52166401-52210746	50.9588	40.9498	40.0476	37.8291	30.7073	5.81588	7.90211	4.48824	4.25682	6.62113	-0.734863	0.540024	40.0985	8.42106	0.210009
ENSRNOG00000048462	AABR07066529.1	-	9[+]10787455-10789519	3.06878	4.57965	4.65325	5.40766	6.19763	1.21354	1.0421	0.969611	0.701035	1.17327	0.734526	0.539529	4.78139	1.3861	0.289895
ENSRNOG00000030633	Lmf2	lipase maturation factor 2 [Source:RGD Symbol;Acc:1306274]	7[-]130322020-130326470	23.5567	26.4582	23.0971	21.3001	15.4518	1.74741	1.47432	2.2899	2.2201	0.510954	-0.734252	0.539126	21.9728	4.07014	0.185236
ENSRNOG00000010798	Blk	BLK proto-oncogene, Src family tyrosine kinase [Source:RGD Symbol;Acc:1308859]	15[-]46555188-46593653	0.596428	0.452371	1.00669	1.16675	1.0189	0.275604	0.160095	0.206875	0.118745	0.215172	0.733878	0.538576	0.848227	0.331336	0.390622
ENSRNOG00000027057	Gga3	golgi associated, gamma adaptin ear containing, ARF binding protein 3 [Source:RGD Symbol;Acc:1309553]	10[-]104137655-104156576	4.44506	5.38158	4.30583	3.67961	2.80967	0.392463	0.358162	0.721141	0.470435	0.456356	-0.733814	0.538483	4.12435	0.978031	0.237136
ENSRNOG00000052444	RGD1563091	similar to OEF2 [Source:RGD Symbol;Acc:1563091]	4[-]28305002-28310178	1.49806	1.14207	2.54638	2.73673	4.48172	0.460661	0.474883	0.441154	1.37563	1.46675	0.733801	0.538464	2.48099	1.4601	0.588515
ENSRNOG00000038766	LOC103694328	alanine and glycine-rich protein-like [Source:RGD Symbol;Acc:9319286]	19[+]41932221-41934611	13.4113	11.771	4.87474	5.95827	6.04421	1.64105	4.32958	1.67422	2.68262	2.22682	-0.733589	0.538153	8.4119	4.25976	0.506397
ENSRNOG00000014293	Nkd1	naked cuticle homolog 1 [Source:RGD Symbol;Acc:1308491]	19[-]19436333-19509087	1.98473	1.92593	1.58607	1.13723	1.45276	0.120253	0.361198	0.120078	0.148067	0.424869	-0.733223	0.537617	1.61735	0.3955	0.244536
ENSRNOG00000020272	RGD1310209	similar to KIAA1324 protein [Source:RGD Symbol;Acc:1310209]	2[-]211246068-211322719	7.43649	12.6963	2.86479	2.5799	2.1151	1.0539	1.51743	0.745687	1.06065	1.70449	-0.733217	0.537607	5.53853	4.33734	0.783123
ENSRNOG00000022268	Pnpla3	patatin-like phospholipase domain containing 3 [Source:RGD Symbol;Acc:1595843]	7[+]125034764-125055976	95.1415	44.234	4.83675	7.78679	18.1042	23.6795	31.9359	1.58709	10.2606	28.4798	-0.732973	0.53725	34.0206	39.5501	1.16253
ENSRNOG00000027124	Tdg	thymine-DNA glycosylase [Source:RGD Symbol;Acc:620959]	7[-]27193998-27214236	16.0342	10.0454	10.6932	9.0981	8.64479	1.497	2.65635	1.29935	1.40474	1.57266	-0.732927	0.537182	10.9031	3.13121	0.287184
ENSRNOG00000012049	Sox7	SRY box 7 [Source:RGD Symbol;Acc:1310038]	15[+]47293699-47300460	0.684497	1.21963	0.381588	0.172852	0.209911	0.285253	0.114746	0.0673982	0.0569465	0.059293	-0.732861	0.537085	0.533695	0.419689	0.786385
ENSRNOG00000058096	AABR07021704.1	-	13[-]86665424-86671515	0.600338	0.733699	0.328702	0.266654	0.298053	0.164244	0.212986	0.0511242	0.0301936	0.128982	-0.732813	0.537016	0.445489	0.224914	0.504869
ENSRNOG00000005006	Ndufaf1	NADH:ubiquinone oxidoreductase complex assembly factor 1 [Source:RGD Symbol;Acc:1306202]	3[-]111458572-111469518	8.71941	7.09433	7.391	6.44323	5.1572	1.21661	1.42093	0.954143	0.710409	0.742468	-0.732799	0.536994	6.96103	1.49715	0.215076
ENSRNOG00000042384	Kctd7	potassium channel tetramerization domain containing 7 [Source:RGD Symbol;Acc:1582914]	12[-]30024081-30033357	3.07408	1.96159	1.37024	1.49822	1.265	0.965831	0.601718	0.187428	0.251525	0.0838116	-0.732784	0.536973	1.83383	0.820174	0.447248
ENSRNOG00000010379	Celf1	CUGBP, Elav-like family member 1 [Source:RGD Symbol;Acc:1307721]	3[+]79823945-79842082	24.7543	22.5069	16.8394	15.5786	17.4025	1.45303	2.05209	3.37156	3.22192	4.66729	-0.732578	0.53667	19.4164	4.55222	0.234453
ENSRNOG00000020409	AABR07006111.1	-	1[+]220610638-220611492	0.991849	0.790245	0.768092	0.484014	0.434128	0.318992	0.3483	0.095225	0.0382211	0.105998	-0.732485	0.536534	0.693665	0.284724	0.410463
ENSRNOG00000033593	Osbpl9	oxysterol binding protein-like 9 [Source:RGD Symbol;Acc:1311508]	5[-]128694803-128839433	55.6679	48.6531	43.9168	39.4	41.3	4.66689	4.6917	7.35573	8.45464	2.30601	-0.732421	0.53644	45.7875	7.83858	0.171195
ENSRNOG00000008552	P2rx3	purinergic receptor P2X 3 [Source:RGD Symbol;Acc:620253]	3[-]72403993-72447801	0.591699	0.636397	0.39942	0.412351	0.367529	0.0841617	0.128445	0.0457181	0.11079	0.0606288	-0.732046	0.535891	0.481479	0.137627	0.285843
ENSRNOG00000019240	Ampd2	adenosine monophosphate deaminase 2 [Source:RGD Symbol;Acc:2110]	2[-]210861625-210874304	20.3022	21.8644	16.7276	13.7416	11.1786	1.97446	7.51122	3.28014	1.05718	2.31054	-0.731873	0.535638	16.7629	5.28921	0.315531
ENSRNOG00000001275	Tmem184a	transmembrane protein 184A [Source:RGD Symbol;Acc:1306702]	12[+]16912249-16921426	4.41758	5.55414	7.41461	7.90632	8.49963	0.49878	0.348505	1.84496	3.12782	0.697897	0.731846	0.535599	6.75846	2.125	0.31442
ENSRNOG00000040287	Cyp1b1	cytochrome P450, family 1, subfamily b, polypeptide 1 [Source:RGD Symbol;Acc:2460]	6[-]2307808-2316722	0.127365	0.119825	0.0329017	0.0685767	0.032795	0.0425293	0.0275085	0.0292149	0.0136778	0.0123326	-0.731838	0.535587	0.0762927	0.0482033	0.63182
ENSRNOG00000047712	Dcx	doublecortin [Source:RGD Symbol;Acc:620670]	X[-]115098675-115175299	0.0525453	0.00986767	0	0	0.005676	0.0118945	0.00857837	0	0	0.00491564	-0.731803	0.535535	0.0136178	0.0213284	1.56621
ENSRNOG00000017416	Ppic	peptidylprolyl isomerase C [Source:RGD Symbol;Acc:1303221]	18[-]48372041-48384645	1.66553	0.790335	0.649974	0.445964	0.656831	0.382504	0.107036	0.22374	0.306876	0.0977543	-0.731791	0.535518	0.841728	0.489151	0.581127
ENSRNOG00000008256	Mrpl38	mitochondrial ribosomal protein L38 [Source:RGD Symbol;Acc:1311180]	10[-]104682374-104689178	34.2762	38.4194	36.8386	23.5036	19.8831	1.22419	8.12477	4.92938	3.50068	2.48356	-0.731742	0.535447	30.5842	8.68836	0.28408
ENSRNOG00000008450	LOC100359539	ribonucleotide reductase M2 polypeptide [Source:RGD Symbol;Acc:2323655]	19[+]25391700-25394229	1.87615	0.729099	0.185031	0.130393	0.132621	1.13424	0.425673	0.0992839	0.0413301	0.0327351	-0.731556	0.535174	0.610659	0.833587	1.36506
ENSRNOG00000009539	Khdrbs3	KH RNA binding domain containing, signal transduction associated 3 [Source:RGD Symbol;Acc:620921]	7[+]110031696-110179468	2.29881	1.95492	1.74762	1.56869	1.38318	0.528869	0.202616	0.340804	0.226376	0.356412	-0.731167	0.534604	1.79064	0.44219	0.246945
ENSRNOG00000003884	Acmsd	aminocarboxymuconate semialdehyde decarboxylase [Source:RGD Symbol;Acc:620868]	13[+]44424689-44468734	9.1556	11.7749	19.6777	27.3949	29.2768	1.60154	4.96526	5.3389	16.7704	8.70965	0.731142	0.534569	19.456	11.3374	0.58272
ENSRNOG00000003822	Slu7	SLU7 homolog, splicing factor [Source:RGD Symbol;Acc:631432]	10[+]29029590-29044583	13.3068	11.4962	11.1708	8.97234	10.0423	0.468098	0.593246	1.58974	1.70312	1.7466	-0.731124	0.534543	10.9977	1.88936	0.171796
ENSRNOG00000025100	Ikbke	inhibitor of kappa light polypeptide gene enhancer in B-cells, kinase epsilon [Source:RGD Symbol;Acc:1308352]	13[-]48031410-48056394	6.52231	4.73286	11.6704	11.6107	12.6057	0.881131	0.75054	1.89874	3.99089	3.35312	0.73105	0.534435	9.4284	3.92214	0.415992
ENSRNOG00000050997	Ifrd1	interferon-related developmental regulator 1 [Source:RGD Symbol;Acc:2867]	6[-]60132024-60151420	17.2949	19.9902	32.8557	43.5029	67.4277	3.93933	2.31822	13.1236	22.6703	29.2925	0.730344	0.533402	36.2143	24.068	0.6646
ENSRNOG00000020828	Pde4a	phosphodiesterase 4A [Source:RGD Symbol;Acc:3279]	8[+]22189600-22233748	1	0.765491	0.5948	0.524439	0.528906	0.191173	0.293603	0.112426	0.058812	0.162955	-0.730305	0.533346	0.682728	0.242412	0.355064
ENSRNOG00000009227	Aplnr	apelin receptor [Source:RGD Symbol;Acc:621645]	3[+]72540538-72544182	0.0979483	0.0910807	0.0309393	0.014582	0.01338	0.0642003	0.0226777	0.0420277	0.0252568	0.0231748	-0.730244	0.533257	0.0495861	0.050701	1.02248
ENSRNOG00000010744	Nrp1	neuropilin 1 [Source:RGD Symbol;Acc:621588]	19[+]61332351-61485858	4.01876	2.71862	1.97019	2.1191	1.97641	0.687362	0.517349	0.676843	0.580515	0.506848	-0.730172	0.53315	2.56062	0.952149	0.371844
ENSRNOG00000012067	Fam111a	family with sequence similarity 111, member A [Source:RGD Symbol;Acc:1560913]	1[+]229003961-229019527	0.343933	0.080322	12.8422	18.8024	11.8605	0.0927187	0.0857458	3.06287	5.7837	10.8591	0.730157	0.53313	8.78587	9.02936	1.02771
ENSRNOG00000028548	Ccl9	chemokine (C-C motif) ligand 9 [Source:RGD Symbol;Acc:1310563]	10[-]70783424-70788309	682.951	459.41	436.457	369.88	424.703	30.6375	49.589	89.9291	48.9303	93.8539	-0.729981	0.532872	474.68	125.65	0.264704
ENSRNOG00000018233	Gas6	growth arrest specific 6 [Source:RGD Symbol;Acc:61913]	16[-]81213364-81243757	131.03	80.1865	152.003	209.469	243.507	21.6833	16.6336	44.1909	35.7203	81.9082	0.729939	0.53281	163.239	71.3611	0.437157
ENSRNOG00000051528	Ddx11	DEAD/H-box helicase 11 [Source:RGD Symbol;Acc:1306675]	9[+]114111580-114132492	0.538054	0.27877	0.239064	0.17837	0.215118	0.0911932	0.113633	0.0170066	0.0751628	0.118458	-0.729937	0.532808	0.289875	0.15338	0.529126
ENSRNOG00000019639	Pgpep1	pyroglutamyl-peptidase I [Source:RGD Symbol;Acc:1303133]	16[+]20521956-20531396	103.449	99.8183	63.0409	49.1048	69.5563	13.3576	24.0224	15.0753	10.0242	12.5623	-0.72989	0.532739	76.9938	25.6738	0.333452
ENSRNOG00000053196	Slc48a1	solute carrier family 48 member 1 [Source:RGD Symbol;Acc:1562880]	7[+]139271698-139279499	23.4122	21.6279	28.1779	28.642	32.9159	0.606902	5.76124	2.17599	3.6715	3.76172	0.729705	0.53247	26.9552	5.1704	0.191815
ENSRNOG00000004346	Notch3	notch 3 [Source:RGD Symbol;Acc:620761]	7[-]14138495-14189688	0.452185	0.395781	0.257956	0.230931	0.179668	0.146778	0.180905	0.033403	0.0580255	0.074422	-0.729623	0.532349	0.303304	0.143546	0.473275
ENSRNOG00000017172	Mvb12b	multivesicular body subunit 12B [Source:RGD Symbol;Acc:1309709]	3[-]12780100-12944494	2.43575	1.74827	1.9529	1.36205	1.33228	0.173204	0.634838	0.422684	0.127659	0.107484	-0.729598	0.532313	1.76625	0.519914	0.29436
ENSRNOG00000018975	Atg9a	autophagy related 9A [Source:RGD Symbol;Acc:1310450]	9[-]82382800-82393382	42.302	39.5265	40.7701	32.2052	28.8164	1.05963	7.44699	4.86239	4.87135	2.88966	-0.729528	0.532211	36.7241	6.75847	0.184034
ENSRNOG00000056735	Zc4h2	zinc finger C4H2-type containing [Source:RGD Symbol;Acc:1561708]	X[-]64887978-64908682	1.96036	1.50467	1.30953	1.22841	1.21346	0.381138	0.191444	0.202569	0.195887	0.260034	-0.72949	0.532155	1.44329	0.360744	0.249946
ENSRNOG00000032807	Rn60_X_0773.5	-	X[-]77298974-77299218	41.3846	27.1967	76.1387	110.221	85.8079	16.9641	18.4233	9.95225	41.3659	17.6982	0.72945	0.532097	68.1498	36.9543	0.542251
ENSRNOG00000009994	Dlat	dihydrolipoamide S-acetyltransferase [Source:RGD Symbol;Acc:619859]	8[-]55062551-55087832	12.854	9.12679	10.5834	8.60754	7.99585	0.376713	1.47957	1.04997	0.311285	1.51383	-0.72939	0.53201	9.83351	2.01494	0.204905
ENSRNOG00000058470	Col12a1	collagen type XII alpha 1 chain [Source:RGD Symbol;Acc:2374]	8[-]87040799-87158368	0.933555	0.408291	0.258606	0.240184	0.21671	0.421936	0.0810632	0.0686386	0.0378479	0.0735106	-0.729366	0.531974	0.411469	0.325353	0.790709
ENSRNOG00000012269	Lpcat3	lysophosphatidylcholine acyltransferase 3 [Source:RGD Symbol;Acc:1310223]	4[+]157181795-157222996	105.072	100.415	85.1524	70.3934	79.3725	6.17064	20.0647	6.52761	12.8023	13.1372	-0.729362	0.531969	88.0811	17.225	0.195558
ENSRNOG00000056041	Ipo8	importin 8 [Source:MGI Symbol;Acc:MGI:2444611]	4[-]183229985-183293999	12.1072	9.68816	9.60378	8.28526	8.21669	1.10672	2.11578	1.23747	0.770799	1.19076	-0.729323	0.531912	9.58022	1.85726	0.193864
ENSRNOG00000059069	LOC100911337	40S ribosomal protein S25-like [Source:RGD Symbol;Acc:6493463]	4[-]120040772-120041238	38.398	27.9742	58.9357	65.8438	61.0513	7.38813	11.5008	0.633498	18.2411	7.44544	0.729071	0.531545	50.4406	17.6599	0.350112
ENSRNOG00000051854	Enpep	glutamyl aminopeptidase [Source:RGD Symbol;Acc:621228]	2[-]233667254-233743866	32.4692	23.259	10.5739	12.442	17.0887	3.8717	5.14668	2.18863	3.6187	4.01597	-0.728885	0.531274	19.1666	8.87299	0.462941
ENSRNOG00000038166	Ptgr2	prostaglandin reductase 2 [Source:RGD Symbol;Acc:1310518]	6[+]107999846-108031643	30.7606	23.4345	22.6763	19.9884	21.5028	1.59218	4.11878	2.66791	1.08727	3.47407	-0.728431	0.530612	23.6725	4.53911	0.191746
ENSRNOG00000004442	RGD1311756	similar to hypothetical protein FLJ20950 [Source:RGD Symbol;Acc:1311756]	6[+]124786097-124872277	1.9831	2.15576	4.2345	3.66069	5.15028	0.0245143	0.30913	0.947918	1.36185	1.70805	0.728327	0.530461	3.43686	1.55066	0.451186
ENSRNOG00000059460	Ttc30b	tetratricopeptide repeat domain 30B [Source:RGD Symbol;Acc:1590784]	3[-]62758758-62761325	2.37015	1.82681	1.81766	1.25335	1.42633	0.256111	0.737981	0.273452	0.047703	0.0509416	-0.728118	0.530155	1.73886	0.508311	0.292324
ENSRNOG00000014648	Efnb2	ephrin B2 [Source:RGD Symbol;Acc:1309497]	16[+]86631064-86675049	3.97047	3.16599	2.17144	1.98718	2.40101	0.206238	0.518523	0.589955	0.605397	0.878104	-0.727992	0.529972	2.73922	0.913993	0.333669
ENSRNOG00000053560	Rhou	ras homolog family member U [Source:MGI Symbol;Acc:MGI:1916831]	19[+]56435577-56441733	22.5826	15.9999	14.2927	10.6464	14.5051	0.145714	4.92966	2.04099	1.01424	1.79711	-0.727962	0.529929	15.6053	4.5871	0.293945
ENSRNOG00000032895	Cyp4f4	cytochrome P450, family 4, subfamily f, polypeptide 4 [Source:RGD Symbol;Acc:708363]	7[+]14891001-14907305	107.537	102.559	96.2819	82.456	63.7057	6.96775	21.4767	14.6399	16.6559	14.8809	-0.727874	0.529801	90.508	21.0463	0.232535
ENSRNOG00000001130	Nos1	nitric oxide synthase 1 [Source:RGD Symbol;Acc:3184]	12[-]44213943-44520341	0.239163	0.255245	0.100656	0.077936	0.10268	0.0771767	0.105515	0.0301842	0.0465026	0.0204183	-0.727855	0.529773	0.155136	0.0954111	0.615016
ENSRNOG00000050562	Zfp449	zinc finger protein 449 [Source:RGD Symbol;Acc:1584453]	X[+]73390903-73413931	0.303237	0.177963	0.058372	0.067999	0.0836093	0.11139	0.0574139	0.0367084	0.0858895	0.0476199	-0.727814	0.529714	0.138236	0.114233	0.826364
ENSRNOG00000000957	Rpl21	ribosomal protein L21 [Source:RGD Symbol;Acc:68390]	12[-]9996951-9998779	275.875	269.492	437.413	389.288	431.506	2.87925	75.0831	39.2463	72.0933	36.4071	0.727776	0.529657	360.715	88.2803	0.244737
ENSRNOG00000017646	RGD1309651	similar to 1190005I06Rik protein [Source:RGD Symbol;Acc:1309651]	19[-]54184946-54210515	0.789828	1.22401	3.75201	3.73622	4.94406	0.352688	0.274702	1.41791	2.32949	2.51716	0.727595	0.529395	2.88923	2.1801	0.754561
ENSRNOG00000006526	Sema3c	semaphorin 3C [Source:RGD Symbol;Acc:1309343]	4[-]14318274-14490446	1.60071	1.03299	2.22694	2.90079	3.3206	0.583433	0.822028	0.946079	0.887863	0.500891	0.727438	0.529166	2.21641	1.07911	0.486873
ENSRNOG00000010079	Car3	carbonic anhydrase 3 [Source:RGD Symbol;Acc:2241]	2[-]88126667-88135410	482.907	747.407	75.1155	26.6941	11.5402	111.873	425.814	62.5146	13.5905	10.7482	-0.727431	0.529156	268.733	349.258	1.29965
ENSRNOG00000042317	Cd209f	CD209f antigen [Source:RGD Symbol;Acc:1585258]	12[-]2658547-2661565	0.552981	0.233441	0.0682093	0	0.074372	0.304118	0.150341	0.118142	0	0.074729	-0.727324	0.529	0.185801	0.248256	1.33614
ENSRNOG00000016700	Tcf21	transcription factor 21 [Source:RGD Symbol;Acc:620523]	1[+]23906717-23909566	5.41559	3.52292	4.13966	2.72574	2.81905	0.879815	0.778922	0.451331	1.1436	0.155219	-0.727314	0.528985	3.72459	1.21017	0.324914
ENSRNOG00000014986	Ube4b	ubiquitination factor E4B [Source:RGD Symbol;Acc:1304738]	5[-]166156033-166259069	12.9106	13.3312	10.8573	10.6962	9.68128	0.368421	1.72469	1.90459	1.1289	1.06168	-0.727261	0.528908	11.4953	1.8402	0.160082
ENSRNOG00000054274	Cacnb3	calcium voltage-gated channel auxiliary subunit beta 3 [Source:RGD Symbol;Acc:2248]	7[+]140315368-140324902	0.733121	0.55158	0.612929	0.456672	0.202023	0.162166	0.190374	0.158626	0.101928	0.0658151	-0.727258	0.528904	0.511265	0.221072	0.432403
ENSRNOG00000019023	Tars	threonyl-tRNA synthetase [Source:RGD Symbol;Acc:1359527]	2[-]61394770-61414102	106.318	84.2582	89.5625	68.1026	73.062	8.1499	12.494	14.1584	11.4911	10.2324	-0.727241	0.52888	84.2606	16.9512	0.201176
ENSRNOG00000040273	RGD1562402	similar to 60S ribosomal protein L27a [Source:RGD Symbol;Acc:1562402]	1[+]93242050-93242493	24.8707	20.9741	39.6118	37.4416	37.936	3.05086	6.88815	2.53101	7.21978	2.00707	0.727216	0.528843	32.1668	8.95928	0.278525
ENSRNOG00000060994	Tctn3	tectonic family member 3 [Source:RGD Symbol;Acc:1305166]	1[-]259682249-259691742	1.51725	0.99021	0.796275	0.671137	0.694576	0.405673	0.456735	0.0528928	0.0723389	0.155663	-0.727141	0.528735	0.93389	0.403297	0.431846
ENSRNOG00000020308	Ech1	enoyl-CoA hydratase 1 [Source:RGD Symbol;Acc:69353]	1[+]87009730-87016005	113.656	108.582	324.391	372.003	360.739	6.80079	44.8501	11.7711	114.602	231.474	0.727099	0.528673	255.874	158.366	0.61892
ENSRNOG00000039560	Omd	osteomodulin [Source:RGD Symbol;Acc:621818]	17[-]15475710-15484269	2.29938	3.26464	2.31599	0.880488	0.468915	0.613795	0.813533	1.21597	0.335247	0.076361	-0.727074	0.528637	1.84588	1.22688	0.66466
ENSRNOG00000057800	AABR07051238.1	-	3[+]2267587-2267651	0.148161	0.0425597	0.213789	0.311345	0.451158	0.155744	0.0620407	0.132489	0.0336029	0.136533	0.727001	0.52853	0.233403	0.173936	0.745217
ENSRNOG00000049388	Prr32	proline rich 32 [Source:RGD Symbol;Acc:1583341]	X[+]131617798-131619728	0.639587	2.14946	8.89752	8.91163	10.6883	0.384246	0.682805	1.86564	1.42067	9.02339	0.726986	0.528508	6.25729	5.4858	0.876706
ENSRNOG00000029191	LOC685067	similar to guanylate binding protein family, member 6 [Source:RGD Symbol;Acc:1583235]	2[+]248219428-248239899	13.9725	11.6202	4.23634	5.13997	7.8808	1.24225	1.94578	1.71488	0.317866	1.63655	-0.726867	0.528336	8.56996	4.05879	0.473607
ENSRNOG00000028036	Adamts7	ADAM metallopeptidase with thrombospondin type 1 motif, 7 [Source:RGD Symbol;Acc:1306713]	8[+]97535777-97575655	3.67923	4.778	2.45971	2.16487	1.08626	0.882344	1.49455	1.18629	0.320186	0.773102	-0.726791	0.528226	2.83361	1.57315	0.555175
ENSRNOG00000048878	Smim24	small integral membrane protein 24 [Source:RGD Symbol;Acc:2324237]	7[-]11183570-11186130	76.2245	78.2832	62.9195	63.2629	48.3044	15.4534	7.10032	3.65963	1.78408	13.1384	-0.726759	0.528179	65.7989	13.9203	0.211558
ENSRNOG00000052162	AABR07030257.1	-	10[+]78220549-78223777	0.935534	0.926978	0.255405	0.255775	0.194819	0.230456	0.637773	0.154582	0.0812034	0.17121	-0.726596	0.527942	0.513702	0.446442	0.869067
ENSRNOG00000021433	Arhgef39	Rho guanine nucleotide exchange factor 39 [Source:RGD Symbol;Acc:1310376]	5[-]58995249-59001800	4.19589	4.31322	3.85538	3.04612	3.03737	0.0910063	0.143313	0.326693	0.698224	0.956704	-0.726593	0.527937	3.6896	0.737431	0.199868
ENSRNOG00000018019	Hspa12a	heat shock protein family A (Hsp70) member 12A [Source:RGD Symbol;Acc:1305531]	1[-]279946811-280015358	0.142694	0.0675517	0.0848	0.0472283	0.0408033	0.0502988	0.0286783	0.00605848	0.0263298	0.00621433	-0.726526	0.52784	0.0766155	0.0449023	0.586073
ENSRNOG00000013774	Lmnb1	lamin B1 [Source:RGD Symbol;Acc:620522]	18[+]51785111-51822264	4.21996	3.40814	3.60467	3.00796	2.18837	0.775673	0.572984	0.777102	0.336479	0.39228	-0.726475	0.527767	3.28582	0.86249	0.262489
ENSRNOG00000002671	Nme2	NME/NM23 nucleoside diphosphate kinase 2 [Source:RGD Symbol;Acc:619877]	10[-]81648216-81653717	235.552	192.553	312.297	326.574	314.004	28.397	50.7395	26.296	13.5565	41.9864	0.726327	0.527551	276.196	61.9873	0.224432
ENSRNOG00000021090	Pygm	glycogen phosphorylase, muscle associated [Source:RGD Symbol;Acc:3461]	1[+]221756286-221771143	0.496287	0.341602	0.308903	0.321816	0.157369	0.0849783	0.1306	0.0667259	0.0898594	0.0435085	-0.726181	0.527338	0.325195	0.13399	0.41203
ENSRNOG00000016112	Cd274	CD274 molecule [Source:RGD Symbol;Acc:1566211]	1[+]247519939-247537943	6.51395	7.06394	2.81059	2.42244	2.3685	0.256892	3.89111	1.57798	0.249402	0.677446	-0.726086	0.5272	4.23588	2.70475	0.638533
ENSRNOG00000016491	Fam110d	family with sequence similarity 110, member D [Source:RGD Symbol;Acc:1564994]	5[-]152470905-152473868	1.40732	1.1563	1.13091	1.01517	0.728478	0.0713033	0.0768453	0.196998	0.115567	0.405053	-0.726057	0.527159	1.08764	0.290755	0.267327
ENSRNOG00000003276	Myo1d	myosin ID [Source:RGD Symbol;Acc:621321]	10[-]67866940-68142864	18.1992	17.7056	15.6659	14.7785	12.8031	1.94076	2.33144	2.16813	2.37873	1.84253	-0.726039	0.527132	15.8305	2.72802	0.172327
ENSRNOG00000055608	LOC102548695	zinc finger protein 45-like [Source:RGD Symbol;Acc:7529325]	1[-]81159107-81163689	0.607271	0.373154	0.426978	0.255008	0.280037	0.148762	0.0695406	0.106611	0.0723966	0.106273	-0.725982	0.52705	0.38849	0.157484	0.405375
ENSRNOG00000000521	Cdkn1a	cyclin-dependent kinase inhibitor 1A [Source:RGD Symbol;Acc:69328]	20[+]6351458-6358864	23.313	34.1471	125.224	101.749	119.28	2.71301	12.3252	54.6738	14.0725	51.2716	0.725921	0.526961	80.7427	53.5014	0.662616
ENSRNOG00000006992	Rpl7	ribosomal protein L7 [Source:RGD Symbol;Acc:735169]	5[+]2632712-2640021	73.4777	48.5354	96.6671	108.191	104.39	7.74965	15.1699	3.1436	24.2482	4.34547	0.725761	0.526729	86.2523	25.8117	0.299258
ENSRNOG00000005971	Gpr176	G protein-coupled receptor 176 [Source:RGD Symbol;Acc:621718]	3[-]110042853-110140756	0.337257	0.126462	0.05904	0.0923577	0.013167	0.181028	0.0342614	0.0149064	0.020437	0.0115646	-0.725489	0.526335	0.125657	0.135848	1.0811
ENSRNOG00000016731	Tpm2	tropomyosin 2, beta [Source:RGD Symbol;Acc:1559479]	5[-]59016622-59025631	7.73837	4.47134	4.79725	4.22329	3.06507	0.457015	1.60541	0.345566	1.79242	0.83503	-0.725404	0.526211	4.85906	1.88666	0.388277
ENSRNOG00000048472	Comp	cartilage oligomeric matrix protein [Source:RGD Symbol;Acc:2378]	16[-]20798437-20807070	2.77518	0.76434	0.274476	0.190467	0.483905	0.980695	0.368665	0.0792568	0.0830612	0.169245	-0.725188	0.525898	0.897674	1.07193	1.19413
ENSRNOG00000012356	Slc36a1	solute carrier family 36 member 1 [Source:RGD Symbol;Acc:619801]	10[+]40543288-40574444	6.72663	6.97627	5.8219	5.03104	4.96008	1.21472	1.13057	0.833999	0.573458	0.0590682	-0.724829	0.525378	5.90319	1.13459	0.192199
ENSRNOG00000004841	Akap6	A-kinase anchoring protein 6 [Source:RGD Symbol;Acc:69412]	6[+]73553210-73990534	0.309294	0.365071	0.122511	0.149465	0.159169	0.0663866	0.0267496	0.0603151	0.0711215	0.00581889	-0.724787	0.525317	0.221102	0.109962	0.497336
ENSRNOG00000006889	Ambp	alpha-1-microglobulin/bikunin precursor [Source:RGD Symbol;Acc:2102]	5[-]78975678-78985990	6205.7	5710.96	7492.61	7850.65	7919.33	214.917	1733.48	167.7	312.375	398.755	0.724684	0.525167	7035.85	1163.87	0.16542
ENSRNOG00000018646	Hbegf	heparin-binding EGF-like growth factor [Source:RGD Symbol;Acc:2526]	18[-]29329764-29340403	0.285417	0.365098	0.577735	0.512551	0.890607	0.16688	0.22392	0.159225	0.17174	0.124617	0.72464	0.525104	0.526282	0.261237	0.496383
ENSRNOG00000059252	AABR07057108.1	-	7[+]55772421-55777941	0	0	0.225071	0.367877	0.47624	0	0	0.190642	0.126202	0.416907	0.724501	0.524901	0.213838	0.267882	1.25274
ENSRNOG00000047287	Nucks1	nuclear casein kinase and cyclin-dependent kinase substrate 1 [Source:RGD Symbol;Acc:620993]	13[+]48679774-48705575	15.8016	17.3408	18.3807	23.0613	21.39	2.12152	0.688224	0.682689	3.4665	4.22085	0.72448	0.524872	19.1949	3.55261	0.185081
ENSRNOG00000001962	Fam3b	family with sequence similarity 3, member B [Source:RGD Symbol;Acc:1311662]	11[-]37922292-37993207	0.0293817	0.0249853	0.1255	0.319998	0.311243	0.0264404	0.0216498	0.0271849	0.0784581	0.291969	0.724472	0.52486	0.162221	0.177564	1.09458
ENSRNOG00000001402	Lrch4	leucine rich repeats and calponin homology domain containing 4 [Source:RGD Symbol;Acc:1306145]	12[-]22127393-22138382	13.6387	14.1139	14.3428	10.7391	9.51491	1.07597	1.23265	2.28848	0.481753	0.453437	-0.724414	0.524776	12.4699	2.30864	0.185137
ENSRNOG00000018566	Ctsl	cathepsin L [Source:RGD Symbol;Acc:2448]	17[-]1872848-1879279	550.424	336.084	779.566	798.991	1158.06	45.1911	143.103	12.2522	261.086	339.234	0.724225	0.524502	724.625	332.201	0.458445
ENSRNOG00000000814	Fabp7	fatty acid binding protein 7 [Source:RGD Symbol;Acc:69312]	20[+]40769586-40773349	164.964	56.2669	54.2751	39.4311	36.7735	34.3534	18.6282	38.0232	32.514	17.9362	-0.724188	0.524449	70.342	55.5358	0.78951
ENSRNOG00000020713	Osbpl5	oxysterol binding protein-like 5 [Source:RGD Symbol;Acc:1308402]	1[-]216866245-216920625	0.881526	0.673159	0.702138	0.495558	0.427973	0.128459	0.325485	0.0136926	0.044399	0.112088	-0.724133	0.524368	0.636071	0.217361	0.341724
ENSRNOG00000003244	Ltc4s	leukotriene C4 synthase [Source:RGD Symbol;Acc:620677]	10[-]35737664-35739625	3.17169	20.0984	96.5251	129.525	74.019	0.578882	9.95434	36.8972	48.4532	32.8721	0.724119	0.524349	64.6678	55.4264	0.857093
ENSRNOG00000007338	Fbln2	fibulin 2 [Source:RGD Symbol;Acc:628685]	4[+]122835436-122895121	0.531182	0.251255	0.295961	0.221091	0.131978	0.166246	0.1063	0.0487058	0.0214614	0.106498	-0.724117	0.524346	0.286293	0.163509	0.571125
ENSRNOG00000022391	Zfp711	zinc finger protein 711 [Source:RGD Symbol;Acc:1562768]	X[+]84064427-84096617	0.0569047	0.00438733	0.00845033	0	0	0.0149871	0.00759908	0.0146364	0	0	-0.724105	0.524328	0.0139485	0.0239958	1.72032
ENSRNOG00000060496	Kdm5d	lysine demethylase 5D [Source:RGD Symbol;Acc:2314436]	Y[+]505996-589267	5.41902	4.69362	4.04321	3.71832	3.92867	0.753316	0.173318	0.711896	0.816986	0.376102	-0.724101	0.524322	4.36057	0.828914	0.190093
ENSRNOG00000011654	Plk4	polo-like kinase 4 [Source:RGD Symbol;Acc:1305390]	2[+]127686925-127705518	0.188505	0.143873	0.137724	0.0591457	0.08296	0.0745769	0.0155815	0.054748	0.0215801	0.0383352	-0.723961	0.524119	0.122442	0.0617261	0.504127
ENSRNOG00000000693	Svop	SV2 related protein [Source:RGD Symbol;Acc:620277]	12[+]48292273-48351084	0	0.008788	0.16596	0.411801	0.58924	0	0.0152213	0.103534	0.180791	0.506968	0.723893	0.524021	0.235158	0.316795	1.34716
ENSRNOG00000051118	Rn50_5_0815.7	-	5[-]77489709-77492010	0.992918	1.84089	0.897359	0.118982	0.0252433	0.431053	0.691214	0.278509	0.139214	0.0304115	-0.723595	0.52359	0.775078	0.760458	0.981136
ENSRNOG00000013137	Clec4f	C-type lectin domain family 4, member F [Source:RGD Symbol;Acc:621062]	4[-]115322291-115332052	159.609	131.382	185.915	187.69	246.365	22.9543	10.9214	19.423	19.1373	43.2015	0.72357	0.523554	182.192	44.9394	0.24666
ENSRNOG00000061272	AABR07011996.1	-	2[+]180878153-180883459	8.63568	6.39599	9.22963	10.586	11.1427	0.840898	0.153331	0.494231	1.81239	0.582292	0.723462	0.523397	9.19799	1.90539	0.207153
ENSRNOG00000036814	Atp6v0a1	ATPase H+ transporting V0 subunit a1 [Source:RGD Symbol;Acc:68405]	10[+]88914276-88967748	37.8709	29.864	30.9394	25.7668	25.5771	3.0492	5.24973	2.85294	2.56495	5.97119	-0.723267	0.523115	30.0036	5.82767	0.194232
ENSRNOG00000018884	Ttc13	tetratricopeptide repeat domain 13 [Source:RGD Symbol;Acc:1310186]	19[-]57429980-57484742	27.419	23.2611	25.5037	21.4019	19.9653	0.52215	4.04996	1.30767	0.63276	1.87953	-0.723184	0.522996	23.5102	3.31245	0.140894
ENSRNOG00000008941	Ets1	ETS proto-oncogene 1, transcription factor [Source:RGD Symbol;Acc:2583]	8[+]33816386-33879625	13.4894	10.1507	7.32362	7.4682	8.4517	1.62766	0.985281	1.12661	1.65907	2.0367	-0.723177	0.522985	9.37672	2.70262	0.288227
ENSRNOG00000005522	Sh3yl1	SH3 and SYLF domain containing 1 [Source:RGD Symbol;Acc:1306440]	6[+]49852130-49895510	4.33384	2.74223	8.33446	7.32928	9.56474	0.506841	0.854838	2.08532	3.10519	1.49062	0.723075	0.522838	6.46091	3.06074	0.473732
ENSRNOG00000002368	Iars2	isoleucyl-tRNA synthetase 2, mitochondrial [Source:RGD Symbol;Acc:1311857]	13[-]103231387-103264906	27.5195	23.0202	21.1312	16.5383	18.5082	1.59293	6.43834	1.56302	3.54347	4.22008	-0.723071	0.522832	21.3435	5.14074	0.240857
ENSRNOG00000013271	Ireb2	iron responsive element binding protein 2 [Source:RGD Symbol;Acc:621539]	8[+]59420123-59501118	21.2293	13.0731	10.374	9.59705	11.4983	1.64204	2.86842	3.69104	0.716208	2.30177	-0.723024	0.522763	13.1543	4.82355	0.366689
ENSRNOG00000017012	Coq7	coenzyme Q7, hydroxylase [Source:RGD Symbol;Acc:2381]	1[-]188174874-188190860	5.98917	4.80919	5.47278	3.54807	3.67102	0.348888	1.30759	0.806463	0.464963	0.637714	-0.722917	0.522609	4.69804	1.20059	0.255552
ENSRNOG00000011907	Krt23	keratin 23 [Source:RGD Symbol;Acc:1308838]	10[-]87391623-87407634	0.071217	0.0852877	0.3334	0.732791	1.04163	0.123351	0.104447	0.0316439	0.425021	0.768897	0.722874	0.522547	0.452864	0.518105	1.14406
ENSRNOG00000016910	Ralgps1	Ral GEF with PH domain and SH3 binding motif 1 [Source:RGD Symbol;Acc:2319500]	3[-]12178853-12415073	0.651192	0.529543	1.27332	1.27908	1.19798	0.0146121	0.114961	0.335801	0.389965	0.0934821	0.722765	0.52239	0.986223	0.394199	0.399706
ENSRNOG00000017230	Cox15	COX15 cytochrome c oxidase assembly homolog [Source:RGD Symbol;Acc:1312043]	1[-]263494852-263511505	8.83046	6.82312	6.9104	6.18014	6.0294	0.453063	1.55287	0.508747	0.166024	0.908939	-0.722712	0.522313	6.9547	1.26604	0.182041
ENSRNOG00000008173	Sesn3	sestrin 3 [Source:RGD Symbol;Acc:1309470]	8[+]12823155-12872705	3.06228	2.37304	1.2339	1.40516	1.68586	0.366686	0.337716	0.487609	0.644495	0.266513	-0.722599	0.522149	1.95205	0.794264	0.406887
ENSRNOG00000045653	LOC100912498	protein FAM131A-like [Source:RGD Symbol;Acc:6486684]	11[-]82875627-82884660	0.316442	0.26414	0.500924	0.57817	0.563316	0.0644077	0.0335003	0.0823072	0.254107	0.0122915	0.722583	0.522127	0.444598	0.170257	0.382946
ENSRNOG00000048874	Gckr	glucokinase regulator [Source:RGD Symbol;Acc:2671]	6[-]26355296-26385761	201.818	140.764	143.495	117.564	109.559	22.0858	43.5685	18.4154	16.7556	38.5542	-0.722509	0.522019	142.64	41.9805	0.294311
ENSRNOG00000049324	LOC100911766	tetraspanin-4-like [Source:RGD Symbol;Acc:6490894]	1[+]214016897-214038723	13.2249	10.7588	17.3098	21.268	20.0659	1.96234	5.5397	0.383756	4.17238	3.54991	0.722355	0.521797	16.5255	5.13226	0.310566
ENSRNOG00000005413	Creb3l1	cAMP responsive element binding protein 3-like 1 [Source:RGD Symbol;Acc:1359613]	3[-]80892435-80933283	15.0934	17.8733	8.34514	9.86312	5.75206	2.50009	5.11497	3.57081	3.28458	1.04563	-0.722185	0.521551	11.3854	5.42154	0.476183
ENSRNOG00000019977	Ptprf	protein tyrosine phosphatase, receptor type, F [Source:RGD Symbol;Acc:3453]	5[-]137036935-137112927	78.6857	76.8016	60.2589	57.707	51.3939	10.5723	13.6188	11.1273	7.12353	15.2302	-0.722114	0.521449	64.9694	15.0466	0.231596
ENSRNOG00000006623	Cd302	CD302 molecule [Source:RGD Symbol;Acc:1307606]	3[-]46327383-46361092	368.502	321.813	464.496	506.311	508.279	45.5796	73.4443	77.3536	28.2842	97.0818	0.722093	0.521419	433.88	97.4739	0.224657
ENSRNOG00000016631	Zfp276	zinc finger protein (C2H2 type) 276 [Source:RGD Symbol;Acc:1307469]	19[+]56054212-56067581	6.69486	7.10268	9.73755	8.66408	12.1568	0.804531	0.71345	0.827245	2.32756	2.14783	0.722079	0.521399	8.8712	2.42165	0.272979
ENSRNOG00000022537	E2f8	E2F transcription factor 8 [Source:RGD Symbol;Acc:1308091]	1[-]104187100-104202591	0.0955503	0.0807507	0.0302687	0.0277023	0.0294773	0.0375478	0.0296598	0.0354443	0.0243158	0.00166659	-0.721995	0.521277	0.0527499	0.0388686	0.736847
ENSRNOG00000020577	Pip5k1c	phosphatidylinositol-4-phosphate 5-kinase type 1 gamma [Source:RGD Symbol;Acc:1309938]	7[-]11267218-11294249	7.49518	7.54213	7.09559	5.56037	5.44111	0.371807	1.32713	0.717219	1.11447	0.866149	-0.721837	0.521049	6.62688	1.25005	0.188633
ENSRNOG00000012807	C1qa	complement C1q A chain [Source:RGD Symbol;Acc:1306716]	5[-]155261250-155264143	165.393	100.203	211.107	217.064	301.819	13.9263	40.5448	32.0517	22.4703	75.9907	0.721712	0.520868	199.117	77.5029	0.389233
ENSRNOG00000022839	Ifit3	interferon-induced protein with tetratricopeptide repeats 3 [Source:RGD Symbol;Acc:1359681]	1[+]252906234-252911382	3.54309	2.61458	5.03029	7.70851	9.60632	1.0315	0.67714	1.05581	2.72385	4.86369	0.721542	0.520624	5.70056	3.4761	0.609783
ENSRNOG00000054775	Fkbp11	FK506 binding protein 11 [Source:RGD Symbol;Acc:1306161]	7[-]140398199-140437467	55.6991	44.7155	68.5845	78.4464	76.7359	5.742	16.5035	5.44261	5.26754	14.0697	0.721537	0.520616	64.8363	16.0557	0.247634
ENSRNOG00000003020	Slc25a47	solute carrier family 25, member 47 [Source:RGD Symbol;Acc:1303247]	6[+]132762280-132768379	134.466	148.658	306.927	250.204	562.635	27.9731	106.666	102.819	56.8747	168.797	0.721384	0.520394	280.578	182.97	0.652118
ENSRNOG00000019308	Arrb2	arrestin, beta 2 [Source:RGD Symbol;Acc:2157]	10[+]57040267-57048134	6.33959	7.01698	8.10925	8.34741	9.37476	0.425195	0.322019	1.27349	0.943385	2.04047	0.721327	0.520313	7.8376	1.48231	0.189128
ENSRNOG00000020477	AABR07005533.1	-	1[+]185171547-185172851	0.845245	0.575105	0.598135	0.403385	0.461677	0.127883	0.106173	0.0998444	0.222324	0.069305	-0.721295	0.520266	0.576709	0.194788	0.337758
ENSRNOG00000003172	Serpinf1	serpin family F member 1 [Source:RGD Symbol;Acc:631369]	10[-]62241756-62254287	1096.44	879.765	916.135	789.196	754.709	17.4202	205.985	68.0166	14.556	123.416	-0.72106	0.519927	887.249	156.092	0.175928
ENSRNOG00000015423	Ccna2	cyclin A2 [Source:RGD Symbol;Acc:621059]	2[-]123275881-123282214	1.39928	0.686514	0.140339	0.0943903	0.341417	0.59777	0.468238	0.0133141	0.0697439	0.0934956	-0.720959	0.519782	0.532388	0.576476	1.08281
ENSRNOG00000009334	Knstrn	kinetochore-localized astrin/SPAG5 binding protein [Source:RGD Symbol;Acc:1303240]	3[+]110618298-110638046	1.00299	0.283766	0.142951	0.086585	0.0610073	0.538394	0.140199	0.0447617	0.14997	0.105668	-0.720922	0.519729	0.31546	0.426962	1.35346
ENSRNOG00000001148	Rplp0	ribosomal protein lateral stalk subunit P0 [Source:RGD Symbol;Acc:621247]	12[-]46791528-46794797	538.323	454.254	893.478	908.811	815.899	84.9899	171.921	87.3052	158.702	10.7119	0.720902	0.5197	722.153	219.584	0.304069
ENSRNOG00000014840	Gna14	G protein subunit alpha 14 [Source:RGD Symbol;Acc:1308122]	1[+]235166718-235347937	0.802998	0.765705	0.593162	0.4585	0.510687	0.145437	0.143025	0.200995	0.0647323	0.151355	-0.720889	0.51968	0.62621	0.188612	0.301196
ENSRNOG00000014604	Sigmar1	sigma non-opioid intracellular receptor 1 [Source:RGD Symbol;Acc:68364]	5[-]58121786-58124681	244.498	220.237	204.822	170.075	166.886	13.8275	54.6536	21.3035	8.46341	46.6579	-0.720883	0.519673	201.304	42.2159	0.209712
ENSRNOG00000021808	Tecr	trans-2,3-enoyl-CoA reductase [Source:RGD Symbol;Acc:620376]	19[-]24705481-24732024	372.179	357.199	342.952	286.172	266.238	37.2568	45.9818	45.3402	50.8279	44.6531	-0.72088	0.519668	324.948	57.2635	0.176224
ENSRNOG00000003908	Cep128	centrosomal protein 128 [Source:RGD Symbol;Acc:1595693]	6[-]114759474-115157854	2.51163	1.95568	0.568871	0.958504	1.08642	0.658327	0.447385	0.11154	0.290294	0.414466	-0.720772	0.519513	1.41622	0.818784	0.578147
ENSRNOG00000014297	Sdc4	syndecan 4 [Source:RGD Symbol;Acc:3650]	3[-]160872503-160891190	70.0753	50.9768	128.106	176.389	153.123	6.9322	20.3289	50.0531	53.2664	64.6642	0.720718	0.519435	115.734	62.3903	0.539083
ENSRNOG00000001101	Rnf216	ring finger protein 216 [Source:RGD Symbol;Acc:1565135]	12[+]13508429-13632304	10.0492	9.50896	8.16327	7.5084	7.98286	0.55624	1.49007	0.840646	1.09607	0.687382	-0.72071	0.519423	8.64253	1.30553	0.151059
ENSRNOG00000049893	LOC100910934	interferon-inducible GTPase 1-like [Source:RGD Symbol;Acc:6495949]	18[+]55391388-55392641	10.7459	7.49839	3.72728	2.73623	5.21896	2.56872	1.851	2.1148	0.296045	2.47887	-0.720708	0.519419	5.98534	3.43348	0.573648
ENSRNOG00000061427	SNORD113	Small nucleolar RNA SNORD113/SNORD114 family [Source:RFAM;Acc:RF00181]	2[+]180901275-180901355	2.36208	2.43837	3.99377	5.2828	13.4751	1.07641	1.04771	1.46663	0.770313	5.02455	0.720673	0.51937	5.51042	4.75022	0.862044
ENSRNOG00000012094	Ltbp2	latent transforming growth factor beta binding protein 2 [Source:RGD Symbol;Acc:68380]	6[-]108500112-108596569	0.72302	0.261877	0.272424	0.227925	0.188132	0.197663	0.0718666	0.0624563	0.0497637	0.101138	-0.720487	0.519102	0.334675	0.223648	0.668252
ENSRNOG00000037076	LOC689757	similar to osteoclast inhibitory lectin [Source:RGD Symbol;Acc:1588731]	4[-]162181158-162230859	1.64727	1.13851	0.659394	0.5907	0.457493	0.65503	0.534419	0.377549	0.381724	0.288216	-0.720439	0.519032	0.898672	0.601543	0.669369
ENSRNOG00000000974	Zfp358	zinc finger protein 358 [Source:RGD Symbol;Acc:1310416]	12[+]2046472-2050565	8.68888	8.83365	7.72527	7.03139	6.61579	0.715705	1.45239	1.23029	0.345691	0.607596	-0.720429	0.519018	7.77899	1.21928	0.15674
ENSRNOG00000025418	Armc9	armadillo repeat containing 9 [Source:RGD Symbol;Acc:1305615]	9[+]93172673-93296750	3.60925	2.33977	3.93556	5.38335	5.69867	1.25719	0.384908	0.747544	1.17255	0.853507	0.720329	0.518874	4.19332	1.49662	0.356905
ENSRNOG00000012862	Spsb4	splA/ryanodine receptor domain and SOCS box containing 4 [Source:RGD Symbol;Acc:1562307]	8[-]104840940-104912959	2.34888	0.524931	14.16	14.0811	13.8004	2.60593	0.253842	9.01379	4.54814	4.7883	0.720276	0.518797	8.98307	7.73713	0.861302
ENSRNOG00000042464	Fbxo25	F-box protein 25 [Source:RGD Symbol;Acc:1359105]	16[-]80771596-80798041	6.34091	4.9383	4.30298	4.597	4.43368	0.420077	0.491532	0.581593	0.261986	0.408736	-0.719983	0.518376	4.92257	0.853838	0.173454
ENSRNOG00000046177	Fam131a	family with sequence similarity 131, member A [Source:RGD Symbol;Acc:2322069]	11[-]83896873-83905889	0.24582	0.195337	0.365636	0.461658	0.47791	0.042706	0.0253886	0.0752962	0.241321	0.0123913	0.719962	0.518345	0.349272	0.152266	0.435952
ENSRNOG00000026716	Rpl9	ribosomal protein L9 [Source:RGD Symbol;Acc:62049]	14[+]44524416-44527613	213.958	150.01	350.279	364.09	341.793	40.6455	59.5839	5.40281	102.761	19.1812	0.719954	0.518334	284.026	101.185	0.356253
ENSRNOG00000030387	Kng1	kininogen 1 [Source:RGD Symbol;Acc:1359376]	11[-]81421676-81444621	1443.27	1709.97	4718.8	16187.8	22648.3	275.232	378.113	157.771	5226.4	18301.5	0.719904	0.518262	9341.64	11410.6	1.22147
ENSRNOG00000053557	LOC102553386	SUMO-conjugating enzyme UBC9-like [Source:RGD Symbol;Acc:7518044]	10[+]72147816-72148783	20.8485	14.3176	15.7216	12.7723	12.7237	4.11441	1.27206	0.642192	2.18274	0.825838	-0.719611	0.517839	15.2768	3.62206	0.237096
ENSRNOG00000014532	Lbp	lipopolysaccharide binding protein [Source:RGD Symbol;Acc:61865]	3[+]154786215-154813464	55.0252	86.115	214.987	429.579	506.597	12.1564	15.1088	56.6853	68.8253	446.519	0.719557	0.517762	258.461	254.517	0.984743
ENSRNOG00000004214	Rpl26	ribosomal protein L26 [Source:RGD Symbol;Acc:1310607]	10[+]55492404-55496012	457.927	338.357	694.038	612.648	729.769	59.1877	118.138	50.6688	121.921	11.2446	0.719545	0.517745	566.548	168.333	0.297121
ENSRNOG00000022640	Siglec8	sialic acid binding Ig-like lectin 8 [Source:RGD Symbol;Acc:1563073]	1[-]99578372-99587205	0.132296	0.0844847	0.315993	0.605291	0.506287	0.116448	0.0796701	0.122699	0.153896	0.377586	0.719363	0.517483	0.32887	0.270144	0.821429
ENSRNOG00000009086	Apcs	amyloid P component, serum [Source:RGD Symbol;Acc:68322]	13[-]91426479-91427575	826.701	515.095	992.7	1070.37	1232.76	65.3057	174.402	62.1102	163.803	205.059	0.719354	0.51747	927.524	281.461	0.303454
ENSRNOG00000012749	C1qb	complement C1q B chain [Source:RGD Symbol;Acc:2229]	5[-]155246447-155252003	140.64	94.4536	163.242	189.308	226.378	4.73436	34.2513	28.4727	12.8919	58.9402	0.719109	0.517118	162.804	54.126	0.332461
ENSRNOG00000054592	AC111831.1	-	6[-]8175586-8201898	1.61132	0.968447	1.21316	0.456313	0.625556	0.499276	0.351876	0.232878	0.201262	0.328652	-0.718993	0.516951	0.974959	0.51479	0.528012
ENSRNOG00000013570	Rad54l2	RAD54-like 2 (S. cerevisiae) [Source:RGD Symbol;Acc:1561889]	8[-]115394971-115451405	4.41215	4.11283	2.3039	2.10441	1.97095	0.761664	1.20901	1.49505	1.0744	0.864262	-0.718925	0.516854	2.98085	1.44137	0.483543
ENSRNOG00000016108	Phlpp2	PH domain and leucine rich repeat protein phosphatase 2 [Source:RGD Symbol;Acc:1562857]	19[-]41731646-41798383	1.21534	1.48242	0.532316	0.665681	0.545567	0.193011	0.190791	0.406051	0.236065	0.137058	-0.71881	0.516687	0.888265	0.454119	0.511242
ENSRNOG00000033220	Oas1b	2-5 oligoadenylate synthetase 1B [Source:RGD Symbol;Acc:708393]	12[-]41227825-41307352	4.56261	5.27052	12.6456	16.9355	14.9227	1.70501	2.05683	3.26808	10.8618	2.41441	0.718682	0.516503	10.8674	6.896	0.634559
ENSRNOG00000054374	RGD1564450	RGD1564450 [Source:RGD Symbol;Acc:1564450]	20[-]7140245-7142213	1.51395	1.10634	2.17767	2.40065	2.92656	0.639843	0.744004	0.111684	0.545446	0.73483	0.718648	0.516455	2.02503	0.839762	0.41469
ENSRNOG00000010625	Dnmt3b	DNA methyltransferase 3 beta [Source:RGD Symbol;Acc:1303274]	3[+]149131785-149208786	2.978	2.37053	1.82307	1.31824	1.90495	0.416365	0.697158	0.40277	0.30133	0.372574	-0.718646	0.516453	2.07896	0.697222	0.335371
ENSRNOG00000050595	LOC100912565	major urinary protein-like [Source:RGD Symbol;Acc:6486266]	5[-]77405142-77903113	2329.66	5436.74	1829.38	452.627	87.5325	663.309	448.672	418.678	319.492	75.8939	-0.718632	0.516432	2027.19	1997.15	0.985181
ENSRNOG00000046327	Rbpj	recombination signal binding protein for immunoglobulin kappa J region [Source:RGD Symbol;Acc:1593096]	14[-]59658935-59735450	7.30926	7.769	4.41084	4.52551	4.37188	0.957352	2.18409	1.09027	1.01854	0.760111	-0.718514	0.516263	5.6773	1.92726	0.339469
ENSRNOG00000034128	RGD1560917	similar to mitochondrial ribosomal protein L41 [Source:RGD Symbol;Acc:1560917]	8[+]91820783-91821187	1.35076	0.743368	0.703305	0.423747	0.480403	0.394462	0.391897	0.294258	0.251313	0.0651973	-0.718474	0.516205	0.740317	0.426929	0.576683
ENSRNOG00000016872	Plppr4	phospholipid phosphatase related 4 [Source:RGD Symbol;Acc:727806]	2[+]220298245-220341866	0.0179497	0.003844	0	0.002122	0	0.00377057	0.006658	0	0.00367541	0	-0.718462	0.516187	0.00478313	0.00767809	1.60524
ENSRNOG00000003134	Slc4a4	solute carrier family 4 member 4 [Source:RGD Symbol;Acc:68936]	14[-]20479323-20920286	5.01317	6.27988	5.33789	11.9789	16.3704	0.974387	0.52108	2.03283	5.5008	5.88842	0.718367	0.516051	8.99603	5.60786	0.62337
ENSRNOG00000032778	Bub1	BUB1 mitotic checkpoint serine/threonine kinase [Source:RGD Symbol;Acc:1311707]	3[-]120373604-120404910	0.666736	0.186159	0.122987	0.0694807	0.151712	0.177748	0.0657693	0.0120784	0.0668809	0.108722	-0.718247	0.515879	0.239415	0.240744	1.00555
ENSRNOG00000028623	Agpat5	1-acylglycerol-3-phosphate O-acyltransferase 5 [Source:RGD Symbol;Acc:1306405]	16[-]75812997-75855745	3.48305	2.44874	2.79099	2.33508	2.14521	0.478862	0.270103	0.153054	0.0896994	0.422811	-0.718191	0.515798	2.64061	0.557335	0.211063
ENSRNOG00000000177	Plpp2	phospholipid phosphatase 2 [Source:RGD Symbol;Acc:628893]	7[+]13062196-13070280	10.0385	6.08419	15.8673	15.2321	19.5565	2.01695	3.21199	3.96579	5.18587	2.57033	0.718095	0.51566	13.3557	5.75511	0.43091
ENSRNOG00000011419	Aldh6a1	aldehyde dehydrogenase 6 family, member A1 [Source:RGD Symbol;Acc:621556]	6[-]108146582-108167185	341.837	316.826	216.675	223.042	254.358	23.6805	8.78677	25.2416	48.8722	38.0293	-0.718081	0.51564	270.548	58.6482	0.216776
ENSRNOG00000046996	Pea15	phosphoprotein enriched in astrocytes 15 [Source:RGD Symbol;Acc:1306055]	13[-]90579846-90589466	9.19008	6.25994	5.57681	5.24872	5.74332	0.259123	0.5965	0.872988	1.39199	0.918383	-0.717873	0.515341	6.40377	1.66148	0.259454
ENSRNOG00000031174	Arnt	aryl hydrocarbon receptor nuclear translocator [Source:RGD Symbol;Acc:2153]	2[+]196594303-196651179	14.4709	17.4556	10.5801	10.0398	10.1345	1.27416	2.11192	1.63137	2.39772	1.67707	-0.717855	0.515315	12.5362	3.44262	0.274615
ENSRNOG00000051891	RGD1562378	histone H4 variant H4-v.1 [Source:RGD Symbol;Acc:1562378]	17[-]43770250-43770561	0.174741	0.0931573	0.614507	1.25349	1.2889	0.151507	0.113782	0.647082	0.963023	0.386215	0.717829	0.515278	0.684958	0.705733	1.03033
ENSRNOG00000020770	Arl4d	ADP-ribosylation factor like GTPase 4D [Source:RGD Symbol;Acc:1306875]	10[+]89578212-89580368	3.36068	5.80484	9.65883	8.77502	24.224	0.182258	2.07067	2.02012	3.47878	9.19528	0.717819	0.515264	10.3647	8.47256	0.817446
ENSRNOG00000021143	Setdb1	SET domain, bifurcated 1 [Source:RGD Symbol;Acc:1308370]	2[-]196495867-196527127	9.68999	9.48315	9.33629	8.02405	6.64311	1.35437	0.428519	1.42242	1.14862	0.364346	-0.717812	0.515255	8.63532	1.48761	0.17227
ENSRNOG00000028685	Shf	Src homology 2 domain containing F [Source:RGD Symbol;Acc:1562705]	3[-]114287718-114307250	14.1551	10.7444	9.19867	8.3479	9.15961	0.674714	2.48794	1.33398	1.84992	1.99767	-0.717765	0.515187	10.3211	2.61613	0.253473
ENSRNOG00000051620	Tspan9	tetraspanin 9 [Source:RGD Symbol;Acc:1304740]	4[-]160530720-160662974	5.0648	3.63195	3.78109	3.09138	2.78994	0.770812	1.03837	0.624986	0.280657	0.818237	-0.717539	0.514863	3.67183	1.02915	0.280283
ENSRNOG00000009907	Mmp8	matrix metallopeptidase 8 [Source:RGD Symbol;Acc:631408]	8[+]5768811-5778702	0.0621243	0.00925067	0.135349	0.304276	0.216497	0.0566325	0.0160226	0.0319969	0.134903	0.119592	0.717292	0.514507	0.1455	0.131362	0.902837
ENSRNOG00000001086	Vps37b	VPS37B, ESCRT-I subunit [Source:RGD Symbol;Acc:1304576]	12[+]37984790-38023368	13.0133	12.8111	9.24976	8.27657	8.51519	1.28705	3.86733	2.0875	1.47769	1.11442	-0.717113	0.51425	10.3732	2.86435	0.27613
ENSRNOG00000000661	Hps4	Hermansky-Pudlak syndrome 4 [Source:RGD Symbol;Acc:1308070]	12[-]50285278-50314406	11.66	12.2426	21.0062	21.3551	20.199	0.348707	0.524276	3.18285	7.78197	2.33529	0.716978	0.514058	17.2926	5.61242	0.324557
ENSRNOG00000020503	Cbln3	cerebellin 3 precursor [Source:RGD Symbol;Acc:1563731]	15[-]34548295-34550860	24.5995	33.4914	14.6124	8.89668	10.2023	11.279	7.97125	7.04593	2.33229	3.2256	-0.716947	0.514013	18.3605	11.4224	0.62212
ENSRNOG00000001793	Heg1	heart development protein with EGF-like domains 1 [Source:RGD Symbol;Acc:1564641]	11[-]70236888-70322690	3.52132	3.76959	2.34276	2.65167	1.87814	1.13523	0.418601	0.157371	0.510953	0.181368	-0.7169	0.513945	2.8327	0.893362	0.315375
ENSRNOG00000016316	Mcm2	minichromosome maintenance complex component 2 [Source:RGD Symbol;Acc:1305577]	4[-]120825699-120840111	3.23285	2.7769	2.47231	2.00957	2.38495	0.126213	0.67584	0.46842	0.168784	0.059204	-0.716844	0.513866	2.57531	0.532375	0.206722
ENSRNOG00000013451	Drosha	drosha ribonuclease III [Source:RGD Symbol;Acc:1307626]	2[+]62887267-62999572	7.27615	7.25567	6.92376	6.27086	5.60365	0.647384	0.364326	0.825595	0.767539	0.552748	-0.716834	0.513851	6.66602	0.864773	0.129729
ENSRNOG00000021526	Slc25a34	solute carrier family 25, member 34 [Source:RGD Symbol;Acc:1359157]	5[-]160176124-160179978	0.155562	0.277381	1.4425	1.35586	1.16077	0.15358	0.0381326	0.760486	0.358813	0.347252	0.716739	0.513714	0.878416	0.667315	0.75968
ENSRNOG00000017640	AABR07048280.1	-	5[-]70749326-70749913	2.35281	1.60395	1.87962	1.2287	1.40959	0.358298	0.242574	0.17607	0.218304	0.350745	-0.716618	0.513542	1.69493	0.470544	0.277618
ENSRNOG00000020377	Cideb	cell death-inducing DFFA-like effector b [Source:RGD Symbol;Acc:1310000]	15[-]34439876-34444244	184.764	165.573	165.052	148.332	135.168	7.95789	29.3622	16.3643	9.07454	20.0899	-0.716518	0.513398	159.778	23.3384	0.146068
ENSRNOG00000027451	Mettl25	methyltransferase like 25 [Source:RGD Symbol;Acc:1310270]	7[-]47847822-47928674	2.49369	2.02572	3.35478	3.1396	3.79129	0.336739	0.416923	0.317339	0.581591	0.561005	0.716407	0.51324	2.96102	0.755465	0.255137
ENSRNOG00000055340	Ski	SKI proto-oncogene [Source:RGD Symbol;Acc:1565591]	5[-]172559135-172623899	13.8542	10.776	10.3938	8.81637	8.75756	0.935926	0.514078	3.35499	1.41294	1.96314	-0.716304	0.513091	10.5196	2.50874	0.238483
ENSRNOG00000025302	Cdca2	cell division cycle associated 2 [Source:RGD Symbol;Acc:1311003]	15[-]44365405-44411004	0.217334	0.169958	0.101073	0.0490747	0.046503	0.158859	0.0575344	0.0201332	0.0212091	0.0416512	-0.716285	0.513064	0.116789	0.0965101	0.826365
ENSRNOG00000025558	Palm2	paralemmin 2 [Source:RGD Symbol;Acc:6497336]	5[+]74649765-74788497	2.49494	2.82705	1.50937	1.15247	1.0333	0.835861	0.522392	1.01758	0.668658	0.378774	-0.716183	0.512919	1.80343	0.9667	0.536035
ENSRNOG00000019667	Ppfibp2	PPFIA binding protein 2 [Source:RGD Symbol;Acc:1565383]	1[+]171797516-171969099	26.4359	24.3656	12.1483	9.06135	17.8335	2.7854	4.09858	3.14015	2.02948	1.95693	-0.715961	0.5126	17.9689	7.37894	0.41065
ENSRNOG00000010017	Wee1	WEE1 G2 checkpoint kinase [Source:RGD Symbol;Acc:1307895]	1[+]174767960-174786361	0.648772	0.669712	0.693135	1.19077	1.77413	0.18135	0.0707784	0.393303	0.387861	0.526669	0.715927	0.512552	0.995304	0.542964	0.545526
ENSRNOG00000018119	Dhx32	DEAH-box helicase 32 (putative) [Source:RGD Symbol;Acc:1311740]	1[-]205789442-205842428	7.97907	8.37739	7.30793	5.65249	6.35493	1.31217	0.75972	0.358553	1.19758	0.390144	-0.715921	0.512543	7.13436	1.2902	0.180843
ENSRNOG00000031612	Gls2	glutaminase 2 [Source:RGD Symbol;Acc:620359]	7[+]2605719-2621852	123.823	115.582	100.372	66.3317	61.8655	27.821	32.3631	45.523	16.1375	5.68336	-0.715872	0.512473	93.5948	35.8093	0.382599
ENSRNOG00000058780	Igfbp1	insulin-like growth factor binding protein 1 [Source:RGD Symbol;Acc:2872]	14[+]87448692-87453785	34.3917	20.643	445.676	496.381	792.676	27.5231	18.9195	378.541	353.438	468.738	0.715819	0.512397	357.954	403.646	1.12765
ENSRNOG00000012804	C1qc	complement C1q C chain [Source:RGD Symbol;Acc:1306828]	5[-]155255005-155258392	183.105	152.012	218.224	237.754	327.541	6.93184	39.4359	41.5191	7.19366	90.5571	0.715799	0.512368	223.727	73.9457	0.330517
ENSRNOG00000042884	Hsd3b2	hydroxy-delta-5-steroid dehydrogenase, 3 beta- and steroid delta-isomerase 2 [Source:RGD Symbol;Acc:67377]	2[-]200585748-200762492	71.9178	129.043	98.0195	20.7677	2.21286	8.58485	18.1889	27.6416	15.5984	2.16346	-0.715715	0.512248	64.3922	50.88	0.790157
ENSRNOG00000039265	Psmg4	proteasome assembly chaperone 4 [Source:RGD Symbol;Acc:1589955]	17[-]31404578-31411957	21.3252	14.8437	34.7678	32.75	33.4803	4.37871	7.57453	2.15512	3.92546	1.95439	0.715576	0.512049	27.4334	9.04019	0.329532
ENSRNOG00000007923	Cgref1	cell growth regulator with EF hand domain 1 [Source:RGD Symbol;Acc:620801]	6[+]26797126-26809129	0.61734	0.712793	3.11202	2.68151	3.11866	0.0784589	0.515469	1.01186	1.11238	1.61519	0.715551	0.512013	2.04847	1.45926	0.712366
ENSRNOG00000020465	Ripk3	receptor-interacting serine-threonine kinase 3 [Source:RGD Symbol;Acc:628899]	15[-]34470796-34479741	2.54394	1.45105	3.50816	3.74502	4.98675	1.6057	0.423729	0.227939	0.960666	0.732306	0.715392	0.511785	3.24698	1.45715	0.448769
ENSRNOG00000051235	C2	complement C2 [Source:RGD Symbol;Acc:2231]	20[-]4542340-4561152	108.524	81.2606	147.233	177.538	150.384	23.0318	27.6664	22.5959	24.4141	7.32043	0.715192	0.5115	132.988	39.8261	0.299471
ENSRNOG00000014008	Mfsd2a	major facilitator superfamily domain containing 2A [Source:RGD Symbol;Acc:1310174]	5[-]140642885-140657745	41.3035	41.9879	135.646	138.781	189.232	14.5007	18.2377	95.0955	7.21506	98.6336	0.715133	0.511416	109.39	80.2022	0.733177
ENSRNOG00000002711	Nuf2	NUF2, NDC80 kinetochore complex component [Source:RGD Symbol;Acc:1307952]	13[-]87818391-87847263	0.73987	0.228768	0.101504	0.086641	0.105536	0.327573	0.114476	0.108053	0.0827618	0.0423252	-0.715121	0.511398	0.252464	0.294163	1.16517
ENSRNOG00000018774	Rps14	ribosomal protein S14 [Source:RGD Symbol;Acc:62025]	18[+]56044369-56047316	166.474	106.599	286.137	375.42	321.866	55.3286	67.4967	16.216	166.396	27.799	0.715072	0.511328	251.299	125.891	0.50096
ENSRNOG00000052979	Rab17	RAB17, member RAS oncogene family [Source:RGD Symbol;Acc:1562478]	9[-]98118908-98131883	24.2421	18.5241	42.834	43.7691	40.417	4.61873	10.6347	2.75387	11.2077	2.22767	0.714986	0.511205	33.9573	12.5165	0.368594
ENSRNOG00000047454	AABR07054716.1	-	3[+]167513759-167514438	0.234102	0.515215	1.04563	0.81331	1.17107	0.202739	0.257657	0.42928	0.270577	0.318545	0.714962	0.511171	0.755864	0.439343	0.581246
ENSRNOG00000005968	NEWGENE_2813	homeobox A2 [Source:RGD Symbol;Acc:11468112]	4[-]82131329-82133605	0.678272	0.706277	0.594072	0.268048	0.434478	0.109274	0.0297505	0.262681	0.0410393	0.0294102	-0.714956	0.511161	0.53623	0.202289	0.377243
ENSRNOG00000046333	Ablim1	actin-binding LIM protein 1 [Source:RGD Symbol;Acc:1565768]	1[-]277853875-278042312	5.31127	7.49566	7.93869	12.1336	13.0551	2.37695	2.09191	1.30497	5.09727	4.07367	0.7149	0.511082	9.18686	4.12194	0.448678
ENSRNOG00000012742	Irx2	iroquois homeobox 2 [Source:RGD Symbol;Acc:1309834]	1[-]33271977-33275540	0.352389	1.27532	1.83172	1.98332	1.80515	0.321447	0.452077	0.464134	0.916983	0.215893	0.714833	0.510986	1.44958	0.765123	0.527824
ENSRNOG00000004589	Galnt16	polypeptide N-acetylgalactosaminyltransferase 16 [Source:RGD Symbol;Acc:1310202]	6[+]104068547-104250174	0.0688803	0.0642603	0.00914167	0	0.01944	0.0234379	0.0422021	0.00792072	0	0.0194831	-0.714734	0.510845	0.0323445	0.0357162	1.10424
ENSRNOG00000027617	Ttc26	tetratricopeptide repeat domain 26 [Source:RGD Symbol;Acc:1561363]	4[+]66090209-66148001	0.431887	0.451162	0.258623	0.197514	0.22805	0.111253	0.148004	0.0813225	0.119576	0.0222984	-0.714699	0.510794	0.313447	0.14182	0.452452
ENSRNOG00000023746	Tmem39b	transmembrane protein 39b [Source:RGD Symbol;Acc:1359450]	5[-]147889876-147907733	13.0005	14.5176	12.6613	10.276	10.1718	1.03856	1.5919	1.5187	0.996851	1.52046	-0.714695	0.510789	12.1254	2.07856	0.171422
ENSRNOG00000021824	Dnajb1	DnaJ heat shock protein family (Hsp40) member B1 [Source:RGD Symbol;Acc:1304725]	19[+]24747178-24750919	26.0263	24.3554	33.2587	55.9773	40.1104	2.71274	6.19932	3.76621	13.1401	5.51685	0.714471	0.510468	35.9456	13.3679	0.371893
ENSRNOG00000001611	Rpl24	ribosomal protein L24 [Source:RGD Symbol;Acc:621191]	11[-]47116886-47122095	264.814	219.612	396.845	447.908	382.568	37.5237	38.3375	18.759	118.83	33.282	0.714272	0.510185	342.349	102.586	0.299652
ENSRNOG00000005673	Runx1t1	RUNX1 translocation partner 1 [Source:RGD Symbol;Acc:1305490]	5[+]27312928-27442841	0.166064	0.132984	0.0934063	0.052838	0.069393	0.0646919	0.00330587	0.0756456	0.019372	0.0212617	-0.714206	0.51009	0.102937	0.0581454	0.564863
ENSRNOG00000006490	Neo1	neogenin 1 [Source:RGD Symbol;Acc:619837]	8[-]63653266-63750531	7.10918	7.56262	5.78534	6.03289	5.25437	0.397219	0.289025	1.10362	0.990856	0.403212	-0.714109	0.509952	6.34888	1.07594	0.16947
ENSRNOG00000001833	Mcm4	minichromosome maintenance complex component 4 [Source:RGD Symbol;Acc:3060]	11[+]89511191-89524892	3.74592	2.59516	2.65195	2.13856	2.33845	0.274162	0.186618	0.353571	0.381288	0.760853	-0.714093	0.509928	2.69401	0.685439	0.254431
ENSRNOG00000001713	Il13ra1	interleukin 13 receptor subunit alpha 1 [Source:RGD Symbol;Acc:628741]	11[-]74862804-74866451	14.6789	11.9284	14.6186	17.8148	20.7042	0.880469	1.76072	1.74741	2.92762	2.76726	0.713942	0.509714	15.949	3.6178	0.226836
ENSRNOG00000027739	Cndp1	carnosine dipeptidase 1 [Source:RGD Symbol;Acc:1359493]	18[-]81466716-81499051	2.0161	2.12382	2.04459	2.77057	3.07584	0.260503	0.281753	0.272987	0.36844	0.625802	0.713753	0.509444	2.40618	0.556128	0.231124
ENSRNOG00000047545	Adra2a	adrenoceptor alpha 2A [Source:RGD Symbol;Acc:2056]	1[+]274766283-274769081	0.123241	0.0498607	0.0127803	0.005794	0.00897933	0.0730821	0.0432217	0.0221362	0.0100355	0.0155527	-0.713683	0.509344	0.040131	0.0571849	1.42496
ENSRNOG00000001806	Fetub	fetuin B [Source:RGD Symbol;Acc:69293]	11[-]81648885-81660395	3941.09	3379.73	2918.34	3177.15	2692.13	169.496	656.368	412.618	61.5978	206.955	-0.713657	0.509306	3221.69	541.406	0.16805
ENSRNOG00000032942	Neu1	neuraminidase 1 [Source:RGD Symbol;Acc:3163]	20[+]4610995-4615247	17.5624	20.7793	29.5588	25.4871	29.6531	2.0777	1.71497	4.843	6.39966	0.842734	0.713648	0.509293	24.6081	5.91524	0.240378
ENSRNOG00000033235	Relb	RELB proto-oncogene, NF-kB subunit [Source:RGD Symbol;Acc:2321078]	1[-]80517411-80544825	2.54616	1.99278	3.77618	3.24048	5.52	0.75227	0.704894	0.348914	1.19175	0.375798	0.713641	0.509283	3.41512	1.40409	0.411139
ENSRNOG00000007133	Plxnb2	plexin B2 [Source:RGD Symbol;Acc:1305495]	7[-]130135464-130151880	108.184	111.56	92.006	89.0619	76.6968	5.64681	23.7193	15.3707	5.04155	5.28135	-0.713634	0.509274	95.5017	17.4155	0.182358
ENSRNOG00000004921	Nusap1	nucleolar and spindle associated protein 1 [Source:RGD Symbol;Acc:1305764]	3[+]111422267-111452971	0.446997	0.210695	0.061553	0.043114	0.0590023	0.293218	0.08248	0.00744639	0.0374409	0.065178	-0.713632	0.509271	0.164272	0.198597	1.20895
ENSRNOG00000014907	Aldh8a1	aldehyde dehydrogenase 8 family, member A1 [Source:RGD Symbol;Acc:1590218]	1[+]16910069-16930481	253.352	288.614	208.506	178.908	196.472	16.8102	18.0439	38.2423	26.3173	41.728	-0.713465	0.509033	225.17	48.6909	0.21624
ENSRNOG00000001469	Eln	elastin [Source:RGD Symbol;Acc:67394]	12[+]24978483-25021863	5.22369	1.17236	1.64398	1.10719	1.1326	0.818146	0.321638	0.254519	0.408724	0.208345	-0.713432	0.508985	2.05596	1.69683	0.825322
ENSRNOG00000008236	Decr1	2,4-dienoyl-CoA reductase 1 [Source:RGD Symbol;Acc:70999]	5[-]29573898-29601748	145.212	107.513	352.312	350.376	314.084	9.41728	28.8184	7.56764	106.423	126.601	0.713347	0.508864	253.899	126.556	0.498451
ENSRNOG00000008566	Mrpl15	mitochondrial ribosomal protein L15 [Source:RGD Symbol;Acc:1304796]	5[+]14609674-14620965	118.56	80.3211	98.0352	64.223	65.8637	12.3481	17.5546	24.7597	3.91746	9.34795	-0.713287	0.508779	85.4005	24.9259	0.291871
ENSRNOG00000007649	Dnm2	dynamin 2 [Source:RGD Symbol;Acc:2513]	8[+]22458899-22540524	35.8735	36.2378	34.8916	28.7132	26.5247	1.56352	6.42711	0.625547	2.70453	5.22556	-0.713177	0.508622	32.4482	5.3508	0.164903
ENSRNOG00000013293	Mccc1	methylcrotonoyl-CoA carboxylase 1 [Source:RGD Symbol;Acc:1310615]	2[-]122550775-122690617	24.3122	19.7703	19.4394	16.5367	16.6888	1.58769	5.62525	1.61914	2.17026	1.44167	-0.713036	0.50842	19.3495	3.84117	0.198515
ENSRNOG00000015682	Kel	Kell blood group, metallo-endopeptidase [Source:RGD Symbol;Acc:1565470]	4[-]70979504-70996395	0.144425	0.0840737	0.0254817	0	0	0.0603359	0.12274	0.0263011	0	0	-0.71294	0.508283	0.0507961	0.0782941	1.54134
ENSRNOG00000011407	Prag1	PEAK1 related kinase activating pseudokinase 1 [Source:RGD Symbol;Acc:1311793]	16[-]59666775-59721227	0.48278	0.43701	0.35795	0.217238	0.162239	0.0369075	0.253733	0.12678	0.144149	0.0477448	-0.712938	0.50828	0.331443	0.177083	0.534277
ENSRNOG00000018257	Hpx	hemopexin [Source:RGD Symbol;Acc:62040]	1[-]170423483-170431073	10053.8	7147.2	12727.2	15815.6	14779.9	1276.34	2097.19	286.851	2442.91	4483.69	0.712913	0.508245	12104.7	3915.69	0.323484
ENSRNOG00000015124	Gpam	glycerol-3-phosphate acyltransferase, mitochondrial [Source:RGD Symbol;Acc:61847]	1[-]275846819-275906686	75.1819	63.1176	37.9404	38.6732	49.8358	3.78028	8.03722	4.62948	13.4156	9.51663	-0.712901	0.508227	52.9498	16.5854	0.31323
ENSRNOG00000004741	Rpl19	ribosomal protein L19 [Source:RGD Symbol;Acc:621183]	10[+]85978691-85981979	384.097	321.688	649.199	644.504	575.993	31.329	113.404	48.5626	116.528	30.0747	0.712874	0.508189	515.096	155.927	0.302714
ENSRNOG00000007917	Cd46	CD46 molecule [Source:RGD Symbol;Acc:3061]	13[-]113787349-113817995	0.867222	1.02164	0.943784	0.356848	0.144144	0.0871607	0.365026	0.41932	0.210703	0.0887689	-0.712801	0.508085	0.666727	0.428786	0.643121
ENSRNOG00000046036	LOC100912218	inositol 1,4,5-trisphosphate receptor-interacting protein-like [Source:RGD Symbol;Acc:6488464]	1[-]271252447-271275989	0.327287	0.27705	0.53922	0.674903	0.84074	0.0764136	0.0677326	0.201743	0.127409	0.440566	0.712785	0.508063	0.53184	0.291672	0.548421
ENSRNOG00000026748	Dennd2a	DENN domain containing 2A [Source:RGD Symbol;Acc:1306142]	4[-]67242271-67301102	4.19362	4.00803	7.53518	8.34312	6.77311	0.606299	1.42009	0.803208	1.63431	1.5069	0.712777	0.508051	6.17061	2.11343	0.3425
ENSRNOG00000000838	Lta	lymphotoxin alpha [Source:RGD Symbol;Acc:3020]	20[+]4852496-4854677	0.0508067	0.0159123	0.00735	0	0	0.0242512	0.027561	0.0127306	0	0	-0.712717	0.507965	0.0148138	0.0244854	1.65288
ENSRNOG00000021637	Ddx46	DEAD-box helicase 46 [Source:RGD Symbol;Acc:708480]	17[-]9475538-9519595	17.6306	17.0731	14.6867	13.7856	13.9321	0.686631	2.0722	2.51221	1.46868	1.77981	-0.712399	0.507512	15.4216	2.26668	0.146981
ENSRNOG00000022686	Zdhhc2	zinc finger, DHHC-type containing 2 [Source:RGD Symbol;Acc:628681]	16[-]54934056-55002322	4.94106	2.60269	3.04326	2.2103	2.38664	0.470423	0.644004	0.510767	0.394093	0.818972	-0.712388	0.507497	3.03679	1.14041	0.37553
ENSRNOG00000003596	Itgb1bp2	integrin subunit beta 1 binding protein 2 [Source:RGD Symbol;Acc:1565015]	X[+]71342775-71347619	0.86722	0.512463	1.17287	1.55512	1.34826	0.137226	0.238112	0.3688	0.341833	0.111077	0.712284	0.507349	1.09119	0.439211	0.402508
ENSRNOG00000019742	Stat3	signal transducer and activator of transcription 3 [Source:RGD Symbol;Acc:3772]	10[-]88790408-88842233	39.1679	40.6583	116.399	112.694	85.6404	5.01405	8.18469	6.38568	11.8324	29.0882	0.71222	0.507258	78.9119	36.977	0.468586
ENSRNOG00000010643	Kank2	KN motif and ankyrin repeat domains 2 [Source:RGD Symbol;Acc:2320289]	8[-]22791995-22821397	13.9843	12.375	11.9961	8.38306	8.25699	2.26128	3.01336	2.50219	0.622012	3.45157	-0.712154	0.507163	10.9991	3.20706	0.291575
ENSRNOG00000013934	St5	suppression of tumorigenicity 5 [Source:RGD Symbol;Acc:1308995]	1[-]174137120-174289647	13.935	12.7698	9.15513	10.0441	10.1496	0.272602	1.70563	1.49556	1.8109	0.818397	-0.712081	0.507059	11.2107	2.20442	0.196634
ENSRNOG00000001317	Zfp68	zinc finger protein 68 [Source:RGD Symbol;Acc:1310463]	12[+]18152659-18167517	8.35944	6.52603	6.6009	4.43348	5.45691	1.1264	0.657676	2.00452	1.06815	0.532441	-0.712069	0.507043	6.27535	1.69055	0.269395
ENSRNOG00000036677	Slc16a3	solute carrier family 16 member 3 [Source:RGD Symbol;Acc:620603]	10[+]110138586-110148358	0.29191	0.192015	0.292456	0.533839	0.455552	0.0888433	0.0155306	0.0201816	0.143274	0.0588586	0.712003	0.506949	0.353154	0.145078	0.410806
ENSRNOG00000008064	Naga	N-acetyl galactosaminidase, alpha [Source:RGD Symbol;Acc:1306025]	7[-]123563059-123572082	30.6744	28.5042	25.1796	24.2075	21.3604	1.74092	6.32679	2.72352	2.84026	3.70291	-0.711986	0.506925	25.9852	4.66833	0.179653
ENSRNOG00000006767	Cst7	cystatin F [Source:RGD Symbol;Acc:1309154]	3[+]146365092-146373365	0.583559	0.292052	0.670888	0.991429	1.26992	0.216605	0.154406	0.235326	0.274708	0.44137	0.711746	0.506582	0.761569	0.423223	0.555725
ENSRNOG00000000748	AABR07044273.1	-	20[+]844996-845493	19.7778	14.2773	12.0774	12.4861	12.4023	1.92738	3.144	1.235	0.852963	2.33936	-0.711338	0.506001	14.2042	3.46437	0.243898
ENSRNOG00000012364	Prickle2	prickle planar cell polarity protein 2 [Source:RGD Symbol;Acc:1306723]	4[-]124238167-124338176	0.807019	0.662162	0.661145	0.595304	0.497718	0.0959371	0.066254	0.0823657	0.140029	0.124361	-0.711228	0.505846	0.644669	0.13727	0.212931
ENSRNOG00000001928	Il1rap	interleukin 1 receptor accessory protein [Source:RGD Symbol;Acc:2893]	11[-]77463954-77593207	34.4701	32.3249	42.5977	42.6016	49.6044	1.89058	8.79521	7.14623	4.33926	5.764	0.711214	0.505825	40.3197	8.24758	0.204554
ENSRNOG00000022325	Smc2	structural maintenance of chromosomes 2 [Source:RGD Symbol;Acc:1305227]	5[+]68717519-68763850	1.86527	1.14978	0.838477	0.788163	1.03545	0.207277	0.176859	0.269189	0.185436	0.177861	-0.711174	0.505768	1.13543	0.437556	0.385367
ENSRNOG00000007292	Spdl1	spindle apparatus coiled-coil protein 1 [Source:RGD Symbol;Acc:1306908]	10[-]19628258-19652898	0.807221	0.382288	0.475584	0.350034	0.340309	0.129209	0.02797	0.0538302	0.127601	0.0965677	-0.711134	0.505711	0.471087	0.19819	0.420707
ENSRNOG00000003500	Apoa2	apolipoprotein A2 [Source:RGD Symbol;Acc:2131]	13[+]89597138-89598802	1863.52	1713.94	3320.73	3670.77	3278.47	241.549	758.209	728.925	1038.39	652.769	0.711097	0.505658	2769.48	1044.32	0.377082
ENSRNOG00000030715	Cfh	complement factor H [Source:RGD Symbol;Acc:620428]	13[-]56978607-57080622	505.994	442.512	540.865	714.089	863.275	42.5851	22.9493	186.47	124.527	217.579	0.711035	0.505571	613.347	199.221	0.324809
ENSRNOG00000014902	Stx11	syntaxin 11 [Source:RGD Symbol;Acc:1304744]	1[-]7039162-7064870	0.267843	0.213665	0.344376	0.349858	0.607788	0.0444269	0.106948	0.0200781	0.104754	0.118327	0.710996	0.505516	0.356706	0.158649	0.444761
ENSRNOG00000017951	Ranbp9	RAN binding protein 9 [Source:RGD Symbol;Acc:1561940]	17[-]24021736-24103515	13.4974	11.1262	9.83627	8.81299	9.68394	0.771218	0.904333	1.85608	2.41093	1.10993	-0.710931	0.505424	10.5914	2.1325	0.201344
ENSRNOG00000058444	RGD1562378	histone H4 variant H4-v.1 [Source:RGD Symbol;Acc:1562378]	17[-]44744591-44744902	3.61439	1.75838	7.13951	6.8595	8.42368	0.567866	0.79817	2.43057	1.60951	3.29792	0.710905	0.505385	5.55909	3.0768	0.553472
ENSRNOG00000015089	Mcoln2	mucolipin 2 [Source:RGD Symbol;Acc:1308884]	2[+]252018597-252068271	0.0597397	0.299611	0.611803	0.423468	0.652548	0.0330151	0.100843	0.354952	0.0605922	0.0232759	0.710739	0.50515	0.409434	0.265482	0.648413
ENSRNOG00000020194	Hes6	hes family bHLH transcription factor 6 [Source:RGD Symbol;Acc:1312047]	9[-]98549705-98551438	154.02	99.1857	86.5982	72.0389	61.3826	37.5225	47.7982	4.75736	4.95418	42.956	-0.710562	0.504898	94.645	43.797	0.46275
ENSRNOG00000054513	Zmiz2	zinc finger, MIZ-type containing 2 [Source:RGD Symbol;Acc:1309256]	14[+]86652365-86661441	12.7722	17.7826	11.7916	8.83669	7.23615	1.06629	3.58132	1.88642	1.63136	1.91527	-0.710529	0.504852	11.6839	4.19644	0.359165
ENSRNOG00000001195	Trpv4	transient receptor potential cation channel, subfamily V, member 4 [Source:RGD Symbol;Acc:69337]	12[+]47698947-47737902	0.0557463	0.0547893	0.408773	0.358263	0.500961	0.0469236	0.053486	0.197381	0.170726	0.309651	0.710504	0.504816	0.275707	0.247192	0.896575
ENSRNOG00000023107	Yeats2	YEATS domain containing 2 [Source:RGD Symbol;Acc:1566176]	11[-]84330064-84583542	5.66188	5.32867	5.30113	4.32927	3.67551	0.462029	0.66558	0.619855	1.30487	0.402213	-0.710487	0.504792	4.85929	1.00129	0.206057
ENSRNOG00000037198	Usp18	ubiquitin specific peptidase 18 [Source:RGD Symbol;Acc:1359153]	4[+]153805993-153834430	13.3142	11.5585	30.1583	37.6582	36.3744	3.73393	2.98714	11.3333	18.2264	15.425	0.71047	0.504768	25.8127	15.4303	0.597779
ENSRNOG00000061347	AABR07054490.1	-	3[-]156581106-156615811	0.0109387	0.0791187	0.177818	0.286031	0.179061	0.0189463	0.0309342	0.0601217	0.148064	0.0892386	0.71002	0.504129	0.146593	0.120391	0.821256
ENSRNOG00000011494	Rpl36a	ribosomal protein L36a [Source:RGD Symbol;Acc:1306640]	X[+]105402867-105405580	112.915	64.9338	155.867	166.502	175.574	21.9829	27.1815	14.9964	45.3178	14.9868	0.709972	0.50406	135.158	48.45	0.358468
ENSRNOG00000004290	Grb10	growth factor receptor bound protein 10 [Source:RGD Symbol;Acc:1566234]	14[-]92021851-92117923	0.516293	0.329667	0.275648	0.292808	0.214503	0.0641836	0.127627	0.101553	0.0815743	0.0491028	-0.709967	0.504053	0.325784	0.12996	0.398914
ENSRNOG00000056184	Lrp2	LDL receptor related protein 2 [Source:RGD Symbol;Acc:68407]	3[-]55665145-55822551	2.22045	1.99625	1.48855	1.17727	1.40978	0.460338	0.116136	0.493787	0.117429	0.591014	-0.709834	0.503865	1.65846	0.529231	0.31911
ENSRNOG00000001479	Gtf2i	general transcription factor II I [Source:RGD Symbol;Acc:727961]	12[+]25411207-25488156	37.338	33.5759	35.3822	29.7338	23.7971	3.76964	6.40803	4.2521	2.19898	3.15191	-0.709752	0.503748	31.9654	6.09889	0.190796
ENSRNOG00000020167	Reep5	receptor accessory protein 5 [Source:RGD Symbol;Acc:1306047]	18[-]27128464-27159693	13.6603	9.65575	21.3308	21.0689	19.3369	1.90773	2.68648	2.19258	1.12614	1.53986	0.709699	0.503673	17.0105	5.04409	0.296527
ENSRNOG00000020811	Il6r	interleukin 6 receptor [Source:RGD Symbol;Acc:2902]	2[-]189205701-189254628	22.3618	23.2702	31.1076	55.8939	38.2321	1.92672	11.1116	7.98434	11.319	3.93344	0.709644	0.503594	34.1731	14.4844	0.423854
ENSRNOG00000019745	Actn3	actinin alpha 3 [Source:RGD Symbol;Acc:621792]	1[-]220120533-220136470	0.126363	0.0879867	0.0445823	0.045528	0.0179317	0.0450807	0.0552188	0.0349224	0.0408639	0.0310586	-0.709505	0.503397	0.0644783	0.0533068	0.82674
ENSRNOG00000047225	Tma7	translation machinery associated 7 homolog [Source:RGD Symbol;Acc:1584795]	8[-]117815725-117820413	47.3659	36.3992	65.8689	61.7697	64.5962	2.12692	6.8487	7.05601	4.66532	6.57612	0.709429	0.50329	55.2	12.853	0.232845
ENSRNOG00000059837	Cdkn2a	cyclin-dependent kinase inhibitor 2A [Source:RGD Symbol;Acc:2323]	5[-]107823330-107841175	0.0442287	0.142896	0.19429	0.287192	0.456092	0.0766063	0.175702	0.238248	0.0432882	0.144862	0.709398	0.503246	0.22494	0.193764	0.861403
ENSRNOG00000003779	Dedd	death effector domain-containing [Source:RGD Symbol;Acc:620050]	13[+]89718066-89721454	29.5987	29.4348	25.4529	23.1405	21.7357	4.22275	3.34062	4.37577	4.10539	2.30903	-0.709393	0.503239	25.8725	4.58751	0.177312
ENSRNOG00000003841	Kcnh1	potassium voltage-gated channel subfamily H member 1 [Source:RGD Symbol;Acc:68398]	13[+]110920737-111232269	0.300006	0.385771	0.23627	0.0824957	0	0.220267	0.126979	0.151478	0.0854182	0	-0.70934	0.503163	0.200908	0.186827	0.92991
ENSRNOG00000004754	Tc2n	tandem C2 domains, nuclear [Source:RGD Symbol;Acc:1563876]	6[-]125437775-125590049	3.61951	2.0415	1.33352	1.31261	1.67691	0.448449	0.521209	0.586449	0.725168	0.252103	-0.709312	0.503124	1.99681	0.990995	0.496289
ENSRNOG00000030478	AY172581.9	-	MT[+]68-1025	165.43	153.161	189.163	248.916	292.11	25.8767	31.2248	52.3159	55.0106	85.0078	0.70929	0.503093	209.756	71.2094	0.339487
ENSRNOG00000016031	Bicd2	BICD cargo adaptor 2 [Source:RGD Symbol;Acc:735093]	17[-]15673650-15718035	5.99429	4.75566	7.39956	7.73774	9.23834	0.13402	0.970673	0.99769	2.27139	1.30824	0.709225	0.503001	7.02512	1.94442	0.276782
ENSRNOG00000020782	Pspc1	paraspeckle component 1 [Source:RGD Symbol;Acc:1310122]	15[-]36950257-37030281	6.25551	4.14023	3.86396	3.65216	3.58852	0.932686	0.485718	0.178805	1.27623	0.281228	-0.709045	0.502745	4.30008	1.21267	0.282012
ENSRNOG00000030537	Slc26a11	solute carrier family 26 member 11 [Source:RGD Symbol;Acc:1306178]	10[+]108480368-108503706	6.02045	5.93539	4.95651	4.23113	3.4644	0.486658	0.953906	0.824224	2.05626	0.634989	-0.70869	0.502241	4.92158	1.39962	0.284384
ENSRNOG00000006330	Elf3	E74-like factor 3 [Source:RGD Symbol;Acc:1310687]	13[-]52083859-52088780	1.46025	0.98514	3.56544	3.70715	2.90531	0.345527	0.291353	0.439266	0.987124	0.727289	0.70867	0.502213	2.52466	1.25896	0.498665
ENSRNOG00000008554	Slc9a9	solute carrier family 9 member A9 [Source:RGD Symbol;Acc:1560736]	8[+]102304095-103022619	4.79662	4.54904	2.5315	2.49883	2.85203	0.89915	1.3732	0.266498	0.449928	1.02079	-0.708632	0.502159	3.4456	1.29285	0.375218
ENSRNOG00000003958	Commd10	COMM domain containing 10 [Source:RGD Symbol;Acc:1303015]	18[+]41022552-41154932	23.6705	17.6844	19.107	15.9849	14.961	0.0691796	1.42185	3.60103	2.57765	3.93554	-0.708596	0.502109	18.2815	3.90413	0.213556
ENSRNOG00000046658	LOC103690116	osteomodulin [Source:RGD Symbol;Acc:9400356]	17[-]14635184-14637832	1.49785	2.27156	1.60704	0.642627	0.357451	0.504213	0.498261	0.696937	0.214425	0.130559	-0.708484	0.501949	1.27531	0.814467	0.638645
ENSRNOG00000002789	AABR07039648.1	-	X[-]81816553-81817101	1.82013	0.885905	0.960544	0	0.455546	0.394956	0.059452	0.831947	0	0.789028	-0.708405	0.501838	0.824425	0.776297	0.941622
ENSRNOG00000007433	Cyb561	cytochrome b-561 [Source:RGD Symbol;Acc:1310987]	10[-]94136993-94147621	1.65253	1.52849	3.83652	3.52558	3.58331	0.435012	0.823403	0.569747	0.374291	1.43936	0.70837	0.501788	2.82529	1.26042	0.446122
ENSRNOG00000007092	Fgb	fibrinogen beta chain [Source:RGD Symbol;Acc:2604]	2[-]182027115-182038178	5982.88	5558.62	9559.27	10465.1	12299.8	607.265	640.854	807.382	814.758	6282.37	0.708245	0.50161	8773.15	3637.48	0.414615
ENSRNOG00000014475	Slc31a1	solute carrier family 31 member 1 [Source:RGD Symbol;Acc:620059]	5[+]78222504-78249358	141.422	125.679	108.425	98.1964	105.099	7.88354	30.0936	9.12574	16.5725	8.75664	-0.708203	0.501551	115.765	21.5528	0.186178
ENSRNOG00000060338	Lipc	lipase C, hepatic type [Source:RGD Symbol;Acc:3009]	8[-]77272570-77398248	461.187	319.073	373.544	269.405	270.446	54.2134	62.9399	15.1993	35.4336	89.1147	-0.708133	0.501452	338.731	88.9806	0.262688
ENSRNOG00000018113	Anlnl1	anillin, actin binding protein-like 1 [Source:RGD Symbol;Acc:1566097]	17[+]66548818-66551947	0.10619	0.037855	0.018657	0.0152077	0.0180477	0.0422891	0.0182463	0.0185078	0.0263405	0.0156643	-0.708123	0.501438	0.0391914	0.0419264	1.06979
ENSRNOG00000005229	Sec16b	SEC16 homolog B, endoplasmic reticulum export factor [Source:RGD Symbol;Acc:621658]	13[+]75175254-75216941	50.9851	45.4791	46.2325	35.6951	39.6897	1.87333	7.83481	4.46078	3.66465	5.11584	-0.708105	0.501413	43.6163	6.95456	0.159449
ENSRNOG00000058794	uc_338	TUC338 [Source:RFAM;Acc:RF02271]	9[+]69954506-69954675	1.54792	0.7275	2.42328	2.47514	2.49195	0.237733	0.291868	0.474131	0.409654	0.395564	0.707963	0.501212	1.93316	0.789497	0.408397
ENSRNOG00000002072	Eva1c	eva-1 homolog C [Source:RGD Symbol;Acc:1307569]	11[+]31002451-31075809	0.243881	0.237906	0.558014	0.884371	0.611782	0.152042	0.178453	0.187748	0.305789	0.193235	0.707949	0.501192	0.507191	0.308801	0.608847
ENSRNOG00000001369	Oas1a	2'-5' oligoadenylate synthetase 1A [Source:RGD Symbol;Acc:621760]	12[+]41200718-41211909	16.2155	16.8003	35.3808	46.9769	38.931	5.12403	4.39221	8.09344	24.2229	9.07386	0.70793	0.501165	30.8609	16.5458	0.53614
ENSRNOG00000047088	Rab10	RAB10, member RAS oncogene family [Source:RGD Symbol;Acc:620879]	6[-]27668403-27721120	45.414	46.539	36.6279	32.0711	36.4244	3.31966	5.35617	2.8906	4.81355	7.34339	-0.707919	0.50115	39.4153	7.18368	0.182256
ENSRNOG00000008050	Stac3	SH3 and cysteine rich domain 3 [Source:RGD Symbol;Acc:1308964]	7[+]70807867-70815270	63.3129	124.297	1.37394	0.712181	0.094406	18.3031	45.0363	0.47265	0.50268	0.111579	-0.707873	0.501084	37.9581	54.4435	1.43431
ENSRNOG00000033787	Adamtsl5	ADAMTS-like 5 [Source:RGD Symbol;Acc:1305607]	7[+]12229379-12234576	0.676347	0.407062	0.331611	0.402892	0.151412	0.162661	0.143169	0.15073	0.0611099	0.122865	-0.707849	0.50105	0.393865	0.207905	0.527859
ENSRNOG00000012579	Tlcd1	TLC domain containing 1 [Source:RGD Symbol;Acc:1359195]	10[+]65439102-65444001	5.09371	4.22154	6.72179	7.85993	6.78678	0.634	1.48046	0.381132	1.05177	0.816359	0.707754	0.500916	6.13675	1.56966	0.25578
ENSRNOG00000025811	Cfp	complement factor properdin [Source:RGD Symbol;Acc:1594557]	X[+]1311121-1316682	54.7396	33.244	74.5142	78.7711	84.7798	7.91802	16.1756	5.75672	17.8614	13.8795	0.707748	0.500907	65.2097	22.5087	0.345175
ENSRNOG00000048371	Fam185a	family with sequence similarity 185, member A [Source:RGD Symbol;Acc:1562135]	4[-]10266480-10269748	4.89046	2.70646	2.29514	1.99643	1.68865	1.851	1.18379	0.720505	0.36269	0.144078	-0.70769	0.500825	2.71543	1.4744	0.542973
ENSRNOG00000038572	Ncapg	non-SMC condensin I complex, subunit G [Source:RGD Symbol;Acc:1562646]	14[-]69899128-69927938	0.264191	0.139765	0.0638273	0.0724607	0.07118	0.119076	0.066312	0.0413619	0.0108992	0.0200397	-0.707688	0.500822	0.122285	0.0957967	0.783391
ENSRNOG00000016949	Slc25a33	solute carrier family 25 member 33 [Source:RGD Symbol;Acc:1583942]	5[-]166701465-166726794	4.73533	4.15985	8.05967	9.01244	7.77239	1.52372	1.28523	0.199282	2.08153	2.15119	0.707515	0.500578	6.74794	2.4185	0.358406
ENSRNOG00000000632	Cdk1	cyclin-dependent kinase 1 [Source:RGD Symbol;Acc:2319]	20[+]20576377-20591549	1.55771	0.63328	0.356621	0.191297	0.478387	0.66623	0.0584857	0.0382845	0.08624	0.177227	-0.70744	0.500472	0.643458	0.5622	0.873717
ENSRNOG00000000787	RT1-T24-2	RT1 class I, locus T24, gene 2 [Source:RGD Symbol;Acc:1303033]	20[+]3242470-3249189	2.62519	1.45759	4.08949	7.68164	7.38628	0.84622	0.45962	1.18938	4.66069	2.81584	0.707262	0.50022	4.64804	3.35768	0.722387
ENSRNOG00000001187	Oasl	2'-5'-oligoadenylate synthetase-like [Source:RGD Symbol;Acc:1308586]	12[-]47444104-47456894	4.77729	11.7827	25.0406	23.724	20.3468	1.28817	4.54563	8.33884	8.63132	2.56339	0.707224	0.500165	17.1343	9.40602	0.548959
ENSRNOG00000003388	Cenpf	centromere protein F [Source:RGD Symbol;Acc:628667]	13[-]108132499-108178609	0.154542	0.0779947	0.0319373	0.0200547	0.0440233	0.0725513	0.0496789	0.00582343	0.00470243	0.00735278	-0.707146	0.500056	0.0657104	0.0602943	0.917576
ENSRNOG00000000747	Olr1694	olfactory receptor 1694 [Source:RGD Symbol;Acc:1332782]	20[-]847285-848229	0.171132	0.203674	0.0574863	0	0	0.0892564	0.150315	0.0995693	0	0	-0.707106	0.499998	0.0864585	0.116817	1.35113
ENSRNOG00000025676	Fam198a	family with sequence similarity 198, member A [Source:RGD Symbol;Acc:1305157]	8[+]130581062-130612510	0.557191	0.449316	1.46453	3.12385	3.98004	0.101215	0.312512	0.276476	1.3298	3.19418	0.706997	0.499844	1.91499	1.96528	1.02626
ENSRNOG00000002188	Hpse	heparanase [Source:RGD Symbol;Acc:61969]	14[+]10534423-10575224	3.01963	2.2689	2.14558	1.60628	1.58054	0.477947	0.476408	0.543828	0.48008	0.881759	-0.706962	0.499795	2.12419	0.740619	0.34866
ENSRNOG00000018735	Cd74	CD74 molecule [Source:RGD Symbol;Acc:2313]	18[+]56071478-56080849	332.756	210.226	181.98	190.004	139.707	112.002	35.4692	7.02515	24.8531	39.8079	-0.706869	0.499664	210.935	82.6699	0.391922
ENSRNOG00000015529	Cdca3	cell division cycle associated 3 [Source:RGD Symbol;Acc:1359093]	4[+]157348020-157351604	1.60561	0.627188	0.207597	0.22205	0.277858	0.885186	0.137181	0.023199	0.0796959	0.150522	-0.706803	0.49957	0.58806	0.649145	1.10388
ENSRNOG00000045924	RT1-T24-3	RT1 class I, locus T24, gene 3 [Source:RGD Symbol;Acc:1624211]	20[+]3226313-3233694	12.7599	9.47285	16.48	27.2925	31.8689	2.51758	2.41463	2.96223	15.1394	11.9019	0.706764	0.499516	19.5748	11.6187	0.593556
ENSRNOG00000053370	Adnp2	ADNP homeobox 2 [Source:RGD Symbol;Acc:1308279]	18[-]76637785-76653056	4.09738	3.66632	3.08992	2.38712	2.84537	0.664934	0.922452	0.515015	0.615601	0.322738	-0.706644	0.499346	3.21723	0.825599	0.256618
ENSRNOG00000003310	Tmem63a	transmembrane protein 63a [Source:RGD Symbol;Acc:1306829]	13[+]99220510-99253316	20.1441	17.1709	15.0194	16.4692	14.0623	2.06263	2.61102	0.581168	1.46267	0.983919	-0.706566	0.499235	16.5732	2.59876	0.156805
ENSRNOG00000009751	Gpx7	glutathione peroxidase 7 [Source:RGD Symbol;Acc:1306999]	5[-]128001761-128009735	3.72353	1.89717	1.59018	1.65322	1.56094	0.700487	0.654512	0.370094	0.28357	0.309975	-0.706543	0.499203	2.08501	0.954054	0.457578
ENSRNOG00000016182	Tgfa	transforming growth factor alpha [Source:RGD Symbol;Acc:3849]	4[+]117962319-118046344	3.0505	2.51063	2.5565	2.28053	2.1053	0.230415	0.412334	0.462064	0.32173	0.0882966	-0.706535	0.499192	2.50069	0.433157	0.173215
ENSRNOG00000018320	Rps15a	ribosomal protein S15a [Source:RGD Symbol;Acc:619939]	1[-]187759480-187766709	299.235	227.167	474.012	464.714	442.386	40.9648	72.9734	36.8337	98.1103	18.3628	0.706488	0.499125	381.503	115.256	0.30211
ENSRNOG00000005341	Upp2	uridine phosphorylase 2 [Source:RGD Symbol;Acc:1308188]	3[+]44806106-44846464	3.23466	2.02081	4.13682	8.96256	10.5318	0.533878	1.13474	0.459726	6.69201	3.01715	0.706456	0.499081	5.77732	4.46731	0.773248
ENSRNOG00000040279	Slf1	SMC5-SMC6 complex localization factor 1 [Source:RGD Symbol;Acc:1304857]	2[-]4095129-4195810	1.34435	0.997002	0.797589	0.672219	0.744593	0.344639	0.145737	0.280496	0.289039	0.0530789	-0.706142	0.498636	0.91115	0.326056	0.357851
ENSRNOG00000029875	Mrpl41	mitochondrial ribosomal protein L41 [Source:RGD Symbol;Acc:1310241]	3[-]2181045-2181962	43.8354	41.1536	44.4925	37.0214	33.2604	2.19868	2.1734	2.94636	0.870487	4.79688	-0.706033	0.498483	39.9527	5.03938	0.126134
ENSRNOG00000047933	Phykpl	5-phosphohydroxy-L-lysine phospho-lyase [Source:RGD Symbol;Acc:2293818]	10[+]37032043-37051519	18.9799	14.7109	14.671	12.7576	12.1505	2.82268	2.48895	2.17876	1.87425	2.80935	-0.706017	0.49846	14.654	3.23345	0.220654
ENSRNOG00000037673	RGD1565183	similar to ribosomal protein L28 [Source:RGD Symbol;Acc:1565183]	1[+]84573496-84573959	14.2152	7.22011	39.5545	34.5607	29.9787	0.890204	1.96539	6.24263	4.19687	2.87293	0.705914	0.498315	25.1059	13.1481	0.523706
ENSRNOG00000056135	Tsc22d3	TSC22 domain family, member 3 [Source:RGD Symbol;Acc:621654]	X[-]111884295-111887906	12.2303	12.6922	24.6569	32.7399	65.8435	0.547707	6.73294	19.5349	3.00879	32.9559	0.705725	0.498047	29.6326	25.1441	0.848529
ENSRNOG00000025923	LOC103693776	zinc finger MIZ domain-containing protein 2 [Source:RGD Symbol;Acc:9124587]	14[+]86514214-86530701	12.3645	16.8719	12.0379	9.07843	6.73742	1.12509	3.74456	1.72139	1.25275	1.58279	-0.705497	0.497726	11.418	3.96295	0.347079
ENSRNOG00000029212	Vcan	versican [Source:RGD Symbol;Acc:619940]	2[-]18490102-18565842	0.113044	0.0386077	0.116694	0.23648	0.290253	0.102832	0.00531642	0.0304618	0.103747	0.0838696	0.705454	0.497666	0.159016	0.114498	0.720041
ENSRNOG00000007262	Ccdc134	coiled-coil domain containing 134 [Source:RGD Symbol;Acc:1559657]	7[+]123364312-123376221	3.75211	3.10883	5.16783	7.68104	5.75457	0.814169	1.37513	0.766154	1.82972	0.70026	0.705329	0.497489	5.09287	1.93809	0.380549
ENSRNOG00000005115	Asf1b	anti-silencing function 1B histone chaperone [Source:RGD Symbol;Acc:1304918]	19[+]25077918-25092491	0.541643	0.231893	0.137785	0.104927	0.112189	0.240711	0.102657	0.140506	0.10102	0.0518984	-0.70528	0.497419	0.225687	0.208295	0.922937
ENSRNOG00000003442	Adora1	adenosine A1 receptor [Source:RGD Symbol;Acc:2048]	13[-]51042248-51076852	5.00863	3.54555	7.65874	7.59341	9.00208	0.919892	1.63247	1.55855	2.16692	2.08707	0.705249	0.497377	6.56168	2.5239	0.384642
ENSRNOG00000009832	Slc39a14	solute carrier family 39 member 14 [Source:RGD Symbol;Acc:1307026]	15[-]51982982-52029816	66.4263	58.1048	88.8584	93.8884	85.7436	5.2133	5.21363	3.55027	12.7576	16.0999	0.705229	0.497348	78.6043	16.5888	0.211041
ENSRNOG00000050834	Fam102a	family with sequence similarity 102, member A [Source:RGD Symbol;Acc:1597535]	3[+]11554457-11586303	2.4938	2.30648	3.16205	3.19703	4.14429	0.326368	0.158578	0.219706	0.749871	1.05382	0.705168	0.497262	3.06073	0.844531	0.275925
ENSRNOG00000019675	Pycard	PYD and CARD domain containing [Source:RGD Symbol;Acc:628637]	1[-]199437832-199439210	3.79893	2.55727	4.94406	6.64098	6.54712	1.23844	0.310308	0.406483	2.09477	2.19946	0.704902	0.496887	4.89767	2.05951	0.420507
ENSRNOG00000047306	Stap2	signal transducing adaptor family member 2 [Source:RGD Symbol;Acc:1566020]	9[+]11064605-11070122	32.1993	27.4405	45.6978	42.0543	46.3843	3.1833	4.62543	2.84821	8.81555	5.66286	0.704804	0.496749	38.7552	9.11713	0.235249
ENSRNOG00000033619	Apof	apolipoprotein F [Source:RGD Symbol;Acc:1560713]	7[+]2689501-2690936	513.059	387.636	395.099	288.439	335.526	23.9631	108.849	50.0664	11.7506	95.3987	-0.7048	0.496743	383.952	97.5261	0.254006
ENSRNOG00000059804	SNORD102	Small nucleolar RNA SNORD102 [Source:RFAM;Acc:RF00187]	12[-]9997983-9998053	0.252217	0.370264	0.454826	0.916697	1.08794	0.223151	0.330914	0.285434	0.530069	0.3854	0.704725	0.496637	0.616388	0.457953	0.742961
ENSRNOG00000017212	Spsb1	splA/ryanodine receptor domain and SOCS box containing 1 [Source:RGD Symbol;Acc:1309319]	5[-]166913735-166926636	0.684922	1.54749	5.93669	4.6132	6.71073	0.198767	0.956259	2.94516	0.3079	4.0647	0.704719	0.496629	3.89861	3.13703	0.804653
ENSRNOG00000015461	Serpine2	serpin family E member 2 [Source:RGD Symbol;Acc:3748]	9[-]85560863-85626094	11.2754	7.93478	9.94133	6.67853	5.54662	1.40852	1.69791	1.44117	1.87547	1.71471	-0.704672	0.496562	8.27534	2.56997	0.310558
ENSRNOG00000006197	Calu	calumenin [Source:RGD Symbol;Acc:620383]	4[+]56625561-56653111	55.6035	52.3442	68.0484	68.0118	67.5159	3.58145	7.10158	6.2246	3.12814	7.07605	0.704667	0.496556	62.3048	8.59496	0.13795
ENSRNOG00000034066	Hspa8	heat shock protein family A (Hsp70) member 8 [Source:RGD Symbol;Acc:621725]	8[+]44990014-44993179	266.125	333.424	539.228	586.027	497.646	31.6267	94.1146	181.19	32.1635	134.265	0.704378	0.496149	444.49	158.441	0.356455
ENSRNOG00000000490	Rps10	ribosomal protein S10 [Source:RGD Symbol;Acc:621024]	20[-]7215774-7219548	202.248	174.317	391.433	341.004	331.713	7.85771	44.4832	52.8915	51.6744	19.6679	0.704327	0.496076	288.143	93.6854	0.325135
ENSRNOG00000000777	RT1-S3	RT1 class Ib, locus S3 [Source:RGD Symbol;Acc:735037]	20[+]3176107-3179818	236.889	158.633	289.289	381.067	353.312	39.4836	55.5671	3.49971	113.238	59.7488	0.704287	0.49602	283.838	99.5253	0.350641
ENSRNOG00000043404	Uroc1	urocanate hydratase 1 [Source:RGD Symbol;Acc:1587777]	4[+]122244711-122276361	178.567	220.728	162.514	131.2	124.887	12.1592	23.354	15.9434	31.3547	37.8353	-0.70421	0.495912	163.579	42.1188	0.257483
ENSRNOG00000004566	Arhgef15	Rho guanine nucleotide exchange factor 15 [Source:RGD Symbol;Acc:1306961]	10[-]55532077-55544429	1.95417	2.20826	1.91704	1.52606	1.30011	0.0541569	0.0714867	0.248394	0.356326	0.446589	-0.704175	0.495863	1.78113	0.411808	0.231206
ENSRNOG00000005290	Ywhae	tyrosine 3-monooxygenase/tryptophan 5-monooxygenase activation protein, epsilon [Source:RGD Symbol;Acc:62000]	10[+]63884338-63921709	206.113	213.389	180.286	153.469	164.812	18.158	40.5114	10.956	13.7275	22.5634	-0.704096	0.495751	183.614	31.1392	0.169591
ENSRNOG00000008274	Xpc	XPC complex subunit, DNA damage recognition and repair factor [Source:RGD Symbol;Acc:1305760]	4[-]123134457-123161985	25.9372	22.7348	13.0901	11.3902	16.4157	2.97753	7.79923	2.3498	3.19378	2.44311	-0.704065	0.495708	17.9136	6.81296	0.380323
ENSRNOG00000005191	Trim44	tripartite motif-containing 44 [Source:RGD Symbol;Acc:1304877]	3[-]92183556-92242318	4.08417	4.26972	4.17692	6.01174	6.26927	0.242268	0.366427	1.17293	1.22515	1.09591	0.703816	0.495357	4.96236	1.26978	0.255882
ENSRNOG00000018752	Clcf1	cardiotrophin-like cytokine factor 1 [Source:RGD Symbol;Acc:1303171]	1[+]219468675-219472654	0.855065	0.555485	1.48262	1.62607	1.77652	0.0905684	0.0176966	0.553493	0.842935	0.0981304	0.703716	0.495216	1.25915	0.621179	0.493331
ENSRNOG00000015501	Ddhd2	DDHD domain containing 2 [Source:RGD Symbol;Acc:1585818]	16[+]71090045-71118552	5.02079	5.07513	3.13142	2.62896	3.5306	0.607697	0.423182	0.716275	1.19677	0.70795	-0.703702	0.495197	3.87738	1.22246	0.315279
ENSRNOG00000014556	Cdh20	cadherin 20 [Source:RGD Symbol;Acc:1305438]	13[+]24823488-24913884	0.0384763	0.0126617	0.0747237	0.13599	0.142455	0.033411	0.0219306	0.0393861	0.0844542	0.0669231	0.703692	0.495182	0.0808614	0.0704447	0.871179
ENSRNOG00000006108	Gngt2	G protein subunit gamma transducin 2 [Source:RGD Symbol;Acc:1591007]	10[+]83655460-83658589	9.20064	4.99523	10.9496	14.4077	14.7163	2.91518	1.67808	1.12988	4.41728	2.4853	0.703424	0.494806	10.8539	4.39482	0.404907
ENSRNOG00000047349	Ms4a6c	membrane-spanning 4-domains, subfamily A, member 6C [Source:RGD Symbol;Acc:1589849]	1[+]227670159-227680128	0.621619	0.461935	0.893893	0.95719	1.83097	0.538349	0.0483026	0.133181	0.20279	0.520771	0.703365	0.494722	0.953121	0.574477	0.602732
ENSRNOG00000006587	Setd3	SET domain containing 3 [Source:RGD Symbol;Acc:1309550]	6[-]132023945-132075875	39.5422	32.6549	31.1795	25.5638	31.3541	1.30058	3.77402	3.26512	3.89922	1.41156	-0.703359	0.494714	32.0589	5.25779	0.164004
ENSRNOG00000024634	Gba3	glucosidase, beta, acid 3 [Source:RGD Symbol;Acc:1309539]	14[-]64390793-64535170	0.0347637	0	0	0	0	0.0059244	0	0	0	0	-0.703274	0.494595	0.00695273	0.0145667	2.0951
ENSRNOG00000019110	Ocstamp	osteoclast stimulatory transmembrane protein [Source:RGD Symbol;Acc:1308620]	3[-]162075340-162080192	0.75084	0.423164	0.375726	0.237207	0.302748	0.0703566	0.171693	0.112153	0.0807491	0.289153	-0.703161	0.494436	0.417937	0.23145	0.553793
ENSRNOG00000052685	Cd248	CD248 molecule [Source:RGD Symbol;Acc:1310404]	1[+]220353356-220355650	0.128848	0.160159	0.101405	0.077903	0.0284763	0.0296982	0.0423355	0.0514274	0.0539838	0.0154213	-0.703156	0.494429	0.0993582	0.0580072	0.583819
ENSRNOG00000008555	Rps20	ribosomal protein S20 [Source:RGD Symbol;Acc:621037]	5[-]16706082-16706909	125.87	111.015	232.847	315.01	231.914	43.2848	57.6008	11.3371	111.254	35.586	0.703149	0.494418	203.331	94.1034	0.462809
ENSRNOG00000028837	AC128207.1	-	7[-]2909704-2912491	1.601	1.90672	2.21264	2.51405	2.74994	0.565965	0.830774	0.387803	0.212655	0.275397	0.703124	0.494383	2.19687	0.603673	0.274788
ENSRNOG00000000886	Caln1	calneuron 1 [Source:RGD Symbol;Acc:1305843]	12[-]29308341-29743705	0	0.0813633	0.10332	0.120693	0.206621	0	0.0785559	0.0729075	0.113995	0.0143711	0.703097	0.494345	0.1024	0.090929	0.887982
ENSRNOG00000018865	Adamts12	ADAM metallopeptidase with thrombospondin type 1 motif, 12 [Source:RGD Symbol;Acc:1307323]	2[+]61039053-61340697	1.34696	0.973022	0.563982	0.657742	0.736757	0.288786	0.0987707	0.146306	0.238567	0.134206	-0.703063	0.494297	0.855693	0.333764	0.390051
ENSRNOG00000018505	Cidea	cell death-inducing DFFA-like effector a [Source:RGD Symbol;Acc:1305106]	18[+]63098144-63108051	3.5625	4.46173	10.7473	9.13282	11.5229	1.19829	2.31369	5.29969	1.56464	3.59002	0.702963	0.494157	7.88543	4.31429	0.547121
ENSRNOG00000045779	Rn50_X_0729.6	-	X[-]71958765-71960567	0.215608	0.232319	0.312091	0.34329	0.49332	0.0422687	0.0637965	0.0119634	0.124803	0.172315	0.70287	0.494026	0.319326	0.13369	0.418662
ENSRNOG00000060816	SNORA48	Small nucleolar RNA SNORA48 [Source:RFAM;Acc:RF00554]	10[-]56274096-56274238	1.58783	0.995412	2.08533	2.11057	3.0983	0.26348	0.433383	0.472064	0.896182	0.180627	0.702865	0.494019	1.97549	0.838248	0.424325
ENSRNOG00000009332	Rec114	REC114 meiotic recombination protein [Source:RGD Symbol;Acc:1311874]	8[-]63445644-63533546	1.15415	1.2772	0.610319	0.626019	0.072865	0.733843	0.125256	0.257191	0.523692	0.126206	-0.702851	0.493999	0.748111	0.57477	0.768295
ENSRNOG00000004966	Slc38a11	solute carrier family 38, member 11 [Source:RGD Symbol;Acc:1306005]	3[-]51371923-51416646	0	0	0.0319767	0.153938	0.127353	0	0	0.0309898	0.134884	0.0558365	0.702756	0.493866	0.0626536	0.0880244	1.40494
ENSRNOG00000030389	Lrrc30	leucine rich repeat containing 30 [Source:RGD Symbol;Acc:1563832]	9[-]115849732-115850634	0.0354827	0	0.0411483	0.112734	0.271029	0.0513406	0	0.0356862	0.104538	0.0905377	0.702646	0.493711	0.0920787	0.11534	1.25262
ENSRNOG00000014571	Dbndd2	dysbindin domain containing 2 [Source:RGD Symbol;Acc:1559521]	3[+]160935709-160938467	4.22885	3.07298	6.44775	5.91643	6.44363	0.531808	1.12966	0.626251	0.856214	0.903434	0.702572	0.493607	5.22192	1.56401	0.299509
ENSRNOG00000013301	Bean1	brain expressed, associated with NEDD4, 1 [Source:RGD Symbol;Acc:1562003]	19[-]949607-983556	1.27507	1.61006	0.522851	0.585053	0.329395	0.558471	0.626968	0.19145	0.337449	0.16432	-0.702568	0.493602	0.864485	0.620008	0.717199
ENSRNOG00000019838	Gmfg	glia maturation factor, gamma [Source:RGD Symbol;Acc:620506]	1[-]85312528-85317968	17.7849	15.7044	21.1778	22.072	25.7383	0.163395	0.3305	2.24029	3.95082	5.999	0.702438	0.493418	20.4955	4.59597	0.224243
ENSRNOG00000034016	Ube2d4	ubiquitin-conjugating enzyme E2D 4 (putative) [Source:RGD Symbol;Acc:69425]	14[-]2933100-2934571	0.215652	0.184976	0.304903	0.370763	0.40402	0.118705	0.0499717	0.0674997	0.0794819	0.131428	0.702414	0.493385	0.296063	0.118872	0.401509
ENSRNOG00000021316	Tmem98	transmembrane protein 98 [Source:RGD Symbol;Acc:1359736]	10[+]68173369-68184320	38.604	29.048	48.9059	59.269	53.3971	2.72912	12.8329	8.75841	8.97739	5.69491	0.702231	0.493128	45.8448	13.2753	0.28957
ENSRNOG00000004229	Tac3	tachykinin 3 [Source:RGD Symbol;Acc:3809]	7[+]71023976-71030582	1.23376	0.988654	0.588283	0.440852	0.640318	0.325859	0.49341	0.0871681	0.189965	0.0176838	-0.702228	0.493124	0.778373	0.382602	0.491542
ENSRNOG00000057700	AABR07027752.2	-	17[+]43779174-43779775	0.172721	0.308314	0.769122	1.60842	0.891641	0.0876304	0.0657432	0.348809	0.805828	0.0637755	0.702184	0.493062	0.750043	0.622846	0.830414
ENSRNOG00000008210	Ky	kyphoscoliosis peptidase [Source:RGD Symbol;Acc:1305407]	8[+]110982777-111022385	0.212648	0.515529	1.64949	1.70863	1.75835	0.062651	0.208233	0.987916	0.203037	1.23874	0.702176	0.493051	1.16893	0.91928	0.786429
ENSRNOG00000003050	Tbc1d9b	TBC1 domain family member 9B [Source:RGD Symbol;Acc:1310147]	10[+]35637133-35677329	13.8563	12.9504	12.4595	11.8253	10.6175	0.668523	2.03825	0.650786	1.38629	0.941846	-0.702142	0.493003	12.3418	1.54507	0.12519
ENSRNOG00000032208	Eda	ectodysplasin-A [Source:RGD Symbol;Acc:1563178]	X[+]69730242-70220329	0.222781	0.238063	0.118879	0.086194	0.0966693	0.106784	0.0736114	0.0317619	0.0631629	0.0282933	-0.702081	0.492918	0.152517	0.087812	0.575752
ENSRNOG00000002496	Stxbp5l	syntaxin binding protein 5-like [Source:RGD Symbol;Acc:1311561]	11[+]66316606-66566331	0.702085	0.913708	0.698065	0.370506	0.215282	0.187375	0.105008	0.408665	0.0762441	0.0555911	-0.701834	0.492571	0.579929	0.315711	0.544396
ENSRNOG00000022312	Lrsam1	leucine rich repeat and sterile alpha motif containing 1 [Source:RGD Symbol;Acc:1564403]	3[-]11972813-12007570	2.0125	2.45366	1.50561	1.57588	1.43798	0.0568448	0.0953624	0.128602	0.381037	0.232546	-0.701583	0.492219	1.79712	0.437304	0.243335
ENSRNOG00000000818	Nrm	nurim (nuclear envelope membrane protein) [Source:RGD Symbol;Acc:1302966]	20[-]3397834-3401315	0.660444	0.497998	0.46781	0.286833	0.100346	0.296959	0.246073	0.175795	0.219276	0.102083	-0.701334	0.49187	0.402686	0.27125	0.673602
ENSRNOG00000014323	Extl2	exostosin-like glycosyltransferase 2 [Source:RGD Symbol;Acc:1307684]	2[+]218951141-218971886	2.25103	1.46974	1.36568	1.39186	1.26208	0.313111	0.340614	0.179196	0.224031	0.147534	-0.70133	0.491864	1.54808	0.427242	0.275982
ENSRNOG00000054264	Nfatc3	nuclear factor of activated T-cells 3 [Source:RGD Symbol;Acc:1308692]	19[+]38039564-38114003	9.48403	9.99041	7.33709	8.12899	7.21433	0.484917	0.13994	0.972263	1.04367	0.988536	-0.701324	0.491855	8.43097	1.34853	0.159949
ENSRNOG00000011977	Sema5a	semaphorin 5A [Source:RGD Symbol;Acc:1308650]	2[+]85377318-85808970	0.288864	0.171325	0.175018	0.170164	0.120308	0.0414533	0.0353603	0.0469266	0.0572096	0.0336992	-0.701307	0.491832	0.185136	0.0684507	0.369732
ENSRNOG00000009266	Anp32b	acidic nuclear phosphoprotein 32 family member B [Source:RGD Symbol;Acc:621285]	5[+]62071346-62094633	48.478	43.4839	61.7487	61.4273	65.9915	0.472318	2.14427	7.36165	14.9198	6.53965	0.701271	0.491781	56.2259	11.2589	0.200245
ENSRNOG00000056678	Nckap5l	NCK-associated protein 5-like [Source:RGD Symbol;Acc:1561571]	7[-]141081943-141095691	0.934061	0.790273	0.65155	0.601582	0.686659	0.108072	0.1079	0.0646202	0.109838	0.123702	-0.700984	0.491378	0.732825	0.15095	0.205983
ENSRNOG00000025669	Tmem104	transmembrane protein 104 [Source:RGD Symbol;Acc:1307953]	10[+]103737162-103793214	7.42671	7.49709	4.81104	5.42883	5.25604	0.0611442	0.860317	0.463692	0.438121	1.60734	-0.700811	0.491136	6.08394	1.39062	0.228572
ENSRNOG00000019183	Alox15	arachidonate 15-lipoxygenase [Source:RGD Symbol;Acc:70493]	10[-]56953691-56962161	0.819241	0.281558	0.325251	0.223339	0.208746	0.19492	0.143359	0.179553	0.0781879	0.126079	-0.70069	0.490967	0.371627	0.267664	0.720248
ENSRNOG00000002212	Hsd17b13	hydroxysteroid (17-beta) dehydrogenase 13 [Source:RGD Symbol;Acc:1359553]	14[+]7113544-7128218	241.029	232.01	156.305	165.129	175.895	26.4779	16.5901	5.25332	52.508	11.4289	-0.700551	0.490772	194.074	43.5065	0.224175
ENSRNOG00000000991	Arpc1b	actin related protein 2/3 complex, subunit 1B [Source:RGD Symbol;Acc:2155]	12[-]11252296-11265865	52.1403	31.8332	63.5745	67.4635	81.2879	13.3738	13.9403	7.20464	13.4961	6.77556	0.700498	0.490698	59.2599	19.6914	0.332288
ENSRNOG00000019746	Paf1	PAF1 homolog, Paf1/RNA polymerase II complex component [Source:RGD Symbol;Acc:1306219]	1[-]85362268-85368031	31.3467	34.4912	31.1757	27.7177	26.1906	1.65096	1.54079	2.73916	3.19871	1.76745	-0.700328	0.49046	30.1844	3.59235	0.119013
ENSRNOG00000023643	Mmp17	matrix metallopeptidase 17 [Source:RGD Symbol;Acc:1311541]	12[-]30702571-30728655	1.0585	1.12197	0.739056	0.613792	0.520904	0.13673	0.535011	0.165439	0.0856607	0.151964	-0.700324	0.490453	0.810845	0.336368	0.414837
ENSRNOG00000049033	Racgap1	Rac GTPase-activating protein 1 [Source:RGD Symbol;Acc:1305912]	7[-]141277312-141307233	0.920345	0.22711	0.129416	0.112517	0.175895	0.314198	0.0830073	0.0467151	0.0502806	0.0897495	-0.700301	0.490422	0.313057	0.342634	1.09448
ENSRNOG00000061947	Rn60_16_0818.4	-	16[-]81711407-81711807	0.16751	0.249139	0.575644	0.756636	0.64032	0.182684	0.0912354	0.191174	0.278561	0.402444	0.7003	0.49042	0.47785	0.31876	0.667071
ENSRNOG00000042411	Rps6ka1	ribosomal protein S6 kinase A1 [Source:RGD Symbol;Acc:620675]	5[-]152078220-152122684	27.2315	23.6393	23.498	19.824	19.1402	2.72269	5.44578	3.31041	0.929924	3.05485	-0.700096	0.490134	22.6666	4.18692	0.184718
ENSRNOG00000024603	Rps15	ribosomal protein S15 [Source:RGD Symbol;Acc:62026]	7[-]12282109-12283608	489.914	452.815	829.284	725.34	762.56	59.2291	160.474	117.864	51.7064	45.8079	0.700088	0.490123	651.983	177.439	0.272152

## Sheet: WT
Gene ID	Gene Name	GeneDescription	Pos.	Mean45	Mean185	Mean367	Mean549	Mean626	SD45	SD185	SD367	SD549	SD626	corr	corr^2	mean	SD	CV
ENSRNOG00000056631	AABR07038021.1	-	X[-]37342608-37353156	1.11243	0.747407	0.416023	0.362596	0.226472	0.114286	0.125073	0.139993	0.0692242	0.124348	-0.920111	0.846605	0.572986	0.345202	0.602462
ENSRNOG00000051081	Rn50_5_0815.9	-	5[-]77569043-77569141	162.488	77.6984	78.0132	25.8743	0.528611	16.7569	3.72206	38.4889	29.0064	0.477561	-0.898798	0.807838	68.9206	60.6928	0.880619
ENSRNOG00000009080	Atp6v1d	ATPase H+ transporting V1 subunit D [Source:RGD Symbol;Acc:735119]	6[-]102032276-102047758	28.4289	36.0933	64.9965	72.0945	84.6737	4.85769	4.37824	16.6065	7.08661	18.3671	0.894793	0.800655	57.2574	24.4135	0.426383
ENSRNOG00000033130	Mup4	major urinary protein 4 [Source:RGD Symbol;Acc:735211]	5[-]77404914-77408363	302.071	221.982	193.627	74.792	8.1904	86.9625	38.7905	71.8498	64.0989	11.7269	-0.883914	0.781304	160.133	120.517	0.752608
ENSRNOG00000057416	Zfp763	zinc finger protein 763 [Source:RGD Symbol;Acc:1306264]	7[-]15298545-15301382	0.904067	0.688274	0.396943	0.318087	0.058544	0.205813	0.20643	0.208657	0.139595	0.0524987	-0.882539	0.778875	0.473183	0.338343	0.715035
ENSRNOG00000047613	Mup5	major urinary protein 5 [Source:RGD Symbol;Acc:735107]	5[-]77744450-77749613	199.729	160.587	90.0761	24.5354	1.56249	96.5473	56.2337	18.1761	24.1681	2.14623	-0.873388	0.762807	95.298	90.1482	0.945961
ENSRNOG00000015816	Bbs7	Bardet-Biedl syndrome 7 [Source:RGD Symbol;Acc:1309264]	2[-]123283388-123323170	1.2259	0.805297	0.608711	0.525061	0.367562	0.17838	0.162234	0.125245	0.223298	0.0256488	-0.873365	0.762767	0.706506	0.333742	0.472385
ENSRNOG00000009273	LOC259245	alpha-2u globulin PGCL5 [Source:RGD Symbol;Acc:708503]	5[-]77245143-77492013	16523.6	13593.7	10587.8	4102.72	331.31	7301.77	1545.38	2077.95	3528.03	455.061	-0.871552	0.759603	9027.85	6986.8	0.773916
ENSRNOG00000019142	Fas	Fas cell surface death receptor [Source:RGD Symbol;Acc:619831]	1[+]252589785-252624790	4.06224	3.86154	7.97353	11.0873	9.67454	0.346774	0.503152	1.57746	2.29541	1.61031	0.866543	0.750898	7.33183	3.26953	0.445937
ENSRNOG00000042543	LOC500473	similar to alpha-2u globulin PGCL2 [Source:RGD Symbol;Acc:1583727]	5[-]77430401-77433847	2118.42	1999.99	1526.99	758.453	56.1132	590.19	395.866	379.132	652.779	76.4671	-0.860396	0.74028	1291.99	899.051	0.695863
ENSRNOG00000028036	Adamts7	ADAM metallopeptidase with thrombospondin type 1 motif, 7 [Source:RGD Symbol;Acc:1306713]	8[+]97535777-97575655	6.40478	5.14605	4.99466	2.16346	0.84073	1.97938	1.38142	0.580113	0.953778	0.431641	-0.860025	0.739642	3.90994	2.37118	0.606449
ENSRNOG00000016593	Pde6c	phosphodiesterase 6C [Source:RGD Symbol;Acc:1309844]	1[+]256822334-256877810	0.174727	0.658715	0.595428	1.07419	1.47124	0.0973478	0.0562644	0.341365	0.342349	0.186747	0.858403	0.736855	0.79486	0.499833	0.628832
ENSRNOG00000008046	Tmem30b	transmembrane protein 30B [Source:RGD Symbol;Acc:1308732]	6[-]96439607-96442682	1.57893	2.21083	3.63944	7.45584	8.86709	0.258276	0.95469	1.81412	3.25615	1.64465	0.853912	0.729165	4.75043	3.39304	0.71426
ENSRNOG00000017531	Akr1c3	aldo-keto reductase family 1, member C3 [Source:RGD Symbol;Acc:708428]	17[+]69761118-69778021	12.7474	10.5304	9.41365	4.62012	1.69578	1.73829	1.64433	2.16043	4.9128	0.0406707	-0.853584	0.728605	7.80147	4.74181	0.60781
ENSRNOG00000008680	Loxl1	lysyl oxidase-like 1 [Source:RGD Symbol;Acc:1308752]	8[-]63067300-63092009	1.27889	0.723142	0.721101	0.315618	0.460614	0.0354045	0.241051	0.0679902	0.0278507	0.182224	-0.852277	0.726375	0.699874	0.360495	0.515085
ENSRNOG00000030210	Fndc1	fibronectin type III domain containing 1 [Source:RGD Symbol;Acc:1310640]	1[+]47605262-47687504	0.244658	0.107543	0.0448957	0.0358133	0.0240873	0.0555693	0.0160526	0.0425871	0.0160041	0.0101387	-0.851562	0.725158	0.0913995	0.0892959	0.976985
ENSRNOG00000023708	Tmem176a	transmembrane protein 176A [Source:RGD Symbol;Acc:1310725]	4[+]78458625-78462423	245.779	264.934	415.794	422.814	638.017	57.8245	36.6377	52.878	85.1542	89.9384	0.850054	0.722592	397.468	156.729	0.394319
ENSRNOG00000019648	Col6a3	collagen type VI alpha 3 chain [Source:RGD Symbol;Acc:1308704]	9[-]97926787-98004546	2.56275	1.29008	1.2926	0.7471	0.53937	0.689473	0.368601	0.212921	0.0315739	0.0952054	-0.846454	0.716485	1.28638	0.79135	0.615177
ENSRNOG00000062247	Hsc70-ps2	heat shock cognate protein 70, pseudogene 2 [Source:RGD Symbol;Acc:1592105]	18[+]17116552-17118501	18.4528	17.1212	25.3524	37.9865	46.2747	4.43807	3.2125	9.15933	9.69696	6.07646	0.844692	0.713505	29.0375	13.1589	0.453169
ENSRNOG00000014034	Olfml2a	olfactomedin-like 2A [Source:RGD Symbol;Acc:1311651]	3[+]23223479-23259321	0.549984	0.446864	0.275751	0.166848	0.173601	0.19547	0.0483906	0.121777	0.0792092	0.0263177	-0.844241	0.712743	0.32261	0.183632	0.569209
ENSRNOG00000032585	Hspa8	heat shock protein family A (Hsp70) member 8 [Source:RGD Symbol;Acc:621725]	5[-]99031013-99033107	16.2959	15.274	25.1492	37.358	45.14	6.30241	3.92162	12.3147	7.36656	6.09444	0.844002	0.71234	27.8434	13.7872	0.495168
ENSRNOG00000034093	AABR07011951.1	-	2[+]177651241-177653288	20.3063	18.9792	28.9553	42.3874	51.81	6.53087	3.62964	11.8759	9.56634	6.71021	0.84258	0.709941	32.4877	14.9066	0.45884
ENSRNOG00000030228	LOC688932	similar to heat shock protein 8 [Source:RGD Symbol;Acc:1582975]	X[-]34295302-34297243	7.04508	6.25946	10.9884	16.4209	19.7185	3.00126	1.88059	5.52115	3.6414	1.79277	0.842101	0.709134	12.0865	6.16345	0.509946
ENSRNOG00000009614	LOC300249	similar to 60S ribosomal protein L4 (L1) [Source:RGD Symbol;Acc:1583853]	7[+]143443348-143444609	17.5098	14.2815	22.7263	26.8318	30.1546	0.866388	3.86951	3.08138	2.42638	4.72086	0.841727	0.708504	22.3008	6.63192	0.297385
ENSRNOG00000016750	Cyp26a1	cytochrome P450, family 26, subfamily a, polypeptide 1 [Source:RGD Symbol;Acc:620161]	1[+]256382791-256386729	0.615578	0.43018	3.19375	5.78879	3.71961	0.190257	0.255606	0.144767	1.22529	0.866287	0.841527	0.708168	2.74958	2.16588	0.787712
ENSRNOG00000018086	Slc22a8	solute carrier family 22 member 8 [Source:RGD Symbol;Acc:632286]	1[+]224800252-224818482	168.327	151.212	146.012	25.37	4.68106	70.1797	24.8992	37.2353	28.1755	3.30172	-0.838354	0.702838	99.1205	79.1257	0.798279
ENSRNOG00000050499	Mup4	major urinary protein 4 [Source:RGD Symbol;Acc:735211]	5[-]77313357-77433854	269.338	273.571	242.843	80.1028	8.10517	73.5194	73.801	37.1911	68.4636	11.4423	-0.8377	0.701741	174.792	123.733	0.707889
ENSRNOG00000050767	Nrn1	neuritin 1 [Source:RGD Symbol;Acc:621586]	17[-]27925057-27969433	0.26018	0.244184	0.435939	0.561718	0.586987	0.107002	0.0972672	0.0969019	0.148467	0.0300332	0.837397	0.701234	0.417802	0.173297	0.414783
ENSRNOG00000018131	Slc16a4	solute carrier family 16, member 4 [Source:RGD Symbol;Acc:1359655]	2[+]210045161-210068502	43.7584	26.7318	29.966	19.0248	8.20046	11.2501	4.42503	5.9719	5.02392	1.21179	-0.837342	0.701141	25.5363	13.3767	0.523832
ENSRNOG00000009920	LOC680121	similar to heat shock protein 8 [Source:RGD Symbol;Acc:1595502]	11[+]13499164-13501263	35.4543	38.1646	55.5109	78.0133	91.6013	10.6141	10.885	23.2198	16.9018	15.712	0.836595	0.699892	59.7489	26.555	0.444444
ENSRNOG00000023841	LOC108348081	CD99 antigen-like protein 2 [Source:RGD Symbol;Acc:11437172]	15[+]5265307-5311233	10.8742	10.4809	9.54025	7.22595	4.18558	0.650252	1.28034	1.03944	1.95902	1.55026	-0.836322	0.699434	8.46138	2.82067	0.333358
ENSRNOG00000034066	Hspa8	heat shock protein family A (Hsp70) member 8 [Source:RGD Symbol;Acc:621725]	8[+]44990014-44993179	184.328	196.405	260.175	413.05	487.048	65.7854	50.5522	109.856	83.9646	87.4319	0.836231	0.699281	308.201	143.098	0.464302
ENSRNOG00000050595	LOC100912565	major urinary protein-like [Source:RGD Symbol;Acc:6486266]	5[-]77405142-77903113	11766.7	11386.7	6460.17	3478.07	370.786	5954.45	2119.37	2122.96	3118.4	578.051	-0.835787	0.69854	6692.48	5368.07	0.802104
ENSRNOG00000012808	Tmem259	transmembrane protein 259 [Source:RGD Symbol;Acc:1311136]	7[-]12771227-12779862	72.3872	74.5652	63.9731	51.8708	55.7267	6.66316	6.74398	4.72371	5.26853	0.547401	-0.83533	0.697776	63.7046	10.2532	0.160949
ENSRNOG00000047104	Hells	helicase, lymphoid specific [Source:RGD Symbol;Acc:1309820]	1[+]257766691-257949183	5.39876	3.85815	2.47789	2.9474	1.0401	0.487413	0.4389	0.273058	1.58125	0.302022	-0.833844	0.695296	3.14446	1.64101	0.521874
ENSRNOG00000052810	Cyp2c11	cytochrome P450, subfamily 2, polypeptide 11 [Source:RGD Symbol;Acc:2469]	1[+]257970345-258004434	1531.4	1049.81	1376.02	391.658	85.522	240.435	257.783	160.942	336.782	28.1276	-0.833121	0.694091	886.882	611.477	0.689468
ENSRNOG00000053248	AABR07031674.3	-	18[-]25360404-25360716	1.7724	1.58863	1.40069	1.19025	0.381037	0.213076	0.154546	0.267742	0.267422	0.144796	-0.831254	0.690984	1.2666	0.532489	0.420407
ENSRNOG00000046207	Cbx4	chromobox 4 [Source:RGD Symbol;Acc:1587243]	10[-]108190995-108196217	13.1844	12.2515	9.24859	9.15121	6.99742	2.03281	1.81421	1.79695	0.972568	1.20135	-0.830816	0.690255	10.1666	2.70182	0.265754
ENSRNOG00000030294	Eml4	echinoderm microtubule associated protein like 4 [Source:RGD Symbol;Acc:1304690]	6[+]6619076-6674554	11.0596	10.4953	9.39101	8.04105	4.75172	1.60455	0.72474	0.0681502	1.67773	1.33887	-0.830407	0.689575	8.74773	2.5532	0.29187
ENSRNOG00000011184	Slc13a4	solute carrier family 13 member 4 [Source:RGD Symbol;Acc:1359715]	4[-]62797677-62840357	66.7025	29.2561	26.1608	16.7926	9.78837	19.4733	4.97376	9.40123	5.86385	1.52966	-0.830049	0.688981	29.7401	22.1892	0.746103
ENSRNOG00000007805	Mybl2	myeloblastosis oncogene-like 2 [Source:RGD Symbol;Acc:1308474]	3[+]159421671-159450086	0.134024	0.129638	0.799491	0.847484	1.45755	0.0646836	0.0499117	0.432999	0.52663	0.185296	0.829317	0.687766	0.673638	0.582775	0.865116
ENSRNOG00000005811	LOC688655	similar to heat shock protein 8 [Source:RGD Symbol;Acc:1586445]	6[-]34553367-34555306	27.6972	24.651	39.3779	55.6914	70.1762	8.89733	5.86905	16.6797	13.1836	9.39223	0.829089	0.687389	43.5188	20.2739	0.465867
ENSRNOG00000055530	Panx2	pannexin 2 [Source:RGD Symbol;Acc:735191]	7[+]130042947-130053032	5.54894	2.70873	2.57061	1.11554	1.07154	1.82683	0.896636	0.793819	0.269889	0.0305806	-0.828799	0.686908	2.60307	1.87914	0.721894
ENSRNOG00000004839	B4galnt1	beta-1,4-N-acetyl-galactosaminyl transferase 1 [Source:RGD Symbol;Acc:620490]	7[+]70452579-70459880	19.7713	24.9407	28.0295	37.3018	43.6978	6.70029	5.84173	2.09535	5.77215	9.89976	0.828188	0.685895	30.7482	10.5092	0.341784
ENSRNOG00000027296	-	-	18[+]30856847-30859261	0.087823	0.119466	0.276013	0.352609	0.350342	0.0719996	0.0350658	0.0457939	0.103064	0.135989	0.827033	0.683983	0.23725	0.13801	0.581708
ENSRNOG00000014060	Mras	muscle RAS oncogene homolog [Source:RGD Symbol;Acc:3111]	8[-]107629028-107681512	6.57963	5.56892	2.55436	3.88692	1.76308	1.16049	0.404078	0.170126	1.12692	0.391597	-0.82615	0.682524	4.07058	1.97334	0.484781
ENSRNOG00000008709	Arhgap32	Rho GTPase activating protein 32 [Source:RGD Symbol;Acc:1305267]	8[+]33239139-33392305	2.40415	2.03601	1.79717	1.36867	0.749185	0.801332	0.183779	0.410877	0.110209	0.131112	-0.825171	0.680908	1.67104	0.688246	0.411867
ENSRNOG00000046529	RGD1566134	similar to alpha-2u-globulin [Source:RGD Symbol;Acc:1566134]	5[-]77338853-77342299	771.94	820.38	527.359	213.808	18.6226	358.815	247.75	168.822	185.601	25.9476	-0.824487	0.679779	470.422	374.862	0.796862
ENSRNOG00000017964	Slc22a25	solute carrier family 22, member 25 [Source:RGD Symbol;Acc:621104]	1[-]224596887-224698514	0.994909	0.888003	0.621229	0.270904	0.038354	0.539172	0.261723	0.0437507	0.234837	0.0664311	-0.823387	0.677966	0.56268	0.447993	0.796178
ENSRNOG00000060611	AABR07020979.1	-	13[-]49965453-49970858	0.489327	0.239217	0.116829	0	0.0384787	0.129021	0.0923675	0.202353	0	0.066647	-0.822791	0.676986	0.17677	0.208361	1.17871
ENSRNOG00000019587	Ptprn	protein tyrosine phosphatase, receptor type, N [Source:RGD Symbol;Acc:620777]	9[-]82446633-82461903	2.20049	3.28401	5.50328	7.84263	15.927	0.5737	0.998083	1.47635	1.92316	4.43039	0.822319	0.676209	6.95149	5.42538	0.780463
ENSRNOG00000061099	AABR07033324.1	-	11[-]17336444-17340373	20.2363	18.9551	25.399	49.1251	52.613	4.13101	2.66901	8.93136	11.5164	14.3062	0.821069	0.674155	33.2657	17.049	0.51251
ENSRNOG00000047785	AABR07065645.2	-	6[-]138564828-138565404	0.572892	0.135052	0.174151	0	0	0.100963	0.161102	0.0493754	0	0	-0.819647	0.671821	0.176419	0.230005	1.30374
ENSRNOG00000061085	Fancd2	Fanconi anemia, complementation group D2 [Source:RGD Symbol;Acc:1303172]	4[+]145489869-145551479	0.309096	0.192893	0.158839	0.0951917	0.104317	0.0368606	0.0306454	0.08229	0.0379552	0.0661776	-0.819299	0.67125	0.172067	0.0923642	0.536791
ENSRNOG00000054930	AABR07004572.1	-	1[+]147696656-147700221	6.0006	1.82964	1.13604	0.132414	0	2.39325	0.972567	0.11578	0.175567	0	-0.81834	0.66968	1.81974	2.47491	1.36004
ENSRNOG00000008012	Abcb1a	ATP binding cassette subfamily B member 1A [Source:RGD Symbol;Acc:619951]	4[-]22133521-22425515	43.7577	35.023	66.9359	88.3103	106.548	17.7438	11.5832	21.7027	22.1309	20.5605	0.816859	0.667259	68.115	32.0593	0.470665
ENSRNOG00000059199	AABR07065705.3	-	6[-]139746888-139747737	0.165736	0.044075	0.00740167	0	0	0.0455596	0.0216613	0.0128201	0	0	-0.816657	0.666929	0.0434425	0.0684038	1.57458
ENSRNOG00000014303	Lrp11	LDL receptor related protein 11 [Source:RGD Symbol;Acc:1308602]	1[+]1702696-1731210	16.5124	16.6514	25.0721	30.0476	40.2298	4.91818	5.75601	7.41732	6.18858	7.32437	0.816423	0.666546	25.7027	10.686	0.415754
ENSRNOG00000008313	Hoxb3	homeo box B3 [Source:RGD Symbol;Acc:1310780]	10[+]84182118-84195796	0.794041	0.616708	0.353689	0.249485	0.332697	0.274163	0.0548927	0.0658363	0.0313704	0.11406	-0.815964	0.665798	0.469324	0.241366	0.514284
ENSRNOG00000042980	Adam19	ADAM metallopeptidase domain 19 [Source:RGD Symbol;Acc:1585017]	10[+]31146107-31240582	1.31647	0.907819	0.64162	0.641272	0.608201	0.204931	0.162754	0.0746146	0.197896	0.0540998	-0.81571	0.665382	0.823076	0.307129	0.373147
ENSRNOG00000049464	Cyp2c13	cytochrome P450, family 2, subfamily c, polypeptide 13 [Source:RGD Symbol;Acc:620363]	1[-]258796622-258877045	1578.88	1206.16	1410.71	385.009	52.8685	485.577	404.206	231.421	385.05	24.5877	-0.81335	0.661538	926.726	685.947	0.740183
ENSRNOG00000008922	Trim14	tripartite motif-containing 14 [Source:RGD Symbol;Acc:1311514]	5[-]62128941-62153786	38.9709	36.3372	29.1785	28.7013	20.2649	2.51	4.31729	8.83636	2.5411	2.5768	-0.81239	0.659978	30.6906	7.92103	0.258093
ENSRNOG00000002339	Mark1	microtubule affinity regulating kinase 1 [Source:RGD Symbol;Acc:619882]	13[-]102808253-102942863	0.582793	0.323583	0.303344	0.264404	0.191588	0.111965	0.0659901	0.0679019	0.0357462	0.0510671	-0.811643	0.658765	0.333142	0.149994	0.45024
ENSRNOG00000056944	Arhgap24	Rho GTPase activating protein 24 [Source:RGD Symbol;Acc:1306669]	14[-]8383214-8600512	12.1674	7.64729	8.31146	6.46494	2.93707	2.33791	1.90902	1.51501	1.69166	0.527792	-0.811446	0.658444	7.50564	3.40338	0.453443
ENSRNOG00000006731	Spc25	SPC25, NDC80 kinetochore complex component [Source:RGD Symbol;Acc:1307811]	3[-]55438536-55451798	0.886203	0.368143	0.391275	0.143225	0.180223	0.10879	0.167948	0.152649	0.0873511	0.168718	-0.811062	0.657822	0.393814	0.299221	0.759803
ENSRNOG00000002504	Spata17	spermatogenesis associated 17 [Source:RGD Symbol;Acc:1565282]	13[-]105489074-105684374	0	0	0.0153167	0.122751	0.0784457	0	0	0.0265292	0.00810043	0.0320564	0.810384	0.656723	0.0433026	0.0533422	1.23185
ENSRNOG00000008223	Cnr1	cannabinoid receptor 1 [Source:RGD Symbol;Acc:2369]	5[+]49311030-49333056	0.0923047	0.05979	0.0490553	0.035061	0.00865033	0.0346214	0.0223419	0.0188905	0.00916432	0.0149828	-0.809882	0.655908	0.0489723	0.0339838	0.693939
ENSRNOG00000029726	Gstm1	glutathione S-transferase mu 1 [Source:RGD Symbol;Acc:2755]	2[-]210803869-210809306	3481.47	2570.5	1995.86	1626.99	1116.46	1356.45	369.846	269.175	453.03	326.511	-0.807364	0.651836	2158.26	1023.53	0.474237
[truncated: 369 more rows]

## Sheet: Sheet1
1414 elements included exclusively in "Uox":				193 common elements in "WT" and "Uox":					244 elements included exclusively in "WT":
[truncated: 1,414 more rows]

## Sheet: Sheet2
										Uox	WT
[truncated: 1,608 more rows]
