# Supplementary material for: Uricase deficiency in rats results in a variety of metabolic disorders, addition to gouty nephropathy
Source: PLoS One. 2025 Aug 22;20(8):e0330344. doi: 10.1371/journal.pone.0330344 (PMC12373213; doi:10.1371/journal.pone.0330344)
Supplement: S4 — (ZIP) [file pone.0330344.s005.zip › Figure6-7/genes/3_duodenum.xlsx]

## Sheet: Uox
Gene ID	Gene Name	GeneDescription	Pos.	D45	D45	D45	D185	D185	D185	D367	D367	D367	D549	D549	D549	D626	D626	D626	r	r^2	up/down	Name-noted
ENSRNOG00000059890	Clec2d2	C-type lectin domain family 2 member D2 [Source:RGD Symbol;Acc:1562831]	4[+]162437089-162448422	3.79864	4.08863	3.18802	2.40408	2.19669	2.48442		1.32057	1.60024	1.01797	0.718343	0.766843	1.23664	1.21302	0.802157	-0.928078	0.861329	-	Clec2d2-
ENSRNOG00000009080	Atp6v1d	ATPase H+ transporting V1 subunit D [Source:RGD Symbol;Acc:735119]	6[-]102032276-102047758	144.289	141.372	134.527	152.164	155.476	119.144		48.7408	50.1361	37.2623	22.5139	34.436	44.1627	40.5015	31.2786	-0.921307	0.848806	-	Atp6v1d-
ENSRNOG00000008257	Mfap2	microfibrillar-associated protein 2 [Source:RGD Symbol;Acc:1306031]	5[+]159534202-159539750	16.7942	17.9979	13.5292	14.6834	11.3907	10.3658		7.51429	8.96011	4.16359	4.04678	6.11292	6.01192	7.55903	3.8539	-0.918991	0.844545	-	Mfap2-
ENSRNOG00000039325	Grxcr2	glutaredoxin and cysteine rich domain containing 2 [Source:RGD Symbol;Acc:1584696]	18[-]36308925-36322320	0.700695	1.06439	0.897655	0.530893	0.944554	0.597347		0	0	0	0	0	0	0	0	-0.905625	0.820156	-	Grxcr2-
ENSRNOG00000009848	Il18	interleukin 18 [Source:RGD Symbol;Acc:2889]	8[+]54993859-55016299	47.6583	50.4659	52.3474	31.7329	41.5292	29.9588		17.2247	15.8381	18.7932	9.32312	14.1168	22.167	14.8346	13.5377	-0.899581	0.809247	-	Il18-
ENSRNOG00000026989	Gapt	Grb2-binding adaptor protein, transmembrane [Source:RGD Symbol;Acc:1586621]	2[-]41869556-41871858	2.66813	2.4827	3.15346	1.56537	1.32739	2.04416		0.781024	1.07465	1.06777	0.409989	0.684341	0.425668	0.997636	0.486011	-0.896758	0.804176	-	Gapt-
ENSRNOG00000017244	Rnf186	ring finger protein 186 [Source:RGD Symbol;Acc:1596075]	5[+]157416897-157418121	181.595	179.956	197.622	188.234	169.342	153.738		85.8915	178.366	46.9736	48.5851	67.8082	88.3358	74.6435	73.5619	-0.895053	0.80112	-	Rnf186-
ENSRNOG00000000487	Grm4	glutamate metabotropic receptor 4 [Source:RGD Symbol;Acc:2745]	20[-]6745682-6791519	4.4424	3.85685	4.21212	3.39705	3.08158	2.39071		1.72632	3.12843	0.506392	0.546459	2.12699	1.64142	1.22961	1.10541	-0.892876	0.797228	-	Grm4-
ENSRNOG00000043094	Oxct1	3-oxoacid CoA transferase 1 [Source:RGD Symbol;Acc:1584008]	2[+]53859737-54007756	131.501	111.254	95.6274	98.4214	103.788	100.685		66.7744	55.7479	44.8293	44.2327	45.6231	59.2256	68.5182	52.9886	-0.892189	0.796002	-	Oxct1-
ENSRNOG00000004874	Flrt3	fibronectin leucine rich transmembrane protein 3 [Source:RGD Symbol;Acc:1566005]	3[-]134683065-134696654	10.0676	7.85166	8.26135	10.0969	9.05189	7.50248		3.30083	4.84055	2.20076	1.36474	2.20718	4.47586	3.20957	1.695	-0.891782	0.795274	-	Flrt3-
ENSRNOG00000042547	RGD1565566	similar to 60S ribosomal protein L18a [Source:RGD Symbol;Acc:1565566]	1[+]61553449-61553970	11.685	15.5318	9.0075	6.23534	8.23841	8.08291		1.36235	0.794517	1.9503	2.38789	0.816088	0.891256	0.8602	1.25904	-0.891434	0.794654	-	RGD1565566-
ENSRNOG00000025184	Prss35	protease, serine, 35 [Source:RGD Symbol;Acc:1311282]	8[+]94423808-94440503	6.01532	5.7996	6.04114	3.47472	4.34075	1.81397		2.48935	3.11348	0.317277	0.537017	1.33173	1.00694	1.32513	2.0133	-0.886125	0.785218	-	Prss35-
ENSRNOG00000005589	Dhrs7	dehydrogenase/reductase 7 [Source:RGD Symbol;Acc:1565002]	6[-]95522577-95541393	85.897	88.282	71.8886	92.174	95.5021	94.9065		26.8423	30.4967	29.3506	27.0412	19.3681	23.9795	27.5503	32.1233	-0.878448	0.771671	-	Dhrs7-
ENSRNOG00000049099	LOC100361240	ribosomal protein S10-like [Source:RGD Symbol;Acc:2320523]	15[+]19429508-19430011	43.562	44.3602	26.4535	28.3556	37.9825	52.4526		7.3485	4.51703	4.69573	3.81843	1.52363	3.74121	3.90761	3.03646	-0.873853	0.76362	-	LOC100361240-
ENSRNOG00000028992	Acan	aggrecan [Source:RGD Symbol;Acc:68358]	1[+]140762758-140824441	1.00163	1.05884	0.685966	0.630802	0.505458	0.899491		0.291341	0.250842	0.36022	0.195957	0.206378	0.234415	0.312871	0.226272	-0.871813	0.760057	-	Acan-
ENSRNOG00000022490	LOC100361008	Cytochrome c oxidase subunit 5A, mitochondrial-like [Source:RGD Symbol;Acc:2320952]	3[-]9096044-9096481	26.8212	24.5145	10.1309	13.7173	20.2909	22.1097		5.05364	2.87265	2.36354	0.761428	0.237352	2.42889	1.59333	1.46429	-0.871101	0.758817	-	LOC100361008-
ENSRNOG00000017167	AABR07033851.1	-	11[+]40509078-40509941	0.118607	0.122514	0.086264	0.087921	0.07785	0.034157		0.030537	0.036581	0.024025	0.009876	0.007261	0.03952	0.025417	0.006112	-0.870989	0.758622	-	AABR07033851.1-
ENSRNOG00000017819	Cd14	CD14 molecule [Source:RGD Symbol;Acc:620588]	18[-]29560365-29562153	11.3411	11.0413	9.08765	9.0564	8.45597	11.6902		3.58067	5.00304	4.89727	4.2262	4.57722	5.96825	4.71225	2.22474	-0.865663	0.749373	-	Cd14-
ENSRNOG00000042111	Sult1c2a	sulfotransferase family, cytosolic, 1C, member 2a [Source:RGD Symbol;Acc:1305885]	9[-]4152589-4168221	96.3411	74.7814	63.864	65.7361	68.2089	64.2325		29.9644	28.0536	28.7533	21.5095	34.8457	42.1854	34.7009	24.0583	-0.862964	0.744707	-	Sult1c2a-
ENSRNOG00000045840	Hist1h4m	histone cluster 1, H4m [Source:RGD Symbol;Acc:1306905]	4[-]170763605-170763916	18.4816	15.917	10.8331	16.722	15.4787	16.8499		9.27476	7.61078	4.23998	5.19355	10.4961	5.78588	6.7163	4.22386	-0.859576	0.738872	-	Hist1h4m-
ENSRNOG00000027655	Clec4b2	C-type lectin domain family 4, member B2 [Source:RGD Symbol;Acc:1359354]	4[+]156107620-156131583	1.52721	1.59139	1.64424	0.676655	0.49364	0.842814		0.362562	0.112341	0.102493	0.336371	0.20392	0.190642	0.283631	0.291293	-0.857546	0.735385	-	Clec4b2-
ENSRNOG00000030494	AABR07072761.1	-	2[-]195856117-195856980	3.4666	2.87715	1.89913	2.83891	3.2203	2.88661		1.1006	1.45444	0.548686	0.326674	1.32568	1.1354	0.977363	1.01573	-0.851881	0.725701	-	AABR07072761.1-
ENSRNOG00000054284	AABR07072639.2	-	19[-]37020852-37021958	7.04281	4.39812	3.12784	2.82657	3.645	4.81129		1.00784	0.587502	0.258032	0.379817	0.468279	1.27437	0.719628	0.556012	-0.850062	0.722606	-	AABR07072639.2-
ENSRNOG00000038598	AABR07032503.1	-	18[-]68925186-68934953	1.67602	1.07918	0.625405	0.873931	0.922443	0.473332		0.509955	0.459172	0.042347	0	0.041809	0.248604	0.233835	0.050156	-0.849873	0.722285	-	AABR07032503.1-
ENSRNOG00000059662	AABR07004228.1	-	1[-]131380879-131431948	0.58029	0.949396	0.691498	0.745311	0.604491	0.788646		0.265432	0.206405	0.224318	0.229417	0.166659	0.349903	0.313741	0.188811	-0.848973	0.720755	-	AABR07004228.1-
ENSRNOG00000010475	Casp3	caspase 3 [Source:RGD Symbol;Acc:2275]	16[-]48845012-48863204	311.205	297.092	275.44	249.723	275.241	224.942		186.005	226.205	125.564	82.558	104.885	187.93	175.681	184.369	-0.847988	0.719084	-	Casp3-
ENSRNOG00000009390	Edn2	endothelin 2 [Source:RGD Symbol;Acc:2533]	5[+]139100898-139105792	12.3562	7.69087	5.58195	9.80896	9.69193	8.73267		4.11211	5.16923	2.15496	1.26084	2.77508	3.55471	2.82877	2.36176	-0.846245	0.716131	-	Edn2-
ENSRNOG00000003509	Olr1588	olfactory receptor 1588 [Source:RGD Symbol;Acc:1333597]	13[+]92146586-92147539	0.527856	0.275153	0.508298	0.641488	0.238876	0.547796		0	0.085211	0	0	0	0	0	0	-0.845627	0.715084	-	Olr1588-
ENSRNOG00000009131	Zc3h12a	zinc finger CCCH type containing 12A [Source:RGD Symbol;Acc:1306776]	5[-]143111074-143120165	33.8945	28.3701	27.4503	24.6147	24.574	27.2278		20.144	19.1223	23.5842	11.1166	15.7274	17.5738	19.8842	11.0951	-0.845153	0.714283	-	Zc3h12a-
ENSRNOG00000019074	Alox12e	arachidonate 12-lipoxygenase, epidermal [Source:RGD Symbol;Acc:1307642]	10[-]56927676-56935141	1.0548	0.828843	0.707151	0.36605	0.094885	0.362133		0.127371	0.211238	0	0	0.072981	0	0.043778	0.107076	-0.844966	0.713968	-	Alox12e-
ENSRNOG00000057117	AABR07020990.1	-	13[-]51335308-51337057	0.872046	0.84426	1.04236	1.44246	1.03578	1.27873		0.524518	0.410833	0.087496	0.194697	0.173937	0.320895	0.35654	0.126733	-0.841952	0.708883	-	AABR07020990.1-
ENSRNOG00000004019	Phlda1	pleckstrin homology-like domain, family A, member 1 [Source:RGD Symbol;Acc:3836]	7[+]54247460-54249664	51.6963	40.2486	56.4675	38.0342	26.3882	28.5836		24.6867	34.9845	14.7345	16.4111	22.1485	26.669	20.7158	13.5582	-0.841368	0.7079	-	Phlda1-
ENSRNOG00000005809	Arhgdib	Rho GDP dissociation inhibitor beta [Source:RGD Symbol;Acc:1305383]	4[-]170913923-170932618	49.5392	57.9915	52.4301	56.4516	46.4207	60.0194		30.2407	32.1579	36.5158	42.7568	30.8228	29.4607	31.1129	26.8457	-0.841198	0.707614	-	Arhgdib-
ENSRNOG00000015239	Ginm1	glycoprotein integral membrane 1 [Source:RGD Symbol;Acc:1309759]	1[-]1870388-1885981	52.1545	51.7205	39.1869	40.3602	42.9232	42.0246		38.3322	33.1897	27.6735	29.9706	22.0382	30.4903	36.0591	31.1346	-0.839525	0.704802	-	Ginm1-
ENSRNOG00000030106	RGD1564698	similar to ribosomal protein S10 [Source:RGD Symbol;Acc:1564698]	10[-]19715275-19715832	10.068	13.3774	3.84252	4.73661	5.89965	5.85577		2.34025	1.57978	1.02361	1.2224	0.74251	0.481544	1.26651	0.402942	-0.83736	0.701171	-	RGD1564698-
ENSRNOG00000052236	AABR07004992.1	-	1[+]173275336-173284941	2.68017	2.01449	1.66356	0.545287	0.676639	1.19139		0.179949	0.327522	0.137542	0.171457	0.144606	0.383676	0.05804	0.287974	-0.830185	0.689208	-	AABR07004992.1-
ENSRNOG00000015551	Fuca2	fucosidase, alpha-L- 2, plasma [Source:RGD Symbol;Acc:1303053]	1[+]7658890-7673683	81.3899	83.9402	49.8832	62.6581	65.184	59.9999		53.0987	41.4306	35.2261	32.9596	38.9738	47.9146	44.5611	28.9165	-0.826869	0.683713	-	Fuca2-
ENSRNOG00000028841	Mt1m	metallothionein 1M [Source:RGD Symbol;Acc:2324335]	20[+]3677474-3677847	3.26017	4.16434	2.88837	1.77475	1.13041	0.701577		1.52617	0.55151	0.740655	0.335979	0.567652	0.426844	0.327769	0.555295	-0.82322	0.677691	-	Mt1m-
ENSRNOG00000011120	LOC680663	hypothetical protein LOC680663 [Source:RGD Symbol;Acc:1589413]	X[+]110670119-110782284	5.90516	4.89847	3.25694	1.67586	2.42185	0.804091		1.2869	1.27308	0.470903	0.329098	0.5685	0.679788	0.599829	0.319235	-0.823101	0.677495	-	LOC680663-
ENSRNOG00000053879	AABR07071821.1	-	8[-]133007831-133019470	0.111954	0.221812	0.173987	0.120545	0	0.108548		0	0	0	0	0	0	0	0	-0.822478	0.67647	-	AABR07071821.1-
ENSRNOG00000043416	Bcl3	B-cell CLL/lymphoma 3 [Source:RGD Symbol;Acc:1589465]	1[-]80730499-80744831	57.7121	57.292	55.3376	59.2648	48.6232	38.9661		30.5353	55.8881	31.1006	16.5468	32.9022	37.4963	27.557	24.288	-0.82223	0.676062	-	Bcl3-
ENSRNOG00000017786	Acta1	actin, alpha 1, skeletal muscle [Source:RGD Symbol;Acc:2025]	19[-]56674074-56677084	78.0146	105.258	88.8628	101.054	132.83	123.809		57.553	43.2947	18.4993	17.6117	29.1771	57.3865	33.2545	14.7015	-0.821022	0.674077	-	Acta1-
ENSRNOG00000010752	Tmem41b	transmembrane protein 41B [Source:RGD Symbol;Acc:1310870]	1[-]174605834-174620064	44.0176	43.4712	36.4358	28.9638	32.1228	28.2607		29.4782	25.7518	22.7201	13.7375	16.2363	27.961	21.2601	24.9522	-0.82101	0.674058	-	Tmem41b-
ENSRNOG00000048686	LOC100360856	hypothetical protein LOC100360856 [Source:RGD Symbol;Acc:2321302]	9[+]8349033-8442298	1.59994	1.05999	1.24437	1.01239	0.622567	1.13778		0.676768	0.310185	0.339431	0.466795	0.457636	0.238831	0.824698	0.138891	-0.820479	0.673186	-	LOC100360856-
ENSRNOG00000060571	Tmem189	transmembrane protein 189 [Source:RGD Symbol;Acc:1309093]	3[-]164376630-164388492	37.7643	40.2881	32.7496	32.921	34.1795	25.082		31.5797	33.9872	11.77	12.8843	26.1003	22.6834	19.9888	16.665	-0.817416	0.668169	-	Tmem189-
ENSRNOG00000012772	Nqo1	NAD(P)H quinone dehydrogenase 1 [Source:RGD Symbol;Acc:2503]	19[+]38422164-38437180	127.203	121.237	64.3587	146.642	154.832	96.8443		39.4674	18.9652	26.0276	14.5845	20.1942	24.6837	27.9638	15.7624	-0.816748	0.667077	-	Nqo1-
ENSRNOG00000017805	Duoxa2	dual oxidase maturation factor 2 [Source:RGD Symbol;Acc:1560628]	3[+]114236718-114240086	11.5388	6.25096	9.54066	4.47791	3.24245	3.83035		1.73081	0.960952	1.32707	0.581179	1.01158	2.48844	1.77681	0.520751	-0.816697	0.666994	-	Duoxa2-
ENSRNOG00000029029	LOC103690070	coxsackievirus and adenovirus receptor-like [Source:RGD Symbol;Acc:9262300]	8[-]106832988-106858543	169.584	164.898	93.6935	86.2693	122.2	139.293		54.4753	40.4764	52.1713	50.7329	34.4137	62.9909	60.6531	52.8823	-0.815885	0.665668	-	LOC103690070-
ENSRNOG00000026647	Cxcl16	C-X-C motif chemokine ligand 16 [Source:RGD Symbol;Acc:1562928]	10[-]57060007-57064600	95.4509	87.4564	108.724	91.2974	77.7224	55.4918		51.3351	77.6749	30.3227	28.3518	47.709	68.244	47.3557	38.3718	-0.815305	0.664722	-	Cxcl16-
ENSRNOG00000006367	Slc5a8	solute carrier family 5 member 8 [Source:RGD Symbol;Acc:1564146]	7[+]29435444-29477947	30.5871	20.437	19.7286	11.7553	13.9603	18.1769		1.88313	2.3784	3.52094	3.22588	1.33618	10.2282	6.68468	1.69411	-0.814798	0.663896	-	Slc5a8-
ENSRNOG00000045919	LOC103694120	isopentenyl-diphosphate delta-isomerase 2-like [Source:RGD Symbol;Acc:9352023]	17[-]57814539-57816256	98.8247	105.355	80.2512	11.2789	60.038	18.8563		1.26899	0.903827	1.85144	0.275999	0.554241	13.9629	2.16161	0.197407	-0.814448	0.663326	-	LOC103694120-
ENSRNOG00000028889	Slc51b	solute carrier family 51, beta subunit [Source:RGD Symbol;Acc:1565748]	8[-]70930347-70932986	59.2306	63.2618	57.7892	65.2606	60.7969	30.7387		36.8875	55.0704	20.4757	14.1084	23.7975	29.945	29.4842	32.828	-0.81394	0.662498	-	Slc51b-
ENSRNOG00000001419	Cldn15	claudin 15 [Source:RGD Symbol;Acc:1310678]	12[-]22738195-22748860	637.678	656.756	353.018	509.732	498.065	430.245		365.366	359.903	203.605	182.655	210.348	378.187	302.57	221.809	-0.810228	0.65647	-	Cldn15-
ENSRNOG00000000503	Ppard	peroxisome proliferator-activated receptor delta [Source:RGD Symbol;Acc:3370]	20[+]7818289-7885333	70.8609	70.0007	74.0736	87.6036	88.1919	74.2985		52.5111	74.648	32.6072	26.3919	52.6441	47.8437	46.7156	29.917	-0.80935	0.655048	-	Ppard-
ENSRNOG00000032297	Msmo1	methylsterol monooxygenase 1 [Source:RGD Symbol;Acc:620281]	16[+]26859397-26875973	176.999	181.358	163.508	123.598	159.011	104.314		172.592	162.573	67.211	41.6083	72.518	107.866	48.8562	48.417	-0.809153	0.654729	-	Msmo1-
ENSRNOG00000004939	Ttll6	tubulin tyrosine ligase like 6 [Source:RGD Symbol;Acc:1311922]	10[+]83954279-83999710	0.876183	0.661524	0.592628	0.671879	0.713059	0.544544		0.38635	0.452528	0.279602	0.486809	0.418712	0.181209	0.541118	0.25106	-0.805663	0.649093	-	Ttll6-
ENSRNOG00000016057	Kcnj13	potassium voltage-gated channel subfamily J member 13 [Source:RGD Symbol;Acc:621661]	9[-]94487224-94495333	29.5384	24.1036	30.4501	24.6477	25.4063	21.7443		13.2229	18.7316	3.88913	4.89719	9.02169	14.046	22.272	9.65565	-0.804786	0.647681	-	Kcnj13-
ENSRNOG00000029567	Cxadrl1	coxsackie virus and adenovirus receptor-like 1 [Source:RGD Symbol;Acc:735201]	8[-]107249306-107272122	167.12	168.139	86.9903	84.0725	125.993	137.665		54.6799	39.3745	45.105	49.0834	32.3679	62.8824	59.2733	54.1214	-0.80327	0.645243	-	Cxadrl1-
ENSRNOG00000052141	Rps10l1	ribosomal protein S10-like 1 [Source:RGD Symbol;Acc:2323006]	6[+]75429729-75430226	207.436	207.547	136.985	180.018	192.682	242.608		68.863	30.1602	106.88	95.5892	32.6405	61.4844	51.3262	62.0552	-0.803262	0.645231	-	Rps10l1-
ENSRNOG00000003829	Ap3s1	adaptor-related protein complex 3, sigma 1 subunit [Source:RGD Symbol;Acc:1311115]	18[+]40732480-40797761	63.9554	59.7004	48.7738	45.3333	54.6965	41.948		39.666	37.8866	30.5751	25.2154	27.4121	44.8954	37.6226	32.2031	-0.802805	0.644496	-	Ap3s1-
ENSRNOG00000036760	Tmc5	transmembrane channel-like 5 [Source:RGD Symbol;Acc:1307037]	1[+]188278469-188337308	91.8471	73.0281	62.942	88.9358	82.4856	53.2798		54.1889	70.0485	18.7299	14.1755	31.7622	48.9983	37.4905	34.1773	-0.800685	0.641096	-	Tmc5-
ENSRNOG00000002174	Cwh43	cell wall biogenesis 43 C-terminal homolog [Source:RGD Symbol;Acc:1310958]	14[-]37315406-37361798	1.44437	1.32444	1.24957	0.988067	1.25036	1.10672		0.712873	0.750127	1.03059	0.97793	0.54969	0.856344	0.714022	0.709912	-0.799939	0.639902	-	Cwh43-
ENSRNOG00000005954	Il5ra	interleukin 5 receptor subunit alpha [Source:RGD Symbol;Acc:70938]	4[-]138795327-138830117	0.198303	0.168793	0.14742	0.061119	0.01299	0.101444		0	0.008284	0.012027	0	0.035783	0	0.013702	0.028205	-0.799774	0.639639	-	Il5ra-
ENSRNOG00000060561	Gdpd1	glycerophosphodiester phosphodiesterase domain containing 1 [Source:RGD Symbol;Acc:1311813]	10[-]74334975-74376270	49.1453	46.3287	49.6825	44.5166	49.7456	37.6933		33.1201	40.0213	15.5138	14.8135	16.8739	29.7541	33.5034	33.8683	-0.799192	0.638707	-	Gdpd1-
ENSRNOG00000058578	LOC102555758	uncharacterized LOC102555758 [Source:RGD Symbol;Acc:7515008]	3[-]117811504-117819053	0.123523	0.078557	0.095693	0.129955	0	0.106096		0	0	0	0	0	0	0	0	-0.798332	0.637334	-	LOC102555758-
ENSRNOG00000017601	Srd5a1	steroid 5 alpha-reductase 1 [Source:RGD Symbol;Acc:3757]	1[+]36320461-36354756	31.9604	35.976	26.7072	40.0052	45.1903	44.0771		15.5118	15.8263	15.1075	13.1962	11.8073	12.5758	19.4683	11.3341	-0.797796	0.636478	-	Srd5a1-
ENSRNOG00000038835	Cd86	CD86 molecule [Source:RGD Symbol;Acc:628714]	11[+]67082193-67118795	4.51123	4.30699	3.86633	3.72648	3.40647	4.85279		2.24813	3.13326	2.67007	3.22183	2.84746	1.70991	3.21579	2.11976	-0.796987	0.635188	-	Cd86-
ENSRNOG00000021323	Car13	carbonic anhydrase 13 [Source:RGD Symbol;Acc:1560453]	2[-]88282961-88314254	6.49376	5.35414	4.47828	5.09683	4.93819	4.69413		2.50357	2.49654	2.0267	1.71372	1.74027	4.35255	3.10146	1.29629	-0.796791	0.634876	-	Car13-
ENSRNOG00000027797	Nit2	nitrilase family, member 2 [Source:RGD Symbol;Acc:1310494]	11[+]45462345-45473104	82.7918	82.1314	45.126	58.1342	63.0499	82.1795		30.63	22.3435	34.9721	35.3136	23.6795	28.6996	37.3236	26.0616	-0.796449	0.634331	-	Nit2-
ENSRNOG00000028662	Zfp69	zinc finger protein 69 [Source:RGD Symbol;Acc:2322990]	5[-]139857363-139864393	1.13774	0.936957	1.35387	1.56784	1.12578	1.08607		0.808739	1.23646	0.447955	0.406554	0.322492	0.508777	0.740895	0.560823	-0.796103	0.63378	-	Zfp69-
ENSRNOG00000012415	Mpc1	mitochondrial pyruvate carrier 1 [Source:RGD Symbol;Acc:620902]	1[-]53026608-53038229	151.38	165.125	123.615	136.836	153.24	143.04		128.461	107.775	104.159	90.5105	89.0855	120.437	116.127	104.113	-0.795616	0.633005	-	Mpc1-
ENSRNOG00000008706	Tbx3	T-box 3 [Source:RGD Symbol;Acc:735203]	12[-]42480560-42492526	46.1236	35.7144	42.3185	45.1977	40.3232	24.7227		26.3289	41.3102	10.2186	8.77854	17.9582	23.768	19.4993	22.2756	-0.795008	0.632037	-	Tbx3-
ENSRNOG00000054189	AABR07028157.1	-	17[+]57906050-57908621	2.91971	2.14921	1.40516	0.43986	1.15792	0.263691		0	0	0.047441	0	0	0.083444	0	0	-0.794546	0.631304	-	AABR07028157.1-
ENSRNOG00000021726	Tlr3	toll-like receptor 3 [Source:RGD Symbol;Acc:735171]	16[+]50016857-50031214	25.18	22.467	23.1598	23.5499	22.3222	21.6571		15.3418	22.3534	11.6827	8.70432	12.5629	18.2135	18.5976	11.8658	-0.794184	0.630729	-	Tlr3-
ENSRNOG00000033824	Gpd2	glycerol-3-phosphate dehydrogenase 2 [Source:RGD Symbol;Acc:2726]	3[+]43255567-43359074	43.4697	44.157	31.1562	37.1397	42.5639	28.512		29.7545	29.2297	16.9907	10.8076	14.0658	32.8165	15.8379	20.197	-0.793145	0.629079	-	Gpd2-
ENSRNOG00000023708	Tmem176a	transmembrane protein 176A [Source:RGD Symbol;Acc:1310725]	4[+]78458625-78462423	205.138	231.418	161.288	171.24	169.357	199.877		116.27	112.13	154.491	126.859	113.445	124.708	138.848	79.7833	-0.791952	0.627188	-	Tmem176a-
ENSRNOG00000029107	RGD1561694	similar to High mobility group protein 2 (HMG-2) [Source:RGD Symbol;Acc:1561694]	14[+]73674753-73675382	4.59909	7.03514	4.4136	3.73954	3.80309	4.35005		3.74718	3.90045	1.30225	2.29032	1.51951	1.93748	4.08675	1.41285	-0.791891	0.627091	-	RGD1561694-
ENSRNOG00000046005	Scd2	stearoyl-Coenzyme A desaturase 2 [Source:RGD Symbol;Acc:621177]	1[+]264059374-264072433	122.481	82.1944	37.4017	40.5437	36.0569	52.8894		19.4231	8.27662	17.0517	7.54884	18.9899	7.5859	14.0182	5.01359	-0.790374	0.62469	-	Scd2-
ENSRNOG00000007234	Cyp51	cytochrome P450, family 51 [Source:RGD Symbol;Acc:2481]	4[+]27175243-27194018	174.975	170.852	136.578	136.744	158.55	111.664		148.223	145.98	81.6544	49.2743	89.6839	124.66	78.9516	51.288	-0.790263	0.624515	-	Cyp51-
ENSRNOG00000008301	Tagln2	transgelin 2 [Source:RGD Symbol;Acc:1310840]	13[-]90807199-90814119	528.213	533.116	548.692	461.039	447.248	477.914		397.011	314.846	371.629	288.07	413.589	418.274	409.343	253.412	-0.788857	0.622296	-	Tagln2-
ENSRNOG00000021499	Siglech	sialic acid binding Ig-like lectin H [Source:RGD Symbol;Acc:1310401]	1[+]114046478-114149708	0.200443	0.266107	0.189416	0.310454	0.219828	0.154329		0.051023	0.211325	0.042571	0.063493	0.12619	0	0.124486	0	-0.787252	0.619766	-	Siglech-
ENSRNOG00000016983	Myh7	myosin heavy chain 7 [Source:RGD Symbol;Acc:62030]	15[-]33634422-33656089	0.138453	0.144497	0.17594	0.118497	0.081664	0.204634		0.184621	0.053027	0.040368	0.031691	0.078384	0.006374	0.051093	0	-0.786715	0.61892	-	Myh7-
ENSRNOG00000034030	AC130162.1	-	16[+]49293243-49398188	0.037807	0.018043	0.054297	0.034928	0.051109	0.062302		0.026583	0.017196	0	0.018697	0.001415	0.006203	0.008166	0.002956	-0.786599	0.618738	-	AC130162.1-
ENSRNOG00000021145	Gpr137	G protein-coupled receptor 137 [Source:RGD Symbol;Acc:1586317]	1[-]222194266-222197252	14.4953	16.1879	8.92274	14.1763	15.7439	16.1316		11.1485	10.3838	9.00202	5.97777	6.88364	8.40636	9.17173	6.47081	-0.785736	0.617381	-	Gpr137-
ENSRNOG00000062244	Rn60_20_0069.2	-	20[-]6856005-6858683	7.46464	5.2591	1.75771	4.90502	6.15789	3.96716		1.63899	0.694088	0.788728	0.568103	0.940215	1.61274	0.833179	0.591315	-0.785594	0.617159	-	Rn60_20_0069.2-
ENSRNOG00000004222	S100g	S100 calcium binding protein G [Source:RGD Symbol;Acc:2253]	X[+]33443186-33445709	10842	9584.31	7230.31	3653.17	4191.42	1813.72		4440.44	3674.95	878.101	723.117	2495.4	2477.12	1994.4	2262.67	-0.785405	0.616861	-	S100g-
ENSRNOG00000017395	Duox2	dual oxidase 2 [Source:RGD Symbol;Acc:628761]	3[-]114218193-114235933	9.63367	5.13168	5.87106	3.9722	3.7007	5.73171		1.26581	0.664153	1.39423	0.925372	1.22739	3.37697	2.04489	0.479967	-0.785354	0.616781	-	Duox2-
ENSRNOG00000047786	Ogn	osteoglycin [Source:RGD Symbol;Acc:1308171]	17[-]15447716-15467359	21.434	15.7795	17.804	9.30087	7.70127	13.9038		4.7456	6.19455	4.15627	5.46028	5.43198	3.80983	11.4766	4.50033	-0.785225	0.616578	-	Ogn-
ENSRNOG00000013014	Cyba	cytochrome b-245 alpha chain [Source:RGD Symbol;Acc:620573]	19[-]55249616-55257876	218.293	217.826	177.999	178.172	161.549	172.106		159.612	141.894	100.162	98.7571	129.781	182.253	129.292	88.2093	-0.784797	0.615907	-	Cyba-
ENSRNOG00000042032	AC134160.1	-	5[+]172444120-172444781	0.102335	0.239812	0.199457	0.187704	0.09219	0.098884		0	0	0.082325	0.081581	0	0	0	0	-0.78436	0.61522	-	AC134160.1-
ENSRNOG00000009112	Pon2	paraoxonase 2 [Source:RGD Symbol;Acc:1309954]	4[-]30344709-30380119	89.8846	80.3017	80.5283	61.2487	64.1236	67.4833		59.8636	54.5373	64.8552	49.7425	57.2086	60.4663	61.3204	44.4273	-0.783762	0.614282	-	Pon2-
ENSRNOG00000001990	Ugt2b10	UDP glucuronosyltransferase 2 family, polypeptide B10 [Source:RGD Symbol;Acc:1309989]	14[+]22724070-22825444	213.117	172.214	96.097	149.442	164.063	134.939		95.0136	86.2904	31.4204	31.3684	32.7875	86.1106	79.9108	92.9688	-0.783646	0.614101	-	Ugt2b10-
ENSRNOG00000016690	Idi1	isopentenyl-diphosphate delta isomerase 1 [Source:RGD Symbol;Acc:621835]	17[-]57976268-57984036	75.152	73.0321	89.4859	38.7534	49.8245	31.7906		52.7154	55.4856	31.2305	16.1342	31.7351	45.859	22.4092	16.5374	-0.783375	0.613676	-	Idi1-
ENSRNOG00000025534	Gata1	GATA binding protein 1 [Source:RGD Symbol;Acc:2663]	X[+]15378789-15382066	0.146545	0.054118	0.111129	0.051799	0.09334	0.078578		0.073863	0.058266	0.024199	0.007765	0	0.015302	0.027447	0.05694	-0.783076	0.613208	-	Gata1-
ENSRNOG00000046240	AABR07022023.1	-	13[-]103376233-103376720	8.75574	7.18825	3.66463	2.72901	4.11907	2.8873		3.89791	3.60353	0.685623	0.244139	0.745935	0.917583	1.90205	2.61214	-0.782276	0.611956	-	AABR07022023.1-
ENSRNOG00000004512	Apool	apolipoprotein O-like [Source:RGD Symbol;Acc:1549725]	X[+]83678339-83750549	38.902	43.7094	39.5114	34.3022	36.0588	30.1441		35.0739	32.4961	25.5648	20.3787	24.8708	32.7059	28.5336	30.0063	-0.782001	0.611525	-	Apool-
ENSRNOG00000003069	Cd38	CD38 molecule [Source:RGD Symbol;Acc:2303]	14[-]71715269-71754672	37.0821	30.5209	39.9143	22.1236	21.4827	28.4746		15.7274	15.7647	18.0987	11.6974	15.2507	22.1464	21.6076	12.1267	-0.781633	0.610951	-	Cd38-
ENSRNOG00000001713	Il13ra1	interleukin 13 receptor subunit alpha 1 [Source:RGD Symbol;Acc:628741]	11[-]74862804-74866451	30.1621	31.4254	36.5507	28.9396	30.3936	24.3607		22.3734	33.7784	18.6274	13.1573	17.5747	20.3111	22.0922	23.1464	-0.781522	0.610777	-	Il13ra1-
ENSRNOG00000048706	Nox1	NADPH oxidase 1 [Source:RGD Symbol;Acc:620598]	X[-]104909326-104932508	3.82037	2.397	5.12358	1.44796	1.53485	2.15834		0.244359	0.185234	0.180423	0.214728	0.811228	1.11516	0.870062	0	-0.781388	0.610567	-	Nox1-
ENSRNOG00000029209	Rnf13	ring finger protein 13 [Source:RGD Symbol;Acc:1594062]	2[+]147853423-148039132	41.2246	38.9531	31.4571	32.0137	33.6269	29.3472		30.5041	28.498	17.7521	16.9282	24.044	28.6205	27.5237	24.5384	-0.780535	0.609235	-	Rnf13-
ENSRNOG00000053288	Ank3	ankyrin 3 [Source:RGD Symbol;Acc:620157]	20[+]20105047-20480623	46.9262	41.5892	34.8341	27.2492	31.0224	22.2559		35.7353	37.062	10.909	10.4882	17.6895	19.6084	21.0743	18.8928	-0.780231	0.60876	-	Ank3-
ENSRNOG00000050767	Nrn1	neuritin 1 [Source:RGD Symbol;Acc:621586]	17[-]27925057-27969433	0.24026	0.097587	0.123377	0.075555	0.160741	0.179986		0.089604	0.096491	0.043393	0.02366	0	0.065191	0.024885	0.051224	-0.780102	0.608559	-	Nrn1-
ENSRNOG00000059335	AABR07030793.1	-	10[-]104838244-104842093	0.025697	0.058073	0.079419	0.061773	0.05597	0		0.030684	0	0	0.005742	0	0	0	0	-0.775167	0.600884	-	AABR07030793.1-
ENSRNOG00000047571	RGD1563231	similar to immunoglobulin kappa-chain VK-1 [Source:RGD Symbol;Acc:1563231]	3[-]16999132-16999720	397.754	411.734	259.571	406.961	349.447	274.315		136.048	267.814	203.709	263.454	87.9657	164.524	203.38	157.984	-0.774796	0.60031	-	RGD1563231-
ENSRNOG00000061955	Btnl6-ps1	butyrophilin-like 6, pseudogene 1 [Source:RGD Symbol;Acc:1588460]	20[-]2883978-2884356	2.117	1.19905	0.642463	0.897653	2.51607	1.35442		0.173623	0.099998	0.004441	0.038	0	0	0.009276	0.009081	-0.774656	0.600092	-	Btnl6-ps1-
ENSRNOG00000000451	RT1-Ba	RT1 class II, locus Ba [Source:RGD Symbol;Acc:1595867]	20[-]4066132-4070721	291.096	314.644	242.95	464.345	400.673	403.183		103.876	101.898	90.3412	97.5341	53.8929	100.511	125.856	125.628	-0.771688	0.595503	-	RT1-Ba-
ENSRNOG00000038012	Commd6	COMM domain containing 6 [Source:RGD Symbol;Acc:1560745]	15[-]86136096-86142672	33.398	39.0492	34.5829	32.4124	33.4242	27.7379		31.5367	33.6692	31.4215	18.5919	23.2951	25.892	26.3405	22.552	-0.77127	0.594857	-	Commd6-
ENSRNOG00000031814	Sort1	sortilin 1 [Source:RGD Symbol;Acc:619999]	2[+]211078334-211156312	43.3596	28.3036	22.0441	24.7459	26.434	26.1877		18.567	12.8216	14.1359	12.405	20.9276	14.5981	19.1671	8.53935	-0.771258	0.594838	-	Sort1-
ENSRNOG00000061639	RT1-CE6	RT1 class I, locus CE6 [Source:RGD Symbol;Acc:1303017]	20[-]4673843-4792450	43.0593	44.977	42.3766	58.9897	48.238	37.1547		41.0786	52.108	21.79	15.8218	19.9316	18.2337	19.83	31.6255	-0.77124	0.594811	-	RT1-CE6-
ENSRNOG00000010241	Hspb11	heat shock protein family B (small), member 11 [Source:RGD Symbol;Acc:1596413]	5[+]126856705-126882909	3.38666	3.38466	3.7048	2.78174	3.29016	2.97648		2.92202	2.33995	2.7897	3.02004	2.08961	2.70099	2.30304	2.53309	-0.770696	0.593973	-	Hspb11-
ENSRNOG00000050286	RGD1561853	similar to SET domain-containing protein [Source:RGD Symbol;Acc:1561853]	11[-]2812935-2813912	0.481653	0.370649	0.211455	0.234205	0.235449	0.242746		0.308824	0.30355	0.125245	0.15186	0.121572	0.068402	0.164868	0.138836	-0.767973	0.589783	-	RGD1561853-
ENSRNOG00000008781	RGD1310769	similar to HSPC288 [Source:RGD Symbol;Acc:1310769]	6[-]109683253-109692218	35.4785	34.1008	23.0157	28.2942	31.3451	29.2793		27.1372	22.678	20.6643	16.5616	15.5984	25.548	22.8365	14.357	-0.767619	0.58924	-	RGD1310769-
ENSRNOG00000007570	Dera	deoxyribose-phosphate aldolase [Source:RGD Symbol;Acc:1589836]	4[+]171748273-171826409	86.4233	88.6041	91.8911	75.6955	79.9783	75.6802		73.4849	71.612	53.4695	45.769	58.3559	77.8869	72.655	57.4716	-0.767227	0.588637	-	Dera-
ENSRNOG00000006736	Ccr3	C-C motif chemokine receptor 3 [Source:RGD Symbol;Acc:620593]	8[+]133029625-133040997	2.69921	2.40961	1.33656	0.548916	0.648655	0.863634		0.208381	0.162771	0.31304	0.126503	0.274943	0.134792	0.34382	0.437582	-0.766851	0.58806	-	Ccr3-
ENSRNOG00000016278	Ccl17	C-C motif chemokine ligand 17 [Source:RGD Symbol;Acc:619924]	19[-]10619220-10620671	3.11541	3.15402	2.49859	3.4546	2.63961	2.18204		2.45934	2.71872	1.63703	1.467	1.73592	2.39918	1.88613	0.881906	-0.766626	0.587716	-	Ccl17-
ENSRNOG00000027592	Rerg	RAS-like, estrogen-regulated, growth-inhibitor [Source:RGD Symbol;Acc:1562829]	4[-]171069191-171176581	4.54082	2.86775	2.73304	2.07166	2.03789	2.71127		1.80376	1.7436	1.46242	1.30197	1.45973	1.41182	2.31616	1.06269	-0.76626	0.587155	-	Rerg-
ENSRNOG00000009912	Fgr	FGR proto-oncogene, Src family tyrosine kinase [Source:RGD Symbol;Acc:621319]	5[+]151172206-151199745	4.93112	4.42896	4.13025	3.93757	2.57526	4.51774		2.71528	2.73338	1.54617	1.94303	3.10895	1.9934	3.54915	2.3448	-0.76616	0.587001	-	Fgr-
ENSRNOG00000003897	Col1a1	collagen type I alpha 1 chain [Source:RGD Symbol;Acc:61817]	10[+]82745801-82762789	88.9127	63.6053	55.8296	34.8141	25.9139	56.3226		24.8049	24.6196	20.8012	20.7282	25.633	24.9928	36.3282	16.0962	-0.766142	0.586974	-	Col1a1-
ENSRNOG00000047968	AABR07063287.1	-	6[-]27106958-27107037	0.078299	0.078973	0.073036	0.062408	0.04851	0.01495		0.006957	0.013218	0.003859	0.015761	0.019703	0.036464	0.015901	0.020227	-0.766092	0.586898	-	AABR07063287.1-
ENSRNOG00000062228	Rn60_10_0648.2	-	10[-]64762907-64790306	0.485076	0.539201	0.735274	0.158524	0.149245	0.048724		0.062003	0.07282	0.057742	0.052599	0.030868	0.046885	0.075055	0.036765	-0.765541	0.586053	-	Rn60_10_0648.2-
ENSRNOG00000025117	Noxo1	NADPH oxidase organizer 1 [Source:RGD Symbol;Acc:1307802]	10[+]14062331-14066918	20.2636	20.0828	19.8139	18.6002	16.6576	24.3838		7.83506	9.17268	13.0853	9.31365	6.84488	14.6826	12.5377	5.37497	-0.765085	0.585355	-	Noxo1-
ENSRNOG00000032885	Cycs	cytochrome c, somatic [Source:RGD Symbol;Acc:2451]	18[-]62476383-62476700	339.939	395.233	262.623	266.345	320.208	238.79		239.077	248.44	193.143	114.547	129.896	256.342	191.039	204.677	-0.764863	0.585015	-	Cycs-
ENSRNOG00000052080	Camk2b	calcium/calmodulin-dependent protein kinase II beta [Source:RGD Symbol;Acc:2262]	14[-]86208901-86297652	77.1036	78.4377	73.8791	102.376	93.6148	54.3553		68.9417	54.4883	28.3088	21.3368	32.6952	58.4932	42.0903	39.0746	-0.764575	0.584575	-	Camk2b-
ENSRNOG00000049761	Htr6	5-hydroxytryptamine receptor 6 [Source:RGD Symbol;Acc:62044]	5[-]157503040-157518631	0.035192	0.099988	0.095937	0.032275	0	0.034006		0	0.043036	0	0	0	0	0	0	-0.764067	0.583798	-	Htr6-
ENSRNOG00000016286	Iyd	iodotyrosine deiodinase [Source:RGD Symbol;Acc:1309288]	1[+]40086470-40101840	0.541492	1.03192	0.943279	0.911257	0.995503	0.949001		0.827592	0.844679	0.192079	0.246327	0.420511	0	0.488956	0.566859	-0.76388	0.583513	-	Iyd-
ENSRNOG00000033100	AABR07054189.1	-	3[+]143828611-143829156	514.865	670.099	250.416	316.617	518.543	238.281		361.02	263.921	81.4764	76.3444	107.977	202.824	109.096	218.315	-0.763697	0.583233	-	AABR07054189.1-
ENSRNOG00000055672	Gpx2	glutathione peroxidase 2 [Source:RGD Symbol;Acc:727780]	6[-]99839960-99843245	835.658	845.175	473.485	563.908	594.466	536.47		302.141	208.73	478.626	170.779	251.969	430.227	330.585	186.03	-0.762823	0.581899	-	Gpx2-
ENSRNOG00000022652	LOC100361067	proteasome subunit alpha type-3-like [Source:RGD Symbol;Acc:2320893]	10[-]65835199-65835966	7.13827	8.309	4.49559	2.29913	3.05324	2.50977		4.27975	3.09368	2.06431	1.83246	1.47708	1.9856	1.88404	1.36927	-0.761721	0.580218	-	LOC100361067-
ENSRNOG00000027502	Nmi	N-myc (and STAT) interactor [Source:RGD Symbol;Acc:1311721]	3[-]37458890-37480984	72.9328	74.9858	54.7001	58.1947	65.7932	59.9463		58.8547	46.3871	41.1578	38.6808	33.6208	54.5456	49.7592	48.7586	-0.761686	0.580165	-	Nmi-
ENSRNOG00000036856	AC097183.1	-	5[+]173565512-173566356	1.83274	2.44275	1.46317	2.43005	1.43737	1.52947		0.865767	2.09244	0.388745	0.814101	1.18623	1.10297	0.631887	0.473444	-0.761201	0.579427	-	AC097183.1-
ENSRNOG00000016219	Vnn1	vanin 1 [Source:RGD Symbol;Acc:1310075]	1[-]22614783-22625204	37.8511	37.2398	25.0511	33.3623	32.9337	24.1466		24.2447	32.7633	7.69181	7.27585	6.08821	23.9317	17.9967	16.3575	-0.761086	0.579252	-	Vnn1-
ENSRNOG00000057443	LOC497963	similar to Nitric oxide synthase, inducible (NOS type II) (Inducible NO synthase) (Inducible NOS) (iNOS) [Source:RGD Symbol;Acc:1598227]	10[+]66189786-66313190	3.85	2.152	2.24598	1.37876	0.752157	0.616773		0.513141	0.395579	0.35424	0.088244	0.252681	0.686202	0.558204	0.270567	-0.760996	0.579115	-	LOC497963-
ENSRNOG00000053301	LOC685767	similar to OX-2 membrane glycoprotein precursor (MRC OX-2 antigen) (CD200 antigen) [Source:RGD Symbol;Acc:1590201]	11[+]60336061-60363936	15.2116	13.9165	23.8302	14.195	13.6843	17.5574		6.63532	11.6621	9.79214	5.70053	8.92005	9.84784	11.4934	7.7086	-0.760527	0.578402	-	LOC685767-
ENSRNOG00000055711	AABR07044796.1	-	20[+]20921246-20931757	0.387297	0.526718	0.200808	0.446144	0.475101	0		0	0.035722	0.047145	0	0.046861	0	0	0	-0.760363	0.578152	-	AABR07044796.1-
ENSRNOG00000014635	Clta	clathrin, light chain A [Source:RGD Symbol;Acc:70919]	5[+]59491096-59509138	398.98	443.486	347.339	431.104	417.441	345.042		388.492	401.41	237.045	232.163	301.471	233.782	353.916	177.952	-0.760172	0.577861	-	Clta-
ENSRNOG00000029310	AABR07049918.1	-	5[+]144927759-144928559	0.097732	0.086623	0.049281	0	0.005998	0.054592		0.00536	0.035874	0.002201	0.008765	0	0	0	0.002708	-0.759856	0.577381	-	AABR07049918.1-
ENSRNOG00000005869	AABR07017110.1	-	15[+]11650010-11650915	5.93084	4.69444	4.29718	3.15073	4.02427	4.67657		4.59385	4.07421	3.43916	2.90461	2.10006	3.15459	3.31282	2.83321	-0.758971	0.576036	-	AABR07017110.1-
ENSRNOG00000057813	Ift172	intraflagellar transport 172 [Source:RGD Symbol;Acc:620744]	6[+]26390689-26471099	16.1366	17.8058	6.75687	10.7066	12.7651	10.6748		10.4561	7.04526	6.49346	4.69197	5.37674	7.91387	6.03782	6.14117	-0.758748	0.575698	-	Ift172-
ENSRNOG00000025764	AC128848.1	-	19[-]11302125-11302938	113.406	184.545	269.945	160.192	132.685	105.415		65.7503	80.7191	69.9895	64.8004	137.867	65.3745	45.4862	34.9389	-0.75853	0.575368	-	AC128848.1-
ENSRNOG00000055484	AABR07033465.1	-	11[+]22852240-22852431	9.25384	11.6143	8.92409	6.65685	7.65033	6.02503		7.51815	10.8224	3.93791	3.35902	4.60621	3.47892	6.79427	2.00986	-0.758029	0.574607	-	AABR07033465.1-
ENSRNOG00000062287	Rn60_20_0069.1	-	20[-]6845447-6845947	1.66299	0.827674	0.314215	0.544136	1.24825	1.00159		0.271977	0	0.05999	0	0.117798	0.157635	0.068347	0.051914	-0.75764	0.574018	-	Rn60_20_0069.1-
ENSRNOG00000046190	AC112062.1	-	18[-]24781477-24781560	100.71	106.159	47.3208	70.872	79.017	71.2021		76.815	69.0267	24.7642	23.8434	42.1112	57.986	35.3606	39.8126	-0.755666	0.571031	-	AC112062.1-
ENSRNOG00000015057	Tmem102	transmembrane protein 102 [Source:RGD Symbol;Acc:1559450]	10[-]56410918-56412544	30.2913	28.5642	25.2481	29.617	30.0448	25.8536		25.8341	25.0789	22.123	13.291	19.336	25.0731	21.6881	16.5573	-0.755167	0.570277	-	Tmem102-
ENSRNOG00000005355	Ncstn	nicastrin [Source:RGD Symbol;Acc:631418]	13[-]90451044-90467256	116.923	108.318	82.6958	112.067	108.613	111.992		103.659	58.0618	70.9256	64.6227	79.369	73.4571	73.0012	70.0511	-0.755068	0.570128	-	Ncstn-
ENSRNOG00000012333	Kbtbd11	kelch repeat and BTB domain containing 11 [Source:RGD Symbol;Acc:1563576]	16[-]79696891-79700992	2.54588	2.5298	1.25637	2.94897	2.99672	2.76675		1.95059	1.27296	1.12995	0.799264	0.561496	0.881451	1.37746	1.01146	-0.755032	0.570073	-	Kbtbd11-
ENSRNOG00000014426	Lox	lysyl oxidase [Source:RGD Symbol;Acc:3015]	18[-]47500330-47577819	5.10231	3.17274	3.65813	1.55652	1.47015	2.36623		1.63699	1.74966	0.83464	1.25043	1.24172	0.947031	2.09511	1.08059	-0.754908	0.569886	-	Lox-
ENSRNOG00000030331	Ceacam6	carcinoembryonic antigen-related cell adhesion molecule 6 [Source:RGD Symbol;Acc:1642421]	1[+]81683463-81701317	0.051517	0.060904	0.021867	0.025198	0.05143	0.039686		0.017111	0.019679	0.018983	0	0.029959	0	0.016275	0.014726	-0.754798	0.56972	-	Ceacam6-
ENSRNOG00000008283	B4galt5	beta-1,4-galactosyltransferase 5 [Source:RGD Symbol;Acc:1310062]	3[-]164039731-164095878	68.7796	56.2497	34.0721	52.9219	51.6352	43.5691		33.2678	35.2736	25.3628	22.0305	20.8503	37.0474	32.5455	32.8324	-0.754624	0.569457	-	B4galt5-
ENSRNOG00000026519	LOC100364062	M2 pyruvate kinase-like [Source:RGD Symbol;Acc:2321795]	20[+]18045427-18047019	46.306	45.6699	26.1326	44.5805	45.5892	48.4848		33.2945	29.2585	15.0587	17.6847	18.0041	29.5813	28.6615	20.593	-0.753972	0.568474	-	LOC100364062-
ENSRNOG00000046404	LOC291276	similar to isopentenyl diphosphate delta-isomerase type 2 [Source:RGD Symbol;Acc:1598362]	17[-]57701861-57704293	8.43236	7.55042	4.70217	0.844646	4.05309	0.748486		0.223978	0.112056	0.087094	0.089631	0.463932	1.87232	0.093583	0	-0.753447	0.567683	-	LOC291276-
ENSRNOG00000000837	LOC103694380	tumor necrosis factor-like [Source:RGD Symbol;Acc:9404643]	20[+]4855829-4858447	0.530546	0.295911	0.190902	0.407263	0.373504	0.58774		0.230023	0.200724	0.192816	0.095241	0.165589	0.112053	0.10054	0.04185	-0.753447	0.567682	-	LOC103694380-
ENSRNOG00000006462	Ero1a	endoplasmic reticulum oxidoreductase 1 alpha [Source:RGD Symbol;Acc:621713]	15[-]19619973-19655381	64.7257	57.4274	46.5861	58.1975	57.783	58.6657		40.687	38.7816	26.303	20.3851	23.532	40.9761	40.2821	45.3701	-0.753333	0.567511	-	Ero1a-
ENSRNOG00000047276	Pkm	pyruvate kinase, muscle [Source:MGI Symbol;Acc:MGI:97591]	20[-]18058245-18060661	56.3788	57.8289	25.1922	38.5917	44.3371	43.848		38.1071	26.643	33.2988	20.8674	14.2811	27.1689	22.6589	22.2446	-0.752258	0.565892	-	Pkm-
ENSRNOG00000055942	AC120310.1	-	17[-]14686554-14687408	18.4917	21.9216	8.85131	11.7748	12.9557	18.4254		10.3069	6.44023	9.94889	8.29136	4.14058	7.57095	7.67711	5.97321	-0.752254	0.565886	-	AC120310.1-
ENSRNOG00000010897	Nek6	NIMA-related kinase 6 [Source:RGD Symbol;Acc:727779]	3[+]22811927-22888598	35.8463	43.6019	29.5994	36.2001	34.6746	34.5671		29.5168	27.1855	25.1799	20.374	25.9074	31.789	27.071	25.2303	-0.751847	0.565275	-	Nek6-
ENSRNOG00000033559	LOC679794	similar to Cytochrome c, somatic [Source:RGD Symbol;Acc:1584748]	10[-]36501996-36502313	4.22219	4.5548	1.36495	1.02139	2.29012	2.10622		2.03851	1.80726	0.632285	0.474967	0.538185	0.873235	0.522959	1.15753	-0.751561	0.564844	-	LOC679794-
ENSRNOG00000015113	Mocos	molybdenum cofactor sulfurase [Source:RGD Symbol;Acc:1308496]	18[+]16590197-16636084	26.6945	23.7804	15.5041	25.2586	26.1592	24.2121		13.1866	14.2915	5.78802	5.75071	7.40983	16.7519	12.4295	14.2851	-0.751391	0.564588	-	Mocos-
ENSRNOG00000011363	Napepld	N-acyl phosphatidylethanolamine phospholipase D [Source:RGD Symbol;Acc:735197]	4[+]9966891-10002247	12.739	10.0181	5.26284	16.6974	17.6552	10.3428		0.988365	1.1003	1.03737	1.4475	0.97759	1.0973	1.61765	1.4444	-0.75073	0.563596	-	Napepld-
ENSRNOG00000014532	Lbp	lipopolysaccharide binding protein [Source:RGD Symbol;Acc:61865]	3[+]154786215-154813464	2.635	2.13764	2.97962	2.37277	1.94397	2.38874		0.784451	1.13596	0.777571	1.29867	2.15234	1.72524	1.02246	0.352359	-0.750495	0.563243	-	Lbp-
ENSRNOG00000001312	Pdgfa	platelet derived growth factor subunit A [Source:RGD Symbol;Acc:3282]	12[+]17734133-17755285	28.8415	25.7645	18.3277	24.7813	24.7885	22.5108		25.5551	20.3142	18.6109	15.3555	17.2421	20.1799	15.299	14.8601	-0.750312	0.562969	-	Pdgfa-
ENSRNOG00000018225	Tp53inp2	tumor protein p53 inducible nuclear protein 2 [Source:RGD Symbol;Acc:735085]	3[+]150910398-150918525	72.8522	55.6296	36.7719	51.6722	49.072	41.4736		51.2148	45.7262	20.4293	15.6611	36.6172	36.8698	29.2138	21.7672	-0.750262	0.562893	-	Tp53inp2-
ENSRNOG00000023551	Sp6	Sp6 transcription factor [Source:RGD Symbol;Acc:1306768]	10[+]84955864-84960045	4.09212	2.86588	2.55	3.29013	2.17058	0.86669		1.57622	1.25695	0.175759	0.097276	1.52368	2.01511	0.490657	0.621766	-0.749553	0.56183	-	Sp6-
ENSRNOG00000006611	Nostrin	nitric oxide synthase trafficking [Source:RGD Symbol;Acc:727920]	3[+]55369214-55433843	66.7363	71.0012	92.5986	70.3972	63.0053	48.4103		43.9854	58.3715	25.9331	17.6184	42.1889	60.1481	45.2935	35.2066	-0.749179	0.56127	-	Nostrin-
ENSRNOG00000009945	Pls1	plastin 1 [Source:RGD Symbol;Acc:1307142]	8[-]103557364-103608913	312.502	301.716	332.065	272.604	323.838	214.281		249.394	303.806	91.4224	74.9082	149.499	219.666	170.291	225.876	-0.748282	0.559926	-	Pls1-
ENSRNOG00000011652	Sppl2a	signal peptide peptidase-like 2A [Source:RGD Symbol;Acc:1563001]	3[-]119361655-119405453	26.1651	17.9238	18.6261	13.6189	14.7869	15.8051		11.8356	9.28198	13.4611	8.71058	11.3801	12.6218	10.9775	12.0914	-0.745746	0.556138	-	Sppl2a-
ENSRNOG00000015105	Bspry	B-box and SPRY domain containing [Source:RGD Symbol;Acc:708400]	5[+]78334284-78356460	129.991	126.331	97.959	123.875	115.894	97.8362		104.634	105.107	65.351	51.2719	76.2431	108.938	79.3969	66.1605	-0.744288	0.553964	-	Bspry-
ENSRNOG00000030012	Clec4a2	C-type lectin domain family 4, member A2 [Source:RGD Symbol;Acc:1359163]	4[-]155792761-155867708	2.89712	2.85302	2.38716	1.61099	1.66628	2.40007		0.819347	0.780585	1.69125	1.39541	0.772453	0.644937	1.92339	0.525073	-0.744135	0.553737	-	Clec4a2-
ENSRNOG00000028025	Aknad1	AKNA domain containing 1 [Source:RGD Symbol;Acc:1583957]	2[+]211546560-211585332	0.156539	0.221428	0.352952	0.293056	0.125349	0.250304		0.021851	0.186734	0.023863	0.084759	0.162446	0.045368	0.043569	0.079667	-0.743805	0.553246	-	Aknad1-
ENSRNOG00000004994	Agr3	anterior gradient 3, protein disulphide isomerase family member [Source:RGD Symbol;Acc:1565406]	6[+]55371738-55424674	42.8633	51.2089	40.5844	45.3869	52.4807	35.6643		43.0783	41.0333	25.7399	20.8492	28.5146	32.9531	34.6774	32.9917	-0.743727	0.55313	-	Agr3-
ENSRNOG00000022298	Cxcl11	C-X-C motif chemokine ligand 11 [Source:RGD Symbol;Acc:727827]	14[+]17195014-17198291	7.25093	7.96671	3.72079	7.22462	5.59481	3.69204		4.48315	3.49714	3.71288	1.49572	1.79203	2.24246	2.31052	4.43877	-0.743004	0.552056	-	Cxcl11-
ENSRNOG00000027319	Ephx3	epoxide hydrolase 3 [Source:RGD Symbol;Acc:1307206]	7[-]14212470-14217778	0.594969	0.498281	0.428553	0.298582	0.479955	0.285091		0.43558	0.36515	0.311405	0.297873	0.204588	0.139208	0.363738	0.192685	-0.742442	0.55122	-	Ephx3-
ENSRNOG00000055156	Tnf	tumor necrosis factor [Source:RGD Symbol;Acc:3876]	20[-]5189390-5192000	0.529577	0.297321	0.191811	0.407477	0.375283	0.627969		0.200521	0.251002	0.190453	0.095694	0.166378	0.112587	0.101019	0.02106	-0.741812	0.550284	-	Tnf-
ENSRNOG00000002240	Dirc2	disrupted in renal carcinoma 2 [Source:RGD Symbol;Acc:1310939]	11[+]68198709-68272758	24.6268	23.8315	17.3998	18.7061	19.3341	16.2233		18.4877	16.0209	9.01994	10.934	15.0859	18.9219	12.2935	12.9302	-0.741793	0.550257	-	Dirc2-
ENSRNOG00000014948	Osgin1	oxidative stress induced growth inhibitor 1 [Source:RGD Symbol;Acc:620679]	19[+]52077109-52085496	26.1246	34.5307	19.9493	28.3631	24.4626	16.9115		27.1242	24.2117	8.06743	7.77809	14.6866	17.541	13.7953	12.1808	-0.74141	0.549689	-	Osgin1-
ENSRNOG00000000302	Sesn1	sestrin 1 [Source:RGD Symbol;Acc:1307517]	20[+]46667121-46758305	28.956	28.9192	18.0335	21.7966	27.8504	27.1736		24.0495	19.9361	18.3167	18.0816	13.4798	17.8556	18.9534	17.1222	-0.741211	0.549394	-	Sesn1-
ENSRNOG00000056359	AABR07035722.1	-	12[+]21412538-21420169	1.16953	1.40723	1.48908	1.42376	1.06273	1.44762		0.74638	1.24746	0.699655	0.922332	0.639847	0.835324	1.22488	0.558657	-0.740911	0.548949	-	AABR07035722.1-
ENSRNOG00000003285	Mpv17l	MPV17 mitochondrial inner membrane protein like [Source:RGD Symbol;Acc:2324483]	10[+]3321476-3357470	3.38004	2.70496	2.5333	1.99221	1.80462	2.48256		1.0651	1.20522	1.54129	1.53984	0.855093	1.45726	1.70766	1.76983	-0.740869	0.548887	-	Mpv17l-
ENSRNOG00000002397	Slc30a10	solute carrier family 30, member 10 [Source:RGD Symbol;Acc:1305098]	13[+]103396314-103410363	55.663	43.3547	36.2128	27.3684	31.5343	18.4127		23.8562	42.3356	6.02285	4.59658	9.26542	26.7697	12.4127	18.5848	-0.739848	0.547375	-	Slc30a10-
ENSRNOG00000009244	Abhd4	abhydrolase domain containing 4 [Source:RGD Symbol;Acc:1311858]	15[+]32894938-32906850	106.022	100.685	90.1233	97.8301	96.6299	75.1687		90.564	100.516	31.8179	29.0167	58.3072	78.6721	61.0971	58.5571	-0.738992	0.546109	-	Abhd4-
ENSRNOG00000007129	Cd8b	CD8b molecule [Source:RGD Symbol;Acc:2317]	4[+]99185885-99202023	1.439	1.79172	1.01168	1.20242	1.37511	0.913515		1.23417	1.46143	0.436466	0.539456	0.951726	0.939585	0.61988	0.528111	-0.738671	0.545635	-	Cd8b-
ENSRNOG00000038251	AABR07002623.1	-	1[+]77782825-77789397	0.836755	0.684632	0.27152	0.205631	0	0.092853		0.164585	0.146825	0	0	0	0	0	0	-0.738279	0.545057	-	AABR07002623.1-
ENSRNOG00000060745	Nlrp12	NLR family, pyrin domain containing 12 [Source:RGD Symbol;Acc:1309415]	1[+]64506735-64534912	0.065782	0.137855	0.069082	0.017369	0.018151	0.018301		0.015388	0.011575	0	0	0	0	0	0.019771	-0.73689	0.543006	-	Nlrp12-
ENSRNOG00000046196	Icos	inducible T-cell co-stimulator [Source:RGD Symbol;Acc:620123]	9[+]67763897-67785580	3.58869	3.44542	3.64071	2.90336	2.54525	3.43732		1.78482	2.32492	2.62709	1.51926	1.91704	1.67595	3.25917	1.21073	-0.736521	0.542463	-	Icos-
ENSRNOG00000055631	Zfp280d	zinc finger protein 280D [Source:RGD Symbol;Acc:1560796]	8[+]78858570-78949447	9.01236	7.27985	6.71204	7.85705	7.42201	9.76009		3.82326	5.13399	4.00962	3.58967	5.10513	5.07478	6.61318	3.61453	-0.735996	0.541689	-	Zfp280d-
ENSRNOG00000010101	AC118490.1	-	3[+]75414256-75415356	4.15248	3.96514	3.57545	2.68935	2.95565	3.53925		3.24627	3.52728	2.64306	2.38825	3.11525	3.01803	2.77107	2.51059	-0.735746	0.541323	-	AC118490.1-
ENSRNOG00000055829	AABR07053830.1	-	3[+]129462738-129463031	1.95173	1.63223	0.527487	1.60256	1.30463	1.00745		0.468951	0.314036	0.050418	0.236403	0.384068	0.705371	0.341258	0.582262	-0.73567	0.541211	-	AABR07053830.1-
ENSRNOG00000025383	Pdha1	pyruvate dehydrogenase (lipoamide) alpha 1 [Source:RGD Symbol;Acc:3286]	X[+]37329779-37343410	105.43	104.888	104.005	97.0379	96.067	97.9576		85.1376	85.8672	71.2585	55.2743	75.64	90.3292	97.5367	67.1037	-0.735615	0.541129	-	Pdha1-
ENSRNOG00000014714	Trpv6	transient receptor potential cation channel, subfamily V, member 6 [Source:RGD Symbol;Acc:69335]	4[-]70918632-70934295	142.711	134.098	63.0026	68.0835	76.8622	26.9749		78.5377	47.4526	3.03502	4.61651	35.3036	46.5501	28.1407	36.355	-0.73532	0.540696	-	Trpv6-
ENSRNOG00000011032	Lhfpl2	lipoma HMGIC fusion partner-like 2 [Source:RGD Symbol;Acc:1309869]	2[+]23770721-23852021	13.6276	10.3623	5.61859	7.85236	9.77687	8.1554		6.09831	6.2551	4.44064	2.67972	2.14274	6.32732	5.85236	4.97333	-0.734584	0.539614	-	Lhfpl2-
ENSRNOG00000022533	Micall2	MICAL-like 2 [Source:RGD Symbol;Acc:1307875]	12[+]16988136-17016791	37.1483	33.5509	26.1552	36.7226	34.3449	25.3743		31.9591	33.7467	12.1569	11.0993	20.5371	25.8238	18.3752	17.2253	-0.734524	0.539525	-	Micall2-
ENSRNOG00000009550	Sqle	squalene epoxidase [Source:RGD Symbol;Acc:3755]	7[+]99609191-99624732	72.3086	67.0973	54.6123	46.0827	51.1644	39.6769		64.3334	67.3306	23.2232	19.3558	39.0896	43.1142	24.246	18.4988	-0.734374	0.539306	-	Sqle-
ENSRNOG00000030391	Ei24	EI24, autophagy associated transmembrane protein [Source:RGD Symbol;Acc:1309868]	8[-]39254889-39266959	134.461	127.808	106.925	111.38	122.236	112.854		111.854	118.325	92.6256	77.4393	76.3956	112.166	99.9491	84.8486	-0.734163	0.538995	-	Ei24-
ENSRNOG00000005731	Birc3	baculoviral IAP repeat-containing 3 [Source:RGD Symbol;Acc:621282]	8[-]6048969-6076598	14.8313	14.6861	11.9131	14.3295	15.0758	13.8334		10.5876	14.5481	7.79517	7.13495	7.6306	10.9947	11.4918	10.4247	-0.733865	0.538558	-	Birc3-
ENSRNOG00000015268	Plpp6	phospholipid phosphatase 6 [Source:RGD Symbol;Acc:1566000]	1[+]247084228-247087077	28.307	27.0572	25.3647	24.5703	24.9471	24.6667		22.0536	22.9412	19.48	15.2239	17.2741	25.2491	22.8688	18.0983	-0.733213	0.537601	-	Plpp6-
ENSRNOG00000038047	Mt1	metallothionein 1 [Source:RGD Symbol;Acc:3117]	17[+]78793336-78793724	124.231	211.442	374.539	182.163	165.067	122.081		71.3694	98.078	72.5644	86.221	143.937	63.9621	53.1919	40.1363	-0.733159	0.537521	-	Mt1-
ENSRNOG00000020480	Fads1	fatty acid desaturase 1 [Source:RGD Symbol;Acc:621678]	1[+]226234074-226249138	15.5544	11.3724	7.89821	7.65002	8.12831	13.2301		7.22503	4.27625	7.4712	4.77014	7.06248	5.07268	6.55433	2.51984	-0.732577	0.536669	-	Fads1-
ENSRNOG00000050519	Rhoa	ras homolog family member A [Source:RGD Symbol;Acc:619921]	8[+]117106576-117116167	597.619	617.569	548.426	513.334	538.533	520.359		476.334	436.184	518.181	313.453	375.137	501.479	475.283	387.882	-0.731967	0.535776	-	Rhoa-
ENSRNOG00000030724	Adamdec1	ADAM-like, decysin 1 [Source:RGD Symbol;Acc:1309861]	15[-]49485611-49505553	88.6762	94.2838	63.3294	61.0447	44.4907	88.739		33.9225	42.1063	37.4952	49.4004	25.7281	37.0203	55.522	42.1064	-0.731719	0.535413	-	Adamdec1-
ENSRNOG00000017640	AABR07048280.1	-	5[-]70749326-70749913	4.18935	3.69415	2.90388	2.3176	1.98309	1.2812		2.34315	2.42365	0.755516	0.945785	1.76707	2.07063	1.55149	1.26512	-0.731596	0.535233	-	AABR07048280.1-
ENSRNOG00000008592	Barx2	BARX homeobox 2 [Source:RGD Symbol;Acc:1584840]	8[-]32950875-33017854	47.0485	43.8983	43.761	67.3552	57.5197	50.2979		15.4921	19.9347	11.9728	8.86656	13.2304	36.7471	28.0522	12.4221	-0.730574	0.533738	-	Barx2-
ENSRNOG00000014282	Cebpe	CCAAT/enhancer binding protein epsilon [Source:RGD Symbol;Acc:2329]	15[-]33355947-33358138	2.58651	1.81022	0.466248	0.870728	0.546392	0.675513		0.193725	0.119069	0.073105	0.151795	0.174491	0.046381	0.197498	0.205385	-0.730475	0.533594	-	Cebpe-
ENSRNOG00000018621	Leng9	leukocyte receptor cluster member 9 [Source:RGD Symbol;Acc:6488215]	1[+]73721114-73722631	32.5501	31.8657	16.8458	35.2188	28.3984	22.2352		18.7817	15.3396	10.683	7.02507	10.2309	21.5851	13.9903	14.3682	-0.730103	0.533051	-	Leng9-
ENSRNOG00000043400	LOC100910678	coiled-coil domain-containing protein 72-like [Source:RGD Symbol;Acc:6497475]	4[-]79015316-79015660	15.758	18.7	9.20008	8.86378	15.9269	11.9518		12.1065	7.45421	7.29706	5.48532	4.42317	8.83963	9.21564	6.18767	-0.729286	0.531858	-	LOC100910678-
ENSRNOG00000045673	LOC103689938	carcinoembryonic antigen-related cell adhesion molecule 1-like [Source:RGD Symbol;Acc:9070653]	1[+]83043490-83061477	0.053581	0.051592	0.021111	0.024484	0.050987	0.038161		0.01687	0	0.018362	0	0.030907	0	0.017078	0	-0.729198	0.531729	-	LOC103689938-
ENSRNOG00000022256	Cxcl10	C-X-C motif chemokine ligand 10 [Source:RGD Symbol;Acc:620209]	14[+]17210733-17212930	10.8859	15.6308	9.68709	14.6937	11.2699	7.13039		7.02526	5.83196	10.5303	4.78966	4.44188	4.295	6.52286	5.68127	-0.729186	0.531712	-	Cxcl10-
ENSRNOG00000004649	Il1b	interleukin 1 beta [Source:RGD Symbol;Acc:2891]	3[-]121876263-121882726	8.64766	11.0393	4.63978	6.18206	5.50889	7.75975		3.04192	3.76934	5.5798	4.2054	1.49653	3.40506	4.3373	2.38654	-0.727904	0.529844	-	Il1b-
ENSRNOG00000057759	AABR07027854.1	-	17[+]46322995-46324104	2.54412	2.66612	1.85502	2.1544	1.86467	2.36651		2.32567	2.39185	1.46366	1.27188	1.66932	1.81337	1.75749	1.10543	-0.727365	0.52906	-	AABR07027854.1-
ENSRNOG00000016552	Hmgcs1	3-hydroxy-3-methylglutaryl-CoA synthase 1 [Source:RGD Symbol;Acc:70970]	2[+]52431601-52445055	231.291	195.374	134.838	126.199	145.596	118.203		177.552	124.865	82.3363	60.0675	107.288	142.169	66.4812	64.8462	-0.726921	0.528413	-	Hmgcs1-
ENSRNOG00000039357	Fam129c	family with sequence similarity 129, member C [Source:RGD Symbol;Acc:1566103]	16[+]20027348-20038716	0.323979	0.178054	0.116999	0.157744	0.159314	0.2616		0.146686	0.07868	0.040578	0.045365	0.132368	0.031927	0.13087	0.029702	-0.726671	0.52805	-	Fam129c-
ENSRNOG00000009715	Me1	malic enzyme 1 [Source:RGD Symbol;Acc:3074]	8[-]94256839-94368834	196.09	187.408	134.083	176.076	179.776	101.636		146.182	144.58	25.4878	20.2313	71.5626	113.867	72.7171	121.968	-0.726177	0.527334	-	Me1-
ENSRNOG00000025809	Rn50_5_1061.2	-	5[+]101996973-101998103	10.5589	8.92265	10.4909	9.11046	7.43274	6.16874		6.66648	11.5391	2.88962	2.9551	4.28145	6.92079	5.23396	4.92933	-0.726136	0.527274	-	Rn50_5_1061.2-
ENSRNOG00000025670	Shisa3	shisa family member 3 [Source:RGD Symbol;Acc:1565710]	14[-]42216654-42221225	0.791187	0.425658	0.585576	0.391923	0.103474	0.266539		0.310585	0.285342	0.109589	0.061539	0.350114	0.149413	0.187284	0.0967	-0.725232	0.525961	-	Shisa3-
ENSRNOG00000031041	Rps4y2	ribosomal protein S4, Y-linked 2 [Source:RGD Symbol;Acc:1590988]	4[+]182745448-182746381	10.6841	16.4276	10.5696	4.56551	7.88118	3.82721		6.78384	5.05339	4.63801	3.83349	7.73665	2.7407	4.39229	1.22838	-0.725038	0.52568	-	Rps4y2-
ENSRNOG00000017095	LOC679881	similar to dihydrolipoamide S-acetyltransferase (E2 component of pyruvate dehydrogenase complex) [Source:RGD Symbol;Acc:1583609]	1[+]35868009-35869909	1.3479	0.977674	0.569938	0.378847	0.452196	0.569653		0.619756	0.338979	0.175621	0.119364	0.068441	0.318881	0.370589	0.400966	-0.724828	0.525376	-	LOC679881-
ENSRNOG00000009029	Nptn	neuroplastin [Source:RGD Symbol;Acc:620296]	8[+]63379087-63445686	124.165	115.982	96.2187	107.646	105.729	109.928		98.7227	109.033	87.6461	70.3266	87.0855	99.9728	98.2926	74.0986	-0.724504	0.524906	-	Nptn-
ENSRNOG00000046294	RGD1624210	similar to butyrophilin-like 7 [Source:RGD Symbol;Acc:1624210]	20[-]4240270-4280795	62.2287	46.0059	15.5843	46.3972	57.7688	42.0805		19.6946	9.60751	10.6434	10.5436	7.10403	15.8742	12.7642	23.5136	-0.723912	0.524049	-	RGD1624210-
ENSRNOG00000021411	LOC689766	hypothetical protein LOC689766 [Source:RGD Symbol;Acc:1588722]	13[+]95887708-95908003	0.9582	1.92772	1.20863	1.85318	1.53327	0.989409		1.3862	1.76938	0.209681	0	0.161044	0.437126	0.644182	0.531367	-0.723355	0.523243	-	LOC689766-
ENSRNOG00000056779	SNORD11B	Small nucleolar RNA SNORD11B [Source:RFAM;Acc:RF01192]	9[+]66512111-66512190	2.21866	4.65937	11.9245	7.54878	4.78283	3.30851		0.655921	0.298459	1.23726	0.492813	0.224052	0.905892	0.547869	0.388958	-0.722864	0.522533	-	SNORD11B-
ENSRNOG00000025494	Nsun7	NOP2/Sun RNA methyltransferase family member 7 [Source:RGD Symbol;Acc:1310137]	14[-]43527579-43584343	0.235273	0.06381	0.077585	0.089697	0.102708	0.037564		0	0	0.04119	0.015398	0	0	0	0	-0.72261	0.522166	-	Nsun7-
ENSRNOG00000062180	Rn60_17_0147.1	-	17[+]15468139-15469336	0.031762	0.023898	0.011905	0	0	0.022403		0	0.000634	0	0	0	0	0	0	-0.722505	0.522013	-	Rn60_17_0147.1-
ENSRNOG00000026600	Caps2	calcyphosine 2 [Source:RGD Symbol;Acc:1309826]	7[+]54859104-54917323	0.826621	0.743521	0.63946	0.578629	0.579802	0.773305		0.496975	0.630076	0.372373	0.385181	0.206696	0.555233	0.571336	0.476572	-0.721952	0.521215	-	Caps2-
ENSRNOG00000014887	Homez	homeobox and leucine zipper encoding [Source:RGD Symbol;Acc:628904]	15[-]33510458-33527031	5.64843	5.72716	6.26827	6.76753	4.8722	6.84384		3.4973	6.342	3.72196	2.59053	5.24887	4.04947	4.23017	2.60216	-0.721872	0.521099	-	Homez-
ENSRNOG00000004535	Kcng3	potassium voltage-gated channel modifier subfamily G member 3 [Source:RGD Symbol;Acc:628832]	6[-]6794808-6842758	0.546335	0.619784	0.284862	0.475488	0.629887	0.73716		0.539433	0.287703	0.183183	0.034052	0.284622	0.345424	0.083536	0.205304	-0.721602	0.52071	-	Kcng3-
ENSRNOG00000002202	Sowahb	sosondowah ankyrin repeat domain family member B [Source:RGD Symbol;Acc:1311994]	14[+]16491573-16493876	18.4335	14.7358	9.00726	16.1933	16.9175	11.8681		12.0887	11.569	4.86103	4.07943	5.78179	11.5139	7.35278	8.26751	-0.721398	0.520415	-	Sowahb-
ENSRNOG00000030452	Rimbp3	RIMS binding protein 3 [Source:RGD Symbol;Acc:1563657]	11[-]88033180-88038518	0.589056	0.54053	0.258818	0.57766	0.517798	0.434364		0.242582	0.261116	0.168316	0.138887	0.131304	0.289467	0.353599	0.208931	-0.720851	0.519627	-	Rimbp3-
ENSRNOG00000029792	NEWGENE_1308171	osteoglycin [Source:RGD Symbol;Acc:11378586]	17[-]14607442-14627937	11.7043	8.53402	11.107	5.03074	4.01373	7.46047		3.67885	4.32171	3.24777	4.08367	4.00416	2.57377	7.37283	3.28282	-0.720718	0.519435	-	NEWGENE_1308171-
ENSRNOG00000055476	AABR07017868.3	-	15[+]32020007-32024705	0.302369	0.41025	0.033391	0.080611	0.093227	0.180245		0.009055	0	0	0	0	0.025464	0	0	-0.720607	0.519274	-	AABR07017868.3-
ENSRNOG00000015857	Ctsa	cathepsin A [Source:RGD Symbol;Acc:1309070]	3[+]161298962-161304625	233.349	226.043	134.233	163.883	180.915	145.286		191.744	175.582	92.7468	105.887	115.002	119.491	136.61	128.37	-0.720025	0.518436	-	Ctsa-
ENSRNOG00000007722	Fam57a	family with sequence similarity 57, member A [Source:RGD Symbol;Acc:1307493]	10[+]64360390-64366586	53.6881	57.4696	61.1026	57.9424	57.3838	49.1601		43.107	59.2654	31.0798	19.3761	42.1086	52.7766	39.4186	23.1767	-0.719923	0.518289	-	Fam57a-
ENSRNOG00000046342	LOC100359503	ribosomal protein S28-like [Source:RGD Symbol;Acc:2323691]	16[+]70644474-70644683	0.159148	0.16253	0.151167	0	0	0		0.014678	0	0	0	0	0	0	0	-0.719658	0.517908	-	LOC100359503-
ENSRNOG00000027115	Zc2hc1c	zinc finger, C2HC-type containing 1C [Source:RGD Symbol;Acc:1307122]	6[+]109110534-109119457	1.60226	1.29871	1.00355	1.98057	1.61996	1.75526		0.409933	0.543245	0.894024	0.56563	0.377208	0.889714	0.611676	0.406794	-0.719289	0.517377	-	Zc2hc1c-
ENSRNOG00000009217	Fbxo6	F-box protein 6 [Source:RGD Symbol;Acc:620418]	5[-]164956280-164959851	38.7695	36.351	20.6123	34.6847	35.5993	30.8551		30.418	26.3152	21.3423	17.9178	24.1231	25.4514	22.3366	18.383	-0.71919	0.517234	-	Fbxo6-
ENSRNOG00000054056	AABR07001662.1	-	1[-]54879971-54883562	0.101701	0.02157	0.061137	0.055439	0.028967	0.031441		0.0695	0.049924	0.016104	0	0	0	0	0.010492	-0.719185	0.517227	-	AABR07001662.1-
ENSRNOG00000048878	Smim24	small integral membrane protein 24 [Source:RGD Symbol;Acc:2324237]	7[-]11183570-11186130	1865.03	1961.04	1404.96	1534.96	1796.45	1243.32		1756.28	1681.78	679.715	706.12	981.434	985.608	1029.59	1425.12	-0.719143	0.517167	-	Smim24-
ENSRNOG00000008609	Capn3	calpain 3 [Source:RGD Symbol;Acc:2269]	3[+]112228720-112278408	0.475753	0.354778	0.235336	0.200104	0.116192	0.098019		0.068541	0.088693	0.12025	0.119206	0.085926	0.026833	0.073435	0.131185	-0.71902	0.51699	-	Capn3-
ENSRNOG00000047493	Slco1a4	solute carrier organic anion transporter family, member 1a4 [Source:RGD Symbol;Acc:621389]	4[-]175969549-176026163	0.241904	0.148665	0.05716	0.068614	0.051326	0.1926		0.04559	0.03674	0.049732	0.05522	0	0.020988	0.018908	0	-0.7189	0.516817	-	Slco1a4-
ENSRNOG00000025115	Exph5	exophilin 5 [Source:RGD Symbol;Acc:1560308]	8[+]57886168-57962708	14.7299	8.32324	7.19631	7.3055	8.60195	7.86946		8.82556	8.75366	2.83662	3.33207	3.70973	3.8016	6.47985	5.92836	-0.718645	0.51645	-	Exph5-
ENSRNOG00000001943	Retnlg	resistin-like gamma [Source:RGD Symbol;Acc:727934]	11[-]54513102-54514441	60.8536	44.1193	22.3098	11.6947	6.91474	18.232		5.15421	4.60094	1.87306	0.825642	9.17251	0.702119	5.5344	11.1394	-0.718448	0.516167	-	Retnlg-
ENSRNOG00000046740	LOC688672	similar to eukaryotic translation initiation factor 4A, isoform 1 [Source:RGD Symbol;Acc:1586428]	6[+]80022613-80023829	7.06817	8.53546	4.44983	3.053	3.70829	4.25575		5.60713	5.01388	3.06281	2.83212	1.84595	2.85397	2.75024	2.84167	-0.717907	0.51539	-	LOC688672-
ENSRNOG00000016728	Tiam2	T-cell lymphoma invasion and metastasis 2 [Source:RGD Symbol;Acc:2324148]	1[+]44311513-44433193	1.59358	1.14068	0.862286	1.00098	1.10401	1.44361		0.94495	1.07425	0.756451	0.704753	0.583035	0.917046	0.852141	0.606723	-0.717617	0.514974	-	Tiam2-
ENSRNOG00000029301	AY172581.4	-	MT[+]3695-3763	4.83382	6.15391	11.8919	10.8532	9.30597	8.66174		3.15097	10.0432	2.55829	1.69587	3.56174	2.61476	3.76164	2.42223	-0.717502	0.514809	-	AY172581.4-
ENSRNOG00000015848	Etfrf1	electron transfer flavoprotein regulatory factor 1 [Source:RGD Symbol;Acc:2320673]	4[+]179481263-179481603	44.6878	47.5671	47.9639	42.807	41.8499	44.7807		28.4877	44.2211	34.1558	18.6672	26.9435	35.4289	42.0278	27.0659	-0.716836	0.513854	-	Etfrf1-
ENSRNOG00000010147	Pdcd10	programmed cell death 10 [Source:RGD Symbol;Acc:1359329]	2[-]173967080-174012676	101.925	101.885	110.412	94.2554	94.29	78.8364		80.4906	87.5578	64.0445	49.023	68.9636	87.6851	82.2249	81.9237	-0.716587	0.513497	-	Pdcd10-
ENSRNOG00000028650	Inf2	inverted formin, FH2 and WH2 domain containing [Source:MGI Symbol;Acc:MGI:1917685]	6[+]137164535-137177622	25.4379	24.0481	11.4445	20.1946	20.3583	18.88		13.8459	11.9968	8.32164	6.26966	9.21349	18.5558	9.58139	9.03213	-0.715543	0.512002	-	Inf2-
ENSRNOG00000006730	Ccr1l1	chemokine (C-C motif) receptor 1-like 1 [Source:RGD Symbol;Acc:1308007]	8[-]133127220-133128290	0.275578	0.155569	0.151854	0.215995	0.041829	0.213925		0	0.048196	0	0.049922	0.055415	0	0.127887	0	-0.714907	0.511092	-	Ccr1l1-
ENSRNOG00000059170	LOC102551356	uncharacterized LOC102551356 [Source:RGD Symbol;Acc:7567679]	18[+]62227385-62234905	53.0616	42.1746	39.9756	38.6666	44.4897	36.9971		33.6752	36.2598	24.4115	14.3762	20.7379	40.9213	31.4871	27.486	-0.714816	0.510962	-	LOC102551356-
ENSRNOG00000022536	Efcab5	EF-hand calcium binding domain 5 [Source:RGD Symbol;Acc:1309650]	10[+]62981297-63085308	0.033455	0.046684	0.042599	0	0.016031	0.014989		0.040772	0	0	0	0.014703	0	0	0	-0.714811	0.510955	-	Efcab5-
ENSRNOG00000056639	LOC103694557	ubiquitin-like modifier-activating enzyme 1 Y [Source:RGD Symbol;Acc:9252298]	Y[+]833206-853537	0.069768	0.071544	0.034037	0.040284	0.028628	0.060382		0.039921	0.023908	0	0.060794	0.029858	0.005972	0	0	-0.714421	0.510397	-	LOC103694557-
ENSRNOG00000015225	Gramd3	GRAM domain containing 3 [Source:RGD Symbol;Acc:1311016]	18[+]51492196-51591026	80.7172	81.4125	55.0279	72.9221	82.5144	73.2437		69.5216	63.359	34.7351	29.8098	36.4532	59.8921	54.1332	54.1042	-0.71413	0.509982	-	Gramd3-
ENSRNOG00000031540	LOC100362384	ferritin light chain 1-like [Source:RGD Symbol;Acc:2318303]	13[+]89253617-89254171	42.0189	52.3609	23.741	32.1012	31.8628	25.3589		41.2185	40.7911	19.0118	13.5761	16.8128	18.4958	15.9833	18.003	-0.713903	0.509658	-	LOC100362384-
ENSRNOG00000002125	Ccni	cyclin I [Source:RGD Symbol;Acc:1309209]	14[+]16341536-16364326	129.058	110.968	73.871	86.05	89.4045	85.103		77.2853	58.6675	66.9659	53.5605	68.4125	79.9108	69.7758	61.661	-0.713835	0.50956	-	Ccni-
ENSRNOG00000011540	Vta1	vesicle trafficking 1 [Source:RGD Symbol;Acc:1305031]	1[-]8830411-8878244	56.999	60.7921	51.3557	66.4622	64.138	66.5502		58.6906	48.463	49.6651	38.0685	53.9373	46.0222	47.2698	38.8047	-0.713803	0.509514	-	Vta1-
ENSRNOG00000057322	Efna3	ephrin A3 [Source:RGD Symbol;Acc:620390]	2[-]188637852-188645196	9.19022	7.23665	11.5847	9.85633	10.6357	6.47568		7.55391	10.0141	3.34616	4.72807	5.32847	6.73837	6.62305	4.64433	-0.713716	0.509391	-	Efna3-
ENSRNOG00000018570	C1qtnf3	C1q and tumor necrosis factor related protein 3 [Source:RGD Symbol;Acc:1305010]	2[+]60920257-60942500	1.14762	1.2791	0.688312	0.305969	0.472738	0.84929		0.242148	0.254036	0.125124	0.34549	0.076759	0.041177	0.638348	0.372841	-0.712674	0.507904	-	C1qtnf3-
ENSRNOG00000015751	Cyp4f18	cytochrome P450, family 4, subfamily f, polypeptide 18 [Source:RGD Symbol;Acc:1305261]	16[+]19410810-19528999	2.62122	2.10116	1.79628	1.23873	0.865609	1.12241		1.30592	1.19655	1.11746	0.677833	1.01773	0.582421	1.41358	0.70775	-0.712636	0.50785	-	Cyp4f18-
ENSRNOG00000003401	Gm8225	predicted gene 8225 [Source:MGI Symbol;Acc:MGI:3643826]	10[-]12871040-12871965	13.6232	14.8477	7.62786	8.59913	9.8251	8.96167		11.7178	10.4871	7.43814	8.27856	6.90616	6.67466	5.37938	6.29642	-0.712484	0.507634	-	Gm8225-
ENSRNOG00000001893	LOC100362453	serine/threonine-protein phosphatase 2A catalytic subunit alpha-like [Source:RGD Symbol;Acc:2318135]	11[+]86421106-86422907	32.4268	33.8627	24.0322	22.7264	26.6471	24.2733		30.4564	22.559	24.2972	15.7139	14.8807	22.302	16.3993	20.8734	-0.711917	0.506825	-	LOC100362453-
ENSRNOG00000038297	Plekhd1	pleckstrin homology and coiled-coil domain containing D1 [Source:RGD Symbol;Acc:1566112]	6[+]104340206-104371335	1.66024	0.69873	0.61625	0.325948	0.491767	0.599941		0.428912	0.187197	0.216316	0.128389	0.434422	0.126887	0.219347	0.143011	-0.71185	0.506731	-	Plekhd1-
ENSRNOG00000008673	Arpc3	actin related protein 2/3 complex, subunit 3 [Source:RGD Symbol;Acc:1311985]	12[-]39653953-39667849	293.437	351.794	261.945	301.998	321.689	283.346		276.256	263.767	197.436	165.841	226.907	282.596	253.363	183.697	-0.71183	0.506702	-	Arpc3-
ENSRNOG00000001469	Eln	elastin [Source:RGD Symbol;Acc:67394]	12[+]24978483-25021863	22.8754	17.1755	13.3929	10.7105	9.24587	16.621		11.0368	8.73873	8.20262	10.5034	11.1613	8.5349	10.9179	6.81529	-0.710603	0.504957	-	Eln-
ENSRNOG00000012960	Uap1l1	UDP-N-acetylglucosamine pyrophosphorylase 1 like 1 [Source:RGD Symbol;Acc:1310630]	3[-]2579258-2584523	16.3275	13.03	7.34105	8.84958	11.1938	11.2369		8.24428	7.04474	8.78493	8.11481	6.33489	6.74688	7.07254	6.80947	-0.710159	0.504326	-	Uap1l1-
ENSRNOG00000015279	Vtcn1	V-set domain containing T cell activation inhibitor 1 [Source:RGD Symbol;Acc:1311204]	2[+]203200427-203276142	0.397595	0.331037	0.31304	0.328356	0.245269	0.537664		0.176266	0.142727	0.176126	0.171075	0.079038	0.159771	0.176912	0.245765	-0.710006	0.504108	-	Vtcn1-
ENSRNOG00000000748	AABR07044273.1	-	20[+]844996-845493	161.73	164.525	127.366	126.956	142.707	119.313		119.519	118.301	89.7818	63.2046	99.3955	131.232	115.156	102.973	-0.709391	0.503236	-	AABR07044273.1-
ENSRNOG00000050035	Sall4	spalt-like transcription factor 4 [Source:RGD Symbol;Acc:1597672]	3[-]165520392-165537940	0.707536	0.739891	0.423994	0.618656	0.500664	0.78772		0.157892	0.269657	0.441835	0.345595	0.259407	0.272834	0.388193	0.276473	-0.709122	0.502854	-	Sall4-
ENSRNOG00000036951	Slc2a7	solute carrier family 2 member 7 [Source:RGD Symbol;Acc:1583902]	5[+]167195981-167211391	29.1166	26.6361	16.6203	8.13664	15.1323	3.78866		18.3974	18.6068	1.04387	3.85169	7.44033	1.83251	2.98578	10.6347	-0.70862	0.502143	-	Slc2a7-
ENSRNOG00000015644	Ugcg	UDP-glucose ceramide glucosyltransferase [Source:RGD Symbol;Acc:621870]	5[+]76386836-76419560	55.2344	48.0575	45.3289	34.2493	35.5089	24.0336		29.7505	33.8012	14.9011	11.6922	22.9703	38.2614	20.3789	30.4699	-0.707886	0.501103	-	Ugcg-
ENSRNOG00000049976	Gzmb	granzyme B [Source:RGD Symbol;Acc:620018]	15[-]35413793-35417316	2.52265	3.56815	1.49131	1.99765	2.06554	2.1662		1.6686	0.953925	1.04153	0.508698	0.307372	1.18458	1.77176	1.35437	-0.707753	0.500914	-	Gzmb-
ENSRNOG00000007237	Id2	inhibitor of DNA binding 2, HLH protein [Source:RGD Symbol;Acc:2859]	6[-]44348501-44363915	59.3041	50.171	58.9957	60.7838	54.6037	44.7718		43.2342	64.0249	29.4609	24.5961	47.3569	37.1879	46.0059	22.7128	-0.707462	0.500502	-	Id2-
ENSRNOG00000001916	Tmprss15	transmembrane protease, serine 15 [Source:RGD Symbol;Acc:1311046]	11[-]17561596-17684903	329.92	261.313	270.582	198.025	214.588	101.536		221.884	241.689	15.9671	33.9934	113.85	146.286	97.6881	182.897	-0.707365	0.500366	-	Tmprss15-
ENSRNOG00000007821	Dyrk2	dual specificity tyrosine phosphorylation regulated kinase 2 [Source:RGD Symbol;Acc:1312039]	7[-]61786309-61798729	17.3413	14.5422	13.3984	11.8032	13.4895	10.8328		14.2733	12.7269	10.04	5.82606	9.02346	13.0604	9.0993	8.62462	-0.707312	0.50029	-	Dyrk2-
ENSRNOG00000019183	Alox15	arachidonate 15-lipoxygenase [Source:RGD Symbol;Acc:70493]	10[-]56953691-56962161	0.797615	0.301225	0.374134	0.316972	0.117361	0.322124		0	0.298972	0	0.223502	0.209606	0.03484	0.061948	0.031985	-0.707237	0.500184	-	Alox15-
ENSRNOG00000011918	Vsx2	visual system homeobox 2 [Source:RGD Symbol;Acc:621215]	6[+]108285822-108308587	0.051645	0.043426	0.044711	0.049779	0.041363	0.08362		0	0	0.019342	0.047761	0	0	0	0	-0.706857	0.499647	-	Vsx2-
ENSRNOG00000050912	AABR07065651.3	-	6[-]138631604-138631997	60.2817	42.8313	67.9419	22.5413	18.1101	20.7724		15.0751	18.833	15.6379	16.7485	17.9359	19.4578	25.3398	10.9854	-0.705742	0.498072	-	AABR07065651.3-
ENSRNOG00000016122	Hmgcr	3-hydroxy-3-methylglutaryl-CoA reductase [Source:RGD Symbol;Acc:2803]	2[-]27480226-27500654	87.4715	70.6019	38.6033	47.1033	55.3676	51.8882		62.7588	48.1636	36.1396	27.8099	31.9251	48.8013	29.7069	27.1917	-0.705731	0.498056	-	Hmgcr-
ENSRNOG00000007284	Slc2a1	solute carrier family 2 member 1 [Source:RGD Symbol;Acc:3704]	5[+]138154673-138182897	21.1823	17.9858	11.3086	15.3675	13.4738	18.3734		11.1661	7.63724	10.7038	8.59567	12.4003	11.0871	11.8799	6.47162	-0.705192	0.497295	-	Slc2a1-
ENSRNOG00000031485	Dpp3	dipeptidylpeptidase 3 [Source:RGD Symbol;Acc:621127]	1[-]220166127-220188541	127.217	86.8878	46.081	58.5079	76.9245	72.0049		44.2376	32.6819	35.8735	33.9241	35.8025	53.4021	44.6668	33.7428	-0.704648	0.496528	-	Dpp3-
ENSRNOG00000058516	AABR07071392.1	-	8[-]113630509-113667006	0.425286	0.226538	0.089194	0.183392	0.157279	0.385644		0	0	0.175209	0	0	0	0	0	-0.704593	0.496451	-	AABR07071392.1-
ENSRNOG00000018719	Cir1	corepressor interacting with RBPJ, 1 [Source:RGD Symbol;Acc:1309199]	3[-]59994181-60023913	18.1576	16.9678	19.8033	16.0205	17.9511	16.9277		14.1562	16.9194	15.8229	13.8458	16.8065	14.6104	16.6183	13.7943	-0.70326	0.494575	-	Cir1-
ENSRNOG00000013783	Efhd2	EF-hand domain family, member D2 [Source:RGD Symbol;Acc:1307585]	5[-]160407778-160423811	342.849	363.105	310.905	352.95	340.821	255.561		299.314	335.473	180.99	148.785	250.924	321.639	226.026	173.092	-0.702785	0.493906	-	Efhd2-
ENSRNOG00000026177	Mgam	maltase-glucoamylase [Source:MGI Symbol;Acc:MGI:1203495]	4[+]68849033-68996961	151.294	135.607	129.824	84.5125	120.319	53.7569		145.078	142.317	34.4358	28.2683	69.3026	49.7398	46.5996	72.5566	-0.702485	0.493485	-	Mgam-
ENSRNOG00000014899	AC110824.1	-	5[+]75985987-75986333	0.533634	0.748061	0.099439	0.158757	0.567551	0.586069		0.253797	0.193302	0.156481	0.11673	0	0	0.230253	0	-0.702029	0.492845	-	AC110824.1-
ENSRNOG00000029835	RGD1562381	similar to ribosomal protein S17 [Source:RGD Symbol;Acc:1562381]	6[-]99575777-99576196	0.061724	0.046513	0.00482	0.031558	0.044314	0.082606		0	0	0.004174	0	0.006322	0	0	0	-0.701795	0.492517	-	RGD1562381-
ENSRNOG00000008226	Zbtb8os	zinc finger and BTB domain containing 8 opposite strand [Source:RGD Symbol;Acc:1562249]	5[+]147535525-147547047	78.6274	86.1304	75.1669	74.17	80.6459	69.5601		71.8988	71.8355	67.4457	41.4713	49.8523	73.0313	65.0158	56.2823	-0.701526	0.492139	-	Zbtb8os-
ENSRNOG00000053654	AABR07061614.2	-	4[-]136227322-136229193	0.477763	0.477124	0.146599	0.218163	0.18599	0.280564		0.226493	0.130484	0.147652	0.120905	0.077982	0.16416	0.159777	0.096931	-0.701515	0.492123	-	AABR07061614.2-
ENSRNOG00000038202	Calml4	calmodulin-like 4 [Source:RGD Symbol;Acc:1583918]	8[+]67753279-67765358	482.237	540.943	376.377	467.809	547.322	385.984		470.667	391.277	236.942	172.673	245.386	424.452	278.532	323.027	-0.70094	0.491318	-	Calml4-
ENSRNOG00000056153	Fam46b	family with sequence similarity 46, member B [Source:RGD Symbol;Acc:1308967]	5[+]151692108-151700246	0.902028	0.63442	0.314205	0.749441	0.648316	0.955146		3.14819	0.455849	3.89998	1.98621	3.24512	2.45058	2.82656	1.07542	0.700351	0.490491	+	Fam46b+
ENSRNOG00000017856	Fev	FEV, ETS transcription factor [Source:RGD Symbol;Acc:628860]	9[-]82142981-82146874	0.833005	1.30339	1.47581	0.783922	0.903877	1.38916		1.15891	1.72254	1.89414	2.06727	2.0068	1.77243	2.26123	1.26377	0.700449	0.490629	+	Fev+
ENSRNOG00000017319	Mertk	MER proto-oncogene, tyrosine kinase [Source:RGD Symbol;Acc:69283]	3[+]121235119-121342444	5.50531	5.57153	2.90134	5.04553	5.00439	5.9791		9.44636	7.5455	6.22495	5.94934	7.90471	7.72835	7.43233	9.54833	0.700586	0.490821	+	Mertk+
ENSRNOG00000022523	Fkbp5	FK506 binding protein 5 [Source:RGD Symbol;Acc:1309155]	20[-]7976713-8019020	8.29415	9.01715	3.78776	7.75018	8.37854	9.28311		36.7927	13.4109	73.5497	50.0579	70.2202	40.2025	16.6989	27.2455	0.701766	0.492476	+	Fkbp5+
ENSRNOG00000006841	Ano4	anoctamin 4 [Source:RGD Symbol;Acc:1310252]	7[-]29492016-29701721	0.121207	0.059136	0.149982	0.093343	0.08039	0.049311		0.366903	0.447431	0.243784	0.240109	0.204952	0.421088	0.499499	0.239768	0.702393	0.493356	+	Ano4+
ENSRNOG00000034190	Ighm	immunoglobulin heavy constant mu [Source:MGI Symbol;Acc:MGI:96448]	6[-]138054662-138662511	8262.33	10646.6	5085.59	15514.5	11676.7	12717.3		12107.7	16629.1	15339.5	19585.6	13341.5	16172.1	17646	12093.5	0.702821	0.493957	+	Ighm+
ENSRNOG00000020864	Kirrel2	kin of IRRE like 2 (Drosophila) [Source:RGD Symbol;Acc:1308456]	1[-]88910415-88920291	0.020138	0.020025	0.102299	0.135809	0.088933	0.145753		0.081811	0.052597	0.234971	0.353758	0.053164	0.267934	0.226068	0.241268	0.703005	0.494216	+	Kirrel2+
ENSRNOG00000038825	Fabp12	fatty acid binding protein 12 [Source:RGD Symbol;Acc:1565000]	2[+]93712992-93766670	0	0	0	0.087017	0.211417	0.224462		0.23127	0.05683	1.11828	0.407195	0.080611	0.975497	0.490549	0.476108	0.703328	0.49467	+	Fabp12+
ENSRNOG00000001298	Slc5a4b	solute carrier family 5 (neutral amino acid transporters, system A), member 4b [Source:RGD Symbol;Acc:1309867]	20[+]13498926-13547508	0	0	0	0.028493	0.060464	0		0.139856	0.137702	0.068954	0.082157	0	0.131184	0.138214	0.189851	0.703481	0.494885	+	Slc5a4b+
ENSRNOG00000010253	Cd163	CD163 molecule [Source:RGD Symbol;Acc:1310382]	4[+]156752082-156785467	3.4206	3.44606	1.42742	2.17891	1.67946	3.18405		5.95443	3.92717	5.54512	5.09241	4.32902	4.89548	4.06463	4.33985	0.70364	0.495109	+	Cd163+
ENSRNOG00000058370	AABR07053481.1	-	3[-]109581331-109582502	0	0	0	0	0	0		0.069397	0	0.107172	0.096614	0.154979	0.090676	0	0.073387	0.7037	0.495194	+	AABR07053481.1+
ENSRNOG00000030910	Grik4	glutamate ionotropic receptor kainate type subunit 4 [Source:RGD Symbol;Acc:2734]	8[-]46806147-47094352	0.089783	0.059405	0.020925	0.0903	0.098431	0.210595		0.116827	0.136635	0.192407	0.268743	0.180498	0.153667	0.16307	0.160824	0.705223	0.497339	+	Grik4+
ENSRNOG00000020443	Tsks	testis-specific serine kinase substrate [Source:RGD Symbol;Acc:727784]	1[+]100939740-100953975	0.164496	0.176206	0.029592	0.193094	0.294658	0.433459		0.610183	0.227186	0.823278	0.461536	0.347112	0.65004	0.615151	0.30032	0.707049	0.499918	+	Tsks+
ENSRNOG00000022141	Ctdspl2	CTD small phosphatase like 2 [Source:RGD Symbol;Acc:1309219]	3[+]113918629-113960101	4.70364	2.85168	2.6183	2.96764	2.36904	3.44319		4.48171	5.21369	5.76574	3.6184	5.69466	7.30489	7.11909	3.89965	0.707457	0.500496	+	Ctdspl2+
ENSRNOG00000013766	Acaa2	acetyl-CoA acyltransferase 2 [Source:RGD Symbol;Acc:620482]	18[+]70733872-70762395	262.671	250.54	116.289	219.539	238.108	258.3		428.957	311.468	375.96	325.289	262.732	561.663	321.656	391.987	0.707907	0.501132	+	Acaa2+
ENSRNOG00000013465	Tepp	testis, prostate and placenta expressed [Source:RGD Symbol;Acc:735198]	19[-]10129641-10212050	0.514136	0.55361	0.529543	0.550216	0.6327	1.01297		1.17495	0.902656	0.99892	1.02022	0.776848	1.0493	1.10133	0.779295	0.708032	0.501309	+	Tepp+
ENSRNOG00000031171	Wdr46	WD repeat domain 46 [Source:RGD Symbol;Acc:2209]	20[-]5447860-5455632	15.016	14.4899	8.05439	18.3372	17.0401	24.171		20.149	17.8096	29.3804	22.2383	18.5452	27.2041	28.1799	18.1094	0.7084	0.501831	+	Wdr46+
ENSRNOG00000014576	Dock3	dedicator of cyto-kinesis 3 [Source:RGD Symbol;Acc:1306677]	8[-]115629583-115981910	0.036761	0.084562	0.042797	0.123992	0.167793	0.120206		0.144934	0.145569	0.151078	0.080199	0.130773	0.194349	0.222438	0.178661	0.709116	0.502846	+	Dock3+
ENSRNOG00000010921	Taf1d	TATA-box binding protein associated factor, RNA polymerase I subunit D [Source:RGD Symbol;Acc:1309627]	8[+]13861459-13871354	12.5687	12.6514	10.171	12.6643	10.8733	14.4243		15.5401	14.8832	27.8846	17.0076	17.9841	15.5759	20.1425	16.5805	0.709752	0.503748	+	Taf1d+
ENSRNOG00000017036	Sec11c	SEC11 homolog C, signal peptidase complex subunit [Source:RGD Symbol;Acc:628665]	18[+]61490031-61506508	51.4418	50.3349	32.3049	47.4557	46.8358	52.7431		59.9222	44.72	96.7294	77.1004	51.6328	71.9455	66.8009	65.6564	0.709945	0.504022	+	Sec11c+
ENSRNOG00000030246	Btla	B and T lymphocyte associated [Source:RGD Symbol;Acc:1303280]	11[-]60524917-60547201	3.40616	3.99626	2.36714	4.20583	3.82487	6.29038		4.50681	3.97164	9.00162	6.19736	3.91033	7.69403	6.3118	6.4892	0.710263	0.504473	+	Btla+
ENSRNOG00000056658	Xylt1	xylosyltransferase 1 [Source:RGD Symbol;Acc:620093]	1[+]187149453-187261632	1.26753	0.612461	0.388679	1.02223	1.32415	1.79242		1.32396	1.01445	1.91357	1.29093	1.68204	2.79865	1.63209	1.80614	0.710832	0.505283	+	Xylt1+
ENSRNOG00000020361	Ip6k2	inositol hexakisphosphate kinase 2 [Source:RGD Symbol;Acc:620529]	8[+]117574161-117599848	24.3642	19.6544	9.88262	21.2465	27.0379	25.3642		37.3867	19.1898	25.3185	25.7465	27.03	40.0865	38.3827	39.0018	0.711255	0.505883	+	Ip6k2+
ENSRNOG00000059702	Tex9	testis expressed 9 [Source:RGD Symbol;Acc:1304772]	8[-]79083522-79119720	14.2461	16.8561	16.1655	14.991	14.214	16.7578		19.9548	25.4731	27.6621	18.2517	18.2431	24.3159	32.0146	20.4167	0.711266	0.505899	+	Tex9+
ENSRNOG00000008524	Glcci1	glucocorticoid induced 1 [Source:RGD Symbol;Acc:1563612]	4[+]34282625-34614438	14.1626	11.9388	9.27103	16.7106	14.1999	16.1925		15.1229	18.6943	21.7356	15.9672	13.3206	21.8281	22	17.1667	0.712633	0.507846	+	Glcci1+
ENSRNOG00000001113	Mmd2	monocyte to macrophage differentiation-associated 2 [Source:RGD Symbol;Acc:1306506]	12[+]14021727-14078134	0.05998	0.109239	0.032158	0.084635	0.087333	0.118208		0.125594	0.074732	0.447974	0.325736	0.137721	0.141576	0.249022	0.341845	0.71289	0.508213	+	Mmd2+
ENSRNOG00000057398	SNORD19B	Small nucleolar RNA SNORD19B [Source:RFAM;Acc:RF01183]	16[-]7099930-7100009	2.54328	0.929066	0.483076	1.05362	0.524813	1.63653		2.87596	0.270856	3.21837	4.53883	1.15511	4.86521	4.61979	3.5684	0.713119	0.508539	+	SNORD19B+
ENSRNOG00000010967	Cdc37l1	cell division cycle 37-like 1 [Source:RGD Symbol;Acc:1309295]	1[+]247107397-247138155	16.2845	16.2182	9.3742	13.9728	15.5553	17.6166		20.8461	14.0374	25.106	17.9	16.7849	24.0151	19.7919	21.6355	0.714197	0.510078	+	Cdc37l1+
ENSRNOG00000021217	Itga10	integrin subunit alpha 10 [Source:RGD Symbol;Acc:1305152]	2[+]198772937-198792253	0	0	0	0	0	0		0	0	0	0.022358	0.011859	0.015039	0.013593	0.007383	0.714213	0.5101	+	Itga10+
ENSRNOG00000027730	Nxpe1	neurexophilin and PC-esterase domain family, member 1 [Source:RGD Symbol;Acc:1566243]	8[+]52751854-52763598	1.21977	1.40713	0.995343	1.45586	1.11377	2.0564		1.64249	2.05518	1.64187	2.13656	1.90744	1.8459	3.02711	1.97617	0.714603	0.510657	+	Nxpe1+
ENSRNOG00000008737	Tbc1d21	TBC1 domain family, member 21 [Source:RGD Symbol;Acc:1310243]	8[-]63138802-63155825	0.149581	0.266826	0.2153	0.179536	0.064973	0.387141		1.28881	1.02194	2.24481	1.58569	0.762797	0.847888	1.08276	0.810148	0.715162	0.511457	+	Tbc1d21+
ENSRNOG00000045998	Sema6b	semaphorin 6B [Source:RGD Symbol;Acc:69278]	9[+]10941613-10951252	0.888304	0.569455	0.28054	0.733866	0.738448	1.21683		1.66728	0.827497	2.83011	2.45121	1.29621	1.62656	1.52241	1.30195	0.715675	0.512191	+	Sema6b+
ENSRNOG00000026951	Susd5	sushi domain containing 5 [Source:RGD Symbol;Acc:1561132]	8[+]122331583-122368368	0.197439	0	0.073967	0.020643	0.171302	0.086544		0.173445	0.110945	0.198031	0.207555	0.349326	0.432022	0.513811	0.160187	0.715859	0.512454	+	Susd5+
ENSRNOG00000056507	Rn50_6_0964.4	-	6[+]86812928-86813967	0.804043	0.698257	0.548106	0.548217	0.411194	1.01318		0.750128	1.47372	1.28388	1.32317	1.07162	0.877385	1.33697	1.42437	0.716092	0.512788	+	Rn50_6_0964.4+
ENSRNOG00000033261	Fam107a	family with sequence similarity 107, member A [Source:RGD Symbol;Acc:1306327]	15[+]18399515-18415965	0.622861	0.694169	0.781809	1.06685	0.819301	0.780625		1.94887	1.36137	5.50151	3.48103	2.72535	1.76763	2.88833	1.84849	0.716668	0.513613	+	Fam107a+
ENSRNOG00000006142	Tmem8c	transmembrane protein 8C [Source:RGD Symbol;Acc:1306074]	3[-]5608243-5617225	0	0	0	0	0	0		0	0.054798	0	0.038087	0.082626	0.053431	0.081459	0.032417	0.716979	0.514059	+	Tmem8c+
ENSRNOG00000023026	Fbxo48	F-box protein 48 [Source:RGD Symbol;Acc:1309073]	14[+]100135271-100136728	0.162084	0.132607	0.067924	0.314726	0.158905	0.275547		0.169389	0.061129	0.550216	0.232116	0.364207	0.353657	0.543286	0.423436	0.717922	0.515412	+	Fbxo48+
ENSRNOG00000009746	Akap17b	A kinase (PRKA) anchor protein 17B [Source:RGD Symbol;Acc:1566363]	X[-]123217326-123254557	2.21045	1.89933	1.29205	2.06723	1.63376	2.60607		2.21235	3.04422	3.90705	3.34768	1.80549	2.85868	4.21685	3.11859	0.718911	0.516833	+	Akap17b+
ENSRNOG00000048919	Ccdc36	coiled-coil domain containing 36 [Source:RGD Symbol;Acc:1596869]	8[-]117183343-117211170	0	0	0	0.258307	0	0		0.747081	0.534827	0.659173	0.254617	0.330313	0.810721	0.647428	0.20674	0.720053	0.518476	+	Ccdc36+
ENSRNOG00000047915	Igkv8-19	immunoglobulin kappa variable 8-19 [Source:MGI Symbol;Acc:MGI:1330844]	3[+]16817051-16817657	20.7566	10.9942	2.83559	10.0644	12.7587	8.66432		8.09744	13.3722	74.5605	40.4468	21.766	56.0802	67.964	24.7282	0.72012	0.518573	+	Igkv8-19+
ENSRNOG00000006957	Gria4	glutamate ionotropic receptor AMPA type subunit 4 [Source:RGD Symbol;Acc:61863]	8[-]1548146-2045817	0.018535	0.016117	0.016734	0.051249	0.056686	0.083638		0.102589	0.06372	0.128726	0.129355	0.043463	0.097846	0.059874	0.170054	0.72019	0.518673	+	Gria4+
ENSRNOG00000025059	Nxph4	neurexophilin 4 [Source:RGD Symbol;Acc:628723]	7[-]70833663-70842405	0.255566	0.201145	0.205514	0.266555	0.343722	0.377913		0.606711	0.536408	0.358966	0.616202	0.313622	0.502094	0.58612	0.489954	0.72084	0.519611	+	Nxph4+
ENSRNOG00000045649	Arrdc3	arrestin domain containing 3 [Source:RGD Symbol;Acc:1359478]	2[+]8732932-8743069	9.51478	5.73774	4.72137	6.25033	6.42624	10.2285		10.1306	9.67522	7.0067	10.6239	12.7006	11.0576	16.2392	18.7345	0.721405	0.520425	+	Arrdc3+
ENSRNOG00000005825	Lyz2	lysozyme 2 [Source:RGD Symbol;Acc:3026]	7[-]60335969-60341264	601.498	822.35	693.368	815.31	572.227	869.321		1360.68	2087.82	2009.83	2234.43	1188.45	1624.69	1795.68	1028.99	0.724789	0.52532	+	Lyz2+
ENSRNOG00000007393	Ndrg1	N-myc downstream regulated 1 [Source:RGD Symbol;Acc:1307303]	7[-]107734323-107775714	74.1866	77.1464	45.7903	108.699	87.4753	90.1898		120.635	118.511	115.268	105.414	127.41	230.964	126.348	120.333	0.724816	0.525358	+	Ndrg1+
ENSRNOG00000014490	Bdh2	3-hydroxybutyrate dehydrogenase 2 [Source:RGD Symbol;Acc:1309898]	2[+]240461505-240482145	1.79395	2.13961	1.44459	2.52067	2.25526	2.39118		3.88283	2.8372	5.89119	7.6924	2.51151	2.96941	4.76799	6.92372	0.725434	0.526254	+	Bdh2+
ENSRNOG00000026902	Lyve1	lymphatic vessel endothelial hyaluronan receptor 1 [Source:RGD Symbol;Acc:1310864]	1[-]175663266-175676699	5.05938	5.10906	3.84843	5.8221	3.74147	5.29121		9.53135	8.92132	10.483	8.19242	10.2011	7.78505	10.4471	5.37646	0.726108	0.527232	+	Lyve1+
ENSRNOG00000018689	RGD1305464	similar to human chromosome 15 open reading frame 39 [Source:RGD Symbol;Acc:1305464]	8[-]61913589-61919874	20.0921	21.7324	14.0322	26.5436	24.0264	34.1238		31.7885	32.5201	44.3308	36.5447	29.1611	37.1674	35.3299	25.9089	0.726185	0.527345	+	RGD1305464+
ENSRNOG00000000516	Pxt1	peroxisomal, testis specific 1 [Source:RGD Symbol;Acc:2321717]	20[-]6193070-6195463	0	0.559398	0	0.2229	0.149559	0.718853		0.270109	0.436632	0.624762	0.591689	0.459647	1.39258	0.863554	0.981598	0.727015	0.528551	+	Pxt1+
ENSRNOG00000049743	NEWGENE_620381	glutathione S-transferase mu 3 [Source:RGD Symbol;Acc:11402080]	2[+]210685197-210688272	7.11268	6.59908	3.18365	3.55615	3.38972	5.18109		11.6771	6.74463	10.3566	10.4223	6.42501	11.082	9.13544	10.1896	0.727636	0.529455	+	NEWGENE_620381+
ENSRNOG00000038319	Akr1c19	aldo-keto reductase family 1, member C19 [Source:RGD Symbol;Acc:1562954]	17[+]69654170-69675203	267.63	71.0262	52.7025	241.376	72.5292	57.0856		559.151	424.293	346.366	288.018	266.112	474.98	403.943	592.862	0.727899	0.529838	+	Akr1c19+
ENSRNOG00000051436	SNORD24	Small nucleolar RNA SNORD24 [Source:RFAM;Acc:RF00069]	3[+]5459480-5459554	1.21942	2.07482	1.13791	2.29052	2.33731	1.76309		2.91113	2.33523	2.67822	2.50352	2.51735	2.53058	3.06198	2.14045	0.727939	0.529896	+	SNORD24+
ENSRNOG00000015397	Cpne7	copine 7 [Source:RGD Symbol;Acc:1307466]	19[+]55929609-55946250	1.62234	1.44935	0.476117	2.65774	1.69233	1.83505		7.10873	4.74432	6.23079	6.49076	3.16427	4.34797	4.67618	3.79692	0.728842	0.53121	+	Cpne7+
ENSRNOG00000002878	Afm	afamin [Source:RGD Symbol;Acc:628614]	14[-]19078680-19132208	0.065439	0.098615	0	0.184819	0.128756	0.097094		0.404876	0.352061	0.405052	0.654849	0.315078	0.294854	0.364884	0.192372	0.729208	0.531744	+	Afm+
ENSRNOG00000020945	Ms4a1	membrane spanning 4-domains A1 [Source:RGD Symbol;Acc:1311999]	1[-]227429596-227441442	1.43905	1.77086	0.98327	2.67515	2.07881	2.76492		1.46827	3.4472	2.76104	3.23713	2.16648	3.267	3.60039	3.34818	0.729223	0.531766	+	Ms4a1+
ENSRNOG00000038784	Piezo2	piezo-type mechanosensitive ion channel component 2 [Source:RGD Symbol;Acc:1582973]	18[-]58354648-58499836	0.221944	0.151735	0.09284	0.23785	0.118944	0.344528		0.265566	0.314554	0.429948	0.28638	0.194526	0.426168	0.402281	0.34867	0.729862	0.532699	+	Piezo2+
ENSRNOG00000050040	Akr1c13	aldo-keto reductase family 1, member C13 [Source:RGD Symbol;Acc:1308232]	17[+]69634890-69647765	229.744	46.1902	25.7441	225.004	44.888	33.3554		478.208	330.18	265.309	224.667	228.75	463.728	376.117	573.096	0.730051	0.532974	+	Akr1c13+
ENSRNOG00000002342	Aldh3a2	aldehyde dehydrogenase 3 family, member A2 [Source:RGD Symbol;Acc:61866]	10[-]47525493-47546345	57.1077	53.9027	26.6562	60.4602	66.7965	94.7292		103.024	82.939	103.166	81.7958	50.8864	117.647	110.429	138.073	0.730704	0.533928	+	Aldh3a2+
ENSRNOG00000047706	RT1-CE16	RT1 class I, locus CE16 [Source:RGD Symbol;Acc:1359403]	20[-]3791407-3794027	3.15173	3.44239	0.578802	3.7014	4.23187	2.88296		8.53961	4.94697	7.93617	7.51789	2.29638	9.12096	6.0126	11.5741	0.730721	0.533953	+	RT1-CE16+
ENSRNOG00000013932	Rbp2	retinol binding protein 2 [Source:RGD Symbol;Acc:3544]	8[+]106503504-106527711	628.563	935.072	505.03	963.927	1108.62	878.266		3093.21	2886.66	1953.21	1185.14	2002.06	3817.88	1930.21	3842.21	0.731022	0.534394	+	Rbp2+
ENSRNOG00000013683	S1pr1	sphingosine-1-phosphate receptor 1 [Source:RGD Symbol;Acc:61958]	2[-]218654554-218658761	5.96508	5.10241	4.15291	4.96524	4.93569	7.71631		6.02011	7.56672	10.5859	7.70031	7.71284	7.14369	11.1841	7.1488	0.732169	0.536071	+	S1pr1+
ENSRNOG00000048841	LOC100911938	butyrophilin subfamily 3 member A3-like [Source:RGD Symbol;Acc:6489741]	20[-]2813504-2824748	13.9257	11.6497	3.52679	11.934	15.648	9.05362		28.9357	16.188	20.9057	18.5373	15.1295	29.9836	20.9905	39.0143	0.732398	0.536407	+	LOC100911938+
ENSRNOG00000014152	Kcnip3	potassium voltage-gated channel interacting protein 3 [Source:RGD Symbol;Acc:70888]	3[-]120023917-120087136	0.957152	0.841903	0.526132	0.928501	0.824336	1.32742		1.52826	1.5884	1.74392	2.45952	1.66991	1.52072	1.88811	1.02214	0.73246	0.536497	+	Kcnip3+
ENSRNOG00000024707	Tp73	tumor protein p73 [Source:RGD Symbol;Acc:1307083]	5[-]171355876-171415354	0.09591	0.143079	0.043595	0.243644	0.263265	0.359767		0.321399	0.298119	0.342834	0.407014	0.212032	0.452741	0.503659	0.250053	0.732924	0.537177	+	Tp73+
ENSRNOG00000017108	Syngr1	synaptogyrin 1 [Source:RGD Symbol;Acc:3801]	7[+]121311024-121334437	3.0416	2.40043	1.7438	3.36611	3.60369	4.32425		3.76842	3.10054	4.73092	5.64366	3.06949	4.71631	6.08259	4.12272	0.733033	0.537338	+	Syngr1+
ENSRNOG00000014600	Cib3	calcium and integrin binding family member 3 [Source:RGD Symbol;Acc:1590245]	16[+]19323516-19332830	0	0.070845	0	0	0	0		0.213447	0.177474	0.104608	0.082585	0.139201	0.113384	0.178845	0.222287	0.733146	0.537504	+	Cib3+
ENSRNOG00000028072	Chit1	chitinase 1 [Source:RGD Symbol;Acc:1305646]	13[+]50974872-50994643	2.39629	2.39231	1.25668	2.69451	2.7617	2.55267		8.72744	5.44399	5.16736	4.55933	4.23305	4.79131	6.76774	8.7305	0.733724	0.538351	+	Chit1+
ENSRNOG00000023465	LOC500300	similar to hypothetical protein MGC6835 [Source:RGD Symbol;Acc:1565700]	4[+]148782479-148784562	1.70872	1.41101	1.05689	0.962318	0.903994	5.3716		5.18268	1.61124	2.24837	4.82021	5.27177	11.5927	6.96729	11.6428	0.734561	0.539579	+	LOC500300+
ENSRNOG00000046864	Acot4	acyl-CoA thioesterase 4 [Source:RGD Symbol;Acc:1596753]	6[+]107517668-107522952	0.790084	0.828618	0.466715	1.00277	0.951669	1.88608		2.18897	1.50513	2.65403	1.80936	1.08688	4.86085	2.70433	2.39713	0.734766	0.539882	+	Acot4+
ENSRNOG00000013887	Adra2b	adrenoceptor alpha 2B [Source:RGD Symbol;Acc:2057]	3[+]119805941-119809987	0.099769	0.088443	0.068209	0.177624	0.187915	0.144175		0.262178	0.122635	0.446725	0.293055	0.103343	0.22522	0.369353	0.402207	0.735038	0.540281	+	Adra2b+
ENSRNOG00000019321	Cck	cholecystokinin [Source:RGD Symbol;Acc:2288]	8[-]130120523-130127392	15.427	19.3114	20.2933	28.1904	22.8931	25.213		35.4055	39.1969	45.4314	38.0863	23.5783	30.2061	39.9836	32.8198	0.735511	0.540976	+	Cck+
ENSRNOG00000009565	Pdk4	pyruvate dehydrogenase kinase 4 [Source:RGD Symbol;Acc:69061]	4[-]30546664-30556814	4.46461	4.52579	1.90858	7.66269	11.9286	8.19984		42.5479	22.8014	7.70718	12.5341	37.4721	70.8066	49.8147	87.5452	0.735936	0.541602	+	Pdk4+
ENSRNOG00000005258	Myef2	myelin expression factor 2 [Source:RGD Symbol;Acc:1306547]	3[-]117354382-117389561	9.31193	8.04921	5.0974	7.28367	6.92917	10.9774		8.94247	9.86411	12.4929	11.195	9.23911	11.9495	13.7035	9.97939	0.736188	0.541973	+	Myef2+
ENSRNOG00000049918	Lrg1	leucine-rich alpha-2-glycoprotein 1 [Source:RGD Symbol;Acc:1359464]	9[+]10952374-10954681	14.6128	14.9702	6.20761	13.407	11.7544	18.5363		23.382	16.9531	36.4161	32.287	18.6088	24.7883	26.0404	18.8484	0.736631	0.542625	+	Lrg1+
ENSRNOG00000002196	Ociad2	OCIA domain containing 2 [Source:RGD Symbol;Acc:2319541]	14[+]37435654-37444775	43.9589	38.9829	19.2488	39.937	41.8381	68.0279		65.1483	51.3871	68.5722	66.0234	46.643	108.086	71.7988	67.8823	0.736738	0.542782	+	Ociad2+
ENSRNOG00000004171	Dnah9	dynein, axonemal, heavy chain 9 [Source:RGD Symbol;Acc:621799]	10[-]52351192-52710862	0.035881	0	0.004166	0.031486	0	0.030132		0.038391	0.046002	0.062072	0.043	0.045261	0.054558	0.058015	0.026767	0.737283	0.543586	+	Dnah9+
ENSRNOG00000046607	Cited4	Cbp/p300-interacting transactivator, with Glu/Asp-rich carboxy-terminal domain, 4 [Source:RGD Symbol;Acc:620113]	5[+]139597731-139598622	4.46219	3.69874	1.35211	2.25952	2.8195	3.2914		7.58354	2.31161	8.61773	11.247	6.41859	6.09061	7.30032	6.74004	0.737339	0.543668	+	Cited4+
ENSRNOG00000010531	Oprd1	opioid receptor, delta 1 [Source:RGD Symbol;Acc:3233]	5[-]150288126-150323063	0	0	0	0	0	0		0.038715	0	0	0.038114	0.084048	0.10658	0.04833	0.049076	0.737378	0.543727	+	Oprd1+
ENSRNOG00000007391	Hes7	hes family bHLH transcription factor 7 [Source:RGD Symbol;Acc:1305914]	10[+]55707164-55709687	0.224317	0.184588	0.306545	0.483064	0.392682	0.462134		0.519088	0.633182	0.486839	0.914155	0.863145	0.627071	0.44791	0.611633	0.737419	0.543786	+	Hes7+
ENSRNOG00000050031	LOC100912450	uncharacterized LOC100912450 [Source:RGD Symbol;Acc:6487050]	4[-]170194433-170195107	0.038941	0.02994	0.061207	0	0	0		0.16809	0.153106	0.156522	0.188824	0.064615	0.114235	0.206567	0.125811	0.737507	0.543917	+	LOC100912450+
ENSRNOG00000054698	AABR07066792.1	-	9[-]16347795-16351503	1.08418	0.966724	0.483935	1.01166	0.860926	1.37101		1.11363	0.888938	1.323	1.55367	1.09348	2.25344	1.66337	1.61303	0.738319	0.545115	+	AABR07066792.1+
ENSRNOG00000016753	Slc14a1	solute carrier family 14 member 1 [Source:RGD Symbol;Acc:3688]	18[-]74461055-74485139	1.64221	2.4207	1.11552	2.1682	2.22948	3.54866		3.5343	2.81005	5.16528	4.79526	2.38945	4.16812	3.83119	3.26921	0.738349	0.545159	+	Slc14a1+
ENSRNOG00000011696	Lifr	leukemia inhibitory factor receptor alpha [Source:RGD Symbol;Acc:621431]	2[+]56426367-56489415	2.72042	1.11357	1.12375	1.44555	1.15531	2.69308		1.97305	1.96296	4.67802	3.6153	2.54133	2.46455	4.3337	4.8711	0.739407	0.546723	+	Lifr+
ENSRNOG00000018824	Slc7a5	solute carrier family 7 member 5 [Source:RGD Symbol;Acc:620639]	19[-]54693959-54722563	6.04619	6.50877	3.86242	9.5023	7.14232	12.4216		7.91557	8.58622	18.8213	17.3756	9.4258	13.1307	10.7169	16.4563	0.740012	0.547618	+	Slc7a5+
ENSRNOG00000003442	Adora1	adenosine A1 receptor [Source:RGD Symbol;Acc:2048]	13[-]51042248-51076852	0.99337	0.867716	0.404654	1.49741	0.589208	1.63598		1.68965	1.67048	2.0709	1.66707	2.62257	1.79617	2.34909	1.23579	0.740127	0.547789	+	Adora1+
ENSRNOG00000046449	LOC100912228	pro-neuropeptide Y-like [Source:RGD Symbol;Acc:6487865]	4[+]79573998-79581208	5.4711	6.55628	8.29118	7.96171	5.37176	8.97203		16.9058	11.4533	18.1127	20.9174	10.6373	11.7478	25.308	12.6527	0.74142	0.549704	+	LOC100912228+
ENSRNOG00000059802	AABR07051485.1	-	3[-]13824959-13838015	0	0	0	0.115387	0	0.041313		0.061288	0.051892	0.05812	0.064905	0.107538	0.252922	0.133041	0.12186	0.741658	0.550057	+	AABR07051485.1+
ENSRNOG00000003895	Rgs1	regulator of G-protein signaling 1 [Source:RGD Symbol;Acc:3561]	13[-]61066153-61070599	4.21748	5.72087	6.65101	5.92796	5.41773	11.0003		8.73666	7.73616	12.0791	11.7572	6.96293	8.62698	13.4646	14.5091	0.741712	0.550137	+	Rgs1+
ENSRNOG00000042478	Adam22	ADAM metallopeptidase domain 22 [Source:RGD Symbol;Acc:1585016]	4[+]22859622-22996645	0.080923	0.052665	0.080748	0.100504	0.083481	0.10964		0.096694	0.165774	0.136475	0.170471	0.153988	0.129973	0.345589	0.229735	0.741736	0.550172	+	Adam22+
ENSRNOG00000060237	Inhbb	inhibin beta B subunit [Source:RGD Symbol;Acc:2913]	13[-]35436532-35442222	1.12996	0.821446	0.644603	0.765784	0.833129	1.12096		1.02779	0.844114	2.11537	0.94098	1.45891	1.96908	1.76239	1.44757	0.741773	0.550227	+	Inhbb+
ENSRNOG00000017208	Cspg4	chondroitin sulfate proteoglycan 4 [Source:RGD Symbol;Acc:619942]	8[+]61532465-61567510	1.2468	0.939169	0.576216	0.878116	0.909971	2.0029		1.57022	1.32315	2.01975	2.06257	1.47821	1.87385	2.04826	1.55907	0.741846	0.550336	+	Cspg4+
ENSRNOG00000047368	Acer1	alkaline ceramidase 1 [Source:RGD Symbol;Acc:1588582]	9[+]10061978-10093588	5.93344	8.68206	3.37812	10.8639	10.2132	15.6652		16.1461	14.0897	23.2681	16.5983	11.0179	13.8095	16.5559	17.3848	0.742188	0.550844	+	Acer1+
ENSRNOG00000008224	Jdp2	Jun dimerization protein 2 [Source:RGD Symbol;Acc:621611]	6[+]109466060-109505161	7.3956	9.9851	7.87432	9.33023	8.86462	10.187		10.3853	8.0883	15.3665	14.6213	12.7366	13.4134	19.1352	9.94283	0.742451	0.551234	+	Jdp2+
ENSRNOG00000003105	Kif19	kinesin family member 19 [Source:RGD Symbol;Acc:1559936]	10[+]103308392-103334466	0.282663	0.266494	0.039753	0.393927	0.224646	0.299779		0.763117	0.663864	0.887198	1.21494	0.391396	0.546349	0.876677	0.620483	0.742901	0.551902	+	Kif19+
ENSRNOG00000004314	Ppm1h	protein phosphatase, Mg2+/Mn2+ dependent, 1H [Source:RGD Symbol;Acc:1309528]	7[-]66843865-67116980	8.79923	6.56553	3.82536	7.18288	7.04252	7.03881		12.9558	9.11301	13.0372	7.79143	9.27206	12.7234	11.2394	11.3105	0.743085	0.552175	+	Ppm1h+
ENSRNOG00000020142	Gdf1	growth differentiation factor 1 [Source:RGD Symbol;Acc:1304678]	16[-]20845576-20860767	0	0.455296	0	1.18838	0	1.03167		1.4141	1.06817	1.48777	1.56404	1.05668	1.56221	1.10732	0.912995	0.743119	0.552225	+	Gdf1+
ENSRNOG00000051585	SNORA22	Small nucleolar RNA SNORA22 [Source:RFAM;Acc:RF00414]	12[-]30499634-30499768	0.408145	0.397533	0	0.065222	0.270923	0.725729		0.67274	1.1164	1.34022	1.36551	0.153515	1.09242	1.19381	1.5244	0.74379	0.553224	+	SNORA22+
ENSRNOG00000045543	Frat2	FRAT2, WNT signaling pathway regulator [Source:RGD Symbol;Acc:1591882]	1[-]261089745-261090437	11.8501	10.5379	3.12757	10.1264	11.2465	15.1278		17.1915	5.48698	19.057	18.2223	10.9528	23.8895	21.8808	24.2706	0.745714	0.556089	+	Frat2+
ENSRNOG00000049858	Hoxa7	homeobox A7 [Source:RGD Symbol;Acc:1587253]	4[-]82270214-82271893	0	0.070694	0	0.103285	0.09399	0.047436		0.159809	0.221492	0.158163	0.179762	0.163175	0.249234	0.148018	0.086093	0.745877	0.556333	+	Hoxa7+
ENSRNOG00000028982	Mrgprb3	MAS-related GPR, member B3 [Source:RGD Symbol;Acc:1587398]	1[-]103897041-103909926	0	0	0	0	0	0		0.029044	0.011359	0	0.059267	0.047426	0.020856	0.032942	0.055877	0.746263	0.556908	+	Mrgprb3+
ENSRNOG00000004519	Atg2b	autophagy related 2B [Source:RGD Symbol;Acc:1304878]	6[-]129449449-129509720	4.75718	3.65333	3.0768	4.0995	4.06636	8.00198		6.90877	6.25983	7.21908	6.5228	5.85003	7.79845	8.31193	6.49998	0.748014	0.559525	+	Atg2b+
ENSRNOG00000052066	AABR07018269.2	-	15[-]49561460-49619581	0.161207	0.33539	0.121535	0.162952	0.180553	0.382475		0.457387	0.552455	0.515529	0.78231	0.379274	0.93929	0.326898	0.716045	0.74892	0.560882	+	AABR07018269.2+
ENSRNOG00000004424	RGD1563962	similar to Mss4 protein [Source:RGD Symbol;Acc:1563962]	13[+]51317460-51331705	4.57386	3.96191	4.00802	4.17952	3.94826	4.24603		5.89839	6.01493	6.7993	4.78059	6.38558	5.80339	6.50077	4.82899	0.7501	0.562649	+	RGD1563962+
ENSRNOG00000032018	Tmem200b	transmembrane protein 200B [Source:RGD Symbol;Acc:1585251]	5[+]150080072-150080926	2.79566	1.80763	0.671814	1.34506	1.76577	1.85869		2.65362	1.83085	3.64803	4.47952	3.20609	6.0252	2.52388	3.97933	0.750169	0.562754	+	Tmem200b+
ENSRNOG00000007454	Aloxe3	arachidonate lipoxygenase 3 [Source:RGD Symbol;Acc:1306252]	10[+]55712043-55735911	0.261296	0.152275	0.177549	0.451719	0.497379	0.471454		0.821389	0.916741	0.37475	0.725026	0.884277	1.04423	1.15733	0.530867	0.750284	0.562926	+	Aloxe3+
ENSRNOG00000009004	Lrriq4	leucine-rich repeats and IQ motif containing 4 [Source:RGD Symbol;Acc:2323202]	2[-]116347336-116374584	0.124864	0.070446	0.038662	0.132237	0.102086	0.155738		0.184654	0.133177	0.159273	0.239325	0.175737	0.276252	0.152953	0.158343	0.750738	0.563608	+	Lrriq4+
ENSRNOG00000057347	Cebpb	CCAAT/enhancer binding protein beta [Source:RGD Symbol;Acc:2327]	3[+]164424515-164425910	27.5406	31.2979	32.3495	42.7858	35.6766	40.4599		32.6357	35.8999	45.2204	43.2512	43.6289	53.1664	63.1564	40.732	0.750939	0.56391	+	Cebpb+
ENSRNOG00000013981	Ptpn5	protein tyrosine phosphatase, non-receptor type 5 [Source:RGD Symbol;Acc:3448]	1[-]103197915-103256823	0.691253	0.725607	0.340817	0.484096	1.05255	0.852829		0.868931	1.44679	1.69773	1.49695	0.549193	1.3852	1.72875	1.57005	0.751224	0.564338	+	Ptpn5+
ENSRNOG00000027811	Lilrb4	leukocyte immunoglobulin like receptor B4 [Source:RGD Symbol;Acc:1359090]	1[-]73393850-73399579	0.906186	0.619732	0.222983	0.600879	0.433917	0.764356		1.34696	1.00389	1.99538	1.23033	1.32819	1.37112	1.37378	0.887177	0.751816	0.565227	+	Lilrb4+
ENSRNOG00000037852	Pirt	phosphoinositide-interacting regulator of transient receptor potential channels [Source:RGD Symbol;Acc:1565284]	10[+]53466870-53481770	1.40303	1.38215	1.31019	2.15926	1.41742	2.70911		2.21901	2.67734	1.97743	2.471	2.77638	3.71571	3.58436	2.27265	0.752767	0.566658	+	Pirt+
ENSRNOG00000017223	Plg	plasminogen [Source:RGD Symbol;Acc:619893]	1[-]48521772-48563776	0.684815	0.485448	0.427446	0.502511	0.423999	0.523939		1.3353	1.91608	1.59148	1.77627	1.15125	1.28277	2.35394	0.9702	0.753531	0.567808	+	Plg+
ENSRNOG00000007250	Six4	SIX homeobox 4 [Source:RGD Symbol;Acc:1306726]	6[-]95984868-95998529	0.022695	0.011284	0	0.031152	0	0.042288		0.025047	0.06732	0.098984	0.088739	0.020016	0.050085	0.080031	0.11183	0.753702	0.568066	+	Six4+
ENSRNOG00000052161	SNORD5	Small nucleolar RNA SNORD5 [Source:RFAM;Acc:RF01161]	8[+]13868820-13868891	4.93977	1.23813	0.680524	1.46408	2.22129	3.94888		4.46964	5.12192	11.6685	6.50834	3.69824	5.85627	8.03732	8.28337	0.753778	0.568181	+	SNORD5+
ENSRNOG00000008580	Nbn	nibrin [Source:RGD Symbol;Acc:621420]	5[+]29622281-29656864	9.37428	7.80146	7.79251	7.14173	6.57712	10.8139		9.78232	9.48966	11.738	10.8755	11.4203	13.6376	15.8558	9.90916	0.753981	0.568487	+	Nbn+
ENSRNOG00000046231	Cacna1s	calcium voltage-gated channel subunit alpha1 S [Source:RGD Symbol;Acc:70983]	13[+]52889737-52964155	0.048027	0.036394	0.030825	0.036437	0.039444	0.011788		0.028877	0.102522	0.124866	0.068048	0.098131	0.087999	0.111028	0.070905	0.75421	0.568832	+	Cacna1s+
ENSRNOG00000020308	Ech1	enoyl-CoA hydratase 1 [Source:RGD Symbol;Acc:69353]	1[+]87009730-87016005	106.944	112.353	58.1545	110.811	114.252	126.636		210.153	186.382	157.9	185.456	123.366	274.646	167.968	205.297	0.754257	0.568904	+	Ech1+
ENSRNOG00000018239	Dhrs4	dehydrogenase/reductase 4 [Source:RGD Symbol;Acc:708482]	15[+]34155504-34167072	83.3318	79.8219	44.5909	85.7234	78.6773	125.185		124.614	102.186	130.98	125.793	94.2289	175.64	137.833	112.432	0.754464	0.569215	+	Dhrs4+
ENSRNOG00000028783	Wdr35	WD repeat domain 35 [Source:RGD Symbol;Acc:1564116]	6[+]34094306-34151622	2.5164	1.72697	1.68542	1.65519	1.43014	2.4307		2.53404	2.51162	3.88467	2.63603	2.61032	2.97842	4.46077	2.99623	0.754596	0.569416	+	Wdr35+
ENSRNOG00000047631	Mettl21b	methyltransferase like 21B [Source:RGD Symbol;Acc:1590711]	7[-]70321077-70328148	0.621392	0.270186	0.17203	0.590106	0.502707	0.925614		0.829583	0.46878	0.913426	1.34946	1.0745	0.780829	1.03878	1.81251	0.754605	0.569428	+	Mettl21b+
ENSRNOG00000011040	AABR07063855.1	-	6[-]52822568-52824393	14.6101	17.2538	16.8485	15.8631	16.0824	20.3137		22.6662	21.3829	29.0843	21.1778	20.7421	27.4566	26.2381	18.5518	0.754881	0.569846	+	AABR07063855.1+
ENSRNOG00000026143	Ckap2l	cytoskeleton associated protein 2-like [Source:RGD Symbol;Acc:1590645]	3[-]121796238-121822436	3.2816	3.49588	3.16744	4.39958	2.7757	6.02047		4.79363	7.5973	6.52783	7.27223	7.20549	8.59147	11.7009	4.65372	0.755704	0.571089	+	Ckap2l+
ENSRNOG00000009768	Npy	neuropeptide Y [Source:RGD Symbol;Acc:3197]	4[+]79557854-79565097	4.23714	5.31224	6.63474	6.79936	4.70091	7.95215		13.813	9.57826	15.9852	17.7046	9.00241	10.1837	22.3157	11.0122	0.755793	0.571223	+	Npy+
ENSRNOG00000004249	Tlr7	toll-like receptor 7 [Source:RGD Symbol;Acc:1563357]	X[+]28486869-28512957	1.52145	1.45364	1.26267	1.70163	0.886798	1.88928		1.64163	2.2138	3.93618	2.93847	1.79609	2.71528	3.72699	2.30133	0.75603	0.571581	+	Tlr7+
ENSRNOG00000016945	Pla2g2a	phospholipase A2 group IIA [Source:RGD Symbol;Acc:620857]	5[+]157282669-157285328	75.3269	87.2996	80.7302	66.0174	37.9297	70.2247		155.84	175.221	195.607	254.38	143.028	252.45	153.31	115.803	0.756533	0.572343	+	Pla2g2a+
ENSRNOG00000003741	Nptx1	neuronal pentraxin 1 [Source:RGD Symbol;Acc:628894]	10[-]108682638-108691367	0.089437	0.054354	0.068537	0.1659	0.132958	0.274626		0.279952	0.357257	0.253777	0.34832	0.31365	0.158037	0.334428	0.392039	0.757376	0.573619	+	Nptx1+
ENSRNOG00000058132	SNORD29	Small nucleolar RNA SNORD29 [Source:RFAM;Acc:RF00070]	1[+]224923099-224923162	14.7735	9.58187	3.74168	21.0886	13.543	11.7319		38.5268	23.4476	85.5623	61.4019	26.2919	36.6712	39.5778	48.0305	0.757683	0.574083	+	SNORD29+
ENSRNOG00000057989	Zp2	zona pellucida glycoprotein 2 [Source:RGD Symbol;Acc:620605]	1[-]189899892-189911650	0	0	0	0	0	0.029918		13.6388	20.6844	15.4391	8.22051	9.93711	8.10485	14.7531	13.6907	0.757704	0.574115	+	Zp2+
ENSRNOG00000011659	Alpk3	alpha-kinase 3 [Source:RGD Symbol;Acc:1309860]	1[+]142883040-142931940	0.390108	0.233409	0.156197	0.337561	0.15139	0.445211		0.324494	0.409767	0.500755	0.528633	0.299492	0.602548	0.57136	0.586571	0.759181	0.576356	+	Alpk3+
ENSRNOG00000032991	Rufy4	RUN and FYVE domain containing 4 [Source:RGD Symbol;Acc:1560678]	9[+]81402124-81421990	0.106175	0.04905	0.122004	0.115173	0.18506	0.157733		0.236065	0.230195	0.457438	0.359618	0.203457	0.407211	0.267749	0.173026	0.759607	0.577003	+	Rufy4+
ENSRNOG00000004585	Tmtc2	transmembrane and tetratricopeptide repeat containing 2 [Source:RGD Symbol;Acc:1309848]	7[-]47181981-47586137	1.38193	0.592749	0.479518	0.76008	0.454068	0.756091		0.857492	1.22872	1.68327	1.10154	1.74684	2.04243	2.68045	1.41015	0.760476	0.578324	+	Tmtc2+
ENSRNOG00000054259	Klf11	Kruppel-like factor 11 [Source:RGD Symbol;Acc:1306646]	6[+]43829945-43841651	3.93271	2.79842	1.6861	2.99188	3.04662	5.51285		4.96642	5.61588	5.69256	6.20237	5.89337	4.57862	5.57189	5.21628	0.76208	0.580765	+	Klf11+
ENSRNOG00000048771	RGD1559482	similar to immunoglobulin superfamily, member 7 [Source:RGD Symbol;Acc:1559482]	10[+]104952237-104980890	4.7395	5.04583	1.08257	3.63032	3.83857	6.76384		8.47823	4.68725	12.0869	10.919	4.71294	8.7383	11.2396	8.74239	0.76327	0.582581	+	RGD1559482+
ENSRNOG00000046168	Ppm1l	protein phosphatase, Mg2+/Mn2+ dependent, 1L [Source:RGD Symbol;Acc:1305220]	2[+]166140112-166218774	4.28615	3.27402	2.44049	3.25031	3.47869	5.64941		8.08086	7.46162	12.6036	7.73316	5.65138	8.26875	12.1152	6.07113	0.763823	0.583426	+	Ppm1l+
ENSRNOG00000032327	Pdia5	protein disulfide isomerase family A, member 5 [Source:RGD Symbol;Acc:1359236]	11[+]68493035-68578995	2.65655	2.21977	1.09221	2.97989	2.49341	3.02924		17.1633	22.9393	33.5685	15.7903	3.76635	19.3145	43.8863	25.2802	0.764336	0.584209	+	Pdia5+
ENSRNOG00000020441	Wnk4	WNK lysine deficient protein kinase 4 [Source:RGD Symbol;Acc:631401]	10[+]89181165-89198213	5.15081	4.07333	3.16141	5.38978	4.48485	5.64883		7.89819	6.95744	6.63336	5.99157	6.05772	7.28275	8.01548	6.21332	0.765556	0.586076	+	Wnk4+
ENSRNOG00000029522	Defa6	defensin alpha 6 [Source:RGD Symbol;Acc:1562293]	16[+]75400781-75401655	77.1279	118.461	55.819	79.9067	51.379	102.306		669.234	378.863	1072.52	999.352	232.369	1047.14	552.062	440.256	0.765669	0.586249	+	Defa6+
ENSRNOG00000015642	Pabpc4	poly(A) binding protein, cytoplasmic 4 [Source:RGD Symbol;Acc:1305015]	5[+]140979435-140994732	62.9173	55.0997	34.2308	50.8745	49.4533	67.2358		61.9986	53.6011	96.713	107.276	69.0286	78.2941	79.0897	87.6667	0.766432	0.587417	+	Pabpc4+
ENSRNOG00000051237	Rn50_1_0959.1	-	1[+]94687356-94727737	0.049712	0.06485	0.047695	0.077256	0.048095	0.04727		0.077915	0.166477	0.135412	0.083435	0.100127	0.111243	0.152828	0.157321	0.766585	0.587653	+	Rn50_1_0959.1+
ENSRNOG00000013260	Calr3	calreticulin 3 [Source:RGD Symbol;Acc:1309243]	16[+]19097391-19124062	0.661372	0.880176	0.875489	1.20203	1.25022	1.70317		1.47305	1.39128	2.27657	1.81364	1.34838	1.87234	2.35065	1.32543	0.766683	0.587802	+	Calr3+
ENSRNOG00000003738	Ush2a	usherin [Source:RGD Symbol;Acc:628777]	13[+]106751625-107427329	0.017627	0.01721	0.003397	0.021805	0.035619	0.043308		0.067805	0.0559	0.09423	0.095043	0.027529	0.085778	0.167319	0.063443	0.766835	0.588035	+	Ush2a+
ENSRNOG00000004756	Syt2	synaptotagmin 2 [Source:RGD Symbol;Acc:3804]	13[+]51534025-51578052	0	0.08703	0	0.020033	0.021005	0.127068		0.096634	0.148467	0.265771	0.166453	0.038788	0.297419	0.329866	0.168543	0.767344	0.588818	+	Syt2+
ENSRNOG00000042468	LOC680920	similar to natural cytotoxicity triggering receptor 2 [Source:RGD Symbol;Acc:1585869]	9[+]14851132-14864680	0	0	0	0	0	0		0.648591	0.457091	0.445447	0.279342	0.292466	0.225742	0.689409	0.550788	0.767491	0.589042	+	LOC680920+
ENSRNOG00000005007	Scn3a	sodium voltage-gated channel alpha subunit 3 [Source:RGD Symbol;Acc:3635]	3[-]51532627-51643140	0.328043	0.119384	0.085169	0.312683	0.267421	0.37079		0.273468	0.389504	0.396862	0.36221	0.406741	0.386709	0.521605	0.400317	0.767752	0.589443	+	Scn3a+
ENSRNOG00000025164	Bhlha15	basic helix-loop-helix family, member a15 [Source:RGD Symbol;Acc:3091]	12[-]12403385-12407561	4.69405	4.36679	2.44832	5.29224	3.75337	5.99648		5.98596	5.87063	11.9836	14.8843	7.58969	7.75581	7.67751	14.3784	0.76811	0.589993	+	Bhlha15+
ENSRNOG00000057367	Glud1	glutamate dehydrogenase 1 [Source:RGD Symbol;Acc:2708]	16[+]10662021-10695557	236.115	234.29	139.733	230.039	233.394	297.782		378.153	257.849	350.055	330.561	224.074	376.304	386.003	423.921	0.768269	0.590238	+	Glud1+
ENSRNOG00000002548	Tnn	tenascin N [Source:RGD Symbol;Acc:1306002]	13[-]77829382-77896697	0.023344	0.016726	0.02402	0.010813	0.021582	0.022709		0.040552	0.06144	0.052306	0.037596	0.046618	0.039646	0.058585	0.089682	0.768622	0.590779	+	Tnn+
ENSRNOG00000042596	Fam205a	family with sequence similarity 205, member A [Source:RGD Symbol;Acc:2320471]	5[-]58282379-58288125	0.237702	0.289892	0.335733	0.25041	0.259385	0.390263		0.386049	0.711653	0.83933	0.639519	0.518197	0.619242	1.05435	0.481621	0.769558	0.592219	+	Fam205a+
ENSRNOG00000015222	Fam46c	family with sequence similarity 46, member C [Source:RGD Symbol;Acc:1359446]	2[-]202798198-202816562	14.3555	11.276	6.24498	12.2518	9.35678	16.0577		16.0141	17.041	14.954	17.6843	14.884	21.1623	20.2475	17.0104	0.770877	0.594251	+	Fam46c+
ENSRNOG00000028243	Derl3	derlin 3 [Source:RGD Symbol;Acc:1597373]	20[-]13704314-13706205	16.2195	17.223	9.75143	25.2059	18.1003	27.6104		20.8803	26.7407	29.0703	34.026	21.7259	30.4336	29.1473	28.024	0.773103	0.597688	+	Derl3+
ENSRNOG00000001656	Kcnj15	potassium voltage-gated channel subfamily J member 15 [Source:RGD Symbol;Acc:621662]	11[+]35568182-35585390	0.248309	0.090363	0.092882	0.071635	0.128161	0.199207		0.101738	0.219503	0.483777	0.286708	0.435398	0.382346	0.300083	0.343965	0.773658	0.598547	+	Kcnj15+
ENSRNOG00000059401	Ccdc40	coiled-coil domain containing 40 [Source:RGD Symbol;Acc:1592118]	10[+]108340240-108372862	0.064555	0.031412	0.037649	0.072366	0.046649	0.017856		0.060057	0.087229	0.098324	0.06703	0.065951	0.103335	0.115758	0.09036	0.774394	0.599687	+	Ccdc40+
ENSRNOG00000020229	Homer3	homer scaffolding protein 3 [Source:RGD Symbol;Acc:620706]	16[-]20881518-20890949	6.00922	4.69478	2.77418	5.24589	6.06453	8.50206		10.8253	6.9578	11.6535	9.52245	8.60156	11.7305	8.62251	7.93179	0.774442	0.59976	+	Homer3+
ENSRNOG00000013257	Hecw2	HECT, C2 and WW domain containing E3 ubiquitin protein ligase 2 [Source:RGD Symbol;Acc:1593244]	9[-]60457215-60672246	0.275528	0.124019	0.11555	0.274158	0.169955	0.385704		0.266204	0.39596	0.60527	0.511979	0.588763	0.382343	0.563556	0.32086	0.77484	0.600377	+	Hecw2+
ENSRNOG00000010134	Acot2	acyl-CoA thioesterase 2 [Source:RGD Symbol;Acc:621055]	6[+]107460668-107467487	8.21589	7.43932	4.65088	7.97387	8.03928	12.4413		13.611	15.1572	17.662	17.3236	11.6218	35.1216	18.3378	17.8065	0.775259	0.601027	+	Acot2+
ENSRNOG00000029211	Mogat3	monoacylglycerol O-acyltransferase 3 [Source:RGD Symbol;Acc:1592588]	12[-]22708708-22710674	1.26122	0.974871	0.495715	1.15372	1.84032	1.783		3.12991	2.72571	3.39784	1.38917	2.15402	5.7545	3.54984	3.94401	0.778814	0.606551	+	Mogat3+
ENSRNOG00000032959	Adh7	alcohol dehydrogenase 7 (class IV), mu or sigma polypeptide [Source:RGD Symbol;Acc:621638]	2[+]243502073-243516532	21.2656	10.3849	10.167	27.1313	26.0525	40.4869		35.4854	30.127	47.5842	45.3082	24.1939	53.5673	71.97	39.4295	0.780406	0.609034	+	Adh7+
ENSRNOG00000013313	Nceh1	neutral cholesterol ester hydrolase 1 [Source:RGD Symbol;Acc:1311104]	2[+]112868707-112934953	2.17304	1.89629	1.12871	1.2935	1.49478	2.06783		3.28948	2.57251	3.47729	2.62047	2.34346	4.41469	3.50885	2.75201	0.780836	0.609705	+	Nceh1+
ENSRNOG00000049766	Sctr	secretin receptor [Source:RGD Symbol;Acc:621342]	13[+]36039283-36090530	6.9011	3.65261	3.05639	4.42697	3.38784	6.08336		8.50685	7.77444	11.0257	14.2468	8.32033	6.66714	10.2812	11.2356	0.781156	0.610205	+	Sctr+
ENSRNOG00000031397	Stk32b	serine/threonine kinase 32B [Source:RGD Symbol;Acc:1306173]	14[+]77829400-78097919	0.054414	0	0	0.13436	0.024275	0.076139		0.158905	0.101152	0.345943	0.341994	0.079345	0.139269	0.345994	0.263155	0.781385	0.610562	+	Stk32b+
ENSRNOG00000007738	Hm13	histocompatibility minor 13 [Source:RGD Symbol;Acc:1308946]	3[+]148150698-148189623	93.3095	97.581	78.5773	112.911	97.6769	124.97		109.119	115.881	136.926	137.206	127.564	122.914	134.099	111.241	0.783286	0.613537	+	Hm13+
ENSRNOG00000059148	SNORD25	Small nucleolar RNA SNORD25 [Source:RFAM;Acc:RF00054]	1[+]224921637-224921706	2.20979	2.85496	2.04075	1.5207	4.32526	5.97567		5.9105	3.84276	7.71407	8.75941	2.78821	10.2227	7.51037	11.4263	0.784651	0.615677	+	SNORD25+
ENSRNOG00000007581	Slc17a8	solute carrier family 17 member 8 [Source:RGD Symbol;Acc:628870]	7[-]30216104-30274984	0.110337	0.033615	0.066918	0.019661	0.020546	0.040602		0.080913	0.060709	0.190701	0.122055	0.210589	0.163024	0.188777	0.141598	0.788248	0.621335	+	Slc17a8+
ENSRNOG00000008264	Fndc8	fibronectin type III domain containing 8 [Source:RGD Symbol;Acc:1310708]	10[+]70242874-70250934	0.166648	0.26014	0.059189	0.287965	0.268424	0.376139		0.501029	0.355831	0.525384	0.550129	0.404522	0.523209	0.392526	0.359674	0.788285	0.621393	+	Fndc8+
ENSRNOG00000058615	U6	U6 spliceosomal RNA [Source:RFAM;Acc:RF00026]	1[-]197983358-197983464	0	0	0	1.10518	0	0.324247		4.10331	3.44008	6.50719	3.15293	2.17026	3.48598	2.80122	3.26721	0.788313	0.621437	+	U6+
ENSRNOG00000008816	Gpnmb	glycoprotein nmb [Source:RGD Symbol;Acc:71008]	4[+]78694447-78715683	11.3738	9.80877	7.96483	9.5688	5.34851	12.6657		14.7557	21.3686	16.3306	20.2677	23.6127	25.1524	27.0831	13.0229	0.788962	0.622461	+	Gpnmb+
ENSRNOG00000005998	Smoc1	SPARC related modular calcium binding 1 [Source:RGD Symbol;Acc:1303126]	6[+]104718512-104877980	3.46766	3.14504	2.93824	3.46724	2.89581	6.05281		3.82334	4.35459	6.48732	7.87444	4.75983	6.22381	6.66662	5.95998	0.79032	0.624606	+	Smoc1+
ENSRNOG00000020456	Nucb2	nucleobindin 2 [Source:RGD Symbol;Acc:620888]	1[-]185104656-185143272	7.22556	6.66734	8.90187	4.86894	4.8778	8.66005		8.73191	8.67297	15.4697	19.1506	17.86	10.6943	13.4584	18.3791	0.790542	0.624957	+	Nucb2+
ENSRNOG00000014205	Klf2	Kruppel-like factor 2 [Source:RGD Symbol;Acc:1359220]	16[-]19223087-19225037	8.16111	8.61766	6.06677	11.3722	7.947	13.7516		14.7174	11.3445	13.5338	23.917	21.4528	15.7866	20.8674	13.7403	0.790943	0.625591	+	Klf2+
ENSRNOG00000037673	RGD1565183	similar to ribosomal protein L28 [Source:RGD Symbol;Acc:1565183]	1[+]84573496-84573959	31.0119	37.5855	14.9733	23.0457	19.3629	26.5998		75.7351	62.6024	118.653	75.6394	77.5077	66.0098	77.2456	56.4306	0.792119	0.627452	+	RGD1565183+
ENSRNOG00000001607	Adamts1	ADAM metallopeptidase with thrombospondin type 1 motif, 1 [Source:RGD Symbol;Acc:621241]	11[-]25342126-25350974	3.5725	2.93833	1.52177	1.92165	1.54031	4.74308		4.72793	2.4083	5.27015	7.44308	4.48835	7.31481	7.60685	10.8789	0.792481	0.628026	+	Adamts1+
ENSRNOG00000017975	Dnajb13	DnaJ heat shock protein family (Hsp40) member B13 [Source:RGD Symbol;Acc:1359131]	1[-]165515726-165530095	0.539948	0.433699	0.431652	0.531961	1.01805	0.828603		1.71591	1.08755	0.946072	1.17585	1.90637	2.83522	1.6497	1.60043	0.79276	0.628469	+	Dnajb13+
ENSRNOG00000051303	Rn50_13_0839.5	-	13[+]78976154-78999355	0.208269	0.142496	0.158726	0.24177	0.134262	0.27636		0.403036	0.272523	0.549673	0.396723	0.254743	0.354651	0.374317	0.472959	0.792818	0.628561	+	Rn50_13_0839.5+
ENSRNOG00000052293	SNORD15	Small nucleolar RNA SNORD15 [Source:RFAM;Acc:RF00067]	1[-]164440292-164440439	0.694258	0.600817	0.320186	0.157734	0.447743	0.933263		1.15167	0.737639	1.62729	1.55817	1.00521	2.25831	1.18304	1.27104	0.793001	0.628851	+	SNORD15+
ENSRNOG00000061147	Fam189a2	family with sequence similarity 189, member A2 [Source:RGD Symbol;Acc:1307524]	1[-]241822626-241875864	5.27987	6.27203	3.64663	4.67973	5.11214	6.49197		13.269	9.81782	12.0268	12.6794	11.7447	15.8477	10.4244	7.50774	0.793457	0.629573	+	Fam189a2+
ENSRNOG00000008936	Map3k6	mitogen-activated protein kinase kinase kinase 6 [Source:RGD Symbol;Acc:1304625]	5[+]151436464-151448328	1.28835	1.12081	0.807237	1.10324	0.809911	1.35652		1.56327	1.41643	3.49889	2.67191	2.50767	2.69159	2.13206	1.66777	0.794094	0.630585	+	Map3k6+
ENSRNOG00000019031	NEWGENE_1308624	sialidase 4 [Source:RGD Symbol;Acc:9204096]	9[+]101284902-101290558	0	0	0	0	0	0.012832		0	0.023172	0.032193	0.012591	0.023476	0.027746	0.064849	0.03634	0.79474	0.631612	+	NEWGENE_1308624+
ENSRNOG00000013369	Gbx1	gastrulation brain homeobox 1 [Source:RGD Symbol;Acc:621864]	4[+]7173961-7200752	0.086965	0	0	0	0.288754	0.140861		1.26117	1.25315	0.868213	0.847318	0.536235	0.880314	0.977447	1.63249	0.794788	0.631688	+	Gbx1+
ENSRNOG00000059675	Mir5132	microRNA 5132 [Source:RGD Symbol;Acc:9685087]	X[+]156716797-156716867	1.74606	0.526355	1.44573	2.91316	1.98207	3.80172		2.40525	2.18891	5.70525	4.54227	3.89136	4.59022	4.99711	2.98582	0.794797	0.631702	+	Mir5132+
ENSRNOG00000058780	Igfbp1	insulin-like growth factor binding protein 1 [Source:RGD Symbol;Acc:2872]	14[+]87448692-87453785	0.884061	0.691131	0.403617	0.85659	0.779841	0.862676		0.581386	1.00251	1.11932	1.48107	1.02172	1.23332	1.6229	1.23204	0.796646	0.634645	+	Igfbp1+
ENSRNOG00000002134	Mpa2l	macrophage activation 2 like [Source:RGD Symbol;Acc:1561523]	14[+]5928737-5945321	0	0	0	0	0	0		5.08892	7.78585	7.10259	8.79007	3.04068	4.13539	13.6167	6.43232	0.796916	0.635074	+	Mpa2l+
ENSRNOG00000006422	Kcnk16	potassium two pore domain channel subfamily K member 16 [Source:RGD Symbol;Acc:1582911]	15[+]4475051-4482194	0.973243	0.928079	0.800853	0.873853	0.987348	1.07122		0.914042	1.35582	1.80614	1.444	1.2434	1.40069	1.40509	1.27575	0.797202	0.635531	+	Kcnk16+
ENSRNOG00000046493	Pnpo	pyridoxamine 5'-phosphate oxidase [Source:RGD Symbol;Acc:621456]	10[-]84874927-84881190	27.747	25.6597	13.2905	23.8946	25.1508	22.3549		52.8292	44.8501	48.0872	33.0214	36.2866	56.156	45.1767	46.3506	0.798295	0.637275	+	Pnpo+
ENSRNOG00000032311	AABR07058658.1	-	7[-]129885383-129947991	0	0	0	0.012541	0.023179	0.038402		0.064324	0.074009	0.132748	0.231468	0.109639	0.053466	0.180596	0.100739	0.80028	0.640448	+	AABR07058658.1+
ENSRNOG00000036918	Etfbkmt	electron transfer flavoprotein beta subunit lysine methyltransferase [Source:RGD Symbol;Acc:735147]	4[+]183656013-183665754	5.69843	6.73468	2.72769	5.05678	6.02747	6.68114		11.5533	9.52138	24.1121	17.7647	8.92983	16.9697	14.7485	12.4432	0.80085	0.64136	+	Etfbkmt+
ENSRNOG00000053804	Prmt8	protein arginine methyltransferase 8 [Source:RGD Symbol;Acc:1587677]	4[-]160253073-160334910	0.051892	0.0258	0.052685	0.045846	0.061585	0.125356		0.209474	0.200654	0.398275	0.216428	0.378483	0.200893	0.289801	0.155921	0.801053	0.641687	+	Prmt8+
ENSRNOG00000060202	Klra5	killer cell lectin-like receptor, subfamily A, member 5 [Source:RGD Symbol;Acc:735134]	4[-]162672073-162680757	0.167852	0.075183	0.19975	0.086908	0.152974	0.113539		0.081908	0.309714	0.38135	0.294882	0.406515	0.390879	0.404753	0.271513	0.803224	0.645169	+	Klra5+
ENSRNOG00000027733	Lair1	leukocyte-associated immunoglobulin-like receptor 1 [Source:RGD Symbol;Acc:1560048]	1[+]73837944-73868695	0	0	0.089301	0.060975	0	0.264962		0.292328	0.302816	0.579877	0.469629	0.405981	0.231765	0.45681	0.259808	0.805211	0.648364	+	Lair1+
ENSRNOG00000050745	AABR07030183.1	-	10[+]74402076-74402196	0	0	0	0	0.246824	0		0	0.179079	0.539827	0.273754	0.641913	0.347635	0.67729	0.311712	0.805495	0.648822	+	AABR07030183.1+
ENSRNOG00000027271	RGD1359290	Ribosomal_L22 domain containing protein RGD1359290 [Source:RGD Symbol;Acc:1359290]	10[+]95642640-95657977	15.0917	17.3154	11.4079	7.13079	10.8614	15.1462		223.775	113.276	456.007	394.468	149.013	219.843	194.553	282.618	0.807483	0.652028	+	RGD1359290+
ENSRNOG00000025551	Rgs22	regulator of G-protein signaling 22 [Source:RGD Symbol;Acc:1565493]	7[-]74783019-74901997	0.026473	0	0	0.031482	0	0.010701		0.17971	0.172248	0.17578	0.165601	0.127052	0.065753	0.223372	0.170512	0.809822	0.655811	+	Rgs22+
ENSRNOG00000059734	AABR07043564.1	-	19[-]29241159-29373989	0	0	0.031364	0	0.10454	0.109548		0.189335	0.246416	0.946684	0.566885	0.178621	0.469311	0.57353	0.469451	0.810874	0.657516	+	AABR07043564.1+
ENSRNOG00000016659	Habp2	hyaluronan binding protein 2 [Source:RGD Symbol;Acc:1302979]	1[+]277068761-277104566	0.959527	1.00652	1.094	1.0954	0.997586	1.49251		2.72796	3.14195	3.00658	4.09748	1.89692	2.90078	3.4445	2.24952	0.811147	0.657959	+	Habp2+
ENSRNOG00000059770	RT1-CE16	RT1 class I, locus CE16 [Source:RGD Symbol;Acc:1359403]	20[-]3791629-3796275	0.205444	0.178629	0.0732	0.201703	0.278547	0.295383		2.26623	1.5297	2.15028	1.9617	0.854562	1.99324	1.59887	3.80682	0.812321	0.659865	+	RT1-CE16+
ENSRNOG00000001434	Zp3	zona pellucida glycoprotein 3 [Source:RGD Symbol;Acc:620606]	12[-]23735223-23742190	0.400646	0.248327	0.078129	0.561369	0.630461	1.11842		1.28057	1.28291	1.89801	2.80186	0.65728	1.80262	1.87553	1.6758	0.812996	0.660963	+	Zp3+
ENSRNOG00000039379	RGD1562963	similar to chromosome 6 open reading frame 52 [Source:RGD Symbol;Acc:1562963]	17[+]21600432-21613930	0.436014	0.213802	0	0.137281	0.350217	0.318601		0.96031	0.64809	1.31435	1.12921	1.1923	0.578596	1.25185	0.731948	0.813531	0.661833	+	RGD1562963+
ENSRNOG00000018251	Mrc1	mannose receptor, C type 1 [Source:RGD Symbol;Acc:1309353]	17[+]81352700-81433743	4.14309	3.13363	2.18932	2.55911	1.88291	3.78389		5.46954	3.81895	6.77392	5.94167	5.87284	6.0596	5.46124	4.78021	0.813691	0.662094	+	Mrc1+
ENSRNOG00000020254	Per2	period circadian clock 2 [Source:RGD Symbol;Acc:61945]	9[-]98555169-98597359	6.96249	6.25915	5.01698	9.48064	8.56432	10.4217		17.0403	14.1328	16.3255	10.7133	16.6908	17.1901	16.8746	11.2211	0.815958	0.665788	+	Per2+
ENSRNOG00000061468	AABR07042825.1	-	19[+]11064146-11068377	0.098099	0.070036	0	0.154759	0	0.321642		0.415324	0.282819	0.622516	1.06907	0.341724	0.490177	0.561341	0.8183	0.816932	0.667378	+	AABR07042825.1+
ENSRNOG00000049911	LOC102556347	carbonyl reductase [NADPH] 1-like [Source:RGD Symbol;Acc:7631561]	11[+]33812662-33865933	40.777	36.4707	27.758	36.595	30.7207	57.3698		42.2965	53.5732	63.6283	65.2345	69.0015	109.535	78.4399	62.1363	0.816984	0.667463	+	LOC102556347+
ENSRNOG00000000470	Vps52	VPS52 GARP complex subunit [Source:RGD Symbol;Acc:3618]	20[-]5432004-5441706	30.5635	26.2842	14.0946	32.2271	32.1783	39.2014		79.7017	68.6709	77.2694	60.0373	47.7927	70.6009	71.2763	57.9259	0.817722	0.66867	+	Vps52+
ENSRNOG00000010188	Satb2	SATB homeobox 2 [Source:RGD Symbol;Acc:1562369]	9[-]63456783-63641400	0.072867	0.011263	0.056192	0.096636	0.051201	0.043524		0.133768	0.085449	0.172202	0.088552	0.133193	0.165061	0.156535	0.110673	0.819333	0.671307	+	Satb2+
ENSRNOG00000019272	Gkap1	G kinase anchoring protein 1 [Source:RGD Symbol;Acc:1306955]	17[+]6785428-6825144	7.26278	4.97135	4.74753	5.24106	5.67817	8.20135		7.31535	11.0199	9.51212	9.22277	9.94289	10.5007	9.18377	9.72432	0.821904	0.675526	+	Gkap1+
ENSRNOG00000011599	Gldc	glycine decarboxylase [Source:RGD Symbol;Acc:1308660]	1[-]248297331-248377093	0.035262	0.03728	0	0.036905	0.03417	0.132317		0.093909	0.063832	0.194186	0.122822	0.115585	0.193279	0.129318	0.124182	0.82256	0.676605	+	Gldc+
ENSRNOG00000014925	Mesp2	mesoderm posterior bHLH transcription factor 2 [Source:RGD Symbol;Acc:1305959]	1[+]141550633-141553230	0.181583	0.397697	0.186718	0.494663	0.513056	0.622022		0.605128	0.912189	0.934821	0.661838	0.931557	1.10422	0.93078	0.572493	0.822926	0.677208	+	Mesp2+
ENSRNOG00000014461	Galns	galactosamine (N-acetyl)-6-sulfatase [Source:RGD Symbol;Acc:1565391]	19[-]55389462-55423150	1.76334	1.66273	1.07452	1.44042	1.37724	2.45075		2.95804	3.48859	3.48746	3.15785	2.94617	3.52645	4.19981	2.36941	0.823649	0.678398	+	Galns+
ENSRNOG00000014845	Strc	stereocilin [Source:RGD Symbol;Acc:1593345]	3[-]113324698-113342675	0	0.006756	0.004218	0.018245	0.015242	0.011758		0.018904	0.011701	0.009398	0.033207	0.025883	0.031475	0.038792	0.027489	0.824458	0.679731	+	Strc+
ENSRNOG00000022239	Tusc5	tumor suppressor candidate 5 [Source:RGD Symbol;Acc:1307639]	10[-]63471331-63491713	0.398155	0.328795	0.084243	0.578039	0.24437	0.398018		0.69174	0.565544	1.16985	1.19724	0.848895	0.633771	1.01365	0.755814	0.825142	0.680859	+	Tusc5+
ENSRNOG00000004678	Itln1	intelectin 1 [Source:RGD Symbol;Acc:1561048]	13[+]89919667-89929770	80.2001	101.843	77.0257	128.994	94.0604	207.936		199.582	577.505	814.652	683.536	353.118	819.039	770.682	325.408	0.827317	0.684453	+	Itln1+
ENSRNOG00000002350	Eaf2	ELL associated factor 2 [Source:RGD Symbol;Acc:628879]	11[+]66878658-66923092	1.35797	1.09028	1.02176	1.56831	1.28697	2.18085		1.17659	2.13731	3.93889	3.46711	2.27925	4.16101	3.24519	2.53641	0.82954	0.688137	+	Eaf2+
ENSRNOG00000003510	Fmo2	flavin containing monooxygenase 2 [Source:RGD Symbol;Acc:628600]	13[-]80755058-80775264	0.299795	0.419358	0.137335	0.672804	0.300505	0.924103		1.8372	1.86337	2.63666	2.17048	1.34925	1.75645	1.45314	1.65595	0.831168	0.69084	+	Fmo2+
ENSRNOG00000015201	Tmem266	transmembrane protein 266 [Source:RGD Symbol;Acc:1562084]	8[+]59900651-60014363	0	0	0.085617	0.0488	0.032436	0.132448		0.144793	0.317402	0.425005	0.40464	0.274609	0.221326	0.213738	0.450953	0.833482	0.694693	+	Tmem266+
ENSRNOG00000018373	Tln2	talin 2 [Source:RGD Symbol;Acc:1565416]	8[-]73014137-73194837	1.50946	1.03566	0.721703	1.47693	1.22293	2.31715		2.41556	1.88709	2.70461	2.23037	2.75802	4.4099	4.36987	2.59881	0.836592	0.699887	+	Tln2+
ENSRNOG00000008843	Eci1	enoyl-CoA delta isomerase 1 [Source:RGD Symbol;Acc:61892]	10[+]13797562-13810913	33.7353	29.7687	15.6342	32.2186	28.9542	40.9624		74.9247	71.2773	76.0409	79.1344	43.9082	111.149	71.6518	74.4447	0.839504	0.704767	+	Eci1+
ENSRNOG00000007430	Slx4ip	SLX4 interacting protein [Source:RGD Symbol;Acc:1563120]	3[+]129885826-130069390	1.86262	1.26354	0.850969	1.34381	1.65307	1.45739		3.21978	2.93945	4.40577	2.85503	3.07242	4.30453	4.00741	2.29957	0.841678	0.708422	+	Slx4ip+
ENSRNOG00000013003	Srms	src-related kinase lacking C-terminal regulatory tyrosine and N-terminal myristylation sites [Source:RGD Symbol;Acc:1306602]	3[-]176709743-176716146	0.26484	0.436466	0.187723	0.602863	0.512756	1.04596		1.20241	1.19574	2.00963	2.25724	1.05743	1.39168	1.3084	1.5762	0.841798	0.708624	+	Srms+
ENSRNOG00000031662	Slc6a5	solute carrier family 6 member 5 [Source:RGD Symbol;Acc:621824]	1[+]105284753-105336363	1.52239	1.06832	0.736535	2.03431	2.00609	2.42959		3.05004	3.23563	2.98725	2.53011	2.27683	4.79129	5.07954	4.11897	0.843649	0.711744	+	Slc6a5+
ENSRNOG00000050869	Cebpd	CCAAT/enhancer binding protein delta [Source:RGD Symbol;Acc:2328]	11[+]89008008-89009146	16.8904	20.5188	11.9245	16.398	16.7132	29.7632		27.6919	16.2245	27.2903	42.7635	38.6388	41.803	56.4564	46.6805	0.84409	0.712487	+	Cebpd+
ENSRNOG00000019718	Galnt15	polypeptide N-acetylgalactosaminyltransferase 15 [Source:RGD Symbol;Acc:2322081]	16[+]8128689-8177841	0.111992	0.027571	0.071617	0.045481	0.124835	0.102456		0.299885	0.14919	0.382436	0.588979	0.351099	0.451675	0.290581	0.297704	0.845877	0.715509	+	Galnt15+
ENSRNOG00000042318	Pglyrp2	peptidoglycan recognition protein 2 [Source:RGD Symbol;Acc:1359183]	7[-]14429701-14435967	0.121626	0	0	0.297078	0.250091	0.346697		0.697774	0.728073	0.32447	0.719123	0.584124	0.654494	0.680328	0.767153	0.846967	0.717354	+	Pglyrp2+
ENSRNOG00000049693	Cbr1	carbonyl reductase 1 [Source:RGD Symbol;Acc:2286]	11[+]33845463-33847793	10.1501	9.96408	6.72639	9.41382	8.52956	14.0217		12.0709	14.984	17.5523	17.7647	18.7415	30.6611	21.7926	17.6076	0.847166	0.71769	+	Cbr1+
ENSRNOG00000014613	Ddah1	dimethylarginine dimethylaminohydrolase 1 [Source:RGD Symbol;Acc:70968]	2[+]251634431-251766014	6.54526	5.71577	5.87306	8.17711	7.26845	10.2389		8.43507	9.12571	13.7011	12.6269	13.5509	12.3046	13.0931	8.89384	0.847356	0.718012	+	Ddah1+
ENSRNOG00000045569	Nol8	nucleolar protein 8 [Source:RGD Symbol;Acc:1309551]	17[-]15405860-15429322	2.21942	1.7978	1.78004	2.25942	2.52087	2.69123		2.84099	2.32591	4.27453	3.38373	3.25109	3.69745	4.58471	2.92443	0.847685	0.718569	+	Nol8+
ENSRNOG00000019626	Slc27a5	solute carrier family 27 member 5 [Source:RGD Symbol;Acc:708535]	1[+]65576535-65587186	0	0	0	0	0	0		5.4901	3.58362	3.48664	3.98886	2.20237	3.60221	4.88569	4.97433	0.848155	0.719367	+	Slc27a5+
ENSRNOG00000023778	Gcnt2	glucosaminyl (N-acetyl) transferase 2, I-branching enzyme [Source:RGD Symbol;Acc:1303198]	17[-]21634551-21739408	10.3573	10.5711	8.96703	10.7041	9.81871	8.86288		19.8684	24.2708	22.0535	13.6034	27.4802	23.3189	25.3059	23.7831	0.848769	0.720409	+	Gcnt2+
ENSRNOG00000018236	Cym	chymosin [Source:RGD Symbol;Acc:708486]	2[-]209962848-209973205	0	0.053591	0	0	0	0		0.17055	0.280314	0.406071	0.296028	0.227043	0.241704	0.359943	0.168688	0.849496	0.721644	+	Cym+
ENSRNOG00000015347	Trim45	tripartite motif-containing 45 [Source:RGD Symbol;Acc:1309168]	2[+]203301838-203310532	0.887153	0.959083	0.424454	0.618972	1.04847	0.905206		2.93071	2.00177	4.17979	3.65691	2.20868	2.87551	2.73698	2.525	0.85306	0.727711	+	Trim45+
ENSRNOG00000019120	Hmgcs2	3-hydroxy-3-methylglutaryl-CoA synthase 2 [Source:RGD Symbol;Acc:2804]	2[+]200452624-200479423	11.6661	8.52958	7.48881	11.6095	11.5716	25.5741		69.3934	104.658	127.038	129.532	83.6861	177.067	60.5526	105.083	0.856831	0.73416	+	Hmgcs2+
ENSRNOG00000004717	Epyc	epiphycan [Source:RGD Symbol;Acc:1305904]	7[+]38897278-38934985	0	0	0	0	0	0.018414		0.053569	0.227474	0.24745	0.094096	0.265543	0.221706	0.166516	0.236306	0.857805	0.73583	+	Epyc+
ENSRNOG00000002057	Slc10a6	solute carrier family 10 member 6 [Source:RGD Symbol;Acc:727800]	14[+]7618022-7682377	1.20355	0.889225	0.438943	0.440202	0.975414	1.27969		2.6646	1.09146	3.00113	3.35536	2.23288	2.46264	4.22681	2.83355	0.858643	0.737269	+	Slc10a6+
ENSRNOG00000020421	Fndc7	fibronectin type III domain containing 7 [Source:RGD Symbol;Acc:1309189]	2[-]211655482-211690716	0.771583	0.783285	0.364899	0.67827	0.705649	1.43215		1.74519	2.39062	2.4704	2.19448	1.36924	2.05306	2.65919	2.20318	0.860604	0.74064	+	Fndc7+
ENSRNOG00000056941	AABR07066529.3	-	9[-]10802522-10806141	0	0	0.208227	0.413454	0.63613	0.029461		0.651083	0.330377	0.876324	0.950259	0.463374	0.937459	0.880869	0.848951	0.862044	0.743119	+	AABR07066529.3+
ENSRNOG00000000512	Slc26a8	solute carrier family 26 member 8 [Source:RGD Symbol;Acc:1308898]	20[-]5881462-5931648	1.83646	1.65367	1.46751	1.82779	2.17558	1.61735		5.07062	5.45536	8.30878	8.22961	5.94411	4.6527	5.53501	6.24283	0.865851	0.749698	+	Slc26a8+
ENSRNOG00000032508	Acot5	acyl-CoA thioesterase 5 [Source:RGD Symbol;Acc:1565917]	6[+]107550904-107557688	0.264243	0.23196	0	0.47823	0.13696	0.653357		1.05958	0.701118	1.45628	1.22238	0.60827	1.44999	1.04043	1.81645	0.869629	0.756255	+	Acot5+
ENSRNOG00000056135	Tsc22d3	TSC22 domain family, member 3 [Source:RGD Symbol;Acc:621654]	X[-]111884295-111887906	22.5202	21.2036	13.8998	24.1755	29.9712	27.9363		47.2784	21.5536	46.385	40.2564	43.7601	73.1331	55.9166	54.9886	0.870886	0.758442	+	Tsc22d3+
ENSRNOG00000028250	Lax1	lymphocyte transmembrane adaptor 1 [Source:RGD Symbol;Acc:1563522]	13[+]50164563-50175112	2.72259	3.37749	2.64167	3.70948	3.4275	5.8163		5.50054	6.28814	7.75136	8.46406	5.62663	10.7444	7.85895	6.48973	0.872254	0.760828	+	Lax1+
ENSRNOG00000007387	Per1	period circadian clock 1 [Source:RGD Symbol;Acc:727863]	10[+]55687050-55695994	4.99343	6.11902	3.02391	3.29436	5.73293	5.44421		21.4267	6.83717	16.9082	13.3126	18.3518	25.0751	26.9551	20.0562	0.872604	0.761438	+	Per1+
ENSRNOG00000008236	Decr1	2,4-dienoyl-CoA reductase 1 [Source:RGD Symbol;Acc:70999]	5[-]29573898-29601748	25.7081	20.8335	8.75777	15.9295	18.1011	24.7732		94.7492	79.8846	93.2188	85.9756	72.8584	136.673	64.411	119.377	0.873288	0.762633	+	Decr1+
ENSRNOG00000046968	Nol8	nucleolar protein 8 [Source:RGD Symbol;Acc:1309551]	17[-]14565794-14589154	1.83792	1.66005	1.72135	2.11482	2.05673	2.44711		2.48841	2.58338	3.77844	2.92123	2.90188	3.22218	4.0775	2.7233	0.878153	0.771153	+	Nol8+
ENSRNOG00000002158	Ibsp	integrin-binding sialoprotein [Source:RGD Symbol;Acc:2855]	14[-]6801204-6813945	0	0	0	0	0	0		0.644727	0.582956	1.25254	0.894519	0.856893	0.949252	1.44762	0.45615	0.879896	0.774217	+	Ibsp+
ENSRNOG00000058904	Tex13b	testis expressed 13B [Source:RGD Symbol;Acc:1587018]	X[-]112154759-112159458	0.520261	0.253123	0.324969	0.640088	0.736133	0.621412		2.7804	2.57349	4.97913	2.71935	3.6165	5.86565	5.47026	2.2855	0.882283	0.778424	+	Tex13b+
ENSRNOG00000050784	AABR07054000.1	-	3[+]134413170-134441540	9.83445	10.9492	12.6654	12.5438	11.3882	12.1624		26.2671	26.739	34.5445	22.2704	22.3609	26.8331	34.9426	31.0366	0.892948	0.797356	+	AABR07054000.1+
ENSRNOG00000022946	Slc22a3	solute carrier family 22 member 3 [Source:RGD Symbol;Acc:3701]	1[+]48433079-48521256	1.13188	1.24664	1.22155	2.44712	2.49576	2.88522		4.16525	5.084	4.87854	4.23158	3.23388	7.28366	6.81893	5.50698	0.896111	0.803016	+	Slc22a3+
ENSRNOG00000018796	Herpud1	homocysteine inducible ER protein with ubiquitin like domain 1 [Source:RGD Symbol;Acc:620818]	19[-]11046909-11057254	90.027	75.7919	44.9965	83.7911	68.0322	85.4806		128.807	89.9852	121.282	118.366	131.831	131.914	141.555	150.997	0.898299	0.80694	+	Herpud1+
ENSRNOG00000003233	Serpinf2	serpin family F member 2 [Source:RGD Symbol;Acc:1306692]	10[-]62264788-62273119	1.01478	0.630632	0.498952	1.2595	0.985297	1.0163		1.49653	1.83663	1.97846	1.78136	1.80207	2.18877	1.86075	1.48836	0.899273	0.808693	+	Serpinf2+
ENSRNOG00000000658	Acacb	acetyl-CoA carboxylase beta [Source:RGD Symbol;Acc:620500]	12[-]48127149-48238887	1.49054	0.934155	0.596045	1.62069	1.20639	2.79663		3.78269	3.39171	4.83122	4.24279	4.35798	7.176	4.82842	3.70599	0.901083	0.811951	+	Acacb+
ENSRNOG00000013793	C1qtnf9	C1q and tumor necrosis factor related protein 9 [Source:RGD Symbol;Acc:1560876]	15[+]41069507-41081159	0.211516	0.149632	0.167038	0.687715	0.852544	0.879725		1.56526	1.52055	2.86177	1.67389	1.43177	2.56002	3.19931	1.76673	0.901745	0.813143	+	C1qtnf9+
ENSRNOG00000001414	Serpine1	serpin family E member 1 [Source:RGD Symbol;Acc:3249]	12[+]22641104-22651482	4.00251	3.22673	2.28103	2.70061	2.60867	4.50342		5.32148	3.83763	7.71148	6.66423	6.69379	7.43428	6.75722	8.06639	0.913014	0.833594	+	Serpine1+
ENSRNOG00000047848	Cbr1	carbonyl reductase 1 [Source:RGD Symbol;Acc:2286]	11[+]33812989-33815418	17.1548	13.2477	11.4313	14.7308	16.3997	21.0696		21.5213	28.3424	32.9795	33.6755	36.3015	44.1299	32.8947	31.188	0.930135	0.865151	+	Cbr1+

## Sheet: WT
Gene ID	Gene Name	GeneDescription	Pos.	D45	D45	D45	D185	D185	D185	D367	D367	D367	D549	D549	D549	D626	D626	D626	r	r^2	up/down	Name-noted
ENSRNOG00000004708	Aard	alanine and arginine rich domain containing protein [Source:RGD Symbol;Acc:631378]	7[+]91588458-91593297	2.17642	2.04915	1.70971	0.901991	1.24027	0.95446	1.00076	0.953305	0.930153	0.802488	0.967847	0.187418	0.200125	0.336041	0	-0.885149	0.78349	-	Aard-
ENSRNOG00000037486	LOC102547216	uncharacterized LOC102547216 [Source:RGD Symbol;Acc:7627810]	6[+]144071914-144073584	0.641928	0.579818	0.44453	0.278059	0.563949	0.472151	0.149517	0.273895	0.604162	0	0.138586	0.098615	0.086194	0	0	-0.864235	0.746902	-	LOC102547216-
ENSRNOG00000008257	Mfap2	microfibrillar-associated protein 2 [Source:RGD Symbol;Acc:1306031]	5[+]159534202-159539750	16.59	13.5025	15.5783	5.74165	7.80542	8.77707	6.82646	6.07959	8.29305	5.37894	3.86084	5.41796	4.80361	4.53297	2.55143	-0.862315	0.743588	-	Mfap2-
ENSRNOG00000037219	RGD1562492	similar to Orphan sodium- and chloride-dependent neurotransmitter transporter NTT5 (Solute carrier family 6 member 16) [Source:RGD Symbol;Acc:1562492]	1[+]101265272-101277204	1.35978	0.63573	1.28959	0.791404	0.62504	0.74272	0.567879	0.907782	0.658214	0.407193	0.403326	0.148081	0.187438	0.230611	0.092709	-0.853578	0.728596	-	RGD1562492-
ENSRNOG00000036673	Sectm1b	secreted and transmembrane 1B [Source:RGD Symbol;Acc:735132]	10[-]110251363-110259985	264.349	234.644	475.358	251.14	214.425	232.665	93.8155	122.446	210.491	107.771	40.1422	45.1645	115.187	91.3812	65.8158	-0.836643	0.699972	-	Sectm1b-
ENSRNOG00000060451	AABR07065643.1	-	6[-]138535670-138536321	28.9884	15.4797	18.6096	5.88799	8.71766	11.2971	6.05616	4.79642	1.1312	0.955679	0.691302	3.08569	0.592719	4.07482	0.232533	-0.833963	0.695494	-	AABR07065643.1-
ENSRNOG00000031041	Rps4y2	ribosomal protein S4, Y-linked 2 [Source:RGD Symbol;Acc:1590988]	4[+]182745448-182746381	6.61523	9.06847	6.51862	2.77102	3.99381	4.09575	7.70964	3.69443	2.0996	1.42971	0.217711	1.25569	0.266548	0.364476	0.302436	-0.833791	0.695208	-	Rps4y2-
ENSRNOG00000050102	LOC100360581	rCG58847-like [Source:RGD Symbol;Acc:2321876]	6[+]139560028-139560489	101.334	79.7031	107.878	37.4207	71.5269	23.4944	16.4382	56.381	51.0979	1.65457	1.76206	54.252	1.9096	1.19938	0.605555	-0.827475	0.684714	-	LOC100360581-
ENSRNOG00000053312	AABR07065656.4	-	6[-]139004388-139004983	19.7291	13.0966	22.351	9.56559	17.8059	4.09283	2.73069	6.42424	6.55968	0.218144	0.150607	10.5364	0.168469	0.173339	0	-0.825107	0.680802	-	AABR07065656.4-
ENSRNOG00000058753	AABR07065699.4	-	6[+]139523337-139524186	68.9439	51.8601	85.4349	17.1232	24.9627	12.4006	9.02708	10.9437	24.0842	0	1.26801	15.3388	0.379737	0.166968	0	-0.824169	0.679254	-	AABR07065699.4-
ENSRNOG00000060524	AABR07030366.1	-	10[-]82738276-82743304	0.660685	0.790895	0.622312	0.320012	0.428738	0.702309	0.599101	0.701546	0.286471	0.138129	0.37085	0.12474	0	0.084556	0.089519	-0.822522	0.676543	-	AABR07030366.1-
ENSRNOG00000011120	LOC680663	hypothetical protein LOC680663 [Source:RGD Symbol;Acc:1589413]	X[+]110670119-110782284	2.51645	3.67506	4.16984	0.918522	1.78967	2.68597	1.8274	0.601754	2.66577	1.11193	0.293553	0.441567	0.7141	0.537166	0.237285	-0.821244	0.674442	-	LOC680663-
ENSRNOG00000055129	AC110862.1	-	1[+]85199612-85199672	1.61902	1.18923	1.38694	0.959436	0.966521	1.47813	1.33373	0.273136	0.867545	0.023216	0.879501	0.600684	0	0.061878	0.421721	-0.820496	0.673214	-	AC110862.1-
ENSRNOG00000047103	AABR07065656.1	-	6[-]139040963-139041812	27.7042	18.3819	28.1506	6.12831	12.2169	2.70926	1.33398	2.97505	3.84866	0	0.076661	5.18635	0	0.019117	0	-0.819424	0.671457	-	AABR07065656.1-
ENSRNOG00000016760	Kctd19	potassium channel tetramerization domain containing 19 [Source:RGD Symbol;Acc:1561326]	19[-]37337639-37370429	0.272007	0.219089	0.184466	0.135122	0.167879	0.197032	0.057512	0.125864	0	0.151267	0.047591	0.022886	0.071602	0.019081	0	-0.818462	0.66988	-	Kctd19-
ENSRNOG00000052128	Clec2e	C-type lectin domain family 2, member E [Source:RGD Symbol;Acc:1587527]	4[-]162850192-162856663	68.3827	82.7413	106.533	94.1986	98.7649	68.4668	27.3587	34.119	80.471	26.4799	20.4021	32.4554	56.3735	7.58316	12.5015	-0.816555	0.666762	-	Clec2e-
ENSRNOG00000052236	AABR07004992.1	-	1[+]173275336-173284941	2.13698	1.4937	2.03196	0.451386	0.465327	1.5893	0.246853	0	0.131882	0.381392	0	0.338286	0.214886	0	0	-0.815469	0.664989	-	AABR07004992.1-
ENSRNOG00000024257	Irgc	immunity related GTPase cinema [Source:RGD Symbol;Acc:1311107]	1[-]81291765-81295442	0.084608	0.125459	0.08922	0.057045	0.03905	0.074703	0.041493	0.054764	0.103865	0	0	0	0	0.041485	0	-0.814691	0.663722	-	Irgc-
ENSRNOG00000057616	Ptch2	patched 2 [Source:RGD Symbol;Acc:1309039]	5[+]135962911-135983816	0.629488	0.692866	0.783451	0.213602	0.550669	0.832748	0.499893	0.593175	0.292004	0.251754	0.058947	0.191039	0.212109	0.238277	0.089192	-0.814374	0.663205	-	Ptch2-
ENSRNOG00000059199	AABR07065705.3	-	6[-]139746888-139747737	41.5396	28.8576	43.2431	7.9294	15.0941	4.78193	1.91352	4.11009	4.8783	0	0.065454	6.74604	0.023023	0.038234	0	-0.813643	0.662015	-	AABR07065705.3-
ENSRNOG00000054603	Pacsin1	protein kinase C and casein kinase substrate in neurons 1 [Source:RGD Symbol;Acc:3247]	20[+]7279820-7286586	2.07299	1.90268	2.12823	1.1287	1.12156	2.77146	0.9287	1.39998	1.62514	0.915073	0.904839	0.74509	0.494228	0.753004	0.178653	-0.81345	0.6617	-	Pacsin1-
ENSRNOG00000046428	Lrrc75b	leucine rich repeat containing 75B [Source:RGD Symbol;Acc:2318441]	20[+]14050465-14060264	5.86692	6.36216	7.24868	6.11356	3.00566	4.09542	3.45	3.71282	3.69943	3.40423	1.23172	4.30399	3.31864	1.73664	1.69055	-0.810874	0.657516	-	Lrrc75b-
ENSRNOG00000031141	Tmem89	transmembrane protein 89 [Source:RGD Symbol;Acc:1564575]	8[+]117660964-117661918	3.61567	3.07003	2.5078	2.68688	2.23666	4.34946	0.960531	1.12693	1.94128	0.383518	1.02592	1.18708	1.72347	0.507542	0.912755	-0.810389	0.656731	-	Tmem89-
ENSRNOG00000004222	S100g	S100 calcium binding protein G [Source:RGD Symbol;Acc:2253]	X[+]33443186-33445709	8883.46	11329	12474.9	2109.85	3473.32	3739.73	3047.19	2818.03	6569.09	841.238	799.976	2139.25	1827.36	860.099	706.824	-0.807587	0.652197	-	S100g-
ENSRNOG00000059500	Cdkn1c	cyclin-dependent kinase inhibitor 1C [Source:RGD Symbol;Acc:727892]	1[-]216661080-216663721	19.7724	14.11	17.1438	11.2132	10.5073	8.31566	9.58881	7.2639	18.4659	9.74437	4.26013	4.36984	1.62378	3.4693	1.54422	-0.806615	0.650628	-	Cdkn1c-
ENSRNOG00000046572	AABR07065651.1	-	6[-]138772045-138772894	39.9879	25.1904	37.042	7.31905	14.4564	3.02637	1.51809	3.38351	4.94975	0	0.065512	6.64083	0	0.019117	0	-0.80358	0.645741	-	AABR07065651.1-
ENSRNOG00000056828	AABR07065705.2	-	6[-]139710313-139710905	25.5009	18.2046	35.9352	11.5138	23.7474	4.70795	3.0758	9.2255	12.9264	0.202171	0.476408	13.6718	0.750052	0.270439	0.161371	-0.799887	0.639819	-	AABR07065705.2-
ENSRNOG00000016286	Iyd	iodotyrosine deiodinase [Source:RGD Symbol;Acc:1309288]	1[+]40086470-40101840	1.58017	0.891741	1.41011	0.519833	1.34997	1.87124	0.340954	0.951226	1.02471	0.159741	0.218966	0.832336	0	0.030811	0.03262	-0.798954	0.638328	-	Iyd-
ENSRNOG00000036951	Slc2a7	solute carrier family 2 member 7 [Source:RGD Symbol;Acc:1583902]	5[+]167195981-167211391	35.0512	34.1896	31.2218	32.4402	18.754	39.278	9.82095	3.68271	3.27916	5.4668	3.94342	15.3049	15.0324	4.28463	9.13578	-0.798114	0.636986	-	Slc2a7-
ENSRNOG00000058426	AABR07065656.8	-	6[-]138852141-138852571	104.444	66.1687	88.6714	13.7707	33.9519	8.91166	3.88608	8.50441	12.1996	0	0.07667	15.4669	0	0.038234	0	-0.797419	0.635877	-	AABR07065656.8-
ENSRNOG00000001916	Tmprss15	transmembrane protease, serine 15 [Source:RGD Symbol;Acc:1311046]	11[-]17561596-17684903	316.173	331.051	442.778	209.362	202.116	215.468	84.8175	148.1	224.903	76.2574	40.4374	181.262	186.239	118.102	90.2774	-0.795981	0.633585	-	Tmprss15-
ENSRNOG00000047706	RT1-CE16	RT1 class I, locus CE16 [Source:RGD Symbol;Acc:1359403]	20[-]3791407-3794027	235.93	196.654	168.548	28.873	37.6767	73.1047	1.93145	7.52869	133.018	0.366784	1.70514	1.67394	1.6348	0.940647	0.281301	-0.793966	0.630383	-	RT1-CE16-
ENSRNOG00000056495	AABR07065676.1	-	6[+]139177200-139177631	25.3064	15.6516	19.0167	7.39364	12.3833	9.05882	5.85496	5.4402	2.08455	2.47801	0.741979	3.72409	2.1411	10.6966	1.29902	-0.793069	0.628959	-	AABR07065676.1-
ENSRNOG00000000487	Grm4	glutamate metabotropic receptor 4 [Source:RGD Symbol;Acc:2745]	20[-]6745682-6791519	4.66854	3.32921	5.0261	4.12924	2.2935	3.1414	1.89968	1.81024	2.16876	1.71832	1.98913	2.5372	2.09053	2.00916	1.91646	-0.791276	0.626117	-	Grm4-
ENSRNOG00000029001	RT1-S2	RT1 class Ib, locus S2 [Source:RGD Symbol;Acc:1595920]	20[+]3155652-3157088	12.4407	10.6723	8.87428	1.99636	1.99555	4.03855	0.190957	0.222396	5.30478	0.088546	0.114567	3.32287	0.042452	0.003199	0.05638	-0.789013	0.622542	-	RT1-S2-
ENSRNOG00000050318	Fsd1	fibronectin type III and SPRY domain containing 1 [Source:RGD Symbol;Acc:1583850]	9[-]11067369-11080155	13.3678	9.63404	8.14229	7.68943	8.67788	11.6044	5.73996	7.92827	8.80864	3.57317	7.38145	3.26328	7.11307	3.62335	3.50863	-0.786631	0.618789	-	Fsd1-
ENSRNOG00000039204	Pram1	PML-RARA regulated adaptor molecule 1 [Source:RGD Symbol;Acc:1564330]	7[+]18510354-18515503	3.39811	2.54395	4.17466	3.28127	3.42854	2.47298	1.48464	2.73117	3.19163	2.80334	1.72797	1.68351	1.41051	1.37068	0.876132	-0.78589	0.617623	-	Pram1-
ENSRNOG00000036760	Tmc5	transmembrane channel-like 5 [Source:RGD Symbol;Acc:1307037]	1[+]188278469-188337308	97.8298	77.5354	113.707	44.2051	72.1376	70.7566	46.7025	49.8591	79.9486	37.3366	20.9687	42.8941	53.6574	42.5243	40.8774	-0.782837	0.612833	-	Tmc5-
ENSRNOG00000022298	Cxcl11	C-X-C motif chemokine ligand 11 [Source:RGD Symbol;Acc:727827]	14[+]17195014-17198291	4.19163	7.63964	8.10196	3.45908	2.86484	4.66747	2.95185	3.39577	4.36031	4.21146	1.6296	2.25685	1.95805	1.82574	1.09678	-0.779998	0.608397	-	Cxcl11-
ENSRNOG00000031848	LOC100360169	rCG21044-like [Source:RGD Symbol;Acc:2322680]	6[-]138735742-138736203	50.701	43.1368	57.9846	22.767	44.6569	12.5984	9.32478	32.0769	32.3062	0.410459	0.661621	39.5115	0.425909	0.342605	0.208707	-0.778906	0.606694	-	LOC100360169-
ENSRNOG00000059121	AABR07065714.1	-	6[-]139783839-139911839	66.9715	45.2361	78.8625	19.4356	23.229	15.0658	23.4899	18.3237	34.9235	4.22535	2.26957	24.4817	10.4844	8.71955	4.33326	-0.777099	0.603883	-	AABR07065714.1-
ENSRNOG00000052050	AABR07065651.6	-	6[-]138639759-138640187	14.6685	35.6955	66.0979	12.8961	23.7971	20.1215	8.79838	25.3282	3.33806	0.05523	0.106737	0.675807	0.062395	0.182689	0.0479	-0.77597	0.602129	-	AABR07065651.6-
ENSRNOG00000025503	Slc38a8	solute carrier family 38, member 8 [Source:RGD Symbol;Acc:1560237]	19[-]52119992-52139633	0.73438	0.58468	0.76042	0.226337	0.291658	0.709981	0.470491	0.507058	0.13595	0.352424	0	0.349831	0.123859	0.108784	0	-0.7737	0.598611	-	Slc38a8-
ENSRNOG00000026051	RGD1562652	similar to class I histocompatibility antigen alpha chain - cotton-top tamarin [Source:RGD Symbol;Acc:1562652]	20[+]3135791-3140610	128.939	124.244	93.6063	16.4371	22.592	31.5664	2.45216	2.52899	55.9638	1.42337	1.72796	29.9609	2.65956	1.45362	1.06903	-0.773561	0.598396	-	RGD1562652-
ENSRNOG00000009912	Fgr	FGR proto-oncogene, Src family tyrosine kinase [Source:RGD Symbol;Acc:621319]	5[+]151172206-151199745	5.00083	4.40767	5.41819	2.88495	2.78837	3.22358	4.68881	4.37337	4.13858	3.17984	1.34931	1.48813	1.33868	1.97845	0.69413	-0.771604	0.595373	-	Fgr-
ENSRNOG00000035620	Mir22	microRNA 22 [Source:RGD Symbol;Acc:2325597]	10[+]62299592-62299686	1.91256	3.51972	3.64235	2.98824	2.61567	2.89319	1.94283	1.85872	1.38325	1.53411	0.191606	1.7096	1.43418	0.60592	2.1742	-0.767904	0.589676	-	Mir22-
ENSRNOG00000020873	Nphs1	NPHS1 nephrin [Source:RGD Symbol;Acc:620460]	1[+]88922433-88950559	0.19084	0.219952	0.494009	0.275058	0.091619	0.13884	0.049088	0.08003	0.201592	0.026273	0.012384	0	0.049925	0.036594	0.036374	-0.767171	0.588551	-	Nphs1-
ENSRNOG00000045888	RGD1562667	similar to leukocyte mono-Ig-like receptor2 [Source:RGD Symbol;Acc:1562667]	10[+]104932616-104935917	1.24534	1.42208	2.07772	0.514715	0	0.580366	0.232461	0.627638	0.49269	0.362525	0	0.402295	0	0.058862	0	-0.767082	0.588415	-	RGD1562667-
ENSRNOG00000048878	Smim24	small integral membrane protein 24 [Source:RGD Symbol;Acc:2324237]	7[-]11183570-11186130	2111.34	1698.97	1837.42	1516.22	1155.79	1765.84	1291.26	1416.1	1555.4	637.259	533.776	1236.45	1210.65	1015.12	1257.68	-0.766186	0.587041	-	Smim24-
ENSRNOG00000024000	Cd22	CD22 molecule [Source:RGD Symbol;Acc:1311610]	1[-]89314558-89329418	3.19147	2.279	3.06085	1.52423	1.31058	1.84392	1.82057	2.28454	2.05866	1.42456	1.07592	1.70494	1.33979	0.813366	0.258109	-0.764527	0.584502	-	Cd22-
ENSRNOG00000015394	Trpv5	transient receptor potential cation channel, subfamily V, member 5 [Source:RGD Symbol;Acc:620636]	4[-]70947717-70974006	0.162013	0.299993	0.412501	0.132313	0.030178	0.200284	0	0.096394	0.092085	0.067109	0	0.061076	0.062896	0	0	-0.762827	0.581904	-	Trpv5-
ENSRNOG00000029881	Clec4m	C-type lectin domain family 4 member M [Source:RGD Symbol;Acc:1561466]	12[-]2816065-2826378	0.064903	0.043413	0.051813	0	0.034719	0	0	0	0	0	0	0	0	0	0	-0.762493	0.581396	-	Clec4m-
ENSRNOG00000053103	AABR07065705.1	-	6[-]139660206-139660666	36.3687	31.0913	44.1655	12.4793	9.80336	14.1074	12.2006	18.8791	25.5019	1.7214	1.47877	20.1388	7.80601	5.48067	0.737578	-0.759955	0.577532	-	AABR07065705.1-
ENSRNOG00000022505	Slc17a4	solute carrier family 17, member 4 [Source:RGD Symbol;Acc:1584758]	17[+]43458553-43470378	8.88083	4.52463	7.49311	4.44352	6.1523	7.64652	3.06436	3.46903	5.46429	3.09733	3.55438	3.41858	4.51894	2.91104	2.89406	-0.758134	0.574767	-	Slc17a4-
ENSRNOG00000051694	AABR07065651.5	-	6[-]138744049-138744480	39.896	68.4129	89.0159	9.30653	13.7517	11.9422	28.6258	10.4673	20.1928	0.569244	0.320352	10.2449	1.89794	1.23467	0.120214	-0.757449	0.573729	-	AABR07065651.5-
ENSRNOG00000018339	Cabp2	calcium binding protein 2 [Source:RGD Symbol;Acc:1563670]	1[+]219329574-219335043	28.1404	12.0397	13.1104	7.34276	6.23423	10.0795	6.32567	6.05249	6.61309	4.45079	3.0597	4.01575	4.85729	2.6144	1.59703	-0.756378	0.572108	-	Cabp2-
ENSRNOG00000027655	Clec4b2	C-type lectin domain family 4, member B2 [Source:RGD Symbol;Acc:1359354]	4[+]156107620-156131583	2.40562	1.36505	2.64602	1.20735	0.52036	0.325411	0.673065	1.9377	1.01911	0.359961	0.091835	0.36425	0	0.237856	0	-0.755739	0.571141	-	Clec4b2-
ENSRNOG00000058562	AABR07065651.7	-	6[-]138685363-138685656	20.9883	21.8689	21.9947	16.8867	8.91854	18.5453	8.4384	11.5464	28.0225	0.354734	0.821419	16.914	1.66993	0.932953	0.290746	-0.754173	0.568777	-	AABR07065651.7-
ENSRNOG00000020837	Cd300lg	Cd300 molecule-like family member G [Source:RGD Symbol;Acc:1584376]	10[+]89976547-89994776	1.17792	1.00342	1.27275	0.335824	0.342427	0.438007	0.312343	1.1179	0.533599	0.455827	0.115148	0.419887	0	0	0	-0.753361	0.567553	-	Cd300lg-
ENSRNOG00000059563	AABR07030796.1	-	10[-]104901535-104902818	0.150734	0.201961	0.266824	0.027806	0.070728	0	0	0	0.110168	0	0	0	0	0	0	-0.752063	0.565599	-	AABR07030796.1-
ENSRNOG00000058490	AABR07044362.1	-	20[-]3139258-3166569	0.782239	0.889073	0.718809	0.23663	0.358549	0.610822	0.485523	0.548644	1.01462	0	0.377722	0.148788	0	0	0	-0.74997	0.562455	-	AABR07044362.1-
ENSRNOG00000061757	AABR07062154.2	-	4[-]162811597-162816363	43.3669	72.8588	61.2725	38.4133	24.4709	40.7326	13.1158	28.7124	42.3007	9.581	5.90529	32.6477	37.1365	4.51644	12.6611	-0.748533	0.560302	-	AABR07062154.2-
ENSRNOG00000046240	AABR07022023.1	-	13[-]103376233-103376720	9.83471	9.81865	13.6173	1.95595	2.53161	4.5376	0.720551	3.07995	4.15559	0.270675	0.162206	3.19646	3.27836	1.15323	1.60136	-0.747151	0.558235	-	AABR07022023.1-
ENSRNOG00000047785	AABR07065645.2	-	6[-]138564828-138565404	57.4288	82.0219	166.006	19.8767	30.4517	21.9374	22.1027	9.33634	5.90098	0.214417	0.291682	0.912683	0.79321	0.45742	0	-0.745259	0.555411	-	AABR07065645.2-
ENSRNOG00000050708	AABR07065823.2	-	6[-]142903147-142903440	373.468	415.199	744.433	118.02	93.3828	193.101	68.179	83.9177	71.2905	128.09	8.99536	88.8715	25.9792	67.4578	5.30436	-0.744581	0.554401	-	AABR07065823.2-
ENSRNOG00000050912	AABR07065651.3	-	6[-]138631604-138631997	131.931	58.7017	122.409	15.3738	20.6691	34.357	40.7111	7.74756	36.5249	8.16087	2.3481	20.5681	8.29288	10.8909	3.24067	-0.744344	0.554047	-	AABR07065651.3-
ENSRNOG00000002776	Sell	selectin L [Source:RGD Symbol;Acc:3655]	13[+]82369493-82387631	0.357139	0.604107	0.370626	0.068213	0.186019	0.146084	0.363591	0.249099	0.078677	0.077116	0.040371	0.126379	0.032683	0	0.043426	-0.742695	0.551596	-	Sell-
ENSRNOG00000049734	Slc5a4	solute carrier family 5 member 4 [Source:RGD Symbol;Acc:1306923]	20[-]13415039-13458110	41.8117	41.1827	37.1802	45.5802	20.3783	47.7455	16.642	11.8192	21.6388	14.8265	7.75852	28.9213	26.3086	12.7926	10.0546	-0.742397	0.551154	-	Slc5a4-
ENSRNOG00000005513	Srsf5	serine and arginine rich splicing factor 5 [Source:RGD Symbol;Acc:3664]	6[+]104611026-104615302	193.213	179.277	163.04	121.401	154.627	208.746	145.603	196.363	180.071	117.701	121.036	135.347	95.1761	85.5645	98.9266	-0.741899	0.550415	-	Srsf5-
ENSRNOG00000062127	Rn60_1_2212.2	-	1[-]221154561-221156910	68.9528	55.1435	42.7913	20.7482	34.2299	34.5687	52.3244	57.4222	37.922	14.2357	13.8579	17.7752	20.3311	10.5429	10.3645	-0.741606	0.54998	-	Rn60_1_2212.2-
ENSRNOG00000002925	Tsx	testis specific X-linked gene [Source:RGD Symbol;Acc:3914]	X[+]74273182-74283819	0.603348	0.340254	0.826784	0.193774	0.110583	0.490537	0.220808	0.265495	0	0.097167	0.09038	0.244509	0.130973	0	0	-0.74088	0.548903	-	Tsx-
ENSRNOG00000015385	Pink1	PTEN induced putative kinase 1 [Source:RGD Symbol;Acc:1305769]	5[-]156677146-156689415	74.3552	96.4456	106.27	63.0948	63.2767	86.1255	54.3074	47.6449	44.0634	44.3137	26.6893	41.7002	59.4557	57.4079	59.1685	-0.740147	0.547818	-	Pink1-
ENSRNOG00000032720	Rpl10l	ribosomal protein L10-like [Source:RGD Symbol;Acc:1305913]	6[-]88231611-88232252	4.00752	5.43496	5.03849	0.334608	0.391551	2.17633	0.555001	1.51541	0.547374	0.384633	0.535347	0.124285	0.912731	0.65188	0.45322	-0.738781	0.545798	-	Rpl10l-
ENSRNOG00000049976	Gzmb	granzyme B [Source:RGD Symbol;Acc:620018]	15[-]35413793-35417316	3.14596	4.69833	3.75917	0.657304	0.773755	0.962221	1.53045	1.15181	1.61527	0.540078	0.487974	0.961224	0.83137	0.602058	0.305966	-0.738052	0.544721	-	Gzmb-
ENSRNOG00000051449	AABR07064867.1	-	6[-]98665858-98666007	0.313725	0.305963	0.05581	0.334859	0.400446	0.205326	0.15361	0.317655	0.105048	0.056648	0	0.062248	0	0	0	-0.737539	0.543964	-	AABR07064867.1-
ENSRNOG00000060552	AABR07065705.4	-	6[-]139718892-139719323	18.5939	37.0107	49.8059	8.07165	8.85399	6.95024	21.3585	7.1696	17.2951	0.307559	0.415742	8.3184	1.21392	1.00208	0.120214	-0.737005	0.543177	-	AABR07065705.4-
ENSRNOG00000055855	AABR07027254.1	-	17[-]21292934-21295203	0.212488	0.279068	0.470155	0	0.086635	0.187942	0.183519	0.183879	0.089859	0.051997	0	0.04945	0	0.045647	0	-0.736526	0.54247	-	AABR07027254.1-
ENSRNOG00000062258	Rn60_5_1373.5	-	5[+]137265839-137266237	0.376567	0.449923	0.762957	0.60583	0.78863	0.634023	0.257187	0.240399	0.475389	0.288468	0	0.451014	0	0.299767	0	-0.736211	0.542007	-	Rn60_5_1373.5-
ENSRNOG00000017403	Apobr	apolipoprotein B receptor [Source:RGD Symbol;Acc:1565169]	1[+]197999037-198003839	4.70487	3.49045	5.7775	3.28511	2.55143	3.0936	2.28044	3.96512	4.03269	3.08618	1.63434	2.23005	2.45813	2.02243	0.795218	-0.735883	0.541523	-	Apobr-
ENSRNOG00000055046	AABR07043101.1	-	19[+]21049145-21049528	0.0488	0.024234	0.033032	0.008759	0.004337	0	0	0	0	0	0	0	0	0	0	-0.734718	0.539811	-	AABR07043101.1-
ENSRNOG00000020719	Hrc	histidine rich calcium binding protein [Source:RGD Symbol;Acc:727864]	1[+]101324652-101328435	1.92145	1.50532	1.80449	1.30593	1.63109	2.416	0.937697	1.2413	1.3637	0.813782	1.45634	1.32409	0.86169	0.672496	1.0637	-0.733466	0.537973	-	Hrc-
ENSRNOG00000049243	AABR07065656.3	-	6[-]138900522-138900915	72.2416	31.1608	77.4679	8.34831	12.8183	18.6401	18.7979	3.55499	22.3934	4.02413	1.22347	10.7461	5.0867	6.72233	1.84507	-0.732737	0.536904	-	AABR07065656.3-
ENSRNOG00000047581	LOC100912293	uncharacterized LOC100912293 [Source:RGD Symbol;Acc:6487593]	9[+]12472372-12588253	1.36638	1.03766	1.49401	0.743275	0.388127	0.373253	0.564103	0.433879	1.13183	0.611654	0.434392	0.550111	0.154543	0.232156	0.068969	-0.732341	0.536324	-	LOC100912293-
ENSRNOG00000002397	Slc30a10	solute carrier family 30, member 10 [Source:RGD Symbol;Acc:1305098]	13[+]103396314-103410363	60.6492	52.9516	71.2891	25.0877	27.9334	45.1103	11.0734	18.5038	38.655	10.8469	10.6824	39.2307	21.7029	22.4611	20.8487	-0.732113	0.535989	-	Slc30a10-
ENSRNOG00000052093	Smok2a	sperm motility kinase 2A [Source:RGD Symbol;Acc:1565233]	1[-]54852537-54854353	0.595816	0.985192	0.3859	0.564601	0.415451	0.917084	0.441467	0.49482	0.549368	0.180258	0.202138	0.293069	0.438325	0.062581	0.170858	-0.730676	0.533887	-	Smok2a-
ENSRNOG00000005954	Il5ra	interleukin 5 receptor subunit alpha [Source:RGD Symbol;Acc:70938]	4[-]138795327-138830117	0.098166	0.113286	0.12004	0.10028	0.040121	0.025499	0.028516	0.140073	0.088513	0	0	0.050611	0	0	0	-0.727968	0.529938	-	Il5ra-
ENSRNOG00000001216	Trpm2	transient receptor potential cation channel, subfamily M, member 2 [Source:RGD Symbol;Acc:1311889]	20[+]11436267-11482051	10.3824	7.0455	6.31672	2.54727	5.16359	6.44539	3.4791	8.34805	6.90654	3.26627	1.22569	2.51217	3.54136	1.19229	1.63133	-0.727029	0.528571	-	Trpm2-
ENSRNOG00000057421	AABR07065699.2	-	6[+]139551751-139552182	26.0206	57.2792	84.8114	10.0204	11.2762	8.85352	20.0986	8.48471	15.9952	0.015686	0.187384	7.82625	0.261567	0.382622	0.033971	-0.726535	0.527853	-	AABR07065699.2-
ENSRNOG00000045973	LOC102553861	granzyme-like protein 1-like [Source:RGD Symbol;Acc:7500593]	15[-]36327721-36472346	3.68974	4.90298	3.91554	0.351484	1.02862	1.31124	1.88062	2.10651	2.12898	0.603271	0.333538	1.42834	1.0749	0.542024	0.32432	-0.72323	0.523061	-	LOC102553861-
ENSRNOG00000048431	Nynrin	NYN domain and retroviral integrase containing [Source:RGD Symbol;Acc:6486974]	15[+]34520142-34539930	3.54717	3.71335	4.28426	0.783648	2.32622	2.94159	1.89423	3.0094	2.17183	2.79875	1.15206	1.3481	1.49298	0.817492	1.10685	-0.722699	0.522293	-	Nynrin-
ENSRNOG00000013123	Scube2	signal peptide, CUB domain and EGF like domain containing 2 [Source:RGD Symbol;Acc:1563998]	1[-]174428699-174495258	1.07986	0.895502	0.648807	0.341423	0.476233	0.695262	0.424999	0.692266	0.767048	0.44994	0.362658	0.50884	0.331111	0.210576	0.324193	-0.722676	0.522261	-	Scube2-
ENSRNOG00000051359	Rn50_8_0402.2	-	8[-]40198815-40199761	0.041537	0.047893	0.026185	0.016101	0	0.008164	0	0.005804	0.013039	0	0	0.00747	0.004971	0.006377	0.00269	-0.722235	0.521624	-	Rn50_8_0402.2-
ENSRNOG00000015857	Ctsa	cathepsin A [Source:RGD Symbol;Acc:1309070]	3[+]161298962-161304625	230.721	209.792	213.761	94.0142	109.264	185.649	139.429	163.006	175.567	96.3653	54.2605	127.776	130.85	98.6883	98.6222	-0.721916	0.521162	-	Ctsa-
ENSRNOG00000004022	Klhdc9	kelch domain containing 9 [Source:RGD Symbol;Acc:1561025]	13[-]89742750-89745835	0.843723	0.745337	1.00865	0.119857	0.787903	0.363994	0.686347	0.584106	0.381394	0.278854	0.334618	0	0.379636	0.225782	0.082383	-0.721537	0.520615	-	Klhdc9-
ENSRNOG00000002701	Hgd	homogentisate 1, 2-dioxygenase [Source:RGD Symbol;Acc:1308757]	11[-]65983221-66034573	0.092127	0.106203	0.153082	0	0.118127	0.097531	0.034566	0	0.052776	0	0	0.064961	0.049158	0	0	-0.720962	0.519787	-	Hgd-
ENSRNOG00000020489	Tmem145	transmembrane protein 145 [Source:RGD Symbol;Acc:1595911]	1[+]82174451-82184068	0.220693	0.275866	0.276859	0.203845	0.147543	0.233751	0.147601	0	0.061474	0	0.088611	0.117064	0.07421	0.062903	0.186114	-0.720373	0.518937	-	Tmem145-
ENSRNOG00000035479	Mir339	microRNA 339 [Source:RGD Symbol;Acc:2325466]	12[+]17369002-17369097	0.455024	0.841574	0.644778	0.637671	0.020818	0.524377	0	0.019464	0.374728	0.040233	0.012474	0.297684	0	0	0.260164	-0.720128	0.518584	-	Mir339-
ENSRNOG00000033109	Trdv5	T cell receptor delta variable 5 [Source:MGI Symbol;Acc:MGI:3704133]	15[-]32780072-32780603	2.08356	1.07819	1.47346	0.371968	0.462339	0.89488	0.568976	0.492709	0.595804	0.101022	0.282198	0.385409	0.517204	0.646572	0.189816	-0.719909	0.518268	-	Trdv5-
ENSRNOG00000019074	Alox12e	arachidonate 12-lipoxygenase, epidermal [Source:RGD Symbol;Acc:1307642]	10[-]56927676-56935141	0.478407	0.513495	0.506282	0.135948	0.213383	0.109316	0.489879	0.430874	0.260384	0.031453	0	0.256911	0	0	0	-0.719578	0.517792	-	Alox12e-
ENSRNOG00000053086	Selenop	selenoprotein P [Source:RGD Symbol;Acc:3660]	2[+]53109684-53114858	211.365	198.89	465.365	418.184	291.979	287.921	145.925	241.57	271.513	227.829	101.922	158.233	117.769	73.4795	88.9369	-0.719194	0.517241	-	Selenop-
ENSRNOG00000015566	Atp6v1e2	ATPase H+ transporting V1 subunit E2 [Source:RGD Symbol;Acc:1311680]	6[-]10511452-10515370	0.237985	0.327263	0.293321	0.23486	0.235047	0.311329	0.035918	0.211594	0.089911	0	0	0.084713	0.250405	0.071344	0.113045	-0.718814	0.516694	-	Atp6v1e2-
ENSRNOG00000017244	Rnf186	ring finger protein 186 [Source:RGD Symbol;Acc:1596075]	5[+]157416897-157418121	190.799	174.509	275.086	74.9622	113.824	145.428	76.1239	66.3325	77.4051	47.315	57.3022	88.2531	116.826	57.9354	93.7951	-0.718394	0.516089	-	Rnf186-
ENSRNOG00000051614	AABR07035622.1	-	12[-]20543235-20544097	0.173579	0.154721	0.399412	0.125375	0.242466	0.117571	0.076986	0	0.10118	0.031479	0.144062	0.045819	0.08512	0	0	-0.716301	0.513086	-	AABR07035622.1-
ENSRNOG00000015797	Neurl2	neuralized E3 ubiquitin protein ligase 2 [Source:RGD Symbol;Acc:1306409]	3[-]161296304-161299024	2.67855	2.34504	2.41086	0.820851	1.57976	2.09371	1.8349	1.85808	1.48536	0.915015	0.674436	1.13995	1.82417	1.07149	0.847904	-0.715483	0.511916	-	Neurl2-
ENSRNOG00000057101	AABR07050652.1	-	5[-]172773313-172778518	2.23793	1.16729	1.15529	0.440055	0.858485	0.637787	0.521888	0.931495	0.620381	0.678591	0.362364	0.175483	0.750098	0.108785	0.104289	-0.715054	0.511302	-	AABR07050652.1-
ENSRNOG00000057795	Dusp13	dual specificity phosphatase 13 [Source:RGD Symbol;Acc:1359712]	15[+]2526368-2541732	0.141528	0.054697	0.051635	0.110048	0.026189	0.12982	0	0.061131	0	0	0	0.039375	0	0	0	-0.714916	0.511105	-	Dusp13-
ENSRNOG00000022256	Cxcl10	C-X-C motif chemokine ligand 10 [Source:RGD Symbol;Acc:620209]	14[+]17210733-17212930	11.1842	22.8144	15.799	4.6259	8.30602	6.56809	9.60059	7.69448	9.90832	9.64299	3.59387	2.63436	5.20883	3.47189	1.72782	-0.71478	0.510911	-	Cxcl10-
ENSRNOG00000055807	AABR07065688.1	-	6[+]139345486-139345914	0.811776	3.13305	3.73468	0.418249	1.9004	0.791545	0.521694	1.04621	1.53806	0.007314	0.397964	0.670011	0.067987	0.221871	0.33874	-0.71307	0.508469	-	AABR07065688.1-
ENSRNOG00000010603	Gzma	granzyme A [Source:RGD Symbol;Acc:628640]	2[-]44968765-44981458	16.7674	19.0488	23.2103	5.48785	2.33116	3.94253	3.60519	5.01872	9.91774	2.33538	1.96334	6.89434	2.69465	4.54746	1.87388	-0.712051	0.507016	-	Gzma-
ENSRNOG00000051132	Rn50_14_0459.2	-	14[-]46069828-46070721	0.588622	0.274778	0.510204	0.203167	0.126556	0.169592	0.123739	0.201626	0.280677	0.062069	0.141775	0.153515	0.088653	0.156263	0.104666	-0.711781	0.506632	-	Rn50_14_0459.2-
ENSRNOG00000055475	AABR07065699.1	-	6[+]139531330-139531729	1.31634	1.17639	1.09556	1.0762	0	0	0	0	0	0	0.521306	0	0	0	0	-0.711545	0.506296	-	AABR07065699.1-
ENSRNOG00000014282	Cebpe	CCAAT/enhancer binding protein epsilon [Source:RGD Symbol;Acc:2329]	15[-]33355947-33358138	1.40444	0.673326	1.27321	0.40606	0.079395	0.193226	0.129713	0.809822	0.680953	0.047131	0	0.29624	0	0.043181	0.045715	-0.711247	0.505872	-	Cebpe-
ENSRNOG00000047027	Unc93a	unc-93 homolog A (C. elegans) [Source:RGD Symbol;Acc:1583290]	1[-]53573128-53589844	6.5092	5.43054	7.48922	3.33462	3.67641	2.69807	2.86478	5.52642	2.06614	1.33416	1.99031	5.17	2.56846	0.546317	1.57568	-0.710912	0.505396	-	Unc93a-
ENSRNOG00000016219	Vnn1	vanin 1 [Source:RGD Symbol;Acc:1310075]	1[-]22614783-22625204	52.674	43.6059	44.8163	12.0646	22.972	28.8803	26.9401	25.9148	28.9861	8.12959	6.44837	26.1778	28.8748	11.3573	13.8249	-0.709634	0.50358	-	Vnn1-
ENSRNOG00000015992	Ccl20	C-C motif chemokine ligand 20 [Source:RGD Symbol;Acc:3646]	9[+]88918433-88921001	12.2896	25.4118	11.6465	10.5123	16.317	21.6215	17.6767	18.6268	16.3416	6.42519	5.1456	3.64201	7.45111	4.73412	3.60767	-0.708847	0.502464	-	Ccl20-
ENSRNOG00000031163	Nfkbiz	NFKB inhibitor zeta [Source:RGD Symbol;Acc:1310834]	11[+]47243342-47271487	22.7371	15.9085	17.5296	10.3792	9.51091	21.1596	18.4485	12.5205	12.4652	9.06186	7.32313	12.5071	11.1857	4.50484	7.87611	-0.708479	0.501943	-	Nfkbiz-
ENSRNOG00000036671	Tex19.2	testis expressed gene 19.2 [Source:RGD Symbol;Acc:1588608]	10[-]110305928-110308514	0.177349	0.251596	0.295726	0.062673	0	0.059565	0.033362	0	0.041756	0.072209	0	0	0.038764	0.033023	0	-0.708179	0.501517	-	Tex19.2-
ENSRNOG00000014714	Trpv6	transient receptor potential cation channel, subfamily V, member 6 [Source:RGD Symbol;Acc:69335]	4[-]70918632-70934295	94.5696	102.813	122.431	11.5201	30.6568	67.1768	22.2789	31.2533	81.5849	5.10953	4.69353	19.8515	48.9219	25.7635	13.8832	-0.706969	0.499805	-	Trpv6-
ENSRNOG00000021851	Ccl1	C-C motif chemokine ligand 1 [Source:RGD Symbol;Acc:1586495]	10[-]69534933-69537882	0.227799	0.268962	0.209605	0	0	0	0	0	0	0	0	0	0	0	0	-0.706838	0.49962	-	Ccl1-
ENSRNOG00000026989	Gapt	Grb2-binding adaptor protein, transmembrane [Source:RGD Symbol;Acc:1586621]	2[-]41869556-41871858	2.56147	1.21505	3.29547	2.0918	1.74933	0.84559	1.44366	2.38497	1.81837	1.18126	1.0313	1.23655	0.418455	0.506662	0.488054	-0.706838	0.49962	-	Gapt-
ENSRNOG00000025120	Gli1	GLI family zinc finger 1 [Source:RGD Symbol;Acc:621673]	7[-]70620766-70630338	2.119	2.20084	2.30177	1.22971	1.90111	3.07039	1.34141	2.41265	2.36412	1.47561	0.895313	0.845455	1.20512	1.1637	0.341648	-0.706774	0.499529	-	Gli1-
ENSRNOG00000021499	Siglech	sialic acid binding Ig-like lectin H [Source:RGD Symbol;Acc:1310401]	1[+]114046478-114149708	0.188708	0.19412	0.30339	0.031761	0.087965	0	0.050469	0.194678	0	0.052155	0	0	0	0	0	-0.706309	0.498872	-	Siglech-
ENSRNOG00000023858	Prss39	protease, serine, 39 [Source:RGD Symbol;Acc:1309276]	9[+]41006800-41013965	0.371929	0.339676	0.38992	0.309126	0.168535	0.496854	0.407933	0.293172	0.23212	0.049226	0.126665	0.143932	0.16172	0.142928	0.248226	-0.704696	0.496597	-	Prss39-
ENSRNOG00000021485	Olr288	olfactory receptor 288 [Source:RGD Symbol;Acc:1333358]	1[-]212678646-212679602	0.178832	0.124864	0.11478	0	0.161268	0.066141	0.074464	0	0	0.055427	0.075081	0	0	0	0	-0.704131	0.495801	-	Olr288-
ENSRNOG00000037753	Slc10a2	solute carrier family 10 member 2 [Source:RGD Symbol;Acc:3682]	16[+]90324361-90345865	2.11075	3.5501	1.46946	0.504443	1.82835	1.58515	0.75882	1.97787	0.62754	0.862457	0.244253	1.20558	0.864905	0.24867	0.200858	-0.704019	0.495642	-	Slc10a2-
ENSRNOG00000019050	Ifit1	interferon-induced protein with tetratricopeptide repeats 1 [Source:RGD Symbol;Acc:620599]	1[+]252944103-252946170	57.9954	82.985	110.859	0.015939	0.023516	6.6645	0.058466	23.9389	27.5245	0.012202	0	0.023807	0.189014	0.05008	0.149818	-0.703292	0.494619	-	Ifit1-
ENSRNOG00000027061	RGD1562319	similar to family with sequence similarity 55, member C [Source:RGD Symbol;Acc:1562319]	12[+]19512591-19529738	0.184439	0.153012	0.039367	0.009727	0.029372	0.027734	0.062006	0.024928	0.056184	0	0	0	0	0	0	-0.703238	0.494543	-	RGD1562319-
ENSRNOG00000027799	Tmie	transmembrane inner ear [Source:RGD Symbol;Acc:1562523]	8[-]119142434-119157071	3.69916	2.63318	3.09752	1.56257	2.43717	2.72011	1.82482	1.96099	2.14177	1.25336	1.65038	0.906692	1.88711	1.60977	2.47198	-0.703074	0.494313	-	Tmie-
ENSRNOG00000059512	RGD1564513	similar to TDPOZ2 [Source:RGD Symbol;Acc:1564513]	2[-]194014276-194015357	0.173385	0	0.119573	0.062173	0.06157	0.058892	0	0	0.082432	0	0	0	0	0	0	-0.702727	0.493825	-	RGD1564513-
ENSRNOG00000017720	Mxd1	max dimerization protein 1 [Source:RGD Symbol;Acc:1564525]	4[-]118449882-118472179	241.301	210.853	298.281	159.4	156.978	254.759	76.9308	96.527	168.238	94.8262	37.0593	177.39	178.33	95.7018	101.201	-0.701668	0.492339	-	Mxd1-
ENSRNOG00000009787	Efcc1	EF-hand and coiled-coil domain containing 1 [Source:RGD Symbol;Acc:1596494]	4[+]119633755-119661004	1.5374	1.30988	1.36326	0.675541	1.15707	0.897598	0.95555	1.44544	1.75236	0.616112	0.396856	0.699759	0.679958	0.318921	0.296099	-0.701129	0.491582	-	Efcc1-
ENSRNOG00000012891	Mdh1b	malate dehydrogenase 1B [Source:RGD Symbol;Acc:1307874]	9[-]70404093-70450170	0.097587	0.038337	0.066309	0.114238	0.052128	0.089207	0.114465	0.053856	0	0	0	0	0	0.020926	0	-0.700608	0.490851	-	Mdh1b-
ENSRNOG00000046536	LOC690700	similar to similar to RIKEN cDNA 1700001E04 [Source:RGD Symbol;Acc:1592262]	14[+]94590765-94602088	1.64863	2.13374	2.87075	0.557789	1.53583	0.790482	1.30408	2.19304	1.50599	0.6467	0.944329	0.772676	0.57233	0.508582	0.221678	-0.700237	0.490332	-	LOC690700-
ENSRNOG00000058352	AABR07065699.3	-	6[+]139486775-139487576	129.981	77.2965	115.631	43.7963	36.6496	24.763	47.2024	40.4305	76.2945	8.77671	2.30376	64.9764	35.4623	19.5505	8.48408	-0.700067	0.490094	-	AABR07065699.3-
ENSRNOG00000022523	Fkbp5	FK506 binding protein 5 [Source:RGD Symbol;Acc:1309155]	20[-]7976713-8019020	5.47639	4.33805	4.04848	11.1452	11.1296	12.6018	9.61829	17.2114	7.39031	8.98157	21.4584	24.9864	68.5494	29.5695	68.7725	0.70086	0.491205	+	Fkbp5+
ENSRNOG00000004773	Yaf2	YY1 associated factor 2 [Source:RGD Symbol;Acc:1582851]	7[-]134505737-134560713	14.5112	11.9333	13.323	11.1518	13.4715	18.7149	20.4824	21.3373	17.8489	23.2076	18.3847	21.1816	17.3179	20.9139	16.9322	0.701392	0.49195	+	Yaf2+
ENSRNOG00000020792	Etv4	ets variant 4 [Source:RGD Symbol;Acc:1306524]	10[-]89685058-89700283	0.708916	0.41518	1.00185	0.723428	0.91641	1.25458	0.983321	0.910477	1.05774	1.52747	0.941472	3.2179	5.30595	6.21678	8.48331	0.702382	0.49334	+	Etv4+
ENSRNOG00000000658	Acacb	acetyl-CoA carboxylase beta [Source:RGD Symbol;Acc:620500]	12[-]48127149-48238887	1.10667	1.26075	1.11464	0.888494	1.78304	3.34423	2.3047	3.60881	2.10907	2.55415	1.60121	8.41256	9.95345	4.42876	10.1421	0.70258	0.493619	+	Acacb+
ENSRNOG00000052700	AABR07001699.1	-	1[-]55356075-55360127	0	0	0	0	0	0	0	0	0	0.472608	0.17992	0.253639	0.160847	0.161366	0.157639	0.702705	0.493795	+	AABR07001699.1+
ENSRNOG00000000488	Hmga1	high mobility group AT-hook 1 [Source:RGD Symbol;Acc:628699]	20[+]7136007-7138980	82.9949	50.906	81.5722	38.4156	73.0439	82.884	94.4985	102.133	101.442	81.4627	76.5711	109.736	128.251	112.49	149.096	0.702892	0.494057	+	Hmga1+
ENSRNOG00000025157	LOC310177	similar to RIKEN cDNA 0610040D20 [Source:RGD Symbol;Acc:1589753]	2[-]77783851-77784522	5.43318	4.48074	5.1178	3.45797	4.37649	5.41129	8.88055	6.68315	7.13797	5.73992	5.76563	8.338	7.27959	7.9269	8.38135	0.70311	0.494363	+	LOC310177+
ENSRNOG00000052560	AABR07008142.1	-	2[-]45616187-45619717	0	0.042299	0	0	0	0	0.081502	0	0.110994	0	0.10224	0.090954	0.101929	0.094365	0.117697	0.703314	0.49465	+	AABR07008142.1+
ENSRNOG00000052535	U6	U6 spliceosomal RNA [Source:RFAM;Acc:RF00026]	1[-]258259891-258260001	0.126742	0.103842	0	0.108414	0.195389	0.289586	0.103433	0.252508	0	0.642956	0.290573	0.603281	0.175469	0.676563	0.601517	0.704604	0.496466	+	U6+
ENSRNOG00000029799	Tomm34	translocase of outer mitochondrial membrane 34 [Source:RGD Symbol;Acc:1309029]	3[-]160448298-160465143	14.2429	11.4577	11.6748	8.5214	10.9974	16.9589	19.1719	17.8357	18.4338	19.541	17.9043	20.9997	16.7014	17.9034	16.3195	0.705214	0.497327	+	Tomm34+
ENSRNOG00000051075	Rn50_X_0651.1	-	X[-]64182131-64182629	0.00499	0.018861	0.013421	0	0.00801	0.016388	0	0.013231	0.015014	0.027452	0.038974	0.022114	0.029968	0.064864	0.041242	0.707044	0.499912	+	Rn50_X_0651.1+
ENSRNOG00000012728	Nkx2-2	NK2 homeobox 2 [Source:RGD Symbol;Acc:1308443]	3[-]141408798-141411170	1.97301	1.31163	1.16643	1.17382	1.86355	2.38998	1.31372	1.68881	1.82609	2.36438	4.17667	1.81143	3.71255	2.82806	4.09867	0.707695	0.500832	+	Nkx2-2+
ENSRNOG00000061099	AABR07033324.1	-	11[-]17336444-17340373	67.1619	56.2301	56.7076	26.5635	32.7648	68.3212	78.9686	70.9526	71.0222	80.0446	86.8474	171.693	112.869	127.347	90.6618	0.70817	0.501505	+	AABR07033324.1+
ENSRNOG00000061359	Psme1-ps1	proteasome (prosome, macropain) activator subunit 1 (PA28 alpha), pseudogene 1 [Source:RGD Symbol;Acc:1597686]	17[+]52755621-52756367	2.40942	1.08763	1.05752	0.459879	0.529146	2.37115	1.65451	2.33799	6.15703	3.9813	0.42547	9.95468	10.4231	6.78995	8.68388	0.708642	0.502174	+	Psme1-ps1+
ENSRNOG00000028690	LOC100362366	40S ribosomal protein S17-like [Source:RGD Symbol;Acc:2318320]	3[-]24600603-24601063	119.807	88.7046	58.1784	23.5204	47.836	88.0772	104.11	124.369	76.8574	116.373	114.31	161.025	168.824	129.846	211.226	0.711492	0.506221	+	LOC100362366+
ENSRNOG00000000990	Pdap1	PDGFA associated protein 1 [Source:RGD Symbol;Acc:620442]	12[+]11240761-11251004	110.843	88.3628	99.2203	92.1925	107.85	114.834	159.684	156.824	138.591	142.857	105.716	167.96	146.014	136.523	153.726	0.712546	0.507722	+	Pdap1+
ENSRNOG00000005825	Lyz2	lysozyme 2 [Source:RGD Symbol;Acc:3026]	7[-]60335969-60341264	1021.3	470.599	775.573	469.807	557.221	806.85	1046.41	1194.84	1100.46	954.226	1010.99	1309.27	1161.06	1189.13	1116.49	0.714315	0.510246	+	Lyz2+
ENSRNOG00000051044	Rn50_X_0746.1	-	X[+]73790282-73790513	0.640203	0.330917	0.258786	0.231324	0.070831	0.501564	0.728321	0.96918	0.235794	0.573807	0.703724	0.637852	1.25372	1.25853	1.67875	0.715263	0.511602	+	Rn50_X_0746.1+
ENSRNOG00000052705	AABR07032520.2	-	18[-]69875836-69879874	0	0.082708	0	0.242351	0.158678	0.351195	0	0.384747	0.1992	0.675532	0.338128	1.63688	0.922634	0.524697	0.987324	0.715395	0.511791	+	AABR07032520.2+
ENSRNOG00000049693	Cbr1	carbonyl reductase 1 [Source:RGD Symbol;Acc:2286]	11[+]33845463-33847793	6.49665	5.01795	5.11264	5.88932	9.99615	17.7381	34.0422	27.3225	21.7654	26.905	16.9199	43.4502	25.1893	21.3587	21.5457	0.715896	0.512508	+	Cbr1+
ENSRNOG00000030106	RGD1564698	similar to ribosomal protein S10 [Source:RGD Symbol;Acc:1564698]	10[-]19715275-19715832	5.29934	5.88398	3.71414	1.08387	1.81872	3.55556	4.79072	6.13031	1.83702	7.09969	8.81306	7.80731	9.52548	7.54195	10.1462	0.71636	0.513172	+	RGD1564698+
ENSRNOG00000010386	H2afx	H2A histone family, member X [Source:RGD Symbol;Acc:1566119]	8[+]48665652-48666981	75.5591	50.7791	66.406	46.3842	73.595	80.4293	76.7418	79.5015	78.9003	85.7498	93.1272	71.1794	87.1566	124.907	133.052	0.716366	0.513181	+	H2afx+
ENSRNOG00000055038	AABR07013302.1	-	2[-]232372927-232373409	4.34208	3.72189	1.14987	1.14792	1.24198	3.07727	3.58918	3.96393	2.90177	4.76311	6.07482	4.69878	5.65735	4.26183	7.39547	0.716821	0.513833	+	AABR07013302.1+
ENSRNOG00000032825	Rpl30	ribosomal protein L30 [Source:RGD Symbol;Acc:621201]	10[-]38024477-38024937	53.4223	56.446	26.9097	99.479	96.4838	32.7636	344.411	84.0135	216.283	305.473	295.636	488.964	263.328	168.86	187.792	0.717792	0.515225	+	Rpl30+
ENSRNOG00000013092	Lonrf3	LON peptidase N-terminal domain and ring finger 3 [Source:RGD Symbol;Acc:1565451]	X[+]122938009-122973321	4.31772	2.83565	2.39916	1.24129	2.64187	3.24973	5.68999	5.81159	6.60786	5.13489	4.00148	7.78579	7.09425	5.13484	6.00983	0.717877	0.515347	+	Lonrf3+
ENSRNOG00000052909	AABR07036746.1	-	X[+]1543244-1543849	2.5883	3.3659	0.882593	1.06393	1.10661	1.94119	3.18549	3.78526	1.50315	3.6314	3.79287	4.46327	4.57531	3.14494	5.19035	0.717937	0.515434	+	AABR07036746.1+
ENSRNOG00000034052	RGD1563705	similar to ribosomal protein S23 [Source:RGD Symbol;Acc:1563705]	8[-]118378029-118378460	1.18002	1.05021	0.184868	0.340091	0.274196	0.426532	0.716668	1.13678	1.41457	1.29316	1.9391	3.02767	1.9013	1.5394	1.74739	0.718096	0.515662	+	RGD1563705+
ENSRNOG00000051344	Psme3	proteasome activator subunit 3 [Source:RGD Symbol;Acc:1306996]	10[+]89236256-89244041	50.2029	34.7796	44.0621	33.3339	50.4424	53.8127	59.626	54.5619	54.8895	52.7344	49.4772	76.4233	55.608	71.5153	74.2503	0.71849	0.516228	+	Psme3+
ENSRNOG00000009521	AABR07019061.1	-	15[-]86123284-86123475	0.043964	0.052874	0	0.056059	0.099466	0.134966	0.242489	0.32278	0.171879	0.238716	0.119754	0.425895	0.230771	0.28506	0.165204	0.718603	0.51639	+	AABR07019061.1+
ENSRNOG00000046383	AABR07030156.2	-	10[+]72283047-72283142	5.41303	7.11592	2.14574	1.9317	3.91155	4.66408	6.97156	8.22198	4.26447	5.78999	7.71911	10.3954	14.9049	8.44121	15.5491	0.721447	0.520485	+	AABR07030156.2+
ENSRNOG00000001884	Ranbp1	RAN binding protein 1 [Source:RGD Symbol;Acc:1310521]	11[+]86890585-86898818	119.678	84.1048	147.007	120.325	182.51	134.088	168.133	152.142	159.85	219.107	174.778	199.587	139.602	217.631	184.135	0.721993	0.521274	+	Ranbp1+
ENSRNOG00000058474	AABR07015941.1	-	14[-]86952005-86952292	16.8534	13.6502	6.09588	4.67859	6.15763	11.728	12.2226	15.66	13.3141	14.0843	18.8062	20.6268	43.0684	34.4106	49.0231	0.722631	0.522195	+	AABR07015941.1+
ENSRNOG00000058200	U6	U6 spliceosomal RNA [Source:RFAM;Acc:RF00026]	1[-]258253043-258253153	0.063371	0.008574	0	0.113801	0.208726	0.224525	0.084887	0	0	0.598108	0.309273	0.477527	0.226197	0.772911	0.460513	0.723849	0.523957	+	U6+
ENSRNOG00000054546	AABR07039377.1	-	X[+]74871080-74871310	0.642974	1.00346	0.49492	0.232325	0.244173	1.00395	0.916571	0.973375	0.710443	0.576291	1.26355	1.47353	1.91969	1.65104	1.87739	0.725589	0.52648	+	AABR07039377.1+
ENSRNOG00000042821	Cd59	CD59 molecule [Source:RGD Symbol;Acc:2311]	3[+]94010475-94028621	36.2908	44.3627	32.7457	13.9857	22.6511	38.7223	61.3367	46.5868	44.2797	76.0186	39.3236	55.2933	54.0597	73.5166	79.3385	0.726964	0.528477	+	Cd59+
ENSRNOG00000002450	Rrp15	ribosomal RNA processing 15 homolog [Source:RGD Symbol;Acc:1306106]	13[-]105155441-105179095	13.1497	9.95745	10.9204	9.33459	9.35001	15.8062	16.9262	18.4867	16.6614	19.977	17.6327	23.6063	15.1043	16.2667	17.6846	0.728438	0.530622	+	Rrp15+
ENSRNOG00000054304	U6	U6 spliceosomal RNA [Source:RFAM;Acc:RF00026]	6[-]94133647-94133753	0	0	0	0	0	0.184614	0	0	0.252848	0.375408	0.183547	0.720591	0.926534	0.180792	0.707256	0.729252	0.531808	+	U6+
ENSRNOG00000042740	Mrpl42	mitochondrial ribosomal protein L42 [Source:RGD Symbol;Acc:1304915]	7[-]36573654-36597462	67.3935	43.1837	60.7584	59.9323	76.5358	57.6375	78.7071	60.4494	69.2299	102.218	54.775	75.5326	136.858	146.494	145.732	0.729692	0.53245	+	Mrpl42+
ENSRNOG00000012012	Pinx1	PIN2/TERF1 interacting, telomerase inhibitor 1 [Source:RGD Symbol;Acc:1566025]	15[+]47211583-47270317	9.87905	7.46079	7.38755	4.79167	7.13335	8.91697	13.0504	12.0993	11.5745	13.3443	12.4766	14.9769	9.58216	12.3733	12.9158	0.731265	0.534748	+	Pinx1+
ENSRNOG00000020894	Lsm12	LSM12 homolog [Source:RGD Symbol;Acc:1309441]	10[-]90105562-90127600	47.1714	35.9047	45.9807	24.9135	32.454	48.1039	50.0694	47.7328	54.5595	64.6565	58.5387	59.8025	53.0253	56.2865	59.265	0.735456	0.540895	+	Lsm12+
ENSRNOG00000031397	Stk32b	serine/threonine kinase 32B [Source:RGD Symbol;Acc:1306173]	14[+]77829400-78097919	0	0.04213	0	0	0.088322	0	0.047477	0.047213	0.083004	0.063656	0.06959	0.182562	0.13837	0.156537	0.065526	0.735812	0.541419	+	Stk32b+
ENSRNOG00000047966	Hspa1l	heat shock protein family A (Hsp70) member 1 like [Source:RGD Symbol;Acc:1595925]	20[+]4959294-4964963	0.269653	0.259383	0.17883	0.232382	0.122763	0.205072	0.296003	0.352622	0.554499	0.424012	0.584129	1.00927	0.732534	0.514184	0.446529	0.737794	0.544339	+	Hspa1l+
ENSRNOG00000021164	Stip1	stress-induced phosphoprotein 1 [Source:RGD Symbol;Acc:621599]	1[-]222274133-222293148	88.9304	62.898	76.5727	39.2033	58.1067	81.1763	123.163	111.352	131.369	116.372	130.177	201.111	138.209	127.595	112.264	0.738371	0.545192	+	Stip1+
ENSRNOG00000011078	Srm	spermidine synthase [Source:RGD Symbol;Acc:620796]	5[+]165405168-165408320	32.2249	27.3178	25.9464	14.5786	21.1748	35.5048	48.1047	40.3668	33.2545	38.7189	34.6972	42.7788	41.7469	55.3147	51.2645	0.738628	0.545571	+	Srm+
ENSRNOG00000007805	Mybl2	myeloblastosis oncogene-like 2 [Source:RGD Symbol;Acc:1308474]	3[+]159421671-159450086	8.1212	5.64709	7.88551	5.35531	7.76682	7.56697	10.4622	10.6128	10.1775	8.1248	7.76816	11.7941	11.7389	11.4227	12.7673	0.738952	0.546049	+	Mybl2+
ENSRNOG00000003029	Calr	calreticulin [Source:RGD Symbol;Acc:620288]	19[-]25956771-25961666	675.609	539.086	663.128	444.464	476.282	728.452	780.513	898.857	856.575	739.026	626.212	1297.38	1113.75	1105.31	1208.62	0.740908	0.548944	+	Calr+
ENSRNOG00000017233	Mmachc	methylmalonic aciduria (cobalamin deficiency) cblC type, with homocystinuria [Source:RGD Symbol;Acc:1310806]	5[-]135555565-135561914	11.9607	8.08162	9.00125	5.71731	10.2915	12.1391	15.6422	13.7221	14.0303	18.9447	15.5092	17.3711	14.4894	15.2704	12.5191	0.741739	0.550177	+	Mmachc+
ENSRNOG00000006857	Ndnf	neuron-derived neurotrophic factor [Source:RGD Symbol;Acc:1311080]	4[+]96562725-96564611	0.324647	0.392392	0.298451	0.181932	0.359632	0.269137	1.0452	0.760329	0.323144	0.773157	0.653536	1.59362	1.17785	1.07379	0.710226	0.744258	0.55392	+	Ndnf+
ENSRNOG00000026108	Tcof1	treacle ribosome biogenesis factor 1 [Source:RGD Symbol;Acc:1309850]	18[-]56082195-56115593	12.9917	9.64463	11.9694	8.91238	11.8556	15.565	13.6821	15.8412	14.9352	17.8647	11.0043	19.4496	17.2391	19.5751	20.0431	0.744853	0.554805	+	Tcof1+
ENSRNOG00000018427	Lhx3	LIM homeobox 3 [Source:RGD Symbol;Acc:71078]	3[-]3654755-3661810	0.340174	0.162932	0.171315	0.196759	0.083226	0.206718	0.535361	0.527451	0.303895	0.322352	0.477206	0.595752	0.358988	0.611536	0.714638	0.749782	0.562174	+	Lhx3+
ENSRNOG00000010164	Mrps2	mitochondrial ribosomal protein S2 [Source:RGD Symbol;Acc:1309116]	3[+]7051695-7058521	16.457	11.1266	13.3358	14.1477	16.8735	22.9022	21.5675	19.1931	19.4619	25.3057	23.7858	26.2733	16.1735	25.3877	24.7178	0.750873	0.56381	+	Mrps2+
ENSRNOG00000018704	Nolc1	nucleolar and coiled-body phosphoprotein 1 [Source:RGD Symbol;Acc:621578]	1[+]265829108-265839818	38.5921	26.0143	35.6158	26.1583	37.7879	45.5309	43.8696	44.7915	42.8844	59.7615	41.6458	68.4153	42.1572	59.2347	61.7758	0.75105	0.564076	+	Nolc1+
ENSRNOG00000051299	Rn50_5_0825.2	-	5[-]78365749-78366405	1.54527	1.52296	1.47306	0.880903	1.36212	2.49908	2.38553	1.38601	1.81234	3.27293	2.37065	2.11931	3.0074	2.62339	2.94767	0.755967	0.571486	+	Rn50_5_0825.2+
ENSRNOG00000055770	LOC103692519	60S ribosomal protein L9 pseudogene [Source:RGD Symbol;Acc:9461644]	5[+]163773509-163774111	0.975093	0.936295	0.409132	0.093425	0.665428	1.12755	1.0969	1.09008	0.704952	1.70867	1.43458	1.17946	2.18674	1.83119	3.04474	0.757535	0.573859	+	LOC103692519+
ENSRNOG00000009614	LOC300249	similar to 60S ribosomal protein L4 (L1) [Source:RGD Symbol;Acc:1583853]	7[+]143443348-143444609	41.1837	34.7787	27.9842	15.2546	27.9189	32.0401	52.6554	47.2838	44.1057	58.0894	56.4855	58.057	49.3878	47.7875	49.9328	0.758767	0.575727	+	LOC300249+
ENSRNOG00000011599	Gldc	glycine decarboxylase [Source:RGD Symbol;Acc:1308660]	1[-]248297331-248377093	0.126105	0.039475	0.022603	0.021901	0.020877	0.061214	0.113232	0.129185	0.02649	0.135977	0.177483	0.185797	0.112609	0.192367	0.187435	0.759331	0.576584	+	Gldc+
ENSRNOG00000014201	Manf	mesencephalic astrocyte-derived neurotrophic factor [Source:RGD Symbol;Acc:1307252]	8[-]115623178-115626380	161.695	156.959	149.346	95.4995	101.849	175.885	251.084	223.022	206.448	166.642	180.823	387.253	346.273	379.469	345.191	0.759821	0.577328	+	Manf+
ENSRNOG00000060002	RGD1564243	similar to brain Zn-finger protein [Source:RGD Symbol;Acc:1564243]	17[-]45745473-45746753	0	0.006769	0.016239	0	0	0.016139	0.030597	0.023015	0	0.043418	0.009473	0.040495	0.052387	0.037201	0.038344	0.760135	0.577806	+	RGD1564243+
ENSRNOG00000010134	Acot2	acyl-CoA thioesterase 2 [Source:RGD Symbol;Acc:621055]	6[+]107460668-107467487	5.77299	4.74764	5.11767	3.61033	6.68468	8.19211	9.41881	16.8025	12.1034	9.45581	7.26914	21.7427	33.6642	19.5879	24.1751	0.761534	0.579935	+	Acot2+
ENSRNOG00000031736	LOC108351703	60S ribosomal protein L27a-like [Source:RGD Symbol;Acc:11463616]	8[-]55275624-55276070	0.749944	1.07803	0.272392	0.279818	0.485227	0.552001	0.9023	1.25778	0.868813	0.907327	1.69312	1.22281	2.65801	1.50347	2.22416	0.763871	0.583499	+	LOC108351703+
ENSRNOG00000016717	Gas2	growth arrest-specific 2 [Source:RGD Symbol;Acc:1563167]	1[+]107262659-107363788	0.01187	0.106182	0	0	0	0.056391	0.063064	0.124019	0.039465	0.127034	0.280711	0.216467	0.105746	0.205118	0.215056	0.769751	0.592517	+	Gas2+
ENSRNOG00000007240	Rrs1	ribosome biogenesis regulator homolog [Source:RGD Symbol;Acc:1311403]	5[-]9430728-9432343	22.0177	14.6301	18.2211	14.8001	22.6969	26.6561	31.6595	29.8961	28.0302	32.3699	33.4437	31.8995	25.1005	28.6497	30.979	0.770649	0.5939	+	Rrs1+
ENSRNOG00000011992	Slc18a1	solute carrier family 18 member A1 [Source:RGD Symbol;Acc:3693]	16[+]22361998-22395183	1.83877	1.89566	1.83826	1.43287	3.21587	2.73514	2.54363	2.70833	2.84423	3.49462	3.1093	2.50667	4.17628	4.81565	5.95619	0.7723	0.596447	+	Slc18a1+
ENSRNOG00000046379	LOC100912604	spermidine synthase-like [Source:RGD Symbol;Acc:6485978]	3[+]14588870-14591974	31.5394	26.8155	27.6291	15.0998	21.8886	36.3102	43.6797	35.7069	31.6899	41.1505	37.5201	43.7766	39.9967	55.9054	52.3197	0.772583	0.596885	+	LOC100912604+
ENSRNOG00000012345	Rn50_1_1363.1	-	1[-]135226442-135226925	0.042728	0	0	0.126017	0.125713	0.120246	0.397537	0.692344	0	0.595848	0.798687	0.156673	0.776992	0.395785	0.835963	0.773794	0.598758	+	Rn50_1_1363.1+
ENSRNOG00000024170	Phf5a	PHD finger protein 5A [Source:RGD Symbol;Acc:621555]	7[-]123095288-123101869	77.1701	59.7245	84.9807	47.5483	62.1919	79.2864	96.0243	92.3338	92.4359	94.823	90.557	120.999	95.7696	114.673	111.614	0.77406	0.59917	+	Phf5a+
ENSRNOG00000001692	Chaf1b	chromatin assembly factor 1 subunit B [Source:RGD Symbol;Acc:1307634]	11[+]34101197-34121378	2.64847	2.34376	3.45017	3.91864	3.57877	3.49201	4.34802	5.30948	4.78216	4.76859	3.42369	6.3522	4.366	6.08493	6.74258	0.775989	0.602159	+	Chaf1b+
ENSRNOG00000053070	AABR07053749.1	-	3[+]124004419-124005426	19.1939	12.3371	12.7498	10.7321	17.8701	18.7928	19.6619	18.5455	17.1827	25.4357	26.6017	20.7448	21.3792	20.738	27.8307	0.776335	0.602695	+	AABR07053749.1+
ENSRNOG00000010646	Tmem229b	transmembrane protein 229B [Source:RGD Symbol;Acc:1562622]	6[-]102152147-102196138	7.7763	6.1315	6.05183	3.21437	4.20829	5.76363	8.58437	7.04863	9.19222	9.39041	6.88166	9.84375	12.4116	11.9245	12.9496	0.77744	0.604413	+	Tmem229b+
ENSRNOG00000019140	Banp	Btg3 associated nuclear protein [Source:RGD Symbol;Acc:1307464]	19[+]54766589-54840569	6.08047	4.85144	6.35204	3.07967	5.26258	9.82574	11.0492	11.4825	9.97769	10.7269	13.3199	14.5311	16.8398	9.60738	9.93147	0.778478	0.606027	+	Banp+
ENSRNOG00000010945	Ywhab	tyrosine 3-monooxygenase/tryptophan 5-monooxygenase activation protein, beta [Source:RGD Symbol;Acc:61998]	3[+]160391106-160399931	103.606	76.4646	94.5884	69.0546	92.1424	105.397	102.951	102.878	118.162	131.468	109.281	143.529	116.344	136.484	124.168	0.77884	0.606591	+	Ywhab+
ENSRNOG00000056941	AABR07066529.3	-	9[-]10802522-10806141	0.359998	0	0.124292	0.186123	0	0.29574	0.556255	0.417882	0.380794	0.450412	0.436994	0.815263	0.490732	0.541936	0.56186	0.78062	0.609368	+	AABR07066529.3+
ENSRNOG00000019834	Hsp90ab1	heat shock protein 90 alpha family class B member 1 [Source:RGD Symbol;Acc:1303075]	9[+]17817721-17823243	647.317	496.935	552.798	350.105	558.223	695.293	915.282	878.345	889.723	847.142	941.215	1239.9	997.888	862.397	856.078	0.783004	0.613095	+	Hsp90ab1+
ENSRNOG00000062108	Tomm5	translocase of outer mitochondrial membrane 5 [Source:RGD Symbol;Acc:1596808]	5[-]60655379-60658535	82.7064	66.44	74.8148	44.8874	67.0829	87.0242	99.8252	93.7145	100.659	102.14	104.755	118.493	105.504	100.97	103.886	0.783843	0.61441	+	Tomm5+
ENSRNOG00000036588	AC121209.1	-	1[-]264705994-264706476	4.85488	3.76807	2.1349	0.896154	2.25663	3.55434	4.8847	6.30854	3.59847	5.70736	5.07886	6.38916	8.18388	8.14299	9.97655	0.790289	0.624556	+	AC121209.1+
ENSRNOG00000055079	Ndufaf2	NADH:ubiquinone oxidoreductase complex assembly factor 2 [Source:RGD Symbol;Acc:1560158]	2[-]39321741-39434560	8.2778	6.04212	5.75007	6.24752	7.02045	7.5442	10.6055	10.0501	10.6826	12.1406	12.5048	14.0249	8.90259	10.6036	10.4429	0.792372	0.627853	+	Ndufaf2+
ENSRNOG00000024413	Neurog3	neurogenin 3 [Source:RGD Symbol;Acc:631350]	20[+]31761405-31762893	1.2157	1.1609	0.93386	0.783819	1.67106	2.59282	3.09564	2.73995	2.06097	1.87049	5.27784	3.83449	3.54891	3.03101	5.00824	0.792599	0.628214	+	Neurog3+
ENSRNOG00000001070	Cdk2ap1	cyclin-dependent kinase 2 associated protein 1 [Source:RGD Symbol;Acc:1308664]	12[+]37668369-37677063	104.779	82.1722	94.3298	62.7671	83.4392	108.637	107.629	112.608	103.769	114.072	118.682	129.36	122.9	147.595	147.031	0.794937	0.631925	+	Cdk2ap1+
ENSRNOG00000016659	Habp2	hyaluronan binding protein 2 [Source:RGD Symbol;Acc:1302979]	1[+]277068761-277104566	1.35222	0.890979	1.3257	0.808222	0.671449	1.26809	1.33851	1.34709	2.08498	1.79839	2.23843	1.71362	2.01059	2.09909	1.98968	0.79706	0.635305	+	Habp2+
ENSRNOG00000048725	Lsm2	LSM2 homolog, U6 small nuclear RNA and mRNA degradation associated [Source:RGD Symbol;Acc:1598536]	20[+]4966817-4970568	46.6147	30.2267	46.7713	23.4488	34.7739	40.4797	50.6578	50.6724	56.0299	54.5451	58.4961	56.042	59.2069	72.0857	81.2327	0.797164	0.635471	+	Lsm2+
ENSRNOG00000004904	Pa2g4	proliferation-associated 2G4 [Source:RGD Symbol;Acc:1302994]	7[-]2979588-2987055	156.623	95.1951	122.217	78.2999	131.145	138.961	178.173	195.09	160.657	205.264	141.711	235.135	193.278	247.085	257.547	0.799261	0.638818	+	Pa2g4+
ENSRNOG00000049248	AABR07007905.1	-	2[-]34418946-34419428	0.862847	0.769351	0.341833	0.313373	0.440632	0.529827	0.797342	1.04092	0.497355	1.78449	2.70339	1.14731	2.10905	1.86763	2.96687	0.799563	0.639301	+	AABR07007905.1+
ENSRNOG00000038458	AABR07026240.1	-	16[-]69279627-69280109	0.179831	0.151418	0.023425	0.023027	0.060136	0.099123	0.207737	0.191369	0.070294	0.469669	0.526618	0.213587	0.524151	0.327394	0.550396	0.800821	0.641315	+	AABR07026240.1+
ENSRNOG00000030346	Rn50_X_0604.1	-	X[+]60391745-60392204	0.777699	1.48322	0.488064	0.489192	0.548882	0.630291	1.54215	2.14117	1.0637	0.9516	2.40375	2.4844	2.50577	2.81128	2.93048	0.801271	0.642034	+	Rn50_X_0604.1+
ENSRNOG00000018067	Smn1	survival of motor neuron 1, telomeric [Source:RGD Symbol;Acc:620755]	2[+]30360100-30371147	25.9091	16.4556	20.6467	13.7316	20.8412	27.371	32.1268	35.2172	29.1135	37.3322	30.9123	42.2832	29.2868	39.7016	40.0466	0.811131	0.657934	+	Smn1+
ENSRNOG00000017586	LOC685273	similar to U1 small nuclear ribonucleoprotein C (U1 snRNP protein C) (U1C protein) (U1-C) [Source:RGD Symbol;Acc:1596424]	10[-]14532859-14533338	29.9623	17.6869	25.5298	16.1085	23.4203	23.2837	35.3309	35.0572	34.9302	33.5863	56.3797	38.3874	38.741	43.6471	47.2007	0.811304	0.658215	+	LOC685273+
ENSRNOG00000005480	Ybx3	Y box binding protein 3 [Source:RGD Symbol;Acc:621056]	4[-]165606819-165630118	129.282	94.0156	102.971	90.3088	126.346	138.189	154.765	144.144	135.442	178.815	180.423	152.459	153.739	200.458	148.466	0.818103	0.669293	+	Ybx3+
ENSRNOG00000028883	LOC679823	similar to 60S ribosomal protein L37a [Source:RGD Symbol;Acc:1583665]	10[+]10875983-10876258	3.1427	2.39618	1.69704	1.76816	0.944371	2.45729	4.40406	5.02908	2.86416	5.97917	9.6252	7.01081	8.06461	4.6262	9.11966	0.834124	0.695762	+	LOC679823+
ENSRNOG00000000516	Pxt1	peroxisomal, testis specific 1 [Source:RGD Symbol;Acc:2321717]	20[-]6193070-6195463	0	0	0	0.692284	0.49344	0.469644	1.42624	1.17405	0.927813	1.5512	1.35804	1.86001	0.697597	1.50527	1.23568	0.842919	0.710512	+	Pxt1+
ENSRNOG00000018812	Rpp25	ribonuclease P/MRP 25 subunit [Source:RGD Symbol;Acc:1305290]	8[+]62283336-62284716	5.37698	5.05138	4.79077	4.13611	7.56735	8.17108	8.12144	9.26496	7.50388	7.26402	10.8123	9.80523	12.3455	12.9418	15.9575	0.84408	0.712471	+	Rpp25+
ENSRNOG00000034084	Ggct	gamma-glutamyl cyclotransferase [Source:RGD Symbol;Acc:1304876]	4[-]85186644-85192834	24.9394	18.0778	22.6298	26.6108	28.6269	38.9439	38.1267	29.9686	29.1362	38.8433	40.5049	47.5143	36.3196	44.4244	43.8717	0.84547	0.714819	+	Ggct+
ENSRNOG00000025731	Ptma	prothymosin alpha [Source:RGD Symbol;Acc:61829]	13[-]89873243-89874008	278.814	176.294	196.086	131.794	195.882	259.002	333.294	319.877	307.501	378.592	389.989	366.515	349.652	356.071	479.147	0.852187	0.726223	+	Ptma+
ENSRNOG00000056551	AABR07004868.1	-	1[+]163520160-163523003	0	0	0	0	0	0	0.288069	0.108009	0.201068	0.195575	0.4732	0.529586	0.28813	0.609552	0.602882	0.876764	0.768715	+	AABR07004868.1+
ENSRNOG00000029389	AY172581.5	-	MT[+]9383-9450	24.4619	42.4281	30.511	30.8011	36.6208	28.7747	90.7928	89.8052	63.8112	81.5491	114.078	128.589	84.0834	97.3725	102.231	0.879234	0.773053	+	AY172581.5+

## Sheet: Sheet1
39 common elements in "WT" and "Uox":	187 elements included exclusively in "WT":	491 elements included exclusively in "Uox":
Mfap2-	Aard-	Clec2d2-
Rps4y2-	LOC102547216-	Atp6v1d-
LOC680663-	RGD1562492-	Grxcr2-
AABR07004992.1-	Sectm1b-	Il18-
S100g-	AABR07065643.1-	Oxct1-
Iyd-	LOC100360581-	Flrt3-
Slc2a7-	AABR07065656.4-	RGD1565566-
Tmprss15-	AABR07065699.4-	Prss35-
Grm4-	AABR07030366.1-	Dhrs7-
Tmc5-	AC110862.1-	LOC100361240-
Cxcl11-	AABR07065656.1-	Acan-
Fgr-	Kctd19-	LOC100361008-
Smim24-	Clec2e-	AABR07033851.1-
Clec4b2-	Irgc-	Cd14-
AABR07022023.1-	Ptch2-	Sult1c2a-
AABR07065651.3-	AABR07065705.3-	Hist1h4m-
Gzmb-	Pacsin1-	AABR07072761.1-
Slc30a10-	Lrrc75b-	AABR07072639.2-
Il5ra-	Tmem89-	AABR07032503.1-
Ctsa-	Cdkn1c-	AABR07004228.1-
Alox12e-	AABR07065651.1-	Casp3-
Rnf186-	AABR07065705.2-	Edn2-
Cxcl10-	AABR07065656.8-	Olr1588-
Cebpe-	RT1-CE16-	Zc3h12a-
Vnn1-	AABR07065676.1-	AABR07020990.1-
Trpv6-	RT1-S2-	Phlda1-
Gapt-	Fsd1-	Arhgdib-
Siglech-	Pram1-	Ginm1-
Fkbp5+	LOC100360169-	RGD1564698-
Acacb+	AABR07065714.1-	Fuca2-
U6+	AABR07065651.6-	Mt1m-
Lyz2+	Slc38a8-	AABR07071821.1-
Cbr1+	RGD1562652-	Bcl3-
Stk32b+	Mir22-	Acta1-
Gldc+	Nphs1-	Tmem41b-
Acot2+	RGD1562667-	LOC100360856-
AABR07066529.3+	Cd22-	Tmem189-
Habp2+	Trpv5-	Nqo1-
Pxt1+	Clec4m-	Duoxa2-
Acacb	AABR07065705.1-	LOC103690070-
Fkbp5	Slc17a4-	Cxcl16-
	AABR07065651.5-	Slc5a8-
	Cabp2-	LOC103694120-
	AABR07065651.7-	Slc51b-
	Cd300lg-	Cldn15-
	AABR07030796.1-	Ppard-
	AABR07044362.1-	Msmo1-
	AABR07062154.2-	Ttll6-
	AABR07065645.2-	Kcnj13-
	AABR07065823.2-	Cxadrl1-
	Sell-	Rps10l1-
	Slc5a4-	Ap3s1-
	Srsf5-	Cwh43-
	Rn60_1_2212.2-	Gdpd1-
	Tsx-	LOC102555758-
	Pink1-	Srd5a1-
	Rpl10l-	Cd86-
	AABR07064867.1-	Car13-
	AABR07065705.4-	Nit2-
	AABR07027254.1-	Zfp69-
	Rn60_5_1373.5-	Mpc1-
	Apobr-	Tbx3-
	AABR07043101.1-	AABR07028157.1-
	Hrc-	Tlr3-
	AABR07065656.3-	Gpd2-
	LOC100912293-	Tmem176a-
	Smok2a-	RGD1561694-
	Trpm2-	Scd2-
	AABR07065699.2-	Cyp51-
	LOC102553861-	Tagln2-
	Nynrin-	Myh7-
	Scube2-	AC130162.1-
	Rn50_8_0402.2-	Gpr137-
	Klhdc9-	Rn60_20_0069.2-
	Hgd-	Duox2-
	Tmem145-	Ogn-
	Mir339-	Cyba-
	Trdv5-	AC134160.1-
	Selenop-	Pon2-
	Atp6v1e2-	Ugt2b10-
	AABR07035622.1-	Idi1-
	Neurl2-	Gata1-
	AABR07050652.1-	Apool-
	Dusp13-	Cd38-
	AABR07065688.1-	Il13ra1-
	Gzma-	Nox1-
	Rn50_14_0459.2-	Rnf13-
	AABR07065699.1-	Ank3-
	Unc93a-	Nrn1-
	Ccl20-	AABR07030793.1-
	Nfkbiz-	RGD1563231-
	Tex19.2-	Btnl6-ps1-
	Ccl1-	RT1-Ba-
	Gli1-	Commd6-
	Prss39-	Sort1-
	Olr288-	RT1-CE6-
	Slc10a2-	Hspb11-
	Ifit1-	RGD1561853-
	RGD1562319-	RGD1310769-
	Tmie-	Dera-
	RGD1564513-	Ccr3-
	Mxd1-	Ccl17-
	Efcc1-	Rerg-
	Mdh1b-	Col1a1-
	LOC690700-	AABR07063287.1-
	AABR07065699.3-	Rn60_10_0648.2-
	Yaf2+	Noxo1-
	Etv4+	Cycs-
	AABR07001699.1+	Camk2b-
	Hmga1+	Htr6-
	LOC310177+	AABR07054189.1-
	AABR07008142.1+	Gpx2-
	Tomm34+	LOC100361067-
	Rn50_X_0651.1+	Nmi-
	Nkx2-2+	AC097183.1-
	AABR07033324.1+	LOC497963-
	Psme1-ps1+	LOC685767-
	LOC100362366+	AABR07044796.1-
	Pdap1+	Clta-
	Rn50_X_0746.1+	AABR07049918.1-
	AABR07032520.2+	AABR07017110.1-
	RGD1564698+	Ift172-
	H2afx+	AC128848.1-
	AABR07013302.1+	AABR07033465.1-
	Rpl30+	Rn60_20_0069.1-
	Lonrf3+	AC112062.1-
	AABR07036746.1+	Tmem102-
	RGD1563705+	Ncstn-
	Psme3+	Kbtbd11-
	AABR07019061.1+	Lox-
	AABR07030156.2+	Ceacam6-
	Ranbp1+	B4galt5-
	AABR07015941.1+	LOC100364062-
	AABR07039377.1+	LOC291276-
	Cd59+	LOC103694380-
	Rrp15+	Ero1a-
	Mrpl42+	Pkm-
	Pinx1+	AC120310.1-
	Lsm12+	Nek6-
	Hspa1l+	LOC679794-
	Stip1+	Mocos-
	Srm+	Napepld-
	Mybl2+	Lbp-
	Calr+	Pdgfa-
	Mmachc+	Tp53inp2-
	Ndnf+	Sp6-
	Tcof1+	Nostrin-
	Lhx3+	Pls1-
	Mrps2+	Sppl2a-
	Nolc1+	Bspry-
	Rn50_5_0825.2+	Clec4a2-
	LOC103692519+	Aknad1-
	LOC300249+	Agr3-
	Manf+	Ephx3-
	RGD1564243+	Tnf-
	LOC108351703+	Dirc2-
	Gas2+	Osgin1-
	Rrs1+	Sesn1-
	Slc18a1+	AABR07035722.1-
	LOC100912604+	Mpv17l-
	Rn50_1_1363.1+	Abhd4-
	Phf5a+	Cd8b-
	Chaf1b+	AABR07002623.1-
	AABR07053749.1+	Nlrp12-
	Tmem229b+	Icos-
	Banp+	Zfp280d-
	Ywhab+	AC118490.1-
	Hsp90ab1+	AABR07053830.1-
	Tomm5+	Pdha1-
	AC121209.1+	Lhfpl2-
	Ndufaf2+	Micall2-
	Neurog3+	Sqle-
	Cdk2ap1+	Ei24-
	Lsm2+	Birc3-
	Pa2g4+	Plpp6-
	AABR07007905.1+	Mt1-
	AABR07026240.1+	Fads1-
	Rn50_X_0604.1+	Rhoa-
	Smn1+	Adamdec1-
	LOC685273+	AABR07048280.1-
	Ybx3+	Barx2-
	LOC679823+	Leng9-
	Rpp25+	LOC100910678-
	Ggct+	LOC103689938-
	Ptma+	Il1b-
	AABR07004868.1+	AABR07027854.1-
	AY172581.5+	Hmgcs1-
		Fam129c-
		Me1-
		Rn50_5_1061.2-
		Shisa3-
		LOC679881-
		Nptn-
		RGD1624210-
		LOC689766-
		SNORD11B-
		Nsun7-
		Rn60_17_0147.1-
		Caps2-
		Homez-
		Kcng3-
		Sowahb-
		Rimbp3-
		NEWGENE_1308171-
		AABR07017868.3-
		Fam57a-
		LOC100359503-
		Zc2hc1c-
		Fbxo6-
		AABR07001662.1-
		Capn3-
		Slco1a4-
		Exph5-
		Retnlg-
		LOC688672-
		Tiam2-
		AY172581.4-
		Etfrf1-
		Pdcd10-
		Inf2-
		Ccr1l1-
		LOC102551356-
		Efcab5-
		LOC103694557-
		Gramd3-
		LOC100362384-
		Ccni-
		Vta1-
		Efna3-
		C1qtnf3-
		Cyp4f18-
		Gm8225-
		LOC100362453-
		Plekhd1-
		Arpc3-
		Eln-
		Uap1l1-
		Vtcn1-
		AABR07044273.1-
		Sall4-
		Ugcg-
		Id2-
		Dyrk2-
		Alox15-
		Vsx2-
		Hmgcr-
		Slc2a1-
		Dpp3-
		AABR07071392.1-
		Cir1-
		Efhd2-
		Mgam-
		AC110824.1-
		RGD1562381-
		Zbtb8os-
		AABR07061614.2-
		Calml4-
		Fam46b+
		Fev+
		Mertk+
		Ano4+
		Ighm+
		Kirrel2+
		Fabp12+
		Slc5a4b+
		Cd163+
		AABR07053481.1+
		Grik4+
		Tsks+
		Ctdspl2+
		Acaa2+
		Tepp+
		Wdr46+
		Dock3+
		Taf1d+
		Sec11c+
		Btla+
		Xylt1+
		Ip6k2+
		Tex9+
		Glcci1+
		Mmd2+
		SNORD19B+
		Cdc37l1+
		Itga10+
		Nxpe1+
		Tbc1d21+
		Sema6b+
		Susd5+
		Rn50_6_0964.4+
		Fam107a+
		Tmem8c+
		Fbxo48+
		Akap17b+
		Ccdc36+
		Igkv8-19+
		Gria4+
		Nxph4+
		Arrdc3+
		Ndrg1+
		Bdh2+
		Lyve1+
		RGD1305464+
		NEWGENE_620381+
		Akr1c19+
		SNORD24+
		Cpne7+
		Afm+
		Ms4a1+
		Piezo2+
		Akr1c13+
		Aldh3a2+
		RT1-CE16+
		Rbp2+
		S1pr1+
		LOC100911938+
		Kcnip3+
		Tp73+
		Syngr1+
		Cib3+
		Chit1+
		LOC500300+
		Acot4+
		Adra2b+
		Cck+
		Pdk4+
		Myef2+
		Lrg1+
		Ociad2+
		Dnah9+
		Cited4+
		Oprd1+
		Hes7+
		LOC100912450+
		AABR07066792.1+
		Slc14a1+
		Lifr+
		Slc7a5+
		Adora1+
		LOC100912228+
		AABR07051485.1+
		Rgs1+
		Adam22+
		Inhbb+
		Cspg4+
		Acer1+
		Jdp2+
		Kif19+
		Ppm1h+
		Gdf1+
		SNORA22+
		Frat2+
		Hoxa7+
		Mrgprb3+
		Atg2b+
		AABR07018269.2+
		RGD1563962+
		Tmem200b+
		Aloxe3+
		Lrriq4+
		Cebpb+
		Ptpn5+
		Lilrb4+
		Pirt+
		Plg+
		Six4+
		SNORD5+
		Nbn+
		Cacna1s+
		Ech1+
		Dhrs4+
		Wdr35+
		Mettl21b+
		AABR07063855.1+
		Ckap2l+
		Npy+
		Tlr7+
		Pla2g2a+
		Nptx1+
		SNORD29+
		Zp2+
		Alpk3+
		Rufy4+
		Tmtc2+
		Klf11+
		RGD1559482+
		Ppm1l+
		Pdia5+
		Wnk4+
		Defa6+
		Pabpc4+
		Rn50_1_0959.1+
		Calr3+
		Ush2a+
		Syt2+
		LOC680920+
		Scn3a+
		Bhlha15+
		Glud1+
		Tnn+
		Fam205a+
		Fam46c+
		Derl3+
		Kcnj15+
		Ccdc40+
		Homer3+
		Hecw2+
		Mogat3+
		Adh7+
		Nceh1+
		Sctr+
		Hm13+
		SNORD25+
		Slc17a8+
		Fndc8+
		Gpnmb+
		Smoc1+
		Nucb2+
		Klf2+
		RGD1565183+
		Adamts1+
		Dnajb13+
		Rn50_13_0839.5+
		SNORD15+
		Fam189a2+
		Map3k6+
		NEWGENE_1308624+
		Gbx1+
		Mir5132+
		Igfbp1+
		Mpa2l+
		Kcnk16+
		Pnpo+
		AABR07058658.1+
		Etfbkmt+
		Prmt8+
		Klra5+
		Lair1+
		AABR07030183.1+
		RGD1359290+
		Rgs22+
		AABR07043564.1+
		Zp3+
		RGD1562963+
		Mrc1+
		Per2+
		AABR07042825.1+
		LOC102556347+
		Vps52+
		Satb2+
		Gkap1+
		Mesp2+
		Galns+
		Strc+
		Tusc5+
		Itln1+
		Eaf2+
		Fmo2+
		Tmem266+
		Tln2+
		Eci1+
		Slx4ip+
		Srms+
		Slc6a5+
		Cebpd+
		Galnt15+
		Pglyrp2+
		Ddah1+
		Nol8+
		Slc27a5+
		Gcnt2+
		Cym+
		Trim45+
		Hmgcs2+
		Epyc+
		Slc10a6+
		Fndc7+
		Slc26a8+
		Acot5+
		Tsc22d3+
		Lax1+
		Per1+
		Decr1+
		Ibsp+
		Tex13b+
		AABR07054000.1+
		Slc22a3+
		Herpud1+
		Serpinf2+
		C1qtnf9+
		Serpine1+

## Sheet: Sheet2
Gene Name	r			Gene Name	r					Uox	WT
Clec2d2	-0.928078			Aard	-0.885149				below0	285	134
Atp6v1d	-0.921307			LOC102547216	-0.864235				above0	248	94
Mfap2	-0.918991			Mfap2	-0.862315
Grxcr2	-0.905625			RGD1562492	-0.853578
Il18	-0.899581			Sectm1b	-0.836643
Gapt	-0.896758			AABR07065643.1	-0.833963
Rnf186	-0.895053			Rps4y2	-0.833791
Grm4	-0.892876			LOC100360581	-0.827475
Oxct1	-0.892189			AABR07065656.4	-0.825107
Flrt3	-0.891782			AABR07065699.4	-0.824169
RGD1565566	-0.891434			AABR07030366.1	-0.822522
Prss35	-0.886125			LOC680663	-0.821244
Dhrs7	-0.878448			AC110862.1	-0.820496
LOC100361240	-0.873853			AABR07065656.1	-0.819424
Acan	-0.871813			Kctd19	-0.818462
LOC100361008	-0.871101			Clec2e	-0.816555
AABR07033851.1	-0.870989			AABR07004992.1	-0.815469
Cd14	-0.865663			Irgc	-0.814691
Sult1c2a	-0.862964			Ptch2	-0.814374
Hist1h4m	-0.859576			AABR07065705.3	-0.813643
Clec4b2	-0.857546			Pacsin1	-0.81345
AABR07072761.1	-0.851881			Lrrc75b	-0.810874
AABR07072639.2	-0.850062			Tmem89	-0.810389
AABR07032503.1	-0.849873			S100g	-0.807587
AABR07004228.1	-0.848973			Cdkn1c	-0.806615
Casp3	-0.847988			AABR07065651.1	-0.80358
Edn2	-0.846245			AABR07065705.2	-0.799887
Olr1588	-0.845627			Iyd	-0.798954
Zc3h12a	-0.845153			Slc2a7	-0.798114
Alox12e	-0.844966			AABR07065656.8	-0.797419
AABR07020990.1	-0.841952			Tmprss15	-0.795981
Phlda1	-0.841368			RT1-CE16	-0.793966
Arhgdib	-0.841198			AABR07065676.1	-0.793069
Ginm1	-0.839525			Grm4	-0.791276
RGD1564698	-0.83736			RT1-S2	-0.789013
AABR07004992.1	-0.830185			Fsd1	-0.786631
Fuca2	-0.826869			Pram1	-0.78589
Mt1m	-0.82322			Tmc5	-0.782837
LOC680663	-0.823101			Cxcl11	-0.779998
AABR07071821.1	-0.822478			LOC100360169	-0.778906
Bcl3	-0.82223			AABR07065714.1	-0.777099
Acta1	-0.821022			AABR07065651.6	-0.77597
Tmem41b	-0.82101			Slc38a8	-0.7737
LOC100360856	-0.820479			RGD1562652	-0.773561
Tmem189	-0.817416			Fgr	-0.771604
Nqo1	-0.816748			Mir22	-0.767904
Duoxa2	-0.816697			Nphs1	-0.767171
LOC103690070	-0.815885			RGD1562667	-0.767082
Cxcl16	-0.815305			Smim24	-0.766186
Slc5a8	-0.814798			Cd22	-0.764527
LOC103694120	-0.814448			Trpv5	-0.762827
Slc51b	-0.81394			Clec4m	-0.762493
Cldn15	-0.810228			AABR07065705.1	-0.759955
Ppard	-0.80935			Slc17a4	-0.758134
Msmo1	-0.809153			AABR07065651.5	-0.757449
Ttll6	-0.805663			Cabp2	-0.756378
Kcnj13	-0.804786			Clec4b2	-0.755739
Cxadrl1	-0.80327			AABR07065651.7	-0.754173
Rps10l1	-0.803262			Cd300lg	-0.753361
Ap3s1	-0.802805			AABR07030796.1	-0.752063
Tmc5	-0.800685			AABR07044362.1	-0.74997
Cwh43	-0.799939			AABR07062154.2	-0.748533
Il5ra	-0.799774			AABR07022023.1	-0.747151
Gdpd1	-0.799192			AABR07065645.2	-0.745259
LOC102555758	-0.798332			AABR07065823.2	-0.744581
Srd5a1	-0.797796			AABR07065651.3	-0.744344
Cd86	-0.796987			Sell	-0.742695
Car13	-0.796791			Slc5a4	-0.742397
Nit2	-0.796449			Srsf5	-0.741899
Zfp69	-0.796103			Rn60_1_2212.2	-0.741606
Mpc1	-0.795616			Tsx	-0.74088
Tbx3	-0.795008			Pink1	-0.740147
AABR07028157.1	-0.794546			Rpl10l	-0.738781
Tlr3	-0.794184			Gzmb	-0.738052
Gpd2	-0.793145			AABR07064867.1	-0.737539
Tmem176a	-0.791952			AABR07065705.4	-0.737005
RGD1561694	-0.791891			AABR07027254.1	-0.736526
Scd2	-0.790374			Rn60_5_1373.5	-0.736211
Cyp51	-0.790263			Apobr	-0.735883
Tagln2	-0.788857			AABR07043101.1	-0.734718
Siglech	-0.787252			Hrc	-0.733466
Myh7	-0.786715			AABR07065656.3	-0.732737
AC130162.1	-0.786599			LOC100912293	-0.732341
Gpr137	-0.785736			Slc30a10	-0.732113
Rn60_20_0069.2	-0.785594			Smok2a	-0.730676
S100g	-0.785405			Il5ra	-0.727968
Duox2	-0.785354			Trpm2	-0.727029
Ogn	-0.785225			AABR07065699.2	-0.726535
Cyba	-0.784797			LOC102553861	-0.72323
AC134160.1	-0.78436			Nynrin	-0.722699
Pon2	-0.783762			Scube2	-0.722676
Ugt2b10	-0.783646			Rn50_8_0402.2	-0.722235
Idi1	-0.783375			Ctsa	-0.721916
Gata1	-0.783076			Klhdc9	-0.721537
AABR07022023.1	-0.782276			Hgd	-0.720962
Apool	-0.782001			Tmem145	-0.720373
Cd38	-0.781633			Mir339	-0.720128
Il13ra1	-0.781522			Trdv5	-0.719909
Nox1	-0.781388			Alox12e	-0.719578
Rnf13	-0.780535			Selenop	-0.719194
Ank3	-0.780231			Atp6v1e2	-0.718814
Nrn1	-0.780102			Rnf186	-0.718394
AABR07030793.1	-0.775167			AABR07035622.1	-0.716301
RGD1563231	-0.774796			Neurl2	-0.715483
Btnl6-ps1	-0.774656			AABR07050652.1	-0.715054
RT1-Ba	-0.771688			Dusp13	-0.714916
Commd6	-0.77127			Cxcl10	-0.71478
Sort1	-0.771258			AABR07065688.1	-0.71307
RT1-CE6	-0.77124			Gzma	-0.712051
Hspb11	-0.770696			Rn50_14_0459.2	-0.711781
RGD1561853	-0.767973			AABR07065699.1	-0.711545
RGD1310769	-0.767619			Cebpe	-0.711247
Dera	-0.767227			Unc93a	-0.710912
Ccr3	-0.766851			Vnn1	-0.709634
Ccl17	-0.766626			Ccl20	-0.708847
Rerg	-0.76626			Nfkbiz	-0.708479
Fgr	-0.76616			Tex19.2	-0.708179
Col1a1	-0.766142			Trpv6	-0.706969
AABR07063287.1	-0.766092			Ccl1	-0.706838
Rn60_10_0648.2	-0.765541			Gapt	-0.706838
Noxo1	-0.765085			Gli1	-0.706774
Cycs	-0.764863			Siglech	-0.706309
Camk2b	-0.764575			Prss39	-0.704696
Htr6	-0.764067			Olr288	-0.704131
Iyd	-0.76388			Slc10a2	-0.704019
AABR07054189.1	-0.763697			Ifit1	-0.703292
Gpx2	-0.762823			RGD1562319	-0.703238
LOC100361067	-0.761721			Tmie	-0.703074
Nmi	-0.761686			RGD1564513	-0.702727
AC097183.1	-0.761201			Mxd1	-0.701668
Vnn1	-0.761086			Efcc1	-0.701129
LOC497963	-0.760996			Mdh1b	-0.700608
LOC685767	-0.760527			LOC690700	-0.700237
AABR07044796.1	-0.760363			AABR07065699.3	-0.700067
Clta	-0.760172			Fkbp5	0.70086
AABR07049918.1	-0.759856			Yaf2	0.701392
AABR07017110.1	-0.758971			Etv4	0.702382
Ift172	-0.758748			Acacb	0.70258
AC128848.1	-0.75853			AABR07001699.1	0.702705
AABR07033465.1	-0.758029			Hmga1	0.702892
Rn60_20_0069.1	-0.75764			LOC310177	0.70311
AC112062.1	-0.755666			AABR07008142.1	0.703314
Tmem102	-0.755167			U6	0.704604
Ncstn	-0.755068			Tomm34	0.705214
Kbtbd11	-0.755032			Rn50_X_0651.1	0.707044
Lox	-0.754908			Nkx2-2	0.707695
Ceacam6	-0.754798			AABR07033324.1	0.70817
B4galt5	-0.754624			Psme1-ps1	0.708642
LOC100364062	-0.753972			LOC100362366	0.711492
LOC291276	-0.753447			Pdap1	0.712546
LOC103694380	-0.753447			Lyz2	0.714315
Ero1a	-0.753333			Rn50_X_0746.1	0.715263
Pkm	-0.752258			AABR07032520.2	0.715395
AC120310.1	-0.752254			Cbr1	0.715896
Nek6	-0.751847			RGD1564698	0.71636
LOC679794	-0.751561			H2afx	0.716366
Mocos	-0.751391			AABR07013302.1	0.716821
Napepld	-0.75073			Rpl30	0.717792
Lbp	-0.750495			Lonrf3	0.717877
Pdgfa	-0.750312			AABR07036746.1	0.717937
Tp53inp2	-0.750262			RGD1563705	0.718096
Sp6	-0.749553			Psme3	0.71849
Nostrin	-0.749179			AABR07019061.1	0.718603
Pls1	-0.748282			AABR07030156.2	0.721447
Sppl2a	-0.745746			Ranbp1	0.721993
Bspry	-0.744288			AABR07015941.1	0.722631
Clec4a2	-0.744135			U6	0.723849
Aknad1	-0.743805			AABR07039377.1	0.725589
Agr3	-0.743727			Cd59	0.726964
Cxcl11	-0.743004			Rrp15	0.728438
Ephx3	-0.742442			U6	0.729252
Tnf	-0.741812			Mrpl42	0.729692
Dirc2	-0.741793			Pinx1	0.731265
Osgin1	-0.74141			Lsm12	0.735456
Sesn1	-0.741211			Stk32b	0.735812
AABR07035722.1	-0.740911			Hspa1l	0.737794
Mpv17l	-0.740869			Stip1	0.738371
Slc30a10	-0.739848			Srm	0.738628
Abhd4	-0.738992			Mybl2	0.738952
Cd8b	-0.738671			Calr	0.740908
AABR07002623.1	-0.738279			Mmachc	0.741739
Nlrp12	-0.73689			Ndnf	0.744258
Icos	-0.736521			Tcof1	0.744853
Zfp280d	-0.735996			Lhx3	0.749782
AC118490.1	-0.735746			Mrps2	0.750873
AABR07053830.1	-0.73567			Nolc1	0.75105
Pdha1	-0.735615			Rn50_5_0825.2	0.755967
Trpv6	-0.73532			LOC103692519	0.757535
Lhfpl2	-0.734584			LOC300249	0.758767
Micall2	-0.734524			Gldc	0.759331
Sqle	-0.734374			Manf	0.759821
Ei24	-0.734163			RGD1564243	0.760135
Birc3	-0.733865			Acot2	0.761534
Plpp6	-0.733213			LOC108351703	0.763871
Mt1	-0.733159			Gas2	0.769751
Fads1	-0.732577			Rrs1	0.770649
Rhoa	-0.731967			Slc18a1	0.7723
Adamdec1	-0.731719			LOC100912604	0.772583
AABR07048280.1	-0.731596			Rn50_1_1363.1	0.773794
Barx2	-0.730574			Phf5a	0.77406
Cebpe	-0.730475			Chaf1b	0.775989
Leng9	-0.730103			AABR07053749.1	0.776335
LOC100910678	-0.729286			Tmem229b	0.77744
LOC103689938	-0.729198			Banp	0.778478
Cxcl10	-0.729186			Ywhab	0.77884
Il1b	-0.727904			AABR07066529.3	0.78062
AABR07027854.1	-0.727365			Hsp90ab1	0.783004
Hmgcs1	-0.726921			Tomm5	0.783843
Fam129c	-0.726671			AC121209.1	0.790289
Me1	-0.726177			Ndufaf2	0.792372
Rn50_5_1061.2	-0.726136			Neurog3	0.792599
Shisa3	-0.725232			Cdk2ap1	0.794937
Rps4y2	-0.725038			Habp2	0.79706
LOC679881	-0.724828			Lsm2	0.797164
Nptn	-0.724504			Pa2g4	0.799261
RGD1624210	-0.723912			AABR07007905.1	0.799563
LOC689766	-0.723355			AABR07026240.1	0.800821
SNORD11B	-0.722864			Rn50_X_0604.1	0.801271
Nsun7	-0.72261			Smn1	0.811131
Rn60_17_0147.1	-0.722505			LOC685273	0.811304
Caps2	-0.721952			Ybx3	0.818103
Homez	-0.721872			LOC679823	0.834124
Kcng3	-0.721602			Pxt1	0.842919
Sowahb	-0.721398			Rpp25	0.84408
Rimbp3	-0.720851			Ggct	0.84547
NEWGENE_1308171	-0.720718			Ptma	0.852187
AABR07017868.3	-0.720607			AABR07004868.1	0.876764
Ctsa	-0.720025			AY172581.5	0.879234
Fam57a	-0.719923
LOC100359503	-0.719658
Zc2hc1c	-0.719289
Fbxo6	-0.71919
AABR07001662.1	-0.719185
Smim24	-0.719143
Capn3	-0.71902
Slco1a4	-0.7189
Exph5	-0.718645
Retnlg	-0.718448
LOC688672	-0.717907
Tiam2	-0.717617
AY172581.4	-0.717502
Etfrf1	-0.716836
Pdcd10	-0.716587
Inf2	-0.715543
Ccr1l1	-0.714907
LOC102551356	-0.714816
Efcab5	-0.714811
LOC103694557	-0.714421
Gramd3	-0.71413
LOC100362384	-0.713903
Ccni	-0.713835
Vta1	-0.713803
Efna3	-0.713716
C1qtnf3	-0.712674
Cyp4f18	-0.712636
Gm8225	-0.712484
LOC100362453	-0.711917
Plekhd1	-0.71185
Arpc3	-0.71183
Eln	-0.710603
Uap1l1	-0.710159
Vtcn1	-0.710006
AABR07044273.1	-0.709391
Sall4	-0.709122
Slc2a7	-0.70862
Ugcg	-0.707886
Gzmb	-0.707753
Id2	-0.707462
Tmprss15	-0.707365
Dyrk2	-0.707312
Alox15	-0.707237
Vsx2	-0.706857
AABR07065651.3	-0.705742
Hmgcr	-0.705731
Slc2a1	-0.705192
Dpp3	-0.704648
AABR07071392.1	-0.704593
Cir1	-0.70326
Efhd2	-0.702785
Mgam	-0.702485
AC110824.1	-0.702029
RGD1562381	-0.701795
Zbtb8os	-0.701526
AABR07061614.2	-0.701515
Calml4	-0.70094
Fam46b	0.700351
Fev	0.700449
Mertk	0.700586
Fkbp5	0.701766
Ano4	0.702393
Ighm	0.702821
Kirrel2	0.703005
Fabp12	0.703328
Slc5a4b	0.703481
Cd163	0.70364
AABR07053481.1	0.7037
Grik4	0.705223
Tsks	0.707049
Ctdspl2	0.707457
Acaa2	0.707907
Tepp	0.708032
Wdr46	0.7084
Dock3	0.709116
Taf1d	0.709752
Sec11c	0.709945
Btla	0.710263
Xylt1	0.710832
Ip6k2	0.711255
Tex9	0.711266
Glcci1	0.712633
Mmd2	0.71289
SNORD19B	0.713119
Cdc37l1	0.714197
Itga10	0.714213
Nxpe1	0.714603
Tbc1d21	0.715162
Sema6b	0.715675
Susd5	0.715859
Rn50_6_0964.4	0.716092
Fam107a	0.716668
Tmem8c	0.716979
Fbxo48	0.717922
Akap17b	0.718911
Ccdc36	0.720053
Igkv8-19	0.72012
Gria4	0.72019
Nxph4	0.72084
Arrdc3	0.721405
Lyz2	0.724789
Ndrg1	0.724816
Bdh2	0.725434
Lyve1	0.726108
RGD1305464	0.726185
Pxt1	0.727015
NEWGENE_620381	0.727636
Akr1c19	0.727899
SNORD24	0.727939
Cpne7	0.728842
Afm	0.729208
Ms4a1	0.729223
Piezo2	0.729862
Akr1c13	0.730051
Aldh3a2	0.730704
RT1-CE16	0.730721
Rbp2	0.731022
S1pr1	0.732169
LOC100911938	0.732398
Kcnip3	0.73246
Tp73	0.732924
Syngr1	0.733033
Cib3	0.733146
Chit1	0.733724
LOC500300	0.734561
Acot4	0.734766
Adra2b	0.735038
Cck	0.735511
Pdk4	0.735936
Myef2	0.736188
Lrg1	0.736631
Ociad2	0.736738
Dnah9	0.737283
Cited4	0.737339
Oprd1	0.737378
Hes7	0.737419
LOC100912450	0.737507
AABR07066792.1	0.738319
Slc14a1	0.738349
Lifr	0.739407
Slc7a5	0.740012
Adora1	0.740127
LOC100912228	0.74142
AABR07051485.1	0.741658
Rgs1	0.741712
Adam22	0.741736
Inhbb	0.741773
Cspg4	0.741846
Acer1	0.742188
Jdp2	0.742451
Kif19	0.742901
Ppm1h	0.743085
Gdf1	0.743119
SNORA22	0.74379
Frat2	0.745714
Hoxa7	0.745877
Mrgprb3	0.746263
Atg2b	0.748014
AABR07018269.2	0.74892
RGD1563962	0.7501
Tmem200b	0.750169
Aloxe3	0.750284
Lrriq4	0.750738
Cebpb	0.750939
Ptpn5	0.751224
Lilrb4	0.751816
Pirt	0.752767
Plg	0.753531
Six4	0.753702
SNORD5	0.753778
Nbn	0.753981
Cacna1s	0.75421
Ech1	0.754257
Dhrs4	0.754464
Wdr35	0.754596
Mettl21b	0.754605
AABR07063855.1	0.754881
Ckap2l	0.755704
Npy	0.755793
Tlr7	0.75603
Pla2g2a	0.756533
Nptx1	0.757376
SNORD29	0.757683
Zp2	0.757704
Alpk3	0.759181
Rufy4	0.759607
Tmtc2	0.760476
Klf11	0.76208
RGD1559482	0.76327
Ppm1l	0.763823
Pdia5	0.764336
Wnk4	0.765556
Defa6	0.765669
Pabpc4	0.766432
Rn50_1_0959.1	0.766585
Calr3	0.766683
Ush2a	0.766835
Syt2	0.767344
LOC680920	0.767491
Scn3a	0.767752
Bhlha15	0.76811
Glud1	0.768269
Tnn	0.768622
Fam205a	0.769558
Fam46c	0.770877
Derl3	0.773103
Kcnj15	0.773658
Ccdc40	0.774394
Homer3	0.774442
Hecw2	0.77484
Acot2	0.775259
Mogat3	0.778814
Adh7	0.780406
Nceh1	0.780836
Sctr	0.781156
Stk32b	0.781385
Hm13	0.783286
SNORD25	0.784651
Slc17a8	0.788248
Fndc8	0.788285
U6	0.788313
Gpnmb	0.788962
Smoc1	0.79032
Nucb2	0.790542
Klf2	0.790943
RGD1565183	0.792119
Adamts1	0.792481
Dnajb13	0.79276
Rn50_13_0839.5	0.792818
SNORD15	0.793001
Fam189a2	0.793457
Map3k6	0.794094
NEWGENE_1308624	0.79474
Gbx1	0.794788
Mir5132	0.794797
Igfbp1	0.796646
Mpa2l	0.796916
Kcnk16	0.797202
Pnpo	0.798295
AABR07058658.1	0.80028
Etfbkmt	0.80085
Prmt8	0.801053
Klra5	0.803224
Lair1	0.805211
AABR07030183.1	0.805495
RGD1359290	0.807483
Rgs22	0.809822
AABR07043564.1	0.810874
Habp2	0.811147
RT1-CE16	0.812321
Zp3	0.812996
RGD1562963	0.813531
Mrc1	0.813691
Per2	0.815958
AABR07042825.1	0.816932
LOC102556347	0.816984
Vps52	0.817722
Satb2	0.819333
Gkap1	0.821904
Gldc	0.82256
Mesp2	0.822926
Galns	0.823649
Strc	0.824458
Tusc5	0.825142
Itln1	0.827317
Eaf2	0.82954
Fmo2	0.831168
Tmem266	0.833482
Tln2	0.836592
Eci1	0.839504
Slx4ip	0.841678
Srms	0.841798
Slc6a5	0.843649
Cebpd	0.84409
Galnt15	0.845877
Pglyrp2	0.846967
Cbr1	0.847166
Ddah1	0.847356
Nol8	0.847685
Slc27a5	0.848155
Gcnt2	0.848769
Cym	0.849496
Trim45	0.85306
Hmgcs2	0.856831
Epyc	0.857805
Slc10a6	0.858643
Fndc7	0.860604
AABR07066529.3	0.862044
Slc26a8	0.865851
Acot5	0.869629
Tsc22d3	0.870886
Lax1	0.872254
Per1	0.872604
Decr1	0.873288
Nol8	0.878153
Ibsp	0.879896
Tex13b	0.882283
AABR07054000.1	0.892948
Slc22a3	0.896111
Herpud1	0.898299
Serpinf2	0.899273
Acacb	0.901083
C1qtnf9	0.901745
Serpine1	0.913014
Cbr1	0.930135
