# Supplementary material for: Uricase deficiency in rats results in a variety of metabolic disorders, addition to gouty nephropathy
Source: PLoS One. 2025 Aug 22;20(8):e0330344. doi: 10.1371/journal.pone.0330344 (PMC12373213; doi:10.1371/journal.pone.0330344)
Supplement: S4 — (ZIP) [file pone.0330344.s005.zip › Figure6-7/genes/4_ileum.xlsx]

## Sheet: Uox
Gene ID	Gene Name	GeneDescription	Pos.	D45	D45	D45	D185	D185	D185	D367	D367	D367	D549	D549	D549	D626	D626	D626	r	r^2	up/down	Name-noted
ENSRNOG00000020906	Pola2	DNA polymerase alpha 2, accessory subunit [Source:RGD Symbol;Acc:621817]	1[-]221273538-221321570	22.3091	20.948	21.3307	18.2941	19.6307	19.8633	15.3554	14.8511	14.425	13.6277	14.4406	13.3104	13.39	13.7426	13.0433	-0.958232	0.918209	-	Pola2-
ENSRNOG00000001750	Chrd	chordin [Source:RGD Symbol;Acc:620181]	11[-]83858503-83867203	21.4595	24.8327	22.6435	20.085	17.0649	15.6343	11.6962	11.8135	8.77507	9.12911	6.52817	7.04302	9.73449	6.00485	8.7416	-0.937964	0.879776	-	Chrd-
ENSRNOG00000049099	LOC100361240	ribosomal protein S10-like [Source:RGD Symbol;Acc:2320523]	15[+]19429508-19430011	43.5027	38.3992	42.8216	36.4897	33.9388	26.0198	7.60427	7.10269	6.30603	2.30102	2.60269	2.6497	4.48634	4.97731	3.715	-0.93438	0.873066	-	LOC100361240-
ENSRNOG00000001842	Mrps35	mitochondrial ribosomal protein S35 [Source:RGD Symbol;Acc:1306720]	4[+]181434812-181465318	21.5857	22.7398	25.0495	19.3415	20.5771	18.6663	16.2088	16.244	15.7417	14.9622	17.1005	14.3304	12.5803	14.5022	13.5847	-0.930634	0.86608	-	Mrps35-
ENSRNOG00000030106	RGD1564698	similar to ribosomal protein S10 [Source:RGD Symbol;Acc:1564698]	10[-]19715275-19715832	4.98567	5.69804	4.41687	5.32517	3.28621	3.56806	2.07348	1.41342	2.19061	1.2575	0.723094	0.68053	1.15612	0.567663	1.40064	-0.928455	0.862028	-	RGD1564698-
ENSRNOG00000052141	Rps10l1	ribosomal protein S10-like 1 [Source:RGD Symbol;Acc:2323006]	6[+]75429729-75430226	219.697	220.913	223.524	196.662	168.632	157.021	79.9481	84.0524	80.6072	50.8196	57.7171	71.2733	79.6486	80.0291	70.7806	-0.926103	0.857666	-	Rps10l1-
ENSRNOG00000051704	Zfp185	zinc finger protein 185 [Source:RGD Symbol;Acc:1586351]	X[+]152999016-153031444	0.504365	0.661355	0.496268	0.322796	0.430447	0.288392	0.286555	0.275641	0.346866	0.194089	0.130297	0.079561	0.125949	0.157665	0.111526	-0.920019	0.846435	-	Zfp185-
ENSRNOG00000011276	Tmem254	transmembrane protein 254 [Source:RGD Symbol;Acc:1305689]	16[+]3817402-3821270	40.2835	44.1013	40.4838	32.8491	28.911	30.3077	25.744	27.0342	23.8335	22.6247	18.1249	19.7364	21.3876	21.5423	23.3837	-0.919499	0.845478	-	Tmem254-
ENSRNOG00000009080	Atp6v1d	ATPase H+ transporting V1 subunit D [Source:RGD Symbol;Acc:735119]	6[-]102032276-102047758	118.08	103.367	110.217	106.198	115.77	105.157	41.8346	41.9088	35.4193	40.9178	33.3008	32.4229	35.3992	32.9526	30.3053	-0.917382	0.84159	-	Atp6v1d-
ENSRNOG00000012509	Il17f	interleukin 17F [Source:RGD Symbol;Acc:1311398]	9[-]26885708-26897219	1.8137	1.62511	2.33072	1.7831	1.20379	1.47564	0.390472	0.057901	0.18061	0.109652	0.213624	0	0.137224	0.069502	0.062929	-0.914412	0.836149	-	Il17f-
ENSRNOG00000014282	Cebpe	CCAAT/enhancer binding protein epsilon [Source:RGD Symbol;Acc:2329]	15[-]33355947-33358138	1.86507	1.82634	1.36497	0.882551	1.05419	0.916133	0.361615	0.093251	0.224498	0.128853	0.01968	0.035169	0.107502	0.054448	0.24633	-0.912412	0.832496	-	Cebpe-
ENSRNOG00000014879	Ttc7a	tetratricopeptide repeat domain 7A [Source:RGD Symbol;Acc:1306211]	6[+]10912383-11014278	51.0104	49.2076	44.5083	39.9943	42.4948	40.0332	40.5756	34.5459	36.7008	32.9707	37.2435	30.1744	30.9409	32.845	32.7128	-0.910602	0.829197	-	Ttc7a-
ENSRNOG00000053430	Slco4a1	solute carrier organic anion transporter family, member 4a1 [Source:RGD Symbol;Acc:620228]	3[+]175838994-175857983	13.7936	13.2011	13.3013	15.2188	12.4069	11.3386	9.70975	9.53939	9.70817	8.69816	7.53503	10.323	7.588	6.68526	8.0857	-0.906234	0.821261	-	Slco4a1-
ENSRNOG00000027797	Nit2	nitrilase family, member 2 [Source:RGD Symbol;Acc:1310494]	11[+]45462345-45473104	89.7073	88.6399	94.3182	73.2301	74.8353	68.5455	52.0216	58.7596	53.7842	44.2035	60.1455	48.0113	52.1536	56.1825	46.2001	-0.904807	0.818675	-	Nit2-
ENSRNOG00000024688	Erfe	erythroferrone [Source:RGD Symbol;Acc:1584688]	9[+]98505259-98511160	0.614327	0.576096	0.485101	0.232491	0.48159	0.606213	0.370868	0.365143	0.289709	0.203614	0.121493	0.029619	0	0	0.129418	-0.90474	0.818555	-	Erfe-
ENSRNOG00000032822	AABR07068694.1	-	9[-]114731346-114731816	2.3005	3.02214	3.12094	1.11372	2.37843	1.34454	1.19843	1.51434	0.576886	0.342965	0.366709	0.849332	0.312365	0.03821	0.347678	-0.903972	0.817165	-	AABR07068694.1-
ENSRNOG00000004242	Pole2	DNA polymerase epsilon 2, accessory subunit [Source:RGD Symbol;Acc:1311962]	6[-]91494393-91518996	7.60827	6.82778	7.42343	6.12947	5.16059	5.77665	3.88613	3.46127	3.3262	4.15961	2.77496	1.62498	3.6421	3.11449	2.6103	-0.903311	0.815972	-	Pole2-
ENSRNOG00000028259	Mcemp1	mast cell-expressed membrane protein 1 [Source:RGD Symbol;Acc:1565374]	12[+]2213471-2217433	8.25845	8.33744	9.53161	7.71864	8.50948	7.95287	5.2362	5.43008	4.53968	5.34029	1.98586	1.85484	4.61688	3.55025	3.55337	-0.899483	0.80907	-	Mcemp1-
ENSRNOG00000042547	RGD1565566	similar to 60S ribosomal protein L18a [Source:RGD Symbol;Acc:1565566]	1[+]61553449-61553970	8.18699	7.25434	8.68359	9.22335	8.39408	6.1292	1.93238	1.41194	1.96825	0.586189	0.461919	1.271	1.54594	1.31981	1.52675	-0.898004	0.806411	-	RGD1565566-
ENSRNOG00000005190	Nipal2	NIPA-like domain containing 2 [Source:RGD Symbol;Acc:1564315]	7[-]73339706-73450262	20.4503	22.725	23.0077	19.5461	22.9533	19.7973	13.5831	13.667	13.5272	15.8728	11.139	12.3454	12.6779	13.3591	12.1298	-0.896741	0.804145	-	Nipal2-
ENSRNOG00000051470	Card9	caspase recruitment domain family, member 9 [Source:RGD Symbol;Acc:708370]	3[-]3798347-3806713	16.2161	18.0337	19.0636	16.3313	14.3906	15.2957	14.1936	15.5418	12.7011	8.37322	6.74879	6.73459	9.11716	11.4826	8.72635	-0.896291	0.803337	-	Card9-
ENSRNOG00000000281	Prodh1	proline dehydrogenase 1 [Source:RGD Symbol;Acc:1590932]	11[+]87058616-87075785	98.3234	102.878	102.867	95.8315	83.8282	72.6439	69.7129	70.8006	63.974	45.2019	48.9952	47.3625	62.6705	64.4446	59.7604	-0.894316	0.799801	-	Prodh1-
ENSRNOG00000042649	A4gnt	alpha-1,4-N-acetylglucosaminyltransferase [Source:RGD Symbol;Acc:1590210]	8[+]107859366-107865789	5.28925	6.66875	8.01569	4.17459	6.61167	5.26423	0.700112	0.548582	1.18637	1.14158	0	0	0.466032	0.875643	0.954322	-0.892838	0.797159	-	A4gnt-
ENSRNOG00000009848	Il18	interleukin 18 [Source:RGD Symbol;Acc:2889]	8[+]54993859-55016299	27.8562	24.9527	21.9008	19.024	18.0919	16.6168	4.45989	4.40512	4.63087	8.29915	5.36435	3.48762	4.03367	5.15802	6.2413	-0.892289	0.796179	-	Il18-
ENSRNOG00000057116	Pex19	peroxisomal biogenesis factor 19 [Source:RGD Symbol;Acc:1306913]	13[+]90514336-90530349	23.8609	22.3775	22.8266	22.3299	19.8833	19.0131	19.6017	17.7888	19.8535	17.6713	18.1099	16.1623	17.7043	16.8241	17.8169	-0.892262	0.796131	-	Pex19-
ENSRNOG00000008257	Mfap2	microfibrillar-associated protein 2 [Source:RGD Symbol;Acc:1306031]	5[+]159534202-159539750	13.5089	15.2618	15.1614	12.7233	16.7072	11.0998	7.96743	6.5782	9.26613	7.13565	5.61766	5.79774	6.71286	7.98292	5.89165	-0.891808	0.795322	-	Mfap2-
ENSRNOG00000031283	LOC103690878	syntaxin-3-like [Source:RGD Symbol;Acc:9098358]	X[-]79742224-79743117	3.69278	2.80728	2.53336	2.78662	1.75442	1.8539	0	0.121817	0.274099	0.252241	0	0.224378	0.169495	0	0.23951	-0.891791	0.795292	-	LOC103690878-
ENSRNOG00000055942	AC120310.1	-	17[-]14686554-14687408	14.3685	17.013	16.8712	12.234	14.1679	9.59665	13.1756	10.3969	11.4616	6.73361	8.8963	7.88214	8.16936	8.59014	6.78413	-0.89028	0.792598	-	AC120310.1-
ENSRNOG00000017819	Cd14	CD14 molecule [Source:RGD Symbol;Acc:620588]	18[-]29560365-29562153	26.4926	29.6097	26.3188	24.2988	26.739	25.2312	13.2382	13.0234	11.3549	14.0844	8.28591	6.42458	14.723	11.6884	11.1611	-0.88983	0.791797	-	Cd14-
ENSRNOG00000061955	Btnl6-ps1	butyrophilin-like 6, pseudogene 1 [Source:RGD Symbol;Acc:1588460]	20[-]2883978-2884356	1.89099	2.55705	2.23124	1.53089	2.11709	1.61926	0.143442	0.113533	0.003671	0.01486	0.279431	0.155309	0.043855	0.194023	0.320147	-0.888984	0.790292	-	Btnl6-ps1-
ENSRNOG00000030494	AABR07072761.1	-	2[-]195856117-195856980	4.59414	5.56822	5.81178	4.85709	5.40288	4.51713	1.9207	2.84396	1.54576	1.21641	2.43547	1.7889	2.40225	1.37155	2.09109	-0.886403	0.78571	-	AABR07072761.1-
ENSRNOG00000020140	Pigq	phosphatidylinositol glycan anchor biosynthesis, class Q [Source:RGD Symbol;Acc:1359535]	10[-]15289536-15305549	52.1816	51.1938	53.9639	58.3117	53.0754	50.3721	34.4117	34.2826	36.3117	29.465	29.9214	22.0904	32.6643	34.8296	31.3018	-0.886159	0.785278	-	Pigq-
ENSRNOG00000025384	Slc2a10	solute carrier family 2 member 10 [Source:RGD Symbol;Acc:1306552]	3[+]162181974-162194804	8.12158	6.69307	8.06821	5.19457	4.0516	4.07306	1.76479	1.10762	1.67216	1.68708	0.687836	0.524305	1.46827	2.16279	1.40471	-0.884394	0.782152	-	Slc2a10-
ENSRNOG00000012772	Nqo1	NAD(P)H quinone dehydrogenase 1 [Source:RGD Symbol;Acc:2503]	19[+]38422164-38437180	132.919	129.083	156.16	154.193	147.392	109.626	15.1779	11.9447	11.8968	16.0603	8.37547	7.06854	16.2467	18.0606	14.6105	-0.884222	0.781848	-	Nqo1-
ENSRNOG00000058516	AABR07071392.1	-	8[-]113630509-113667006	1.96023	2.11191	2.54055	0.7473	1.38728	1.43474	0.125045	0.176989	0.188114	0.326854	0.35329	0.25543	0.234234	0	0.05888	-0.882202	0.77828	-	AABR07071392.1-
ENSRNOG00000001785	Etv5	ets variant 5 [Source:RGD Symbol;Acc:1309590]	11[+]82194657-82252139	7.36236	5.98254	5.96367	4.99491	4.85265	4.29326	2.59805	2.32612	2.10788	3.24387	1.50399	1.72113	2.86682	1.97733	2.1646	-0.881768	0.777515	-	Etv5-
ENSRNOG00000061101	Ripply1	ripply transcriptional repressor 1 [Source:RGD Symbol;Acc:1588264]	X[-]111099930-111102464	5.52789	3.60177	4.87439	3.23763	3.19403	2.05646	3.49118	3.28643	1.2342	1.37248	0.693927	0.651728	0.98482	0.560072	0.557084	-0.881654	0.777314	-	Ripply1-
ENSRNOG00000046005	Scd2	stearoyl-Coenzyme A desaturase 2 [Source:RGD Symbol;Acc:621177]	1[+]264059374-264072433	191.759	163.985	161.27	121.302	43.5429	79.8525	53.184	33.9081	26.0599	43.3862	10.5893	14.5365	16.9354	20.0703	11.4845	-0.880718	0.775665	-	Scd2-
ENSRNOG00000016278	Ccl17	C-C motif chemokine ligand 17 [Source:RGD Symbol;Acc:619924]	19[-]10619220-10620671	12.1351	12.6895	13.0932	4.71387	8.19507	12.0566	3.31486	3.5073	6.42599	3.43828	1.97292	2.26889	4.13936	2.67934	2.44312	-0.880628	0.775506	-	Ccl17-
ENSRNOG00000056639	LOC103694557	ubiquitin-like modifier-activating enzyme 1 Y [Source:RGD Symbol;Acc:9252298]	Y[+]833206-853537	1.22917	1.16315	0.9444	0.539464	0.430612	0.327938	0.230503	0.262896	0.249193	0.122017	0.144084	0.10115	0.122004	0.022261	0.148419	-0.879054	0.772737	-	LOC103694557-
ENSRNOG00000021424	Cd300lf	Cd300 molecule-like family member F [Source:RGD Symbol;Acc:1309733]	10[-]103670028-103687425	10.9358	13.0054	12.4879	10.9693	11.5176	8.79454	4.97909	5.59355	6.20253	7.77884	4.85958	5.11992	5.35598	5.85371	4.84759	-0.878761	0.772221	-	Cd300lf-
ENSRNOG00000052326	Uba1y	ubiquitin-activating enzyme, Chr Y [Source:RGD Symbol;Acc:3925]	Y[+]422855-445477	0.970716	0.888852	0.603295	0.477717	0.35909	0.293992	0.097542	0.221318	0.119785	0.082708	0.079305	0.07576	0.048901	0.021224	0.127828	-0.876816	0.768805	-	Uba1y-
ENSRNOG00000022490	LOC100361008	Cytochrome c oxidase subunit 5A, mitochondrial-like [Source:RGD Symbol;Acc:2320952]	3[-]9096044-9096481	18.9043	24.2112	24.6315	8.99369	11.5245	8.07129	2.71451	3.98401	2.30929	0.498776	1.44474	2.73403	2.00265	1.53896	2.58598	-0.876635	0.768489	-	LOC100361008-
ENSRNOG00000029107	RGD1561694	similar to High mobility group protein 2 (HMG-2) [Source:RGD Symbol;Acc:1561694]	14[+]73674753-73675382	11.9837	8.02293	9.82754	6.33729	5.32876	5.01811	5.6666	5.44055	3.92352	3.50414	1.74205	1.7089	3.33693	2.69435	2.77548	-0.876165	0.767666	-	RGD1561694-
ENSRNOG00000021628	Wdr89	WD repeat domain 89 [Source:RGD Symbol;Acc:1307393]	6[-]98599723-98606109	3.65479	3.15715	3.10936	2.51477	2.79422	2.74139	2.4558	2.67768	2.11038	2.54057	1.69881	1.37587	2.08238	1.66305	1.58684	-0.876121	0.767587	-	Wdr89-
ENSRNOG00000020782	Pspc1	paraspeckle component 1 [Source:RGD Symbol;Acc:1310122]	15[-]36950257-37030281	22.0195	21.3888	22.5563	21.7469	18.4447	15.345	15.4189	15.2238	13.9185	14.6282	14.6025	11.432	13.7752	13.3731	14.1365	-0.875973	0.767329	-	Pspc1-
ENSRNOG00000016044	Mab21l3	mab-21 like 3 [Source:RGD Symbol;Acc:1308694]	2[-]204231685-204254699	0.783946	0.576001	0.797792	0.547399	0.321637	0.361841	0.154727	0	0.105773	0.183577	0.048902	0	0.082211	0.083842	0.057446	-0.875914	0.767225	-	Mab21l3-
ENSRNOG00000023172	Dnajb3	DnaJ heat shock protein family (Hsp40) member B3 [Source:RGD Symbol;Acc:1594215]	9[-]95289918-95290931	23.1693	30.9419	33.6293	23.8502	18.6093	16.5955	20.5479	26.4985	14.9929	6.5877	9.17668	9.23466	7.70988	6.63675	10.3081	-0.875477	0.76646	-	Dnajb3-
ENSRNOG00000045989	Hba-a3	hemoglobin alpha, adult chain 3 [Source:RGD Symbol;Acc:1359209]	10[-]15577249-15577977	4.70386	6.45504	5.43732	3.11907	5.22589	3.47469	2.47873	3.98753	2.3884	1.68033	1.73629	0.36099	1.85506	2.16966	1.65871	-0.875322	0.766188	-	Hba-a3-
ENSRNOG00000021039	Fam83e	family with sequence similarity 83, member E [Source:RGD Symbol;Acc:1309316]	1[+]101704746-101711379	134.163	120.291	117.986	133.917	87.8518	128.314	89.0079	62.1684	67.0224	90.9807	47.2812	38.3796	54.5005	46.8671	51.5039	-0.873027	0.762176	-	Fam83e-
ENSRNOG00000029029	LOC103690070	coxsackievirus and adenovirus receptor-like [Source:RGD Symbol;Acc:9262300]	8[-]106832988-106858543	200.62	195.196	188.111	113.924	136.746	108.592	79.6632	77.7945	79.9156	74.2348	66.1416	68.6937	81.884	77.9616	78.8358	-0.872084	0.760531	-	LOC103690070-
ENSRNOG00000052020	LOC103694556	ubiquitin-like modifier-activating enzyme 1 Y [Source:RGD Symbol;Acc:9331250]	Y[+]781974-802296	1.18569	0.876484	0.749949	0.472817	0.406302	0.349571	0.178123	0.218802	0.161528	0.117471	0.123308	0.077929	0.116967	0.024932	0.131268	-0.871767	0.759977	-	LOC103694556-
ENSRNOG00000022657	Tmem97	transmembrane protein 97 [Source:RGD Symbol;Acc:1307423]	10[-]65811456-65820538	92.2892	81.6471	82.2513	77.4349	60.4498	63.9309	74.1085	63.2041	64.9846	51.547	48.7889	62.182	52.0659	53.4147	49.4896	-0.87047	0.757718	-	Tmem97-
ENSRNOG00000023995	Ankrd39	ankyrin repeat domain 39 [Source:RGD Symbol;Acc:1559504]	9[-]43117914-43127887	2.05571	2.05841	1.47949	1.61317	1.55651	1.5209	1.27501	1.3494	1.31641	1.25948	1.09952	0.585726	0.956912	0.821811	1.14377	-0.869652	0.756295	-	Ankrd39-
ENSRNOG00000037782	Gkn3	gastrokine 3 [Source:RGD Symbol;Acc:1597754]	4[-]119182135-119188251	11.1783	12.3166	12.353	6.20546	9.9891	12.1183	4.22238	2.97744	3.91226	4.24134	2.88133	2.89924	4.81023	2.7783	3.99896	-0.868501	0.754293	-	Gkn3-
ENSRNOG00000029567	Cxadrl1	coxsackie virus and adenovirus receptor-like 1 [Source:RGD Symbol;Acc:735201]	8[-]107249306-107272122	188.796	174.149	175.453	104.257	122.355	110.567	75.4796	73.405	78.5113	68.2644	62.4642	61.9313	80.0353	75.0307	80.8745	-0.867614	0.752755	-	Cxadrl1-
ENSRNOG00000010903	Crb1	crumbs 1, cell polarity complex component [Source:RGD Symbol;Acc:1309947]	13[-]56270781-56462834	0.141953	0.087314	0.118502	0.123519	0.124375	0.094414	0.063211	0.051003	0.070221	0.061284	0.01491	0.011982	0.025047	0.063628	0.020179	-0.864508	0.747374	-	Crb1-
ENSRNOG00000054284	AABR07072639.2	-	19[-]37020852-37021958	6.67951	9.41202	5.51295	2.99088	6.50607	5.98162	0.836825	1.13389	1.23521	0.524713	0.894363	0.671778	1.15713	0.542768	1.44944	-0.863536	0.745695	-	AABR07072639.2-
ENSRNOG00000009772	Kirrel3	kin of IRRE like 3 (Drosophila) [Source:RGD Symbol;Acc:1311382]	8[+]36125999-36254753	0.187792	0.204258	0.107173	0.160213	0.135838	0.102687	0.102964	0.11936	0.07981	0.073952	0.039473	0.034178	0.067038	0.056349	0.047751	-0.863356	0.745384	-	Kirrel3-
ENSRNOG00000060745	Nlrp12	NLR family, pyrin domain containing 12 [Source:RGD Symbol;Acc:1309415]	1[+]64506735-64534912	0.142014	0.142778	0.161222	0.153771	0.052396	0.067724	0	0	0.032416	0.01968	0	0	0	0	0.022589	-0.86298	0.744735	-	Nlrp12-
ENSRNOG00000027115	Zc2hc1c	zinc finger, C2HC-type containing 1C [Source:RGD Symbol;Acc:1307122]	6[+]109110534-109119457	2.95632	1.39802	2.43314	2.52834	2.10309	2.46467	1.00991	0.903723	1.02438	0.526784	0.856605	0.172836	0.357841	0.827847	0.711308	-0.862964	0.744706	-	Zc2hc1c-
ENSRNOG00000008450	LOC100359539	ribonucleotide reductase M2 polypeptide [Source:RGD Symbol;Acc:2323655]	19[+]25391700-25394229	36.8279	32.0504	36.5784	25.6304	17.6828	22.1901	16.509	10.9383	12.7328	15.5319	11.6989	6.63316	12.6642	13.4389	12.5977	-0.862561	0.744011	-	LOC100359539-
ENSRNOG00000031045	LOC100911252	peptidyl-prolyl cis-trans isomerase A-like [Source:RGD Symbol;Acc:6493676]	4[+]40004654-40005148	93.2094	89.7494	102.729	87.4985	74.1694	79.2975	85.5695	63.7763	74.8935	74.8192	70.9013	52.3218	60.8119	56.2709	54.3675	-0.861696	0.74252	-	LOC100911252-
ENSRNOG00000019074	Alox12e	arachidonate 12-lipoxygenase, epidermal [Source:RGD Symbol;Acc:1307642]	10[-]56927676-56935141	0.590622	0.544533	0.359509	0.175134	0.36595	0.131679	0.072826	0.032091	0.023606	0.057708	0.027944	0.02347	0	0	0	-0.861619	0.742388	-	Alox12e-
ENSRNOG00000013464	Spink1	serine peptidase inhibitor, Kazal type 1 [Source:RGD Symbol;Acc:3749]	18[-]38221681-38242119	30.2957	45.8942	45.9387	36.2608	41.7822	37.657	9.47189	9.31017	8.69772	5.31106	1.76226	8.10345	17.4713	8.51118	8.9073	-0.860973	0.741275	-	Spink1-
ENSRNOG00000061530	Fgf16	fibroblast growth factor 16 [Source:RGD Symbol;Acc:71052]	X[+]76786466-76797069	1.04351	1.26516	0.862738	0.826811	0.577524	0.900944	0.491094	0.169658	0.237522	0.427918	0.124264	0	0.300505	0.162306	0.346335	-0.860541	0.74053	-	Fgf16-
ENSRNOG00000017376	Il21	interleukin 21 [Source:RGD Symbol;Acc:1307384]	2[-]123965021-123972356	0.894683	1.32614	0.460081	0.670706	0.400294	0.791018	0.309485	0.138258	0.061954	0.158033	0	0	0	0	0	-0.86017	0.739893	-	Il21-
ENSRNOG00000022669	Cd177	CD177 molecule [Source:RGD Symbol;Acc:1562941]	1[-]82964683-82987253	3.91345	3.77528	2.5003	2.31056	1.9902	2.46192	1.11956	0.885037	0.911745	1.0687	0.630571	0.950599	1.24105	0.665127	1.17102	-0.859587	0.73889	-	Cd177-
ENSRNOG00000046602	AABR07006030.1	-	1[+]214664537-214693043	696.947	712.719	682.276	767.987	777.253	761.655	524.232	373.025	457.801	485.767	146.614	333.366	372.07	329.149	366.402	-0.859257	0.738322	-	AABR07006030.1-
ENSRNOG00000012557	Lgals5	lectin, galactose binding, soluble 5 [Source:RGD Symbol;Acc:3004]	10[-]66225995-66229311	258.043	176.693	155.026	152.107	93.8934	102.249	28.6416	15.7576	29.8772	33.8545	12.6937	24.6257	17.8953	24.1047	39.9063	-0.858185	0.736481	-	Lgals5-
ENSRNOG00000015676	Brd9	bromodomain containing 9 [Source:RGD Symbol;Acc:1307359]	1[-]31939585-31967915	28.8081	27.8569	29.206	27.5806	26.5426	25.7388	25.6735	26.1384	25.0991	23.9481	23.0555	19.9449	25.2939	23.2768	21.7876	-0.857042	0.734521	-	Brd9-
ENSRNOG00000001494	Napa	NSF attachment protein alpha [Source:RGD Symbol;Acc:620855]	1[+]77994203-78012845	108.088	110.153	106.755	118.639	115.295	107.573	103.066	103.659	99.4758	91.909	97.3044	98.4662	86.874	92.2489	93.8557	-0.856689	0.733916	-	Napa-
ENSRNOG00000039325	Grxcr2	glutaredoxin and cysteine rich domain containing 2 [Source:RGD Symbol;Acc:1584696]	18[-]36308925-36322320	0.968372	0.919922	0.737074	0.653612	1.1366	1.16164	0.035682	0	0	0.060374	0	0	0	0	0	-0.856049	0.73282	-	Grxcr2-
ENSRNOG00000050819	Birc5	baculoviral IAP repeat-containing 5 [Source:RGD Symbol;Acc:70499]	10[+]106856097-106864413	48.3728	42.0443	45.3027	41.183	29.2218	31.9915	33.2132	29.8826	27.2566	28.8345	25.3746	17.9004	26.3512	27.4877	21.8788	-0.855935	0.732625	-	Birc5-
ENSRNOG00000062164	Rn60_1_2216.1	-	1[+]221508159-221512116	8.95506	10.2645	11.1223	5.75606	13.7452	11.4106	0.070165	0.238039	0.04086	0.042866	0.128284	0.101667	0.148507	0.243899	0.028671	-0.855232	0.731421	-	Rn60_1_2216.1-
ENSRNOG00000027655	Clec4b2	C-type lectin domain family 4, member B2 [Source:RGD Symbol;Acc:1359354]	4[+]156107620-156131583	2.43041	2.10658	2.08751	0.459403	0.897354	0.70975	0.154441	0.229433	0.147374	0.060117	0	0	0.068826	0.149624	0.063354	-0.854861	0.730788	-	Clec4b2-
ENSRNOG00000020486	Bcl2l12	BCL2 like 12 [Source:RGD Symbol;Acc:1307361]	1[-]100984550-100993269	10.5773	10.4701	11.3456	11.9471	11.5485	10.8575	10.9061	10.8855	9.4929	8.82404	7.83339	7.81159	7.71448	8.4906	7.81492	-0.854398	0.729997	-	Bcl2l12-
ENSRNOG00000002916	Car4	carbonic anhydrase 4 [Source:RGD Symbol;Acc:2242]	10[+]72272248-72281067	90.4012	70.6272	56.161	84.8258	41.4303	51.4222	21.7175	24.5362	14.9455	22.8945	12.2691	19.0886	13.8273	12.4243	22.6037	-0.854326	0.729873	-	Car4-
ENSRNOG00000047493	Slco1a4	solute carrier organic anion transporter family, member 1a4 [Source:RGD Symbol;Acc:621389]	4[-]175969549-176026163	0.179507	0.220222	0.217537	0.112673	0.220623	0.141067	0.057676	0.043962	0.064026	0.063361	0	0.047743	0.052669	0.024474	0.089159	-0.854243	0.729731	-	Slco1a4-
ENSRNOG00000004479	Aurka	aurora kinase A [Source:RGD Symbol;Acc:628895]	3[-]170364181-170378210	20.9465	18.6514	20.3395	19.0523	17.2167	18.2056	15.2679	11.4117	12.3984	15.5715	11.9307	7.59475	12.2209	12.9709	10.0541	-0.853272	0.728074	-	Aurka-
ENSRNOG00000009850	St3gal4	ST3 beta-galactoside alpha-2,3-sialyltransferase 4 [Source:RGD Symbol;Acc:1303068]	8[-]36264750-36314811	265.421	256.58	192.981	150.283	121.875	122.355	88.1088	74.5781	60.345	81.9949	52.4142	97.167	52.8722	32.4486	88.865	-0.853143	0.727853	-	St3gal4-
ENSRNOG00000010208	Timp1	TIMP metallopeptidase inhibitor 1 [Source:RGD Symbol;Acc:621675]	X[-]1364786-1369384	29.3333	27.8801	28.3887	23.4331	22.5488	22.8291	13.2652	11.8152	12.1048	15.8927	6.4321	9.43473	15.5362	15.0234	12.79	-0.851991	0.725889	-	Timp1-
ENSRNOG00000020812	Gys1	glycogen synthase 1 [Source:RGD Symbol;Acc:1589798]	1[+]101427195-101447092	12.6007	13.0785	12.8985	12.9415	10.591	13.6223	9.94612	8.19267	9.95622	10.5136	7.33853	6.6654	9.11842	7.93215	8.18617	-0.851766	0.725505	-	Gys1-
ENSRNOG00000015465	Cep72	centrosomal protein 72 [Source:RGD Symbol;Acc:1566336]	1[+]31835000-31864628	12.9921	11.0665	11.3129	7.66943	7.59836	7.06747	6.75664	7.55698	6.56296	6.38491	6.26321	3.9566	6.50849	5.41184	4.85438	-0.851695	0.725385	-	Cep72-
ENSRNOG00000020480	Fads1	fatty acid desaturase 1 [Source:RGD Symbol;Acc:621678]	1[+]226234074-226249138	18.3643	16.3019	19.5473	10.5087	9.96833	9.68746	5.77918	4.95272	6.38073	7.50859	2.93859	2.7936	7.17752	5.3636	5.23704	-0.849978	0.722462	-	Fads1-
ENSRNOG00000054828	AABR07051708.1	-	3[+]19772056-19772382	93.289	136.572	122.426	102.24	118.121	72.4512	43.5295	46.8427	36.0857	37.3659	8.35686	2.71993	62.3066	36.2604	27.0976	-0.849377	0.721441	-	AABR07051708.1-
ENSRNOG00000019819	Dus2	dihydrouridine synthase 2 [Source:RGD Symbol;Acc:1305612]	19[+]37990374-38033590	8.98622	9.53629	9.03311	8.87946	7.52576	5.79414	7.14064	6.85279	6.6771	6.79555	4.30914	4.53187	6.03467	4.74492	5.3239	-0.849069	0.720918	-	Dus2-
ENSRNOG00000011777	Spag5	sperm associated antigen 5 [Source:RGD Symbol;Acc:620152]	10[+]65566171-65585760	11.5061	11.4754	11.9475	10.2946	8.61837	8.47152	8.33887	7.35547	6.78344	7.57033	6.14837	3.48663	7.03203	6.87331	6.83868	-0.848489	0.719934	-	Spag5-
ENSRNOG00000018310	Eno4	enolase family member 4 [Source:RGD Symbol;Acc:1308333]	1[+]280103695-280127073	0.649739	0.554862	0.459766	0.520128	0.580944	0.295139	0.260903	0.27732	0.292763	0.183689	0.178878	0.107958	0.268727	0.224174	0.25424	-0.847764	0.718705	-	Eno4-
ENSRNOG00000000321	Cd24	CD24 molecule [Source:RGD Symbol;Acc:2298]	20[+]48335540-48340846	1230.75	1072.87	1054.74	996.346	817.69	919.023	653.667	551.988	615.308	822.19	514.473	381.515	561.244	609.286	611.897	-0.847295	0.717909	-	Cd24-
ENSRNOG00000006367	Slc5a8	solute carrier family 5 member 8 [Source:RGD Symbol;Acc:1564146]	7[+]29435444-29477947	74.1497	72.24	76.5607	66.3316	55.8437	56.5172	51.428	27.8337	41.7478	29.806	23.1537	11.8505	48.595	24.7717	38.9826	-0.847001	0.717412	-	Slc5a8-
ENSRNOG00000008673	Arpc3	actin related protein 2/3 complex, subunit 3 [Source:RGD Symbol;Acc:1311985]	12[-]39653953-39667849	369.922	350.467	370.505	372.158	365.217	380.612	361.154	310.363	345.225	327.33	303.099	338.045	303.37	300.143	301.46	-0.846649	0.716815	-	Arpc3-
ENSRNOG00000061602	AABR07016592.1	-	14[+]105914769-105925662	7.70204	10.2479	9.30667	8.1483	7.11909	11.4474	8.85432	6.40918	6.28017	4.81535	4.62777	4.14913	4.13701	5.35321	4.22409	-0.846428	0.716441	-	AABR07016592.1-
ENSRNOG00000007330	Capzb	capping actin protein of muscle Z-line beta subunit [Source:RGD Symbol;Acc:1359099]	5[+]157642751-157742478	336.038	324.815	338.31	339.851	337.193	368.586	315.986	297.564	295.781	289.813	277.779	318.38	265.492	264.008	255.36	-0.845718	0.715238	-	Capzb-
ENSRNOG00000058752	Popdc2	popeye domain containing 2 [Source:RGD Symbol;Acc:735226]	11[-]64936692-64952687	10.7825	9.93	8.86474	9.18521	8.90406	8.2419	6.95854	5.48989	8.38637	8.45239	5.02009	5.08774	5.17101	5.09016	6.18606	-0.845566	0.714983	-	Popdc2-
ENSRNOG00000043094	Oxct1	3-oxoacid CoA transferase 1 [Source:RGD Symbol;Acc:1584008]	2[+]53859737-54007756	130.597	115.578	121.94	108.705	97.534	95.2956	77.3385	66.1639	75.2559	71.0748	63.938	84.0683	78.6173	83.5482	68.6499	-0.845261	0.714466	-	Oxct1-
ENSRNOG00000049976	Gzmb	granzyme B [Source:RGD Symbol;Acc:620018]	15[-]35413793-35417316	29.1786	30.183	16.521	23.7311	12.5169	11.694	4.77378	2.83812	5.86072	2.99484	1.84921	5.02085	5.05436	3.61272	3.76318	-0.845084	0.714166	-	Gzmb-
ENSRNOG00000042111	Sult1c2a	sulfotransferase family, cytosolic, 1C, member 2a [Source:RGD Symbol;Acc:1305885]	9[-]4152589-4168221	40.4918	38.7587	43.4664	34.6173	40.3632	37.4058	11.106	15.6287	12.9874	17.7662	23.3406	10.2648	14.5993	16.3254	18.0459	-0.844544	0.713254	-	Sult1c2a-
ENSRNOG00000052236	AABR07004992.1	-	1[+]173275336-173284941	5.22893	7.59642	7.57452	2.51411	1.27507	3.02223	0.937543	1.32921	1.02905	0.556638	0.928782	0.14962	0.223831	0.483164	0.540486	-0.844292	0.712829	-	AABR07004992.1-
ENSRNOG00000023708	Tmem176a	transmembrane protein 176A [Source:RGD Symbol;Acc:1310725]	4[+]78458625-78462423	316.767	322.454	364.053	259.249	280.863	243.56	156.049	128.292	173.495	211.799	121.601	159.196	170.172	163.64	174.217	-0.844029	0.712385	-	Tmem176a-
ENSRNOG00000018616	Cdc42ep5	CDC42 effector protein 5 [Source:RGD Symbol;Acc:1308382]	1[+]73719005-73719529	81.8686	78.294	78.972	89.4138	66.7054	89.8675	64.9635	59.62	54.6563	64.7005	57.5864	50.1815	47.5601	54.8478	52.6687	-0.84306	0.710751	-	Cdc42ep5-
ENSRNOG00000002028	Tmem50b	transmembrane protein 50B [Source:RGD Symbol;Acc:1307561]	11[-]31719443-31752243	39.6623	38.3192	36.2402	31.5607	23.3468	26.748	21.9782	16.2834	22.9542	21.9225	9.09995	10.5677	21.7765	16.4549	18.806	-0.842475	0.709764	-	Tmem50b-
ENSRNOG00000027491	Vldlr	very low density lipoprotein receptor [Source:RGD Symbol;Acc:3963]	1[+]245237736-245269205	5.84779	5.64992	6.27469	4.34249	4.57256	4.32588	2.72216	3.18633	3.62147	3.38293	1.14886	1.30663	3.17847	2.94403	3.15356	-0.841951	0.708881	-	Vldlr-
ENSRNOG00000020792	Etv4	ets variant 4 [Source:RGD Symbol;Acc:1306524]	10[-]89685058-89700283	1.24141	1.35876	1.50752	0.927573	1.11818	0.913999	0.537323	0.745736	0.547978	0.905217	0.512093	0.689021	0.702329	0.537506	0.429272	-0.841191	0.707603	-	Etv4-
ENSRNOG00000014117	Hmox1	heme oxygenase 1 [Source:RGD Symbol;Acc:2806]	19[+]14508616-14515456	38.3148	31.668	24.2684	24.5554	21.9524	15.7375	18.2876	13.9745	13.4459	14.4289	11.2432	16.2556	10.3501	9.47858	14.1861	-0.841014	0.707305	-	Hmox1-
ENSRNOG00000003537	Spta1	spectrin, alpha, erythrocytic 1 [Source:RGD Symbol;Acc:1305194]	13[+]92264231-92340083	0.05098	0.027636	0.033115	0.04067	0.007913	0.022885	0.007518	0	0	0	0	0	0	0	0	-0.840782	0.706915	-	Spta1-
ENSRNOG00000023320	Tspan1	tetraspanin 1 [Source:RGD Symbol;Acc:1303308]	5[-]135019778-135025084	536.463	531.667	566.115	376.963	329.656	286.362	339.992	277.515	315.184	233.49	179.307	230.517	287.87	283.073	243.771	-0.839952	0.705519	-	Tspan1-
ENSRNOG00000025117	Noxo1	NADPH oxidase organizer 1 [Source:RGD Symbol;Acc:1307802]	10[+]14062331-14066918	42.2848	44.777	38.0722	51.9986	48.7313	58.3492	31.4282	18.635	24.8065	19.1267	11.8952	9.96727	21.6803	14.7991	17.9513	-0.839853	0.705354	-	Noxo1-
ENSRNOG00000003310	Tmem63a	transmembrane protein 63a [Source:RGD Symbol;Acc:1306829]	13[+]99220510-99253316	32.5456	29.1387	30.5864	32.516	27.756	29.2973	23.7702	20.4431	23.7559	24.1171	16.3995	15.5892	20.4911	22.8329	21.5608	-0.8397	0.705095	-	Tmem63a-
ENSRNOG00000018680	Rpl17	ribosomal protein L17 [Source:RGD Symbol;Acc:1303019]	18[+]70970596-70975494	1068.24	1172.47	1195.36	1057.82	1074.75	864.537	761.381	733.635	646.942	926.966	794.268	735.129	721.3	641.254	605.459	-0.839353	0.704513	-	Rpl17-
ENSRNOG00000015113	Mocos	molybdenum cofactor sulfurase [Source:RGD Symbol;Acc:1308496]	18[+]16590197-16636084	15.7552	16.0122	15.1566	11.8532	17.5069	15.5905	6.92659	5.14299	6.47947	6.03173	5.95771	6.69616	7.23519	8.17595	7.2738	-0.839092	0.704075	-	Mocos-
ENSRNOG00000047314	Tk1	thymidine kinase 1 [Source:RGD Symbol;Acc:621014]	10[-]106817601-106828884	45.3999	39.7345	47.1674	43.0713	29.2584	30.8944	27.2762	20.752	21.5383	26.1359	20.6877	11.98	22.2746	24.7397	20.6207	-0.838795	0.703576	-	Tk1-
ENSRNOG00000052803	Klri1	killer cell lectin-like receptor family I member 1 [Source:RGD Symbol;Acc:1359344]	4[-]163495003-163528220	4.69343	7.0681	5.46152	5.53163	4.51244	5.51046	3.253	2.40553	4.12086	3.79565	2.2332	2.2295	3.56411	1.73368	2.63618	-0.838148	0.702493	-	Klri1-
ENSRNOG00000027125	Mboat1	membrane bound O-acyltransferase domain containing 1 [Source:RGD Symbol;Acc:1565561]	17[-]36061775-36177457	52.7272	49.4468	48.5263	43.995	38.6864	38.6481	37.5429	28.967	31.976	36.2313	27.4457	22.9468	33.1673	33.8433	29.7562	-0.837401	0.70124	-	Mboat1-
ENSRNOG00000018822	Slc5a5	solute carrier family 5 member 5 [Source:RGD Symbol;Acc:69267]	16[+]20297414-20307400	0.132388	0.266562	0.146377	0.13077	0.239143	0.1378	0.142647	0.063622	0.081309	0.049405	0.072128	0.069967	0	0.031368	0	-0.837314	0.701095	-	Slc5a5-
ENSRNOG00000048967	LOC688459	hypothetical protein LOC688459 [Source:RGD Symbol;Acc:1588829]	9[+]23420654-23424832	31.8614	30.8739	31.4379	36.741	25.9882	26.8102	27.5847	18.128	20.5203	21.9772	20.5287	12.9002	17.0316	17.5637	19.9496	-0.836864	0.700341	-	LOC688459-
ENSRNOG00000021037	Spaca4	sperm acrosome associated 4 [Source:RGD Symbol;Acc:1587464]	1[-]101707613-101708286	9.3828	10.8554	10.8522	11.1125	7.89686	9.21464	10.291	7.99361	6.09549	7.31818	4.61338	3.74331	6.7751	3.98098	4.16871	-0.836724	0.700107	-	Spaca4-
ENSRNOG00000053654	AABR07061614.2	-	4[-]136227322-136229193	0.407195	0.440788	0.328064	0.245984	0.131504	0.297986	0.192392	0.190611	0.213676	0.189394	0.176434	0.129684	0.06564	0.166691	0.085972	-0.836255	0.699322	-	AABR07061614.2-
ENSRNOG00000002452	Txndc11	thioredoxin domain containing 11 [Source:RGD Symbol;Acc:1307538]	10[+]4578469-4635953	44.0953	43.3007	43.4685	41.8195	35.2239	34.341	34.6505	34.4029	31.9135	35.9293	35.379	25.5686	28.9123	27.7149	31.622	-0.835461	0.697995	-	Txndc11-
ENSRNOG00000051627	AABR07053580.1	-	3[-]114687672-114688536	1.02379	1.08249	0.795887	0.324762	0.554141	0.396514	0.577774	0.586255	0.638218	0.182706	0.31697	0.296096	0.068238	0.204102	0.22372	-0.835019	0.697256	-	AABR07053580.1-
ENSRNOG00000006236	Dsn1	DSN1 homolog, MIS12 kinetochore complex component [Source:RGD Symbol;Acc:1565179]	3[-]153101036-153114520	9.11015	8.40122	9.86078	8.39287	7.03601	6.3344	7.24403	6.35043	6.1932	7.17623	4.85814	3.75862	5.57777	4.81732	5.64226	-0.83398	0.695523	-	Dsn1-
ENSRNOG00000001943	Retnlg	resistin-like gamma [Source:RGD Symbol;Acc:727934]	11[-]54513102-54514441	39.9959	31.4718	22.5735	7.34769	9.89945	11.3134	2.71668	2.62188	3.8639	0.797199	0.288003	0.527813	0.998969	0.911887	0.969929	-0.83364	0.694956	-	Retnlg-
ENSRNOG00000021145	Gpr137	G protein-coupled receptor 137 [Source:RGD Symbol;Acc:1586317]	1[-]222194266-222197252	13.6621	13.5268	13.9523	14.3288	16.0721	13.4309	11.963	12.9269	12.5192	9.34947	10.398	11.0687	9.7547	12.0259	10.0118	-0.833048	0.69397	-	Gpr137-
ENSRNOG00000022099	Trim72	tripartite motif containing 72 [Source:RGD Symbol;Acc:1562778]	1[+]199449973-199457895	2.81323	3.78659	3.15369	2.65758	2.03053	2.42549	2.56452	1.30553	1.58862	1.5678	0.966453	0.893527	1.78114	1.63256	1.31498	-0.832228	0.692603	-	Trim72-
ENSRNOG00000003509	Olr1588	olfactory receptor 1588 [Source:RGD Symbol;Acc:1333597]	13[+]92146586-92147539	0.690342	0.972817	0.748654	0.715858	1.25644	0.58679	0	0	0	0	0	0	0.092346	0	0	-0.831923	0.692096	-	Olr1588-
ENSRNOG00000002843	Cxcl6	C-X-C motif chemokine ligand 6 [Source:RGD Symbol;Acc:708540]	14[-]18860264-18862407	5.90463	4.22253	3.62467	2.08836	1.32401	2.96832	1.14203	0.218885	1.14678	0.60719	0.383863	0.106363	0.797078	0.75265	0.827079	-0.831005	0.690569	-	Cxcl6-
ENSRNOG00000048783	LOC100909700	CD177 antigen-like [Source:RGD Symbol;Acc:6502482]	1[-]81609433-81627710	3.12607	2.76041	2.04079	1.52818	1.35758	1.58335	0.787601	0.630863	0.566766	0.769496	0.476443	0.634562	1.04581	0.478523	0.837245	-0.830294	0.689388	-	LOC100909700-
ENSRNOG00000007492	Rpn2	ribophorin II [Source:RGD Symbol;Acc:62075]	3[+]153398130-153445632	246.292	226.808	248.645	229.071	186.292	197.038	185.541	180.042	192.984	185.546	166.559	149.632	177.943	185.688	176.098	-0.829975	0.688859	-	Rpn2-
ENSRNOG00000013069	Sapcd2	suppressor APC domain containing 2 [Source:RGD Symbol;Acc:1590629]	3[+]2591331-2596583	23.4939	24.4765	25.769	26.4906	17.488	15.9758	20.4161	15.5729	15.4154	13.8308	15.0286	12.0758	14.8338	12.6401	15.0665	-0.829898	0.688731	-	Sapcd2-
ENSRNOG00000055631	Zfp280d	zinc finger protein 280D [Source:RGD Symbol;Acc:1560796]	8[+]78858570-78949447	12.7198	11.5525	11.9379	11.2929	11.9899	11.4712	5.54876	4.5627	5.27484	8.87016	5.12967	2.81512	6.37001	5.23903	5.15332	-0.829649	0.688318	-	Zfp280d-
ENSRNOG00000010392	Nrg1	neuregulin 1 [Source:RGD Symbol;Acc:621341]	16[+]63837216-64057434	8.41069	7.80994	7.57982	7.86515	5.8782	6.20917	5.60912	3.74181	2.4659	4.22647	1.27918	0.98601	3.46488	3.69487	4.18744	-0.829479	0.688035	-	Nrg1-
ENSRNOG00000008137	Cdk18	cyclin-dependent kinase 18 [Source:RGD Symbol;Acc:1309523]	13[-]48893412-48927483	23.7234	24.6076	24.863	27.3573	31.0384	24.9039	21.6631	21.3395	17.5982	13.1003	18.6723	18.3349	12.2351	15.0948	17.8903	-0.829466	0.688013	-	Cdk18-
ENSRNOG00000020087	Zfp90	zinc finger protein 90 [Source:RGD Symbol;Acc:1563077]	19[+]38598165-38608943	4.42439	3.59	3.74935	3.42187	3.56389	2.66108	3.58069	2.9111	2.24879	2.50797	2.44082	2.69094	2.19298	2.36765	2.43922	-0.829255	0.687663	-	Zfp90-
ENSRNOG00000016136	Pdcd1lg2	programmed cell death 1 ligand 2 [Source:RGD Symbol;Acc:1306403]	1[+]247562202-247627193	0.834474	0.932873	0.878704	1.12983	0.88031	0.90794	0.305187	0.266833	0.472282	0.4069	0.386929	0.105788	0.48888	0.359737	0.155943	-0.829046	0.687318	-	Pdcd1lg2-
ENSRNOG00000021499	Siglech	sialic acid binding Ig-like lectin H [Source:RGD Symbol;Acc:1310401]	1[+]114046478-114149708	0.660971	0.55961	0.505612	0.744385	0.897047	0.420619	0.390958	0.169719	0.567531	0.071682	0	0	0.145582	0.041854	0.133523	-0.828762	0.686847	-	Siglech-
ENSRNOG00000027592	Rerg	RAS-like, estrogen-regulated, growth-inhibitor [Source:RGD Symbol;Acc:1562829]	4[-]171069191-171176581	5.1253	5.15438	6.08674	5.1829	6.3574	5.19259	3.37799	2.26971	3.1316	3.89696	0.925572	1.57036	2.98067	2.33116	2.62179	-0.828527	0.686457	-	Rerg-
ENSRNOG00000006235	Nell2	neural EGFL like 2 [Source:RGD Symbol;Acc:620999]	7[-]136526496-136853957	2.56822	2.30628	2.73036	2.4101	2.71474	2.26551	0.825896	0.929733	2.10759	1.37101	0.130169	1.48395	1.16958	0.786968	0.966007	-0.827916	0.685445	-	Nell2-
ENSRNOG00000036942	Tnfrsf9	TNF receptor superfamily member 9 [Source:RGD Symbol;Acc:1598208]	5[+]168009393-168035810	3.26589	3.48009	3.36715	3.46868	2.66733	4.22808	0.916922	0.564582	1.08134	1.1321	0.826088	0.776757	1.69356	0.865273	0.963023	-0.826749	0.683513	-	Tnfrsf9-
ENSRNOG00000036835	Copz1	coatomer protein complex, subunit zeta 1 [Source:RGD Symbol;Acc:1306154]	7[+]144899534-144926350	129.638	134.857	137.199	136.928	142.615	134.194	128.352	122.404	121.5	128.718	117.946	121.14	107.05	116.963	117.83	-0.826499	0.6831	-	Copz1-
ENSRNOG00000005954	Il5ra	interleukin 5 receptor subunit alpha [Source:RGD Symbol;Acc:70938]	4[-]138795327-138830117	0.193502	0.188823	0.163659	0.053532	0.156615	0.112947	0.029736	0.063983	0.050747	0.093345	0.054926	0.034522	0.034901	0.017855	0.0485	-0.825899	0.682109	-	Il5ra-
ENSRNOG00000017605	Gmds	GDP-mannose 4, 6-dehydratase [Source:RGD Symbol;Acc:1311008]	17[+]33408722-33938085	291.194	272.244	292.776	251.909	202.086	248.169	159.699	117.508	154.58	188.73	106.875	113.802	172.875	153.719	159.626	-0.825615	0.68164	-	Gmds-
ENSRNOG00000007943	Gsdma	gasdermin A [Source:RGD Symbol;Acc:1592062]	10[+]86582612-86595102	0.67723	0.388623	0.722737	0.389232	0.260629	0.386165	0.142211	0.349719	0.246203	0.233688	0.094337	0.12324	0.12913	0	0.259802	-0.824818	0.680325	-	Gsdma-
ENSRNOG00000047571	RGD1563231	similar to immunoglobulin kappa-chain VK-1 [Source:RGD Symbol;Acc:1563231]	3[-]16999132-16999720	435.582	349.507	296.678	175.441	186.25	99.414	77.2304	41.7592	131.008	79.7969	10.5571	3.87041	85.8826	71.2372	67.5224	-0.82476	0.680229	-	RGD1563231-
ENSRNOG00000013445	Aaas	aladin WD repeat nucleoporin [Source:RGD Symbol;Acc:1308701]	7[-]143937199-143956668	16.9099	14.4164	17.848	18.1178	15.5535	15.3501	15.4678	13.2522	14.2919	13.2141	10.678	7.9714	11.7891	11.682	10.9525	-0.824232	0.679358	-	Aaas-
ENSRNOG00000025154	Snu13	SNU13 homolog, small nuclear ribonucleoprotein (U4/U6.U5) [Source:RGD Symbol;Acc:1303103]	1[+]281863918-281864304	22.1436	19.8744	26.4406	17.0525	13.8328	28.0868	16.1053	13.0969	12.5747	11.8292	12.0102	8.65267	10.9362	10.6476	10.935	-0.823832	0.678698	-	Snu13-
ENSRNOG00000057865	Prss16	protease, serine 16 [Source:RGD Symbol;Acc:1306652]	17[+]44556039-44563825	0.724733	0.613878	0.56693	0.576427	0.216919	0.325509	0.284318	0.206098	0.149758	0.114662	0.033267	0.090933	0.146064	0.224557	0.243042	-0.823531	0.678203	-	Prss16-
ENSRNOG00000003897	Col1a1	collagen type I alpha 1 chain [Source:RGD Symbol;Acc:61817]	10[+]82745801-82762789	87.8199	96.6111	98.4901	41.9591	39.2052	39.8508	21.7872	16.9824	21.42	27.9244	3.76572	5.68052	26.8067	24.5204	20.0723	-0.823497	0.678147	-	Col1a1-
ENSRNOG00000031431	Cdca8	cell division cycle associated 8 [Source:RGD Symbol;Acc:1566306]	5[-]142911305-142933526	30.7028	27.5998	31.3578	29.3411	22.1298	23.5121	24.8682	20.7627	19.6223	20.6538	19.3451	14.1715	17.4251	22.7822	18.5785	-0.822524	0.676546	-	Cdca8-
ENSRNOG00000021011	Fut2	fucosyltransferase 2 [Source:RGD Symbol;Acc:2639]	1[-]101631635-101651668	151.936	152.899	134.23	132.554	102.747	96.3164	100.202	91.0276	75.6821	90.378	93.15	93.5654	85.3806	70.3329	92.1436	-0.821861	0.675455	-	Fut2-
ENSRNOG00000017441	Tpm3	tropomyosin 3 [Source:RGD Symbol;Acc:621546]	2[+]189423559-189451029	522.145	482.587	494.786	541.223	499.551	497.271	419.882	392.772	377.825	449.914	395.908	389.697	401.963	379.406	395.137	-0.821642	0.675095	-	Tpm3-
ENSRNOG00000010194	Ift43	intraflagellar transport 43 [Source:RGD Symbol;Acc:1307392]	6[+]109939345-110016644	16.869	14.3541	16.528	14.5011	14.2985	12.7015	13.3257	12.5436	13.6669	13.8962	10.481	10.6773	12.358	11.4571	11.2846	-0.821403	0.674703	-	Ift43-
ENSRNOG00000014240	Trmt11	tRNA methyltransferase 11 homolog [Source:RGD Symbol;Acc:727798]	1[+]29432152-29487473	10.5682	8.29543	10.3591	6.7042	6.8671	6.73949	5.84074	6.59485	6.02936	7.22653	5.09273	2.76484	4.85225	4.5386	5.12642	-0.820493	0.673209	-	Trmt11-
ENSRNOG00000051372	Mycn	v-myc avian myelocytomatosis viral oncogene neuroblastoma derived homolog [Source:RGD Symbol;Acc:1584995]	6[-]38222555-38228379	0.448729	0.551913	0.499387	0.39132	0.406056	0.293298	0.494414	0.264433	0.295654	0.296061	0.148305	0.04417	0.195211	0.18817	0.215469	-0.820133	0.672619	-	Mycn-
ENSRNOG00000021014	Sec1	secretory blood group 1 [Source:RGD Symbol;Acc:1562499]	1[-]101663205-101664436	4.77586	4.27108	3.79827	3.02449	1.69089	2.00637	1.4249	0.850463	0.794579	1.50678	0.599774	0.408298	1.33732	1.04127	1.36373	-0.819353	0.671339	-	Sec1-
ENSRNOG00000015529	Cdca3	cell division cycle associated 3 [Source:RGD Symbol;Acc:1359093]	4[+]157348020-157351604	44.197	37.1415	41.0359	48.1615	38.393	41.7792	30.0569	21.5279	22.7731	33.2028	23.083	11.9227	20.5091	23.9436	19.0315	-0.819181	0.671057	-	Cdca3-
ENSRNOG00000007147	Cyp46a1	cytochrome P450, family 46, subfamily a, polypeptide 1 [Source:RGD Symbol;Acc:1306605]	6[+]132242328-132273787	1.03259	1.31407	0.869461	1.12227	1.07144	1.0418	0.833243	0.851256	0.91895	0.824522	0.536429	0.355145	0.76875	0.503801	0.56799	-0.819085	0.6709	-	Cyp46a1-
ENSRNOG00000004754	Tc2n	tandem C2 domains, nuclear [Source:RGD Symbol;Acc:1563876]	6[-]125437775-125590049	39.4675	39.6799	33.6987	22.5606	27.0933	18.018	14.2195	14.3695	12.2164	18.291	7.82774	9.60856	18.5956	10.3534	15.605	-0.818601	0.670107	-	Tc2n-
ENSRNOG00000021101	Sema6c	semaphorin 6C [Source:RGD Symbol;Acc:3659]	2[+]196334626-196344008	5.56492	5.53981	5.14394	4.48288	6.82	4.35756	5.04347	4.62442	5.28517	4.02935	2.68578	3.01452	3.08467	2.76834	2.82301	-0.818078	0.669252	-	Sema6c-
ENSRNOG00000002174	Cwh43	cell wall biogenesis 43 C-terminal homolog [Source:RGD Symbol;Acc:1310958]	14[-]37315406-37361798	34.0115	37.4432	34.9115	32.1354	35.5606	32.7214	18.5882	20.5202	21.2264	30.5205	12.2033	14.3756	20.8089	16.8656	20.8063	-0.817948	0.669038	-	Cwh43-
ENSRNOG00000011631	Fst	follistatin [Source:RGD Symbol;Acc:2633]	2[-]46538700-46544457	5.45836	5.21968	5.92195	4.23483	2.83769	4.01096	1.54263	2.58398	2.16968	1.53468	1.26261	0.679503	2.31927	3.42118	1.66419	-0.817874	0.668918	-	Fst-
ENSRNOG00000018005	Duoxa1	dual oxidase maturation factor 1 [Source:RGD Symbol;Acc:1306601]	3[-]114241057-114251647	1.80138	1.59741	1.17568	1.59823	1.39201	0.994011	1.0513	1.02267	1.16723	0.647792	0.369327	0.300499	0.943416	0.727149	0.773833	-0.817572	0.668425	-	Duoxa1-
ENSRNOG00000030101	Traip	TRAF-interacting protein [Source:RGD Symbol;Acc:1309761]	8[+]116730641-116750709	5.7047	4.33249	5.24941	4.79321	3.74377	3.95488	3.96674	2.83861	2.76821	3.23647	2.46787	1.33991	2.65617	2.73335	3.32422	-0.817448	0.668221	-	Traip-
ENSRNOG00000058834	LOC103692471	uncharacterized LOC103692471 [Source:RGD Symbol;Acc:9409388]	5[-]142405310-142407701	14.1823	15.2854	11.0944	12.6156	9.59504	12.013	9.61131	7.4412	9.12226	6.61383	5.9437	5.15531	9.14411	6.60359	9.41324	-0.816772	0.667117	-	LOC103692471-
ENSRNOG00000021241	Gfra4	GDNF family receptor alpha 4 [Source:RGD Symbol;Acc:620503]	3[-]123578997-123581518	4.88945	8.85647	9.81597	8.78488	8.08376	5.48085	3.13165	3.52852	4.04038	3.05963	1.02731	1.22628	4.02996	3.27258	2.26023	-0.816458	0.666604	-	Gfra4-
ENSRNOG00000019356	Lrfn4	leucine rich repeat and fibronectin type III domain containing 4 [Source:RGD Symbol;Acc:1585286]	1[-]219850037-219853329	4.98529	5.65943	4.94491	4.66099	4.26754	4.61302	3.78905	4.1762	3.19316	4.59114	2.83941	2.3542	3.41405	3.06829	3.32575	-0.815937	0.665753	-	Lrfn4-
ENSRNOG00000058007	Nde1	nudE neurodevelopment protein 1 [Source:RGD Symbol;Acc:620038]	10[-]860521-896938	21.1508	19.3576	20.9899	19.8307	17.0653	17.8742	16.678	15.066	14.9831	18.8439	13.0119	9.67407	14.1462	13.4152	12.68	-0.814892	0.664049	-	Nde1-
ENSRNOG00000007285	Tp53rk	TP53 regulating kinase [Source:RGD Symbol;Acc:1304911]	3[+]163552166-163555596	3.3684	3.22011	2.92085	3.39699	3.68738	3.71237	1.93072	2.42807	1.92344	2.07906	1.34731	1.66573	2.42756	1.9647	1.67036	-0.814695	0.663727	-	Tp53rk-
ENSRNOG00000033348	Duox1	dual oxidase 1 [Source:RGD Symbol;Acc:628760]	3[+]114253637-114286802	6.84406	5.47099	4.31379	5.19184	3.09149	3.50633	1.98876	1.49264	2.0765	2.27091	1.05358	2.01419	1.60854	1.50098	2.87743	-0.814544	0.663483	-	Duox1-
ENSRNOG00000007918	Tbxas1	thromboxane A synthase 1 [Source:RGD Symbol;Acc:3826]	4[+]66670618-66846805	12.5939	12.7027	14.3933	13.0776	9.85957	9.49051	6.25906	7.7542	9.01202	8.57162	5.80962	8.05568	7.86159	7.66656	8.20114	-0.814469	0.663359	-	Tbxas1-
ENSRNOG00000008554	Slc9a9	solute carrier family 9 member A9 [Source:RGD Symbol;Acc:1560736]	8[+]102304095-103022619	4.20637	3.97621	4.05309	3.44859	3.0473	3.14203	1.9832	1.73489	2.56174	2.12172	1.13499	1.1749	3.10455	1.96081	1.73762	-0.813686	0.662086	-	Slc9a9-
ENSRNOG00000018764	B3gnt3	UDP-GlcNAc:betaGal beta-1,3-N-acetylglucosaminyltransferase 3 [Source:RGD Symbol;Acc:1305151]	16[-]20123948-20133322	2.41351	2.50969	2.12184	2.03706	1.98141	1.97362	0.813218	0.744938	0.612223	1.42851	0.332879	1.10675	0.711803	0.796352	1.27678	-0.813323	0.661494	-	B3gnt3-
ENSRNOG00000052393	Bscl2	BSCL2, seipin lipid droplet biogenesis associated [Source:RGD Symbol;Acc:1308135]	1[+]225037737-225046040	30.5764	32.054	34.4614	37.3939	36.9363	33.093	30.0134	26.8869	31.9417	28.3217	22.8878	24.5719	27.1133	22.851	21.7191	-0.812834	0.6607	-	Bscl2-
ENSRNOG00000008855	Gjb2	gap junction protein, beta 2 [Source:RGD Symbol;Acc:728891]	15[-]37377316-37383277	37.0713	30.9276	36.0025	36.6363	27.7937	34.8627	27.8896	23.9565	24.2375	28.5981	21.5563	13.2175	23.4667	21.9115	21.1905	-0.812659	0.660415	-	Gjb2-
ENSRNOG00000014628	Pomk	protein-O-mannose kinase [Source:RGD Symbol;Acc:1310810]	16[+]70859280-70869634	15.5613	14.1423	14.7137	16.039	15.9848	16.3002	11.7613	11.749	12.5035	13.2155	9.97443	8.16664	11.7585	10.9842	9.90193	-0.811993	0.659332	-	Pomk-
ENSRNOG00000046379	LOC100912604	spermidine synthase-like [Source:RGD Symbol;Acc:6485978]	3[+]14588870-14591974	35.3675	34.5873	33.2012	38.9238	29.6005	33.6718	27.9331	26.9489	22.7441	30.415	19.0831	11.6733	23.2266	19.1105	19.3292	-0.811503	0.658538	-	LOC100912604-
ENSRNOG00000012467	Il17a	interleukin 17A [Source:RGD Symbol;Acc:2888]	9[+]26841299-26844786	1.2389	0.90437	0.631984	0.466199	0.260294	0.210168	0	0.069826	0.144939	0.061536	0	0	0	0	0.14126	-0.811152	0.657967	-	Il17a-
ENSRNOG00000003464	Hid1	HID1 domain containing [Source:RGD Symbol;Acc:1311422]	10[-]103899150-103919605	31.015	27.5499	28.289	28.4649	24.1874	23.7547	16.4038	13.099	16.558	19.9939	7.98206	9.18193	13.2585	16.1985	19.8548	-0.81113	0.657932	-	Hid1-
ENSRNOG00000009106	C2cd4b	C2 calcium-dependent domain containing 4B [Source:RGD Symbol;Acc:1591932]	8[+]73593310-73594332	5.67691	6.21899	5.89071	7.73462	6.20083	3.72895	4.55467	4.46932	1.96086	3.91964	2.83959	3.49195	1.46112	2.24411	2.05122	-0.811045	0.657794	-	C2cd4b-
ENSRNOG00000031213	Slc39a11	solute carrier family 39, member 11 [Source:RGD Symbol;Acc:1311981]	10[-]101754830-102084035	22.627	22.2206	23.0568	20.7374	18.8567	18.5803	16.2473	16.8895	15.1734	16.5531	17.9492	13.5386	16.1349	17.9148	16.0047	-0.811011	0.657739	-	Slc39a11-
ENSRNOG00000011490	Angptl8	angiopoietin-like 8 [Source:RGD Symbol;Acc:2320121]	8[+]22856539-22858565	4.97037	5.58277	4.53273	5.47778	4.44023	4.87533	4.24399	4.41376	4.55288	4.54798	3.12954	2.84949	3.43997	3.73159	3.38326	-0.810567	0.657019	-	Angptl8-
ENSRNOG00000059540	Gcnt3	glucosaminyl (N-acetyl) transferase 3, mucin type [Source:RGD Symbol;Acc:631333]	8[-]76449081-76452554	400.633	424.332	359.441	331.103	294.68	275.027	216.968	148.033	180.733	251.857	258.447	192.778	166.637	139.038	234.123	-0.81055	0.656992	-	Gcnt3-
ENSRNOG00000006589	LOC103694877	macrophage migration inhibitory factor [Source:RGD Symbol;Acc:9444736]	20[+]13732198-13732859	182.669	166.438	189.771	206.453	157.636	162.141	152.708	125.47	165.451	136.435	90.5002	91.1539	126.427	132.952	113.447	-0.80913	0.654691	-	LOC103694877-
ENSRNOG00000002974	Cdx4	caudal type homeo box 4 [Source:RGD Symbol;Acc:1561529]	X[+]74165187-74173347	0.365843	0.89085	0.815705	0.509414	0.536725	0.90037	0.119264	0.166614	0.235674	0.348529	0.120445	0.137197	0.122043	0.049824	0.135914	-0.808586	0.653811	-	Cdx4-
ENSRNOG00000010603	Gzma	granzyme A [Source:RGD Symbol;Acc:628640]	2[-]44968765-44981458	110.604	88.5577	81.9303	99.4981	68.1237	66.8711	48.1604	29.0347	56.6871	34.7881	19.522	67.2443	54.7105	25.9639	28.0035	-0.808129	0.653072	-	Gzma-
ENSRNOG00000008301	Tagln2	transgelin 2 [Source:RGD Symbol;Acc:1310840]	13[-]90807199-90814119	593.048	542.294	565.217	504.543	535.561	499.31	454.048	435.315	420.491	477.05	325.65	263.826	352.594	477.754	347.396	-0.808118	0.653055	-	Tagln2-
ENSRNOG00000009673	Dhrs13	dehydrogenase/reductase 13 [Source:RGD Symbol;Acc:1305508]	10[-]65329940-65334500	12.252	12.6232	11.1457	10.3359	10.0311	9.14806	11.1979	10.373	9.08093	9.50741	6.85792	6.03983	7.99601	8.75774	6.03722	-0.807995	0.652857	-	Dhrs13-
ENSRNOG00000008252	Spink4	serine peptidase inhibitor, Kazal type 4 [Source:RGD Symbol;Acc:1303188]	5[+]57239086-57250662	290.839	236.129	363.149	152.294	142.704	139.06	79.3641	37.5553	44.9325	72.1481	17.166	68.7819	106.708	49.0063	69.1785	-0.807509	0.652071	-	Spink4-
ENSRNOG00000059865	Dnah12	dynein, axonemal, heavy chain 12 [Source:RGD Symbol;Acc:619990]	16[+]2379480-2534131	0.221188	0.310403	0.235802	0.146072	0.253174	0.139273	0.049418	0.099284	0.097926	0.143517	0.054437	0.054461	0.074067	0.104121	0.071994	-0.807496	0.65205	-	Dnah12-
ENSRNOG00000013727	Ndc80	NDC80 kinetochore complex component [Source:RGD Symbol;Acc:1310154]	9[-]119839016-119871382	10.0047	8.21052	10.1774	8.18795	7.01752	8.15832	5.50894	4.18294	4.16938	7.05298	4.97334	2.30068	4.82629	5.19509	4.24877	-0.807128	0.651456	-	Ndc80-
ENSRNOG00000020083	Scly	selenocysteine lyase [Source:RGD Symbol;Acc:1359514]	9[+]98438439-98459080	25.0124	23.2554	21.0112	26.8911	18.9732	22.5018	20.4836	19.7322	17.9302	17.3141	14.0081	14.1892	16.5732	16.8502	17.8837	-0.806389	0.650263	-	Scly-
ENSRNOG00000032178	Cenpa	centromere protein A [Source:RGD Symbol;Acc:1563607]	6[-]27072166-27080856	9.43282	8.44744	8.80092	6.17719	5.72482	5.53528	6.76446	5.53127	5.00923	5.79315	5.20802	3.27313	4.98995	4.43732	4.9135	-0.806285	0.650096	-	Cenpa-
ENSRNOG00000031312	Tnfrsf1a	TNF receptor superfamily member 1A [Source:RGD Symbol;Acc:621237]	4[+]157864969-157877633	118.501	116.21	105.374	129.608	122.027	128.535	97.2858	96.6468	90.9293	88.6328	79.1699	106.532	75.756	80.1065	90.4258	-0.806005	0.649645	-	Tnfrsf1a-
ENSRNOG00000046984	St6galnac6	ST6 N-acetylgalactosaminide alpha-2,6-sialyltransferase 6 [Source:RGD Symbol;Acc:1303196]	3[+]11629556-11641466	27.2968	23.0917	19.6141	15.1534	13.2479	11.77	6.23856	4.04574	9.8304	6.36014	1.94977	8.78064	12.0057	4.4216	6.81666	-0.805917	0.649503	-	St6galnac6-
ENSRNOG00000016064	Tkt	transketolase [Source:RGD Symbol;Acc:621036]	16[+]6609668-6634595	390.341	318.258	344.124	381.421	311.066	327.916	290.17	265.424	324.853	278.335	269.128	286.494	249.333	280.11	278.589	-0.805673	0.64911	-	Tkt-
ENSRNOG00000021560	Cass4	Cas scaffolding protein family member 4 [Source:RGD Symbol;Acc:1310643]	3[+]170399302-170438993	1.16356	1.17054	1.2552	0.941615	1.01242	0.773645	0.59536	0.360882	0.7739	0.75512	0.314469	0.307037	0.582493	0.660407	0.601902	-0.80563	0.649039	-	Cass4-
ENSRNOG00000001070	Cdk2ap1	cyclin-dependent kinase 2 associated protein 1 [Source:RGD Symbol;Acc:1308664]	12[+]37668369-37677063	135.198	121.072	131.356	124.635	117.931	126.614	113.06	103.455	99.8454	130.505	91.0913	79.0769	90.674	86.8825	78.3246	-0.80558	0.648959	-	Cdk2ap1-
ENSRNOG00000031266	Siae	sialic acid acetylesterase [Source:RGD Symbol;Acc:1310431]	8[+]40078269-40113514	8.08028	7.11631	7.96667	8.44472	8.58567	8.26649	5.79939	5.29772	6.5044	5.83769	4.04285	3.78682	6.30928	5.30657	5.08846	-0.804979	0.647992	-	Siae-
ENSRNOG00000017539	Mmp9	matrix metallopeptidase 9 [Source:RGD Symbol;Acc:621320]	3[+]161413298-161421520	2.38828	2.36266	1.98779	2.61659	2.32838	1.87986	1.83495	0.275501	1.21441	0.915335	0.646331	0.485911	1.0432	1.30607	0.665201	-0.804561	0.647318	-	Mmp9-
ENSRNOG00000003802	Pttg1	pituitary tumor-transforming 1 [Source:RGD Symbol;Acc:68359]	10[-]29020049-29026002	19.8506	17.9832	18.4022	17.2673	17.1091	14.8244	14.0998	11.8126	13.0595	16.2846	14.3229	8.54839	12.1342	11.5953	11.5236	-0.803938	0.646316	-	Pttg1-
ENSRNOG00000050697	Ctsz	cathepsin Z [Source:RGD Symbol;Acc:708479]	3[-]172527107-172537877	195.48	168.966	174.059	180.999	120.015	134.11	114.062	71.5546	115.984	109.881	58.5512	41.7653	108.023	90.6074	99.2149	-0.803669	0.645883	-	Ctsz-
ENSRNOG00000039576	Suv39h1l1	suppressor of variegation 3-9 homolog 1 (Drosophila)-like 1 [Source:RGD Symbol;Acc:1565028]	X[+]15171499-15185191	19.5806	17.5377	19.1887	17.9402	13.7354	13.7569	13.3041	12.6392	11.7767	14.7517	11.8996	8.09438	11.9901	12.036	11.6178	-0.803577	0.645737	-	Suv39h1l1-
ENSRNOG00000029425	AABR07021022.1	-	13[-]53719785-53722016	6.3294	7.19049	6.65252	6.11713	5.81637	4.28502	5.01625	4.15045	6.15188	2.40345	3.55358	4.1704	3.99466	4.67525	3.85034	-0.802371	0.6438	-	AABR07021022.1-
ENSRNOG00000021097	Hpn	hepsin [Source:RGD Symbol;Acc:61982]	1[-]89534106-89543967	0.377181	0.36899	0.325088	0.120599	0.243424	0.323877	0.196115	0.224026	0.134981	0.068879	0	0.040141	0.256763	0.054688	0	-0.8022	0.643525	-	Hpn-
ENSRNOG00000054310	snoMBII-202	Small nucleolar RNA MBII-202 [Source:RFAM;Acc:RF00324]	19[+]55918125-55918207	12.8421	13.7368	15.0746	15.8426	12.7158	10.0889	10.8538	15.1485	9.9886	10.3644	9.67166	7.41476	8.07389	5.72719	6.74637	-0.802148	0.643441	-	snoMBII-202-
ENSRNOG00000054129	Ctla4	cytotoxic T-lymphocyte-associated protein 4 [Source:RGD Symbol;Acc:61975]	9[+]67699379-67706065	3.4484	3.20681	2.76481	3.00729	2.22262	3.62891	1.62196	1.06352	1.4151	1.25066	0.84544	0.610603	1.92197	1.38214	1.68253	-0.801653	0.642648	-	Ctla4-
ENSRNOG00000036701	LOC100361457	actin, gamma 1 propeptide-like [Source:RGD Symbol;Acc:2320108]	10[-]109519134-109520846	1846.04	1567.87	1609.12	1728	1190.38	1355.48	1442.98	1407.56	1406.95	1020.75	1045.79	940.657	1164.25	1141.11	1245.34	-0.80148	0.642371	-	LOC100361457-
ENSRNOG00000013577	Kdelr3	KDEL endoplasmic reticulum protein retention receptor 3 [Source:RGD Symbol;Acc:1311536]	7[+]120749752-120760160	95.2366	81.8914	81.0041	60.3673	69.928	57.0977	55.0903	48.6501	51.548	57.8549	44.42	54.9817	44.1405	50.4881	58.062	-0.801279	0.642048	-	Kdelr3-
ENSRNOG00000047321	Hba-a2	hemoglobin alpha, adult chain 2 [Source:RGD Symbol;Acc:1359364]	10[-]15589364-15590220	67.1143	100.007	106.9	60.7903	87.6539	51.3184	44.2156	64.0593	62.5238	48.8247	17.6386	25.3736	50.5965	45.5983	25.3912	-0.80099	0.641585	-	Hba-a2-
ENSRNOG00000045973	LOC102553861	granzyme-like protein 1-like [Source:RGD Symbol;Acc:7500593]	15[-]36327721-36472346	47.1243	30.5271	42.6014	33.2303	11.7112	21.8838	14.9133	8.82056	14.6533	5.78646	3.61762	19.3096	14.7601	6.15754	9.68572	-0.800833	0.641333	-	LOC102553861-
ENSRNOG00000047546	Gas2l2	growth arrest-specific 2 like 2 [Source:RGD Symbol;Acc:1307868]	10[-]70639862-70646495	1.37907	1.32963	0.804892	1.13668	1.10864	0.919424	0.278311	0.567785	0.784962	0.801138	0.182152	0.020847	0.358796	0.345007	0.575437	-0.800418	0.64067	-	Gas2l2-
ENSRNOG00000050172	Thpo	thrombopoietin [Source:RGD Symbol;Acc:621438]	11[+]82848853-82852425	10.0383	10.9871	9.20067	11.5323	10.9845	13.9794	8.25166	6.31854	5.89913	7.60313	5.82514	6.09519	5.75084	3.72838	6.44106	-0.800256	0.64041	-	Thpo-
ENSRNOG00000003214	AABR07029742.1	-	10[+]48987822-48989595	10.3864	12.3361	14.106	11.516	12.0398	9.9591	9.9889	9.61917	7.72814	9.44481	8.82537	7.05361	9.43326	8.44987	6.97388	-0.800135	0.640216	-	AABR07029742.1-
ENSRNOG00000039592	1700066B19Rik	RIKEN cDNA 1700066B19 gene [Source:MGI Symbol;Acc:MGI:1920699]	18[+]28522841-28527253	14.6008	16.2502	10.95	10.7642	6.39861	7.00169	4.53762	3.52297	4.07387	5.47396	1.84827	1.80162	4.15127	3.69728	6.66964	-0.799803	0.639685	-	1700066B19Rik-
ENSRNOG00000017291	Sord	sorbitol dehydrogenase [Source:RGD Symbol;Acc:3734]	3[+]114176309-114207366	39.3684	32.5374	32.8767	26.713	23.8226	21.5235	19.2015	16.4318	17.6596	20.4157	13.7632	14.1056	20.7981	17.3302	20.3409	-0.799639	0.639423	-	Sord-
ENSRNOG00000007364	Rab15	RAB15, member RAS oncogene family [Source:RGD Symbol;Acc:735172]	6[-]99845954-99870024	82.5762	66.0273	64.7911	57.5409	49.2455	44.3507	37.1593	32.498	37.7627	37.0793	16.0277	18.552	39.4538	41.48	35.4981	-0.79953	0.639248	-	Rab15-
ENSRNOG00000010950	Cep41	centrosomal protein 41 [Source:RGD Symbol;Acc:1562034]	4[-]57966783-58006839	2.04008	1.93845	2.64033	1.71586	1.56779	1.61987	1.62511	1.29885	1.08588	1.55145	0.973689	0.620088	1.42349	1.03141	1.01134	-0.799384	0.639015	-	Cep41-
ENSRNOG00000047281	Hdac6	histone deacetylase 6 [Source:RGD Symbol;Acc:619981]	X[+]15396895-15417146	4.48452	4.12455	4.02186	3.93171	3.30101	3.23246	3.58058	3.21647	3.45271	2.90959	2.17718	1.54241	2.72274	2.61355	3.1867	-0.799382	0.639011	-	Hdac6-
ENSRNOG00000056574	Tigit	T cell immunoreceptor with Ig and ITIM domains [Source:RGD Symbol;Acc:1563191]	11[+]61970976-61987760	6.76286	5.18114	7.27354	8.50497	4.27065	8.08277	4.01864	3.05148	6.08203	3.76602	2.11066	1.95976	3.09553	2.84631	1.71217	-0.798689	0.637903	-	Tigit-
ENSRNOG00000000196	Cyp19a1	cytochrome P450, family 19, subfamily a, polypeptide 1 [Source:RGD Symbol;Acc:2457]	8[-]58744849-58772408	0.129172	0.0817	0.074602	0.058668	0.06218	0.101449	0.058757	0	0.067842	0.072646	0.020075	0	0	0	0	-0.798685	0.637898	-	Cyp19a1-
ENSRNOG00000003521	Olr1593	olfactory receptor 1593 [Source:RGD Symbol;Acc:1332672]	13[+]92224971-92225918	0.171746	0.170748	0.208247	0.366234	0.198583	0.127769	0	0	0.061156	0	0	0	0	0	0	-0.798577	0.637726	-	Olr1593-
ENSRNOG00000057760	Stil	Scl/Tal1 interrupting locus [Source:RGD Symbol;Acc:1304972]	5[+]133819726-133851416	4.85288	4.13311	5.31956	3.89725	3.63049	3.79163	3.0476	2.6368	2.54386	3.09728	2.71467	1.21844	2.71366	2.5758	3.20702	-0.798289	0.637265	-	Stil-
ENSRNOG00000027355	Wdr36	WD repeat domain 36 [Source:RGD Symbol;Acc:1586463]	18[+]25637588-25665639	18.0173	17.3304	18.0224	13.8199	12.0472	13.3325	8.87732	8.93237	9.52322	11.6366	9.06213	4.50471	10.8504	9.21536	10.2659	-0.798247	0.637198	-	Wdr36-
ENSRNOG00000031814	Sort1	sortilin 1 [Source:RGD Symbol;Acc:619999]	2[+]211078334-211156312	42.7561	43.4377	44.0201	40.8732	40.095	36.037	25.4639	28.6581	27.9303	36.91	24.1292	20.4629	28.7229	27.3026	30.7891	-0.797801	0.636486	-	Sort1-
ENSRNOG00000033234	Ccrl2	C-C motif chemokine receptor like 2 [Source:RGD Symbol;Acc:1311811]	8[-]119324613-119326938	8.93436	8.63833	8.75505	9.34808	8.25524	7.77425	7.82791	5.65976	7.60741	5.76816	4.90698	2.90024	6.62246	5.34644	6.37378	-0.79772	0.636358	-	Ccrl2-
ENSRNOG00000025757	Myh6	myosin heavy chain 6 [Source:RGD Symbol;Acc:62029]	15[-]33605654-33629699	0.930546	0.570545	0.974367	0.335699	0.34881	0.551997	0.185371	0.125347	0.126228	0.421729	0.079216	0.198864	0.073316	0.088759	0.178763	-0.797261	0.635624	-	Myh6-
ENSRNOG00000020614	Phlda2	pleckstrin homology-like domain, family A, member 2 [Source:RGD Symbol;Acc:1304755]	1[-]216702319-216703534	71.4332	61.4605	49.785	53.4739	37.7358	44.2494	51.4076	33.5244	42.8368	27.2879	30.9205	49.6948	31.0566	19.0572	24.6812	-0.797141	0.635434	-	Phlda2-
ENSRNOG00000004668	Slc25a35	solute carrier family 25, member 35 [Source:RGD Symbol;Acc:1598229]	10[+]55555089-55559082	11.7014	9.92528	12.2263	12.2073	10.8888	13.8585	7.22286	5.74909	7.95148	10.1227	3.80891	3.27856	6.12412	5.94949	5.04672	-0.796412	0.634271	-	Slc25a35-
ENSRNOG00000047782	RGD1309808	similar to apolipoprotein L2; apolipoprotein L-II [Source:RGD Symbol;Acc:1309808]	7[+]118895405-118970135	53.4324	52.2844	46.1514	49.5883	38.0088	31.1545	31.0147	21.4907	30.8613	25.3633	10.5894	11.4276	36.8516	23.5388	21.8073	-0.795755	0.633227	-	RGD1309808-
ENSRNOG00000046779	LOC100911562	apolipoprotein L3-like [Source:RGD Symbol;Acc:6491840]	7[+]118692851-118719156	30.2638	30.9777	26.6634	30.0857	22.8886	18.1713	17.1987	11.8328	18.0756	15.9182	5.36647	6.48433	21.2695	13.0472	11.2583	-0.794637	0.631449	-	LOC100911562-
ENSRNOG00000019183	Alox15	arachidonate 15-lipoxygenase [Source:RGD Symbol;Acc:70493]	10[-]56953691-56962161	0.76216	0.375261	0.282551	0.198241	0.268317	0.403429	0	0.124524	0.176821	0.142852	0	0.026071	0.039713	0.080724	0	-0.794481	0.631201	-	Alox15-
ENSRNOG00000054561	Isg20	interferon stimulated exonuclease gene 20 [Source:RGD Symbol;Acc:1306407]	1[+]140601791-140608946	26.3107	24.6299	20.7306	24.1169	23.1795	27.4815	18.1853	15.4281	18.1322	20.5065	7.36799	11.016	15.4078	15.6523	13.3316	-0.794203	0.630758	-	Isg20-
ENSRNOG00000046635	LOC100910252	sororin-like [Source:RGD Symbol;Acc:6499582]	1[+]221448661-221462233	8.37915	6.95032	8.66779	8.14112	6.7134	6.98496	7.42815	5.56492	6.36121	6.84964	4.54252	2.54687	4.7911	5.22112	4.32529	-0.793425	0.629524	-	LOC100910252-
ENSRNOG00000021001	Gif	gastric intrinsic factor [Source:RGD Symbol;Acc:62084]	1[+]228118048-228132404	1.05495	1.038	0.652052	0.471264	1.06812	0.902766	0.226074	0.33156	0.263141	0.278051	0.276589	0.047787	0.299938	0.374877	0.35068	-0.79335	0.629404	-	Gif-
ENSRNOG00000021334	Lag3	lymphocyte activating 3 [Source:RGD Symbol;Acc:1302990]	4[-]157425644-157433467	11.8203	10.1556	10.9148	13.392	8.81202	10.6124	8.55234	5.36456	12.9187	3.59151	2.09716	5.42734	7.61156	2.51941	2.06115	-0.793001	0.62885	-	Lag3-
ENSRNOG00000009334	Knstrn	kinetochore-localized astrin/SPAG5 binding protein [Source:RGD Symbol;Acc:1303240]	3[+]110618298-110638046	24.6327	22.3139	24.6982	18.9822	20.4326	16.8555	20.2575	17.0263	18.1419	18.2824	16.4201	11.0754	16.7263	16.9142	14.1444	-0.792265	0.627683	-	Knstrn-
ENSRNOG00000008447	Tmem132d	transmembrane protein 132D [Source:RGD Symbol;Acc:735062]	12[+]31934343-32607370	0.144504	0.288831	0.286838	0.282245	0.195088	0.220199	0.10628	0.107457	0.18946	0.142167	0.040111	0.016845	0.102549	0.108597	0.085802	-0.792136	0.627479	-	Tmem132d-
ENSRNOG00000055476	AABR07017868.3	-	15[+]32020007-32024705	0.476398	0.588788	0.214423	0.228396	0.140781	0.152706	0.012329	0.013914	0.042077	0	0.015326	0.047113	0.076923	0	0	-0.7921	0.627423	-	AABR07017868.3-
ENSRNOG00000003409	NEWGENE_1565644	leucine zipper down-regulated in cancer 1 [Source:RGD Symbol;Acc:11505382]	X[+]144807392-144807829	1.84189	1.05805	1.06622	1.89351	1.85215	1.02274	1.36588	0.208517	0.335324	0.312874	0.306069	0.674684	0.07375	0	0.064567	-0.792053	0.627348	-	NEWGENE_1565644-
ENSRNOG00000011052	Gars	glycyl-tRNA synthetase [Source:RGD Symbol;Acc:1307856]	4[+]85235172-85276044	75.5573	71.9652	77.7428	69.1662	52.66	65.4163	52.3644	52.738	51.0488	61.9069	43.4406	31.5018	51.5212	48.9248	49.5025	-0.791311	0.626173	-	Gars-
ENSRNOG00000011228	Layn	layilin [Source:RGD Symbol;Acc:1564444]	8[-]55447709-55467688	1.68538	1.4863	1.55956	1.0352	0.833782	1.14099	0.550348	0.536924	0.61276	0.940447	0.304085	0.088352	0.862132	0.605775	0.480619	-0.791287	0.626134	-	Layn-
ENSRNOG00000048706	Nox1	NADPH oxidase 1 [Source:RGD Symbol;Acc:620598]	X[-]104909326-104932508	6.1958	6.01403	1.93923	2.39676	2.6247	6.48201	1.30612	0.192794	1.13752	0.271098	0.026584	0.155325	1.10675	0	0.188563	-0.79128	0.626123	-	Nox1-
ENSRNOG00000009299	Adra2c	adrenoceptor alpha 2C [Source:RGD Symbol;Acc:2058]	14[-]80730307-80732010	0.320885	0.445212	0.384384	0.578935	0.248486	0.341551	0.140343	0.170013	0.399888	0.26082	0.069812	0.059424	0.051701	0.102997	0.035406	-0.790871	0.625477	-	Adra2c-
ENSRNOG00000015794	Fam83d	family with sequence similarity 83, member D [Source:RGD Symbol;Acc:1565583]	3[+]155269347-155288533	17.8995	13.5313	14.4289	14.9455	15.2535	15.3663	10.065	7.86507	9.7423	11.7043	7.06516	5.02184	9.36304	9.02994	10.485	-0.790839	0.625426	-	Fam83d-
ENSRNOG00000011316	Fam167a	family with sequence similarity 167, member A [Source:RGD Symbol;Acc:1561302]	15[+]46613810-46643772	3.35006	3.5055	3.03698	3.13621	2.88714	2.86403	1.67072	2.04319	1.74627	2.92476	1.69737	2.15586	1.95776	1.71768	1.82014	-0.790382	0.624704	-	Fam167a-
ENSRNOG00000021345	Timd2	T-cell immunoglobulin and mucin domain containing 2 [Source:RGD Symbol;Acc:1359571]	10[-]31755510-31790263	3.26659	2.14931	2.2592	3.58584	2.35011	4.43178	1.55738	0.684227	2.04983	0.969882	0.250574	0.770863	1.03434	0.3565	0.542424	-0.790134	0.624311	-	Timd2-
ENSRNOG00000038957	RGD1305184	similar to CDNA sequence BC023105 [Source:RGD Symbol;Acc:1305184]	18[+]55666027-55667668	7.01615	5.47086	3.96055	4.71222	3.02402	3.83684	1.3836	0.72598	0.88605	3.14845	0.072448	0.26679	1.6244	1.65585	1.1131	-0.788985	0.622497	-	RGD1305184-
ENSRNOG00000009822	Tlr2	toll-like receptor 2 [Source:RGD Symbol;Acc:735138]	2[-]182840727-182846061	5.92195	5.75255	4.95014	3.29203	3.78313	3.03146	2.41784	1.37396	2.7864	2.49307	0.753532	0.674009	2.71497	2.09238	2.79671	-0.788637	0.621948	-	Tlr2-
ENSRNOG00000029886	Hba-a2	hemoglobin alpha, adult chain 2 [Source:RGD Symbol;Acc:1359364]	10[-]15602794-15603649	173.972	227.415	263.843	139.635	223.463	146.688	105.239	149.33	154.188	127.61	49.6108	74.5447	144.991	110.245	71.1747	-0.788566	0.621836	-	Hba-a2-
ENSRNOG00000012840	Sparc	secreted protein acidic and cysteine rich [Source:RGD Symbol;Acc:3742]	10[-]40742400-40764185	271.126	266.855	274.252	187.699	172.683	173.567	112.296	91.1731	127.377	173.315	34.9434	43.7882	134.855	127.128	116.175	-0.788437	0.621633	-	Sparc-
ENSRNOG00000045888	RGD1562667	similar to leukocyte mono-Ig-like receptor2 [Source:RGD Symbol;Acc:1562667]	10[+]104932616-104935917	3.18042	2.30955	1.95384	2.44746	3.22777	1.81687	0.509926	0.539008	0.759272	0.998283	0.989522	0.289576	0.40738	0.567552	1.28552	-0.788229	0.621305	-	RGD1562667-
ENSRNOG00000008422	Lpo	lactoperoxidase [Source:RGD Symbol;Acc:1310051]	10[-]75100385-75120247	0.478257	0.728176	0.337565	0.049892	0.484244	0.479882	0.081483	0	0	0.083851	0	0.077774	0.026059	0	0.042886	-0.78808	0.621071	-	Lpo-
ENSRNOG00000010332	Nipsnap3b	nipsnap homolog 3B [Source:RGD Symbol;Acc:1359688]	5[+]69833225-69849112	37.9732	38.244	40.3349	28.1789	26.9304	24.083	27.6085	27.264	24.8713	25.1684	22.4523	16.9865	27.7025	22.9531	21.072	-0.787873	0.620744	-	Nipsnap3b-
ENSRNOG00000007441	Klhl32	kelch-like family member 32 [Source:RGD Symbol;Acc:1310364]	5[-]38972724-39215102	0.893184	0.683341	0.981007	0.78079	0.7496	0.605952	0.376367	0.299619	0.326496	0.537073	0.248737	0.283551	0.485797	0.254112	0.492675	-0.787439	0.62006	-	Klhl32-
ENSRNOG00000026306	Clec5a	C-type lectin domain family 5, member A [Source:RGD Symbol;Acc:1584755]	4[-]68808359-68819928	1.85315	0.933468	1.92119	2.02975	0.908268	1.72334	0.171457	0.132555	0.489325	0.248169	0.175485	0.126929	0.634315	0.181055	0.368397	-0.787144	0.619596	-	Clec5a-
ENSRNOG00000011363	Napepld	N-acyl phosphatidylethanolamine phospholipase D [Source:RGD Symbol;Acc:735197]	4[+]9966891-10002247	2.65231	2.86901	3.22142	3.9361	2.5951	2.75489	2.00641	1.16178	2.4482	2.03226	0.811926	0.692607	1.62321	1.11576	1.69103	-0.787081	0.619497	-	Napepld-
ENSRNOG00000013057	Prc1	protein regulator of cytokinesis 1 [Source:RGD Symbol;Acc:1311754]	1[+]142087208-142108746	35.0892	28.1262	33.3429	27.2168	22.5039	25.7604	20.7153	17.2345	18.3154	23.1156	18.2123	9.68972	19.3402	19.9933	18.6933	-0.787043	0.619437	-	Prc1-
ENSRNOG00000020908	LOC303566	E2F1-inducible gene [Source:RGD Symbol;Acc:1305385]	10[+]90192627-90214486	3.67103	2.96664	4.01543	4.12717	3.55842	4.14976	3.16394	2.45118	2.36722	2.90008	2.19613	1.04736	2.51816	1.83538	1.9636	-0.786241	0.618176	-	LOC303566-
ENSRNOG00000018488	Cd40	CD40 molecule [Source:RGD Symbol;Acc:619830]	3[+]161519743-161534704	5.70611	6.42079	4.98322	5.16793	3.44254	4.4197	2.42557	1.85075	3.18215	2.96563	1.01252	0.904787	3.46042	3.10379	2.11804	-0.786134	0.618007	-	Cd40-
ENSRNOG00000040040	Ndufaf6	NADH:ubiquinone oxidoreductase complex assembly factor 6 [Source:RGD Symbol;Acc:1309085]	5[-]24297094-24320786	11.7692	7.96703	10.5159	8.35265	5.12193	8.17157	4.41809	3.88249	4.09671	4.89972	4.43448	2.54911	5.18571	4.92705	4.62964	-0.784943	0.616136	-	Ndufaf6-
ENSRNOG00000021021	Ffar2	free fatty acid receptor 2 [Source:RGD Symbol;Acc:1359614]	1[-]89268938-89269930	6.14423	5.54039	5.83508	4.97196	4.6856	4.14381	3.76852	1.9926	3.41238	3.92061	2.89704	1.51158	3.21577	3.51092	3.31882	-0.784885	0.616045	-	Ffar2-
ENSRNOG00000004452	Aqp12a	aquaporin 12A [Source:RGD Symbol;Acc:1562727]	9[+]100156154-100166218	4.81344	4.40252	3.61703	4.97805	3.07423	3.43741	3.11465	2.92324	3.03732	2.39056	2.1238	3.03917	2.89066	2.60157	2.79907	-0.784836	0.615967	-	Aqp12a-
ENSRNOG00000021763	Ffar4	free fatty acid receptor 4 [Source:RGD Symbol;Acc:1308252]	1[+]256786124-256804156	43.2288	55.3415	49.5718	37.1839	37.7294	32.0469	27.5497	19.9759	21.3764	33.9072	20.7236	15.2192	27.4373	24.2887	26.2512	-0.78457	0.615551	-	Ffar4-
ENSRNOG00000005806	Oxtr	oxytocin receptor [Source:RGD Symbol;Acc:3239]	4[-]144403358-144416116	0.625421	0.587832	0.433305	0.164593	0.368439	0.096475	0	0.172726	0.169691	0.156563	0.056347	0.058696	0.14466	0	0.084518	-0.784383	0.615257	-	Oxtr-
ENSRNOG00000009131	Zc3h12a	zinc finger CCCH type containing 12A [Source:RGD Symbol;Acc:1306776]	5[-]143111074-143120165	66.5359	82.8997	58.8918	84.902	71.1661	90.0434	45.2828	34.2555	41.2149	42.5754	29.1425	36.422	44.7797	27.5516	45.4714	-0.784377	0.615247	-	Zc3h12a-
ENSRNOG00000038254	RGD1565617	similar to Ig variable region, light chain [Source:RGD Symbol;Acc:1565617]	19[+]3325893-3326489	11.7375	6.54067	10.8533	6.74358	8.14735	11.5824	6.13582	6.91798	0	3.06916	0.576306	0.311694	3.88569	3.42019	3.22791	-0.78421	0.614985	-	RGD1565617-
ENSRNOG00000028611	AABR07037203.1	-	X[-]15948853-15950397	5.53828	5.40813	5.7576	6.06058	5.01799	4.44653	5.90396	4.27786	5.6836	3.67187	2.95638	2.31821	3.61909	2.80078	3.88314	-0.78399	0.61464	-	AABR07037203.1-
ENSRNOG00000028041	Tnnt1	troponin T1, slow skeletal type [Source:RGD Symbol;Acc:621852]	1[+]72889270-72899659	1.15106	0.888866	0.556219	1.02106	1.01991	0.506654	0.422625	0.284435	0.525148	0.234958	0.361866	0.086125	0.479012	0.16412	0.321994	-0.783826	0.614384	-	Tnnt1-
ENSRNOG00000049243	AABR07065656.3	-	6[-]138900522-138900915	23.1332	15.8685	26.6783	5.07421	8.50993	4.95114	3.3592	1.5693	5.17761	1.49571	0.983182	0.525785	3.64137	3.61059	2.14847	-0.783775	0.614304	-	AABR07065656.3-
ENSRNOG00000008282	Elf5	E74-like factor 5 [Source:RGD Symbol;Acc:1305859]	3[+]93351619-93371656	1.57865	0.988554	0.96982	1.06345	1.11601	0.823658	0.622452	0.09392	0.27872	0.663009	0.090066	0	0.481726	0.393894	0.318113	-0.783706	0.614196	-	Elf5-
ENSRNOG00000026462	RGD1559962	similar to High mobility group protein 2 (HMG-2) [Source:RGD Symbol;Acc:1559962]	1[-]20417008-20417637	13.5976	11.2317	12.2429	12.5395	14.4157	15.0592	9.741	6.13506	8.1158	11.6	7.63897	4.26171	6.90379	5.99233	5.45436	-0.783184	0.613377	-	RGD1559962-
ENSRNOG00000019937	Kcnk1	potassium two pore domain channel subfamily K member 1 [Source:RGD Symbol;Acc:621447]	19[+]58823814-58862926	23.5649	24.3644	25.1626	21.5029	21.1746	15.7212	15.402	13.7215	13.5368	16.7504	10.1404	10.0436	16.4536	14.5591	16.1259	-0.782858	0.612867	-	Kcnk1-
ENSRNOG00000012832	Mfsd5	major facilitator superfamily domain containing 5 [Source:RGD Symbol;Acc:1305138]	7[+]143882000-143884280	27.7533	27.7572	26.5208	30.3122	28.6616	26.7476	24.6498	23.6491	25.8713	26.6562	22.3288	22.9097	24.0657	21.862	19.245	-0.782759	0.612711	-	Mfsd5-
ENSRNOG00000001142	Prkab1	protein kinase AMP-activated non-catalytic subunit beta 1 [Source:RGD Symbol;Acc:71057]	12[+]46316236-46326790	116.101	126.721	123.829	146.07	146.286	141.406	117.694	119.621	117.88	105.462	93.2262	90.7496	95.8844	90.6377	104.405	-0.782687	0.612598	-	Prkab1-
ENSRNOG00000021847	Ska3	spindle and kinetochore associated complex subunit 3 [Source:RGD Symbol;Acc:1307201]	15[-]38077909-38096875	12.2379	9.7647	11.5281	8.36322	6.89964	7.70828	6.58933	6.61597	5.5388	8.53771	5.8615	3.41152	5.48049	6.25281	5.37598	-0.782547	0.61238	-	Ska3-
ENSRNOG00000052600	Mboat7l1	membrane bound O-acyltransferase domain containing 7-like 1 [Source:RGD Symbol;Acc:9414715]	1[+]64031859-64046135	14.1137	12.5054	14.467	13.5558	11.85	13.4492	12.5436	11.8843	12.1121	11.7511	11.4857	9.19028	12.0734	10.1826	11.0902	-0.782525	0.612345	-	Mboat7l1-
ENSRNOG00000015987	Rap1gds1	Rap1 GTPase-GDP dissociation stimulator 1 [Source:RGD Symbol;Acc:1308558]	2[-]244258550-244370983	18.0651	18.6567	15.9874	14.6743	14.4406	13.9013	13.9062	12.8456	12.6418	14.8559	12.5577	11.8129	12.7596	12.0147	13.5727	-0.782499	0.612304	-	Rap1gds1-
ENSRNOG00000006736	Ccr3	C-C motif chemokine receptor 3 [Source:RGD Symbol;Acc:620593]	8[+]133029625-133040997	2.698	2.62714	1.73233	0.650784	0.870426	0.637429	0.203965	0.179339	0.29249	0.194081	0.140732	0.203116	0.586779	0.254713	0.190669	-0.782324	0.612031	-	Ccr3-
ENSRNOG00000001044	Aimp2	aminoacyl tRNA synthetase complex-interacting multifunctional protein 2 [Source:RGD Symbol;Acc:1560787]	12[+]12738812-12748345	60.0162	53.434	56.8675	61.5031	51.6084	64.4557	50.4075	45.5927	46.5265	49.5791	49.6787	37.281	41.9042	44.2325	44.8435	-0.782291	0.61198	-	Aimp2-
ENSRNOG00000060728	Tuba1a	tubulin, alpha 1A [Source:RGD Symbol;Acc:619717]	7[-]140637287-140640953	191.258	175.291	182.301	208.154	166.204	178.685	128.032	113.29	140.558	144.31	92.3726	111.838	124.771	145.548	129.097	-0.782232	0.611887	-	Tuba1a-
ENSRNOG00000057734	LOC100909671	CMRF35-like molecule-like [Source:RGD Symbol;Acc:6502330]	10[-]104917862-104921866	1.6028	1.74879	1.41235	0.846681	1.08995	0.726914	0	0	0	0.412723	0	0	0	0.491132	0.612046	-0.782049	0.611601	-	LOC100909671-
ENSRNOG00000019936	Anapc15	anaphase promoting complex subunit 15 [Source:RGD Symbol;Acc:1311634]	1[+]166983175-166985054	79.1647	77.0866	80.4913	75.3352	66.1803	60.4358	73.6244	64.147	69.8606	62.0813	62.0407	65.4744	57.6761	65.4746	55.635	-0.781567	0.610847	-	Anapc15-
ENSRNOG00000033051	Slc22a15	solute carrier family 22, member 15 [Source:RGD Symbol;Acc:1311184]	2[-]204281638-204341676	5.50264	5.77679	5.60725	4.26925	4.43837	3.21413	4.39874	4.11556	3.56174	3.73685	2.29937	2.50692	4.05797	3.26664	2.9773	-0.781099	0.610116	-	Slc22a15-
ENSRNOG00000005023	Agr2	anterior gradient 2, protein disulphide isomerase family member [Source:RGD Symbol;Acc:1304606]	6[+]55465782-55487714	1365.52	1030.2	1081.4	906.969	626.621	624.918	606.148	433.341	648.129	730.532	261.768	225.439	540.467	560.954	439.455	-0.780963	0.609903	-	Agr2-
ENSRNOG00000002321	AABR07039541.1	-	X[+]79489410-79489877	39.3912	37.6034	34.967	20.3579	24.1096	20.8803	25.4742	21.5005	20.495	20.3045	23.9055	20.6096	17.2834	17.3719	18.9512	-0.780355	0.608953	-	AABR07039541.1-
ENSRNOG00000016827	Slc38a3	solute carrier family 38, member 3 [Source:RGD Symbol;Acc:628620]	8[-]116406241-116422366	0.317445	0.216782	0.453346	0.383887	0.284516	0.375136	0.225004	0.176926	0.216611	0.143702	0.08489	0.119095	0.209263	0.14726	0.177962	-0.780187	0.608692	-	Slc38a3-
ENSRNOG00000055711	AABR07044796.1	-	20[+]20921246-20931757	0.678396	1.0059	1.3512	0.831147	2.09867	0.979455	0.21097	0.310752	0.107464	0.05098	0	0.073179	0.053665	0	0.096538	-0.780022	0.608434	-	AABR07044796.1-
ENSRNOG00000030452	Rimbp3	RIMS binding protein 3 [Source:RGD Symbol;Acc:1563657]	11[-]88033180-88038518	0.217127	0.294142	0.247374	0.281655	0.242785	0.233787	0.238455	0.241084	0.155138	0.153346	0.135701	0.075503	0.107476	0.215065	0.102155	-0.779967	0.608348	-	Rimbp3-
ENSRNOG00000019620	Pmf1	polyamine-modulated factor 1 [Source:RGD Symbol;Acc:1584694]	2[-]187751776-187771865	33.1072	29.174	36.3906	36.6235	29.6149	26.8734	28.0508	22.8362	25.6856	28.889	22.2892	15.151	21.9079	23.3924	19.7128	-0.779966	0.608347	-	Pmf1-
ENSRNOG00000058647	AABR07056470.1	-	7[+]26440459-26457612	1.67996	1.69326	2.12001	1.63075	2.70539	2.19988	0.781935	1.21399	1.46357	0.630739	0.931473	0.316198	0.843703	0.918359	1.10928	-0.779803	0.608093	-	AABR07056470.1-
ENSRNOG00000007546	Asns	asparagine synthetase (glutamine-hydrolyzing) [Source:RGD Symbol;Acc:2162]	4[-]33743364-33761163	30.2556	28.7185	32.9014	38.0968	20.8218	31.3378	15.9977	12.8472	16.8071	21.0285	5.90913	7.65794	16.6939	10.4862	18.6474	-0.779778	0.608053	-	Asns-
ENSRNOG00000018371	Tubb6	tubulin, beta 6 class V [Source:RGD Symbol;Acc:1305887]	18[+]63130542-63140181	29.7357	25.014	24.2802	28.8371	22.5961	23.5233	18.3521	12.7828	20.1367	20.6552	5.48391	13.5296	16.5002	15.7135	14.7365	-0.779286	0.607287	-	Tubb6-
ENSRNOG00000025001	Pcolce	procollagen C-endopeptidase enhancer [Source:RGD Symbol;Acc:3270]	12[+]22153983-22160337	30.3652	28.9941	30.4587	27.9215	23.609	23.5838	14.605	10.7888	16.49	21.395	3.8528	4.83369	15.9248	16.4465	15.4082	-0.779284	0.607283	-	Pcolce-
ENSRNOG00000007320	Fam3d	family with sequence similarity 3, member D [Source:RGD Symbol;Acc:1305512]	15[+]18322327-18355818	554.459	540.655	454.077	415.222	383.715	365.772	289.372	263.885	342.33	394.056	283.36	296.374	224.94	242.094	378.73	-0.778622	0.606252	-	Fam3d-
ENSRNOG00000001976	Tmprss2	transmembrane protease, serine 2 [Source:RGD Symbol;Acc:620766]	11[-]38063915-38103290	387.868	414.165	260.203	375.572	303.976	304.861	228.775	301.537	189.651	225.439	184.824	217.857	212.371	194.879	257.26	-0.77847	0.606016	-	Tmprss2-
ENSRNOG00000007660	Fntb	farnesyltransferase, CAAX box, beta [Source:RGD Symbol;Acc:620119]	6[+]99883959-99966988	16.597	13.5999	15.112	18.1194	16.8553	18.297	7.70885	9.79586	7.25983	9.58248	9.1153	6.57517	9.88662	7.63552	9.89897	-0.778307	0.605761	-	Fntb-
ENSRNOG00000019497	Mrpl17	mitochondrial ribosomal protein L17 [Source:RGD Symbol;Acc:70943]	1[-]170652294-170653920	135.164	134.138	135.635	115.11	97.1693	96.2201	108.566	97.5498	102.124	94.1648	87.3138	82.8662	102.548	98.5543	94.8419	-0.777975	0.605244	-	Mrpl17-
ENSRNOG00000047369	LOC100910057	sulfotransferase 1C2-like [Source:RGD Symbol;Acc:6500449]	9[+]4072823-4114974	7.35325	5.68091	6.40834	8.21638	6.15207	6.06543	2.99994	1.2994	0.941116	1.91836	2.57901	2.56746	2.15275	3.83156	2.07471	-0.777843	0.60504	-	LOC100910057-
ENSRNOG00000011101	Twist1	twist family bHLH transcription factor 1 [Source:RGD Symbol;Acc:621455]	6[+]53401109-53403214	1.50234	1.25602	1.15198	1.14855	0.834633	0.917029	0.601934	0.431095	0.409446	0.981935	0.287062	0.464408	0.595898	0.638571	0.350354	-0.777396	0.604344	-	Twist1-
ENSRNOG00000026989	Gapt	Grb2-binding adaptor protein, transmembrane [Source:RGD Symbol;Acc:1586621]	2[-]41869556-41871858	3.96661	3.56489	3.08368	2.78441	3.46239	3.25533	1.42196	0.840238	1.37593	2.87131	1.02234	0.658607	1.27206	1.96178	0.976484	-0.777238	0.604099	-	Gapt-
ENSRNOG00000007805	Mybl2	myeloblastosis oncogene-like 2 [Source:RGD Symbol;Acc:1308474]	3[+]159421671-159450086	11.2541	11.1647	10.131	13.1148	8.76107	10.2509	8.56624	7.35047	6.82531	9.21237	6.84631	3.27358	6.17541	6.83588	6.57328	-0.777057	0.603817	-	Mybl2-
ENSRNOG00000019584	Dlk1	delta like non-canonical Notch ligand 1 [Source:RGD Symbol;Acc:619931]	6[+]133552821-133583751	0.147153	0.087921	0.280764	0.177661	0.2388	0.096156	0	0	0.10735	0	0	0	0	0	0.045415	-0.777014	0.603751	-	Dlk1-
ENSRNOG00000057759	AABR07027854.1	-	17[+]46322995-46324104	2.93438	2.60046	2.52339	2.19848	1.64987	1.60084	2.57156	1.85168	1.97474	1.18191	1.26624	1.0386	1.28814	1.33017	1.7872	-0.776931	0.603622	-	AABR07027854.1-
ENSRNOG00000017395	Duox2	dual oxidase 2 [Source:RGD Symbol;Acc:628761]	3[-]114218193-114235933	336.393	246.296	167.77	224.971	157.624	163.682	77.4972	59.4573	69.4745	83.7556	38.3821	160.757	57.786	38.273	105.75	-0.776457	0.602885	-	Duox2-
ENSRNOG00000054286	Rrm2	ribonucleotide reductase regulatory subunit M2 [Source:RGD Symbol;Acc:1598310]	6[+]43884678-43889515	55.6537	42.6231	52.5262	41.5024	26.9229	31.3083	26.0976	17.8915	23.6648	26.9288	19.7163	6.9937	24.3525	26.8734	23.2906	-0.77642	0.602828	-	Rrm2-
ENSRNOG00000051653	AABR07065772.2	-	6[-]140641757-140642221	37.0575	44.973	42.3396	11.7708	12.269	13.7944	7.88094	4.8653	15.0935	4.70882	1.10017	1.61677	11.3536	7.71684	10.7945	-0.776093	0.60232	-	AABR07065772.2-
ENSRNOG00000009751	Gpx7	glutathione peroxidase 7 [Source:RGD Symbol;Acc:1306999]	5[-]128001761-128009735	8.6278	8.9897	9.7363	6.11322	6.26764	6.26088	4.08327	3.81051	4.33748	5.87927	1.68385	1.65092	4.39532	5.78956	3.7166	-0.77574	0.601772	-	Gpx7-
ENSRNOG00000003098	Prom1	prominin 1 [Source:RGD Symbol;Acc:69367]	14[+]71533063-71637417	56.8082	56.2397	58.3835	48.3128	46.3125	41.6103	31.0177	27.4094	30.1455	43.0251	17.8009	15.1458	36.254	30.5879	33.5898	-0.7756	0.601555	-	Prom1-
ENSRNOG00000014137	Fbln1	fibulin 1 [Source:RGD Symbol;Acc:1308667]	7[+]126096793-126176468	125.225	110.938	104.875	125.366	126.899	98.2399	72.2835	78.8991	84.9402	83.66	46.9768	52.0252	87.4569	83.7548	66.1179	-0.775588	0.601537	-	Fbln1-
ENSRNOG00000014127	Rnf151	ring finger protein 151 [Source:RGD Symbol;Acc:1309302]	10[-]14083538-14085855	0.772096	0.53048	0.776942	0.537261	0.512957	0.305055	0.279727	0.398383	0.387331	0.450057	0.260821	0.413676	0.225892	0.190686	0.344381	-0.775395	0.601237	-	Rnf151-
ENSRNOG00000016535	Ccl22	C-C motif chemokine ligand 22 [Source:RGD Symbol;Acc:619933]	19[-]10674189-10681145	11.0544	12.3442	13.1738	11.9776	10.7334	17.6355	2.79363	1.63195	3.899	6.08134	3.70709	3.60673	6.10754	2.36305	3.74238	-0.775345	0.60116	-	Ccl22-
ENSRNOG00000031792	Mcpt1l4	mast cell protease 1-like 4 [Source:RGD Symbol;Acc:1303300]	15[+]35001838-35020760	11.8385	13.4331	10.0539	10.2754	9.68939	5.56121	8.73073	6.15727	8.88847	4.18826	2.21584	5.78228	6.83566	6.42632	6.00446	-0.775176	0.600897	-	Mcpt1l4-
ENSRNOG00000018898	Mpi	mannose phosphate isomerase (mapped) [Source:RGD Symbol;Acc:3107]	8[-]62324092-62332115	100.759	101.015	99.7708	107.681	97.974	91.3779	97.929	91.2121	88.7586	78.8655	88.4754	72.5291	85.3277	86.8157	88.9673	-0.775125	0.600819	-	Mpi-
ENSRNOG00000002968	Tnfsf4	tumor necrosis factor superfamily member 4 [Source:RGD Symbol;Acc:619816]	13[+]79269973-79293778	0.308279	0.183585	0.195404	0.258511	0.105524	0.084774	0	0.131942	0.116302	0	0.076854	0.1192	0	0.049967	0	-0.775081	0.600751	-	Tnfsf4-
ENSRNOG00000038835	Cd86	CD86 molecule [Source:RGD Symbol;Acc:628714]	11[+]67082193-67118795	12.3355	12.8085	12.0997	11.6019	15.0118	13.9777	6.22967	5.23904	6.48457	9.1485	5.45907	4.34495	8.89516	5.59135	6.18468	-0.775055	0.60071	-	Cd86-
ENSRNOG00000009712	Gale	UDP-galactose-4-epimerase [Source:RGD Symbol;Acc:621493]	5[+]154310453-154314955	168.919	150.424	160.639	110.952	77.7049	76.3073	107.693	96.3149	93.2653	71.9963	64.744	73.9335	77.4515	84.578	80.5393	-0.774954	0.600553	-	Gale-
ENSRNOG00000016377	Cep55	centrosomal protein 55 [Source:RGD Symbol;Acc:1305340]	1[+]256745288-256760796	13.1452	10.8242	13.7344	11.3756	9.73825	11.993	8.63253	7.5293	6.93339	10.7046	7.3091	4.15527	7.66487	7.99443	6.99559	-0.774931	0.600519	-	Cep55-
ENSRNOG00000015568	Plpp5	phospholipid phosphatase 5 [Source:RGD Symbol;Acc:1591734]	16[-]71121175-71125316	54.1863	54.1752	53.2576	54.2718	51.751	56.045	48.8351	53.7052	45.5252	50.2914	38.6029	28.2768	44.7035	38.5968	35.7737	-0.774769	0.600268	-	Plpp5-
ENSRNOG00000047836	RGD1565617	similar to Ig variable region, light chain [Source:RGD Symbol;Acc:1565617]	3[-]19320304-19320915	52.1037	31.4189	50.4352	21.9608	44.4657	26.5227	21.2927	45.1779	0.163947	8.45954	2.08875	1.45104	11.5252	13.7978	9.5607	-0.77431	0.599556	-	RGD1565617-
ENSRNOG00000010204	Tmem9	transmembrane protein 9 [Source:RGD Symbol;Acc:1307922]	13[+]52854031-52871297	26.9902	31.0337	26.1204	28.6134	21.0894	18.1866	20.5892	19.2237	21.1198	19.8579	14.636	14.3386	18.288	20.2291	17.9687	-0.774267	0.599489	-	Tmem9-
ENSRNOG00000020948	Pth1r	parathyroid hormone 1 receptor [Source:RGD Symbol;Acc:3442]	8[-]118988053-119012671	3.34046	3.33045	3.57217	3.10508	3.53505	3.53312	2.58857	2.15332	3.07672	2.80247	0.704755	1.46134	2.1283	2.37541	2.01105	-0.774197	0.59938	-	Pth1r-
ENSRNOG00000055672	Gpx2	glutathione peroxidase 2 [Source:RGD Symbol;Acc:727780]	6[-]99839960-99843245	2496.27	2065.63	1688.51	1550.53	1101.15	1261.93	513.287	513.665	588.273	1090.44	659.512	1106.87	491.447	575.104	841.172	-0.77419	0.599371	-	Gpx2-
ENSRNOG00000005530	Rps6kl1	ribosomal protein S6 kinase-like 1 [Source:RGD Symbol;Acc:1309493]	6[-]108961994-108976489	2.39744	1.98892	2.62243	2.28444	2.31848	2.3411	1.62023	1.44157	1.3446	2.23383	0.502426	0.55723	1.17896	1.37817	1.04022	-0.773611	0.598473	-	Rps6kl1-
ENSRNOG00000024125	Slain1	SLAIN motif family, member 1 [Source:RGD Symbol;Acc:1308626]	15[+]87886783-87906474	2.99144	3.06861	3.15664	2.76073	3.32044	3.7335	2.64432	2.14364	2.54863	3.18319	1.58114	1.72081	2.03438	1.64767	1.54782	-0.772486	0.596735	-	Slain1-
ENSRNOG00000058571	AABR07024542.1	-	16[+]4439102-4446046	0.822035	1.00656	0.80376	0.399073	0.59413	0.657105	0.440393	0.493978	0.310818	0.276886	0.126596	0.272977	0.617157	0.163671	0.422723	-0.772372	0.596559	-	AABR07024542.1-
ENSRNOG00000008040	Fam64a	family with sequence similarity 64, member A [Source:RGD Symbol;Acc:1308747]	10[+]58613674-58618514	0.559483	0.45089	0.183151	0.351041	0.21801	0.170665	0.331407	0.111069	0.160954	0.078484	0.047793	0.040141	0	0.186437	0	-0.772356	0.596534	-	Fam64a-
ENSRNOG00000013747	Sh3bp2	SH3-domain binding protein 2 [Source:RGD Symbol;Acc:1310588]	14[-]81435449-81472952	18.0632	19.9138	20.0791	22.4001	19.6773	22.9584	15.8283	10.598	17.0784	13.595	11.8822	12.201	15.4067	13.0465	14.0613	-0.771328	0.594947	-	Sh3bp2-
ENSRNOG00000018394	Chrdl2	chordin-like 2 [Source:RGD Symbol;Acc:1306179]	1[+]165008912-165036435	1.26757	1.54215	1.05176	0.723999	0.885772	1.02687	0.340732	0.329875	0.564828	0.638	0.084834	0.068401	0.466807	0.470035	0.730935	-0.77098	0.594411	-	Chrdl2-
ENSRNOG00000045840	Hist1h4m	histone cluster 1, H4m [Source:RGD Symbol;Acc:1306905]	4[-]170763605-170763916	9.86109	13.8325	14.7076	19.3281	17.9276	14.5738	5.03509	5.90743	4.18051	6.45039	6.67461	6.08399	4.03594	5.46506	4.15053	-0.770731	0.594027	-	Hist1h4m-
ENSRNOG00000061199	Tcfl5	transcription factor like 5 [Source:RGD Symbol;Acc:1305899]	3[-]176125482-176144531	0.817772	1.3539	1.12576	0.258561	0.269724	0.037385	0.219474	0.034009	0.340036	0	0	0	0.023719	0.060588	0.110083	-0.770525	0.593709	-	Tcfl5-
ENSRNOG00000050912	AABR07065651.3	-	6[-]138631604-138631997	43.8402	29.2254	46.9591	8.89103	13.9616	7.5612	5.13453	3.15528	9.27728	2.51941	2.05272	1.05294	6.61728	6.60901	4.33235	-0.770442	0.59358	-	AABR07065651.3-
ENSRNOG00000060093	LOC100911156	D-aspartate oxidase-like [Source:RGD Symbol;Acc:6494712]	20[+]45681159-45684630	0.348152	0.833273	0.618276	0.511336	0.44881	0.363876	0.383164	0.169709	0.530886	0.286693	0.12351	0.275693	0.190113	0.208568	0.182888	-0.770389	0.5935	-	LOC100911156-
ENSRNOG00000009785	Cdkn3	cyclin-dependent kinase inhibitor 3 [Source:RGD Symbol;Acc:1307781]	15[+]23553128-23564535	33.7634	30.2453	34.9295	31.3515	30.8456	28.1888	27.8861	26.0698	23.0016	32.6995	24.1211	15.8819	21.3824	22.1844	18.9284	-0.769953	0.592828	-	Cdkn3-
ENSRNOG00000048161	Tlr9	toll-like receptor 9 [Source:RGD Symbol;Acc:631352]	8[+]114916122-114920171	0.688499	0.710035	0.530431	0.516521	0.69014	0.616369	0.474141	0.224613	0.343098	0.360575	0.147749	0.017677	0.466784	0.266076	0.305717	-0.769924	0.592782	-	Tlr9-
ENSRNOG00000011078	Srm	spermidine synthase [Source:RGD Symbol;Acc:620796]	5[+]165405168-165408320	36.6682	35.9761	34.6254	39.3624	29.3558	32.9484	30.3921	30.7926	25.8929	32.1819	20.6626	13.0646	26.0661	22.6192	22.4209	-0.769568	0.592235	-	Srm-
ENSRNOG00000018757	Insl3	insulin-like 3 [Source:RGD Symbol;Acc:620117]	16[+]20121352-20122696	1.42803	2.58386	2.49997	1.88304	2.74096	1.3228	2.26284	1.58839	1.82891	0.909303	0.734339	1.25074	1.10011	0.552453	0.777309	-0.769474	0.592089	-	Insl3-
ENSRNOG00000043186	Ppil6	peptidylprolyl isomerase like 6 [Source:RGD Symbol;Acc:1592581]	20[+]46215379-46243707	6.78617	9.97743	9.46462	5.23605	6.92037	4.30018	5.43471	6.37034	4.87277	2.44272	2.94391	4.02367	4.56989	5.38452	3.36623	-0.769146	0.591586	-	Ppil6-
ENSRNOG00000045747	Capns1	calpain, small subunit 1 [Source:RGD Symbol;Acc:2270]	1[-]91058529-91063928	154.521	141.715	151.338	152.387	130.621	126.834	129.582	135.204	144.195	114.605	119.948	136.929	118.707	127.148	110.448	-0.769083	0.591488	-	Capns1-
ENSRNOG00000059668	5_8S_rRNA	5.8S ribosomal RNA [Source:RFAM;Acc:RF00002]	12[-]346962-347106	0.812204	0.437122	0.630831	0.599863	0.385597	0.195609	0.640772	0.26076	0.349187	0.119755	0	0.085469	0.229865	0.215409	0	-0.768439	0.590498	-	5_8S_rRNA-
ENSRNOG00000030374	Lsm6	LSM6 homolog, U6 small nuclear RNA and mRNA degradation associated [Source:RGD Symbol;Acc:1561937]	13[+]47380406-47382955	14.6807	16.1926	16.904	17.2486	15.7717	17.4746	15.1061	14.1696	15.1956	16.0474	11.2477	10.8623	13.2438	10.967	11.0672	-0.768145	0.590047	-	Lsm6-
ENSRNOG00000051349	Rn50_14_0447.1	-	14[-]44803108-44804001	0.53481	0.488486	0.631464	0.426646	0.4868	0.398698	0.438591	0.169422	0.303166	0.391145	0.185245	0.432415	0.283685	0.196783	0.171407	-0.768122	0.590011	-	Rn50_14_0447.1-
ENSRNOG00000025930	Chst13	carbohydrate sulfotransferase 13 [Source:RGD Symbol;Acc:1562825]	4[-]122224535-122237754	0.848028	0.893619	0.711024	0.698773	0.730774	0.515638	0.375155	0.15591	0.346079	0.364484	0	0.094098	0.616887	0.191749	0.309617	-0.76772	0.589393	-	Chst13-
ENSRNOG00000002615	Pmm2	phosphomannomutase 2 [Source:RGD Symbol;Acc:1309366]	10[-]7056266-7077443	175.031	161.746	168.305	188.933	172.935	174.768	143.175	156.227	131.678	140.033	149.197	129.894	137.746	142.026	149.447	-0.767422	0.588937	-	Pmm2-
ENSRNOG00000020106	Tnfrsf4	TNF receptor superfamily member 4 [Source:RGD Symbol;Acc:3920]	5[+]173447784-173450474	6.72619	6.77105	8.14359	9.72627	7.75443	10.7302	5.6171	3.94665	4.9269	5.73867	3.20208	2.31447	4.46756	3.41637	3.45449	-0.767298	0.588746	-	Tnfrsf4-
ENSRNOG00000030530	Gzmm	granzyme M [Source:RGD Symbol;Acc:620022]	7[-]12893432-12899004	36.2812	36.6708	28.9958	38.9117	35.1442	23.8666	17.5272	14.4934	39.8028	10.603	6.25978	14.5047	24.3313	11.6609	7.15239	-0.767193	0.588586	-	Gzmm-
ENSRNOG00000015541	Gnb3	G protein subunit beta 3 [Source:RGD Symbol;Acc:708344]	4[-]157352372-157358262	0.542965	0.912017	0.348899	0.946082	0.732841	0.341325	0.096595	0.122805	0	0.170249	0	0	0.089921	0.088936	0.034699	-0.766813	0.588002	-	Gnb3-
ENSRNOG00000060970	Tnmd	tenomodulin [Source:RGD Symbol;Acc:620938]	X[+]104684676-104700173	1.48047	1.56273	1.16904	0.830031	0.524034	0.622875	0.617148	0.232537	0.239465	0.526831	0.205788	0.237078	0.708615	0.334119	0.242281	-0.766782	0.587955	-	Tnmd-
ENSRNOG00000024346	Plet1	placenta expressed transcript 1 [Source:RGD Symbol;Acc:1359217]	8[+]54925607-54937177	36.5719	34.1043	33.2343	31.636	30.0792	52.267	12.5806	3.67803	6.22018	20.6919	2.11614	5.3434	16.9904	3.97667	10.012	-0.766468	0.587474	-	Plet1-
ENSRNOG00000006579	Reg3g	regenerating family member 3 gamma [Source:RGD Symbol;Acc:3256]	4[-]109529679-109532234	29612.3	26065.4	24610.9	13040.6	8324.66	16628.4	3627.56	2690.75	3584.49	9157.1	3157.43	7630.9	6182	2040.1	11312.6	-0.766319	0.587244	-	Reg3g-
ENSRNOG00000004380	Il12b	interleukin 12B [Source:RGD Symbol;Acc:628704]	10[+]30038709-30048085	0.845763	0.487317	0.777966	0.826159	0.41632	0.738203	0.237838	0	0.441077	0.43716	0.240792	0.042566	0.291469	0	0.199597	-0.766232	0.587111	-	Il12b-
ENSRNOG00000016852	Apobec3b	apolipoprotein B mRNA editing enzyme catalytic subunit 3B [Source:RGD Symbol;Acc:1307800]	7[+]121109241-121128542	3.79777	5.05783	3.81638	4.88389	4.22871	4.14614	3.72657	2.44381	3.66135	3.68293	1.40842	2.02257	3.12349	1.7899	2.38907	-0.766144	0.586977	-	Apobec3b-
ENSRNOG00000000304	Cd164	CD164 molecule [Source:RGD Symbol;Acc:70942]	20[+]46250363-46261994	252.466	225.87	228.676	175.282	168.177	178.619	163.883	160.255	157.077	179.842	138.092	147.19	173.612	153.975	156.525	-0.766038	0.586815	-	Cd164-
ENSRNOG00000000479	Kifc1	kinesin family member C1 [Source:RGD Symbol;Acc:1359118]	20[+]5509059-5526175	33.8291	29.5571	33.5689	34.5404	26.9492	26.7157	28.1581	21.4362	21.8955	24.8536	18.5179	12.4282	22.7805	24.2097	20.9518	-0.765498	0.585987	-	Kifc1-
ENSRNOG00000013598	Melk	maternal embryonic leucine zipper kinase [Source:RGD Symbol;Acc:1308974]	5[+]59783890-59844356	13.1445	10.5158	11.872	10.7694	8.61523	9.91638	8.50335	7.30574	7.57244	8.85328	6.65205	3.92277	7.7101	8.57881	7.32951	-0.765337	0.585741	-	Melk-
ENSRNOG00000047088	Rab10	RAB10, member RAS oncogene family [Source:RGD Symbol;Acc:620879]	6[-]27668403-27721120	122.385	103.967	108.454	103.289	105.748	112.033	84.2767	74.9827	66.746	99.1624	91.4085	73.6035	78.5833	72.5627	76.5334	-0.765326	0.585724	-	Rab10-
ENSRNOG00000007795	AABR07058410.1	-	7[-]114944282-114945344	12.868	11.3531	12.4363	12.0826	11.1391	9.98053	7.77721	5.58089	9.59591	7.46901	2.67071	4.27733	10.0414	7.26017	5.93375	-0.765283	0.585658	-	AABR07058410.1-
ENSRNOG00000020679	Icam1	intercellular adhesion molecule 1 [Source:RGD Symbol;Acc:2857]	8[+]22035256-22047059	18.3156	17.4968	17.6654	19.0974	13.9703	15.9188	11.7473	7.88281	12.7713	13.2962	4.80985	4.70798	12.9045	10.7263	8.7769	-0.765196	0.585526	-	Icam1-
ENSRNOG00000028043	Cxcl3	chemokine (C-X-C motif) ligand 3 [Source:RGD Symbol;Acc:621812]	14[-]18820168-18839595	1.07792	1.71748	0.993972	1.11548	0.254108	0.765595	0.055061	0	0.211437	0.064292	0.189937	0.200055	0.325085	0.34121	0.074539	-0.765128	0.585421	-	Cxcl3-
ENSRNOG00000012835	Espl1	extra spindle pole bodies like 1, separase [Source:RGD Symbol;Acc:1306266]	7[+]143897014-143923868	6.67675	6.10571	6.90523	6.40414	4.55294	5.36359	4.98109	3.82579	4.01086	5.05472	3.6644	1.8535	4.23035	4.0852	4.1424	-0.765095	0.585371	-	Espl1-
ENSRNOG00000002262	Enoph1	enolase-phosphatase 1 [Source:RGD Symbol;Acc:1309016]	14[-]11172362-11198194	24.9338	25.89	26.59	22.5018	20.9405	19.6188	19.7045	20.6689	17.1948	19.1174	18.5551	15.5269	20.7762	20.2368	17.5228	-0.764889	0.585056	-	Enoph1-
ENSRNOG00000000811	Pkib	cAMP-dependent protein kinase inhibitor beta [Source:RGD Symbol;Acc:3335]	20[+]40618128-40712592	13.1068	12.1317	11.5461	11.1756	8.23082	10.7192	5.54564	3.80591	6.24403	8.7346	3.18317	3.56987	8.69328	5.49142	4.67673	-0.764356	0.58424	-	Pkib-
ENSRNOG00000017869	Irf8	interferon regulatory factor 8 [Source:RGD Symbol;Acc:1312024]	19[+]54314865-54336640	304.438	308.51	271.828	302.799	224.339	220.373	266.3	195.391	235.723	197.148	139.503	195.512	233.363	184.738	200.99	-0.764264	0.5841	-	Irf8-
ENSRNOG00000015416	Nabp1	nucleic acid binding protein 1 [Source:RGD Symbol;Acc:1306658]	9[+]55050203-55057658	9.34203	9.23631	8.04435	6.86295	7.0762	7.2081	6.68416	6.17721	5.61472	7.54245	4.2163	5.07003	7.0813	4.28909	5.33806	-0.764181	0.583973	-	Nabp1-
ENSRNOG00000057400	Olr1596	olfactory receptor 1596 [Source:RGD Symbol;Acc:1333784]	13[+]92249759-92250724	0.361395	0.151416	0.22662	0.438279	0.386947	0.297587	0.061787	0	0.060016	0	0	0.059472	0.091807	0	0	-0.764167	0.583951	-	Olr1596-
ENSRNOG00000017166	Mycbp	Myc binding protein [Source:RGD Symbol;Acc:2320727]	5[+]141560192-141567399	20.9204	20.0988	20.9847	18.6347	18.0126	16.1633	17.7554	17.7165	15.7294	18.4181	17.8033	14.369	15.5561	16.1392	13.4024	-0.763885	0.58352	-	Mycbp-
ENSRNOG00000017740	AABR07053707.1	-	3[+]121490812-121493714	1.63673	1.52825	1.52601	1.5233	1.52981	1.39054	0.992884	1.14947	1.04432	1.29216	0.862216	0.37087	1.15717	1.10118	0.829372	-0.76368	0.583208	-	AABR07053707.1-
ENSRNOG00000006998	Fhl4	four and a half LIM domains 4 [Source:RGD Symbol;Acc:1308978]	7[-]26139664-26144466	0.543418	0.431845	0.629139	0.47267	0.66525	0.493935	0.40758	0.324094	0.506514	0.391658	0.37852	0.232873	0.318562	0.230101	0.389938	-0.763659	0.583175	-	Fhl4-
ENSRNOG00000005248	Slc1a4	solute carrier family 1 member 4 [Source:RGD Symbol;Acc:735146]	14[-]104581190-104612597	7.06208	7.87495	6.73901	7.52375	5.88254	6.15357	4.81265	3.35892	4.78752	5.70118	1.30016	2.56301	4.92226	4.06365	3.92979	-0.763463	0.582876	-	Slc1a4-
ENSRNOG00000018621	Leng9	leukocyte receptor cluster member 9 [Source:RGD Symbol;Acc:6488215]	1[+]73721114-73722631	34.6613	31.7577	27.8289	27.8535	26.3922	24.8117	27.3031	24.7467	23.0946	18.1845	25.738	24.4422	19.605	21.6882	25.5949	-0.763275	0.582588	-	Leng9-
ENSRNOG00000057064	LOC103694853	ribonuclease pancreatic gamma-type [Source:RGD Symbol;Acc:9320685]	15[+]28128078-28128536	1.96336	0.863053	2.75268	0.515947	0.477362	0.563841	0	0	0	0	0	0	0	0	0	-0.763183	0.582449	-	LOC103694853-
ENSRNOG00000001289	LOC498154	hypothetical protein LOC498154 [Source:RGD Symbol;Acc:1566418]	12[+]17277635-17380494	11.2419	10.1388	11.3948	11.1518	9.91022	11.1163	8.69372	8.89168	7.98541	9.36034	6.98798	4.8035	9.67134	7.24345	7.09201	-0.762761	0.581804	-	LOC498154-
ENSRNOG00000013469	Txndc5	thioredoxin domain containing 5 [Source:RGD Symbol;Acc:2323973]	17[+]26925828-26953970	349.549	359.605	345.002	320.694	286.854	246.208	280.513	160.986	298.492	201.051	98.33	71.5866	252.588	207.62	183.912	-0.762728	0.581754	-	Txndc5-
ENSRNOG00000016717	Gas2	growth arrest-specific 2 [Source:RGD Symbol;Acc:1563167]	1[+]107262659-107363788	0.287928	0.309039	0.256139	0.173783	0.492291	0.210976	0.044985	0.211013	0.160246	0.218156	0	0.051011	0.058342	0	0	-0.762665	0.581659	-	Gas2-
ENSRNOG00000010315	Ccr4	C-C motif chemokine receptor 4 [Source:RGD Symbol;Acc:620594]	8[-]122530624-122532070	1.3825	1.07936	1.2285	0.766871	0.836758	1.2955	0.619964	0.26535	0.451403	0.680127	0.521566	0.270218	0.868398	0.246487	0.385105	-0.76264	0.58162	-	Ccr4-
ENSRNOG00000019138	Clec11a	C-type lectin domain family 11, member A [Source:RGD Symbol;Acc:3627]	1[-]100289295-100293558	4.72986	4.79163	4.21139	4.3476	3.57612	4.17381	2.30145	1.6453	2.24766	4.03224	0.327133	1.23186	2.66654	1.8576	1.84304	-0.762463	0.58135	-	Clec11a-
ENSRNOG00000019100	Kif2c	kinesin family member 2C [Source:RGD Symbol;Acc:620239]	5[-]136027934-136053210	12.6612	11.6176	12.573	11.6731	9.55183	10.7604	9.5932	7.7986	9.63625	8.77957	7.25337	4.21598	9.59401	9.09382	7.7029	-0.762407	0.581264	-	Kif2c-
ENSRNOG00000000897	Rxfp2	relaxin/insulin-like family peptide receptor 2 [Source:RGD Symbol;Acc:1309449]	12[-]6016884-6078411	0.142723	0.116295	0.296545	0.191721	0.150825	0.092093	0.035945	0	0.026186	0.094858	0.030998	0	0.039791	0.016721	0	-0.762155	0.58088	-	Rxfp2-
ENSRNOG00000011688	Neil3	nei-like DNA glycosylase 3 [Source:RGD Symbol;Acc:1310562]	16[+]41079444-41138505	0.7451	0.560324	0.84143	0.362278	0.264252	0.41487	0.484886	0.441665	0.274272	0.313642	0.256565	0.159503	0.146747	0.143641	0.399886	-0.76213	0.580842	-	Neil3-
ENSRNOG00000010999	Cep295	centrosomal protein 295 [Source:RGD Symbol;Acc:1311723]	8[-]13871213-13909188	7.7294	7.31097	7.60579	6.76704	5.67968	5.37012	5.32796	5.10425	3.07323	6.1784	4.62584	1.65957	4.44873	3.39916	4.0507	-0.761763	0.580282	-	Cep295-
ENSRNOG00000009508	Casp6	caspase 6 [Source:RGD Symbol;Acc:70967]	2[+]230186198-230198555	22.7907	20.0935	19.3931	18.0634	17.4781	16.716	12.7749	11.4514	13.2108	14.1076	10.8032	7.3729	12.2649	12.4532	17.3096	-0.761655	0.580119	-	Casp6-
ENSRNOG00000033321	Hmgb2	high mobility group box 2 [Source:RGD Symbol;Acc:69291]	11[-]49708407-49709039	35.9913	26.2645	31.1989	24.1887	22.951	24.937	20.4743	16.9179	18.342	23.0757	14.9368	10.4162	20.4483	20.1973	17.2684	-0.761506	0.579891	-	Hmgb2-
ENSRNOG00000016826	Pla2g2d	phospholipase A2, group IID [Source:RGD Symbol;Acc:1309862]	5[+]157222636-157228791	35.0643	28.1802	28.5503	31.9985	20.5962	22.1603	21.4071	8.56893	18.3353	17.9269	3.03819	2.69893	21.4132	11.6031	11.8719	-0.761291	0.579564	-	Pla2g2d-
ENSRNOG00000000781	Rnf39	ring finger protein 39 [Source:RGD Symbol;Acc:628854]	20[-]2098375-2103864	15.1975	14.9742	16.1955	15.2626	14.785	12.2243	11.1817	9.6773	11.6122	12.5428	6.05283	7.29734	10.1639	11.9763	10.6959	-0.761172	0.579382	-	Rnf39-
ENSRNOG00000008591	Colec10	collectin subfamily member 10 [Source:RGD Symbol;Acc:1307149]	7[+]93975451-94035999	2.12291	1.41319	1.83123	1.01265	1.20579	1.00059	0.579207	0.537131	0.81763	0.630456	0.398937	0.327972	0.845821	0.782558	0.961165	-0.760904	0.578975	-	Colec10-
ENSRNOG00000009389	Ripk2	receptor-interacting serine-threonine kinase 2 [Source:RGD Symbol;Acc:1309167]	5[-]29838747-29870735	6.35102	6.01426	5.79146	5.63155	4.3237	5.57332	4.74728	3.91657	4.39511	4.80565	2.66377	2.3629	5.23991	2.91422	3.32678	-0.760747	0.578736	-	Ripk2-
ENSRNOG00000016683	Zfp668	zinc finger protein 668 [Source:RGD Symbol;Acc:1308623]	1[-]199310935-199320727	3.67886	4.48648	4.05148	4.23575	4.27705	3.87108	3.99055	3.99884	3.785	3.40564	2.91752	2.57491	3.24832	3.31682	3.4788	-0.760432	0.578258	-	Zfp668-
ENSRNOG00000049695	Myh2	myosin heavy chain 2 [Source:RGD Symbol;Acc:620354]	10[+]53713938-53848347	0.518351	0.498133	0.11739	0.264926	0.169018	0.125806	0.022424	0	0.054644	0.047243	0	0.017705	0.030443	0.041206	0.013436	-0.760417	0.578234	-	Myh2-
ENSRNOG00000028025	Aknad1	AKNA domain containing 1 [Source:RGD Symbol;Acc:1583957]	2[+]211546560-211585332	0.242165	0.379314	0.208991	0.188704	0.092038	0.223993	0.04502	0.11099	0.121214	0.041734	0.121877	0.065339	0.130628	0.070854	0.064046	-0.760343	0.578121	-	Aknad1-
ENSRNOG00000004647	Il10	interleukin 10 [Source:RGD Symbol;Acc:2886]	13[+]47739526-47743392	1.97033	1.54489	1.13794	1.38862	0.350409	0.783225	0.087517	0.256567	0.255025	0.103221	0	0.327934	0.744057	0.308315	0	-0.760138	0.577809	-	Il10-
ENSRNOG00000003463	Srebf1	sterol regulatory element binding transcription factor 1 [Source:RGD Symbol;Acc:69423]	10[-]46570996-46593009	31.2941	32.4752	31.036	31.7204	18.719	24.0861	30.2553	29.3874	24.9527	23.1336	19.2562	18.8655	18.6225	19.9375	17.8941	-0.760019	0.577629	-	Srebf1-
ENSRNOG00000001828	Stk38l	serine/threonine kinase 38 like [Source:RGD Symbol;Acc:1564793]	4[+]181027212-181089740	35.4435	37.7874	38.6107	32.6074	27.6999	28.5866	24.6704	25.3195	23.7017	30.2245	26.4933	18.1561	27.1606	23.581	24.7876	-0.759891	0.577434	-	Stk38l-
ENSRNOG00000007483	Ccnf	cyclin F [Source:RGD Symbol;Acc:67401]	10[-]13594687-13619935	13.7126	13.8345	15.1977	15.9815	11.4138	12.929	12.0706	7.9958	8.88845	11.3019	7.80371	3.5795	9.52388	9.82037	7.27043	-0.759875	0.577411	-	Ccnf-
ENSRNOG00000007284	Slc2a1	solute carrier family 2 member 1 [Source:RGD Symbol;Acc:3704]	5[+]138154673-138182897	23.7076	19.038	19.0953	20.0763	15.6336	15.1996	14.1474	11.0941	13.7988	14.8468	9.24785	17.641	11.6506	12.2599	11.4098	-0.759335	0.57659	-	Slc2a1-
ENSRNOG00000016957	Igfbp2	insulin-like growth factor binding protein 2 [Source:RGD Symbol;Acc:2873]	9[+]80118029-80144789	6.09136	5.32163	4.68715	4.1815	3.45227	2.54898	1.02089	1.25646	1.87848	2.77022	0.582644	3.0888	1.87231	1.25007	2.23317	-0.7591	0.576233	-	Igfbp2-
ENSRNOG00000011292	NEWGENE_621351	collagen, type I, alpha 2 [Source:RGD Symbol;Acc:9452897]	4[+]31534225-31569151	48.5826	51.4481	53.6997	24.567	24.424	20.2622	15.6534	13.4416	16.2516	21.7683	4.93616	5.82599	21.4305	19.6915	17.4908	-0.758672	0.575583	-	NEWGENE_621351-
ENSRNOG00000052237	AABR07071904.1	-	1[+]94836296-94840706	0.195392	0.382687	0.409059	0.229923	0.300725	0.333693	0.105764	0.108428	0.080221	0.131315	0.150924	0.042943	0.148264	0.02444	0.189796	-0.758503	0.575327	-	AABR07071904.1-
ENSRNOG00000012051	Ncaph	non-SMC condensin I complex, subunit H [Source:RGD Symbol;Acc:1596799]	3[-]119583648-119611136	16.2813	16.2421	16.6953	15.4085	11.8848	13.9932	11.7283	10.0554	10.0426	13.8251	9.60492	3.48902	9.93784	10.493	9.41573	-0.758319	0.575048	-	Ncaph-
ENSRNOG00000031535	Ptgdr	prostaglandin D2 receptor [Source:RGD Symbol;Acc:619707]	15[-]18088897-18096039	0.813249	0.368244	0.315722	0.272753	0.154038	0.457879	0.022712	0.030396	0.022061	0	0	0.181173	0.087002	0	0	-0.758082	0.574688	-	Ptgdr-
ENSRNOG00000055829	AABR07053830.1	-	3[+]129462738-129463031	2.02439	3.35301	2.91726	3.20227	1.67525	1.58804	0.71123	1.34855	1.54222	0.584669	1.13051	0.390245	1.31766	1.142	1.39485	-0.757919	0.574441	-	AABR07053830.1-
ENSRNOG00000021758	Tnpo3	transportin 3 [Source:RGD Symbol;Acc:1308938]	4[-]56820023-56897338	28.3163	26.446	27.2841	26.3942	24.9532	24.9809	24.3892	22.8441	22.4432	23.5955	21.398	18.1559	23.561	22.9816	23.8863	-0.757729	0.574153	-	Tnpo3-
ENSRNOG00000003357	Col3a1	collagen type III alpha 1 chain [Source:RGD Symbol;Acc:71029]	9[+]52023295-52059217	231.411	233.223	239.955	118.345	119.325	101.992	74.1944	60.4363	84.3138	116.659	23.2729	23.969	105.711	94.8495	75.7024	-0.757565	0.573905	-	Col3a1-
ENSRNOG00000007159	Ccl2	C-C motif chemokine ligand 2 [Source:RGD Symbol;Acc:3645]	10[+]69412017-69413870	14.5039	10.6629	9.08374	11.8745	10.5378	14.9246	4.08989	2.37139	5.28123	6.50824	0.752059	0.910077	5.76084	4.85642	5.2385	-0.757194	0.573343	-	Ccl2-
ENSRNOG00000015131	Ube2c	ubiquitin-conjugating enzyme E2C [Source:RGD Symbol;Acc:1305382]	3[+]161236898-161241159	97.7116	75.9976	96.074	108.766	86.127	100.488	70.5891	52.9923	61.2374	79.3867	52.3733	28.7559	58.0417	59.4675	51.7664	-0.757124	0.573237	-	Ube2c-
ENSRNOG00000025571	Il19	interleukin 19 [Source:RGD Symbol;Acc:1583546]	13[-]47664080-47670407	0.231271	0.278751	0.177394	0	0.118981	0	0	0	0	0	0	0	0	0	0	-0.75712	0.57323	-	Il19-
ENSRNOG00000013825	Rap1gap	Rap1 GTPase-activating protein [Source:RGD Symbol;Acc:1309908]	5[+]156026911-156074395	20.5255	19.1342	18.7401	18.8622	16.4176	13.858	15.6151	12.7021	15.521	16.7777	8.71867	7.6083	12.8761	13.5028	11.9743	-0.757051	0.573126	-	Rap1gap-
ENSRNOG00000000925	Psph	phosphoserine phosphatase [Source:RGD Symbol;Acc:1308764]	12[+]30514112-30526557	14.9756	14.9483	14.1614	13.7775	9.85989	13.7189	11.7457	12.4122	12.4707	10.6946	9.56782	8.8349	12.6524	9.49137	10.7709	-0.757013	0.573068	-	Psph-
ENSRNOG00000011478	Ackr4	atypical chemokine receptor 4 [Source:RGD Symbol;Acc:1596453]	8[-]112644222-112648880	8.58077	7.15703	6.54482	6.66244	5.79462	6.45808	3.33743	3.26875	4.61196	5.80728	2.60771	3.58326	5.17516	4.01014	3.64765	-0.756662	0.572537	-	Ackr4-
ENSRNOG00000039284	Haus4	HAUS augmin-like complex, subunit 4 [Source:RGD Symbol;Acc:1305288]	15[-]33182128-33193537	20.0832	19.5501	17.5262	16.0564	14.04	10.5237	11.6773	12.636	12.1078	13.2472	10.1856	7.23965	12.2014	12.2113	11.2381	-0.756515	0.572315	-	Haus4-
ENSRNOG00000016731	Tpm2	tropomyosin 2, beta [Source:RGD Symbol;Acc:1559479]	5[-]59016622-59025631	721.24	625.738	609.734	637.352	610.409	489.235	429.095	303.076	436.672	539.555	266.223	474.989	325.027	403.682	427.857	-0.756368	0.572093	-	Tpm2-
ENSRNOG00000022652	LOC100361067	proteasome subunit alpha type-3-like [Source:RGD Symbol;Acc:2320893]	10[-]65835199-65835966	8.03281	6.24928	8.00013	2.81267	1.69502	1.72106	3.0781	3.74546	3.0012	1.75289	1.63474	1.27713	2.15676	1.52307	1.34475	-0.755509	0.570793	-	LOC100361067-
ENSRNOG00000049919	LOC691670	similar to natural killer cell protease 7 [Source:RGD Symbol;Acc:1597224]	15[-]35163388-35166211	11.0243	13.5412	5.60144	14.2807	13.3491	3.28464	1.92944	1.23452	1.99686	0.685193	0.48209	2.54688	2.06662	1.29169	1.87275	-0.755115	0.570198	-	LOC691670-
ENSRNOG00000019572	Lsm4	LSM4 homolog, U6 small nuclear RNA and mRNA degradation associated [Source:RGD Symbol;Acc:1306808]	16[-]20506399-20511818	89.8849	93.6307	94.9863	118.883	96.1856	104.075	101.682	81.6285	91.1766	76.6501	69.8097	72.8466	72.6338	74.5641	71.9716	-0.755033	0.570074	-	Lsm4-
ENSRNOG00000054125	AABR07051592.2	-	3[+]17666721-17667832	39.7628	38.4361	54.6666	26.6618	11.417	19.0867	8.89249	2.93165	28.8062	6.17852	1.75258	1.3126	14.5925	14.6258	10.0025	-0.754683	0.569546	-	AABR07051592.2-
ENSRNOG00000055408	Gcat	glycine C-acetyltransferase [Source:RGD Symbol;Acc:1307291]	7[+]120263054-120269451	4.18628	3.6487	4.70124	3.43151	2.89037	2.57271	2.10733	3.18574	1.98887	2.08516	1.29827	1.30425	1.26044	3.61982	1.4792	-0.754621	0.569454	-	Gcat-
ENSRNOG00000033570	Arhgap8	Rho GTPase activating protein 8 [Source:RGD Symbol;Acc:1303143]	7[-]125731275-125795980	7.31294	6.26488	6.07931	8.06715	5.82626	6.78639	3.6576	2.59623	3.65805	4.82589	1.9503	2.02284	3.72442	2.94022	4.76797	-0.753789	0.568198	-	Arhgap8-
ENSRNOG00000058460	AABR07051551.1	-	3[+]16846412-16847128	135.385	143.137	292.054	49.4884	68.6473	169.668	38.8056	20.4985	31.9118	26.8717	3.16052	1.10663	43.4597	30.0943	33.3701	-0.753664	0.56801	-	AABR07051551.1-
ENSRNOG00000026060	Arsi	arylsulfatase family, member I [Source:RGD Symbol;Acc:1310242]	18[+]56180089-56186068	2.68475	2.96542	3.36164	2.58781	1.59305	1.47877	1.40239	1.39243	1.9332	1.2376	0.443424	0.388632	1.75787	1.61155	1.31821	-0.753404	0.567618	-	Arsi-
ENSRNOG00000036631	Ptgdr2	prostaglandin D2 receptor 2 [Source:RGD Symbol;Acc:1311986]	1[+]226993250-226994849	0.85868	1.02547	1.00934	0.874202	0.676383	0.140788	0.344938	0.489603	0.450762	0.281461	0.128682	0.108079	0.368727	0.433377	0.391883	-0.753368	0.567563	-	Ptgdr2-
ENSRNOG00000013064	Lrp8	LDL receptor related protein 8 [Source:RGD Symbol;Acc:1305729]	5[+]127404450-127476641	3.6079	3.14318	3.35467	2.75745	2.0879	2.24348	2.70275	2.3742	1.80481	2.75922	1.39521	1.15607	2.31703	1.36306	1.51001	-0.752978	0.566975	-	Lrp8-
ENSRNOG00000014336	Mcm5	minichromosome maintenance complex component 5 [Source:RGD Symbol;Acc:1306616]	19[+]14523554-14561278	34.7145	32.6171	35.18	35.8758	22.9188	26.6481	27.0536	22.2838	21.0198	24.3179	16.3543	8.90853	20.1425	23.8377	22.3348	-0.752951	0.566936	-	Mcm5-
ENSRNOG00000061085	Fancd2	Fanconi anemia, complementation group D2 [Source:RGD Symbol;Acc:1303172]	4[+]145489869-145551479	8.0311	8.31324	8.45921	7.72334	5.73586	6.73928	5.48882	4.85851	4.85579	5.91556	4.28693	2.03575	5.18257	5.7343	5.41643	-0.752471	0.566213	-	Fancd2-
ENSRNOG00000059563	AABR07030796.1	-	10[-]104901535-104902818	0.180048	0.235393	0.30739	0.271002	0.364909	0.268447	0	0.142137	0	0.197634	0.121304	0	0	0	0	-0.752322	0.565988	-	AABR07030796.1-
ENSRNOG00000006280	Pcsk9	proprotein convertase subtilisin/kexin type 9 [Source:RGD Symbol;Acc:728909]	5[-]126031368-126053726	53.2832	47.5806	53.1683	30.0002	12.7817	21.0897	44.2108	36.5806	29.8776	21.6981	10.7906	8.11733	8.79011	13.3346	17.0122	-0.752232	0.565853	-	Pcsk9-
ENSRNOG00000046301	Gzmbl3	Granzyme B-like 3 [Source:RGD Symbol;Acc:2320502]	15[-]36111986-36114752	217.941	173.221	155.039	201.91	104.233	115.428	124.728	71.7315	110.813	41.0767	26.1401	139.781	111.227	41.6228	63.2173	-0.751812	0.565221	-	Gzmbl3-
ENSRNOG00000057117	AABR07020990.1	-	13[-]51335308-51337057	1.81301	1.16283	0.853788	0.936975	1.40275	1.863	0.553425	0	0.223914	0.32578	0.613379	0.197454	0.376047	0.301508	0.268552	-0.751699	0.565051	-	AABR07020990.1-
ENSRNOG00000018994	Psmc4	proteasome 26S subunit, ATPase 4 [Source:RGD Symbol;Acc:621102]	1[-]84978206-84986581	109.698	104.515	112.763	107.626	96.7224	93.3544	100.521	98.1813	97.1328	101.44	93.4128	88.356	89.2886	97.6946	87.9788	-0.751064	0.564096	-	Psmc4-
ENSRNOG00000015904	Wfdc1	WAP four-disulfide core domain 1 [Source:RGD Symbol;Acc:68938]	19[+]52313795-52332697	13.995	16.2873	19.8841	15.5445	16.2551	16.7776	7.64599	7.24481	9.81768	10.9369	2.8819	2.7644	8.23697	12.8151	8.31769	-0.750734	0.563601	-	Wfdc1-
ENSRNOG00000020440	Fads2	fatty acid desaturase 2 [Source:RGD Symbol;Acc:68339]	1[-]226114413-226152524	50.062	44.6339	43.6429	50.7282	43.5281	55.8548	27.8798	27.4515	27.1981	47.6254	17.7799	4.97458	20.3276	21.9294	23.7572	-0.750712	0.563569	-	Fads2-
ENSRNOG00000015625	MGC116202	hypothetical protein LOC688735 [Source:RGD Symbol;Acc:1585272]	19[-]37237523-37245217	2.95368	2.57772	2.33449	2.70999	1.72813	1.90566	1.61749	1.98901	1.25374	1.7751	1.26869	1.54208	1.19639	2.10605	0.870235	-0.750659	0.563489	-	MGC116202-
ENSRNOG00000051132	Rn50_14_0459.2	-	14[-]46069828-46070721	0.53481	0.488486	0.723475	0.426646	0.4868	0.398698	0.438591	0.169422	0.303166	0.413718	0.185245	0.432415	0.283685	0.196783	0.171407	-0.750645	0.563469	-	Rn50_14_0459.2-
ENSRNOG00000008664	Rn50_15_0083.1	-	15[+]4130808-4132467	7.05341	5.90642	6.90027	2.9712	3.61176	2.38626	4.14452	4.70888	4.28375	2.65505	2.45763	2.36745	2.7267	1.92816	3.093	-0.750625	0.563438	-	Rn50_15_0083.1-
ENSRNOG00000052925	NEWGENE_621351	collagen, type I, alpha 2 [Source:RGD Symbol;Acc:9452897]	4[+]29529854-29564768	44.699	48.2017	49.8124	24.2747	23.8524	20.0859	15.2484	12.9762	15.6258	22.1873	4.85376	5.82125	21.2303	19.5057	17.4444	-0.750504	0.563256	-	NEWGENE_621351-
ENSRNOG00000011652	Sppl2a	signal peptide peptidase-like 2A [Source:RGD Symbol;Acc:1563001]	3[-]119361655-119405453	37.1671	35.4319	36.6184	19.7818	23.1748	19.4243	16.4361	16.8066	15.4545	17.6277	14.666	17.2816	20.2819	16.4712	20.2254	-0.75043	0.563145	-	Sppl2a-
ENSRNOG00000000036	Klhdc8a	kelch domain containing 8A [Source:RGD Symbol;Acc:1305132]	13[+]49074644-49082729	5.72838	5.91037	5.97281	5.0295	4.91081	3.59423	4.34709	5.09075	4.199	3.78749	2.67693	2.92877	4.56592	4.21554	3.36594	-0.749774	0.562161	-	Klhdc8a-
ENSRNOG00000057458	Oip5	Opa interacting protein 5 [Source:RGD Symbol;Acc:1564263]	3[-]111416536-111422203	7.0079	6.09484	6.19038	5.35583	4.2115	4.96652	3.68169	2.7235	3.69848	3.88163	2.8418	1.38053	4.88873	3.12802	3.63227	-0.749753	0.56213	-	Oip5-
ENSRNOG00000017805	Duoxa2	dual oxidase maturation factor 2 [Source:RGD Symbol;Acc:1560628]	3[+]114236718-114240086	578.022	377.867	208.672	414.566	254.057	310.779	72.2605	84.5685	90.0066	119.171	38.0273	266.527	36.709	46.521	125.1	-0.749483	0.561724	-	Duoxa2-
ENSRNOG00000013196	Dok5	docking protein 5 [Source:RGD Symbol;Acc:1562846]	3[+]168345152-168482441	0.308214	0.453063	0.590024	0.418325	0.158477	0.370425	0.206496	0.201847	0.336493	0.262227	0.073125	0	0.179758	0.210465	0.101065	-0.749477	0.561716	-	Dok5-
ENSRNOG00000005911	Rln3	relaxin 3 [Source:RGD Symbol;Acc:628745]	19[-]25164497-25166528	0.19816	0.197581	0.711266	0.237928	0.222491	0.37086	0.143599	0.190533	0	0.131307	0	0	0	0	0	-0.74946	0.56169	-	Rln3-
ENSRNOG00000008841	Orc1	origin recognition complex, subunit 1 [Source:RGD Symbol;Acc:631435]	5[+]128190708-128210445	5.22726	4.1158	4.85666	4.71944	2.61041	3.19347	3.16902	2.89936	2.60732	3.2277	1.90915	0.752402	2.39855	2.97092	2.45086	-0.749398	0.561598	-	Orc1-
ENSRNOG00000001628	Pcp4	Purkinje cell protein 4 [Source:RGD Symbol;Acc:3271]	11[+]36851038-36912229	46.5026	41.1782	43.9535	40.1873	37.9373	37.2956	26.852	24.2242	30.5375	40.3311	28.1633	33.0829	25.2953	23.4081	30.8744	-0.749201	0.561301	-	Pcp4-
ENSRNOG00000031162	Ccl24	C-C motif chemokine ligand 24 [Source:RGD Symbol;Acc:1310245]	12[+]24148567-24152625	38.0089	38.0594	34.2721	22.2328	20.6659	14.0348	17.2593	14.0786	21.3327	15.4234	9.29621	8.17762	19.5528	16.8939	17.3881	-0.748901	0.560853	-	Ccl24-
ENSRNOG00000019485	Bckdk	branched chain ketoacid dehydrogenase kinase [Source:RGD Symbol;Acc:2198]	1[+]199351628-199356881	73.7551	70.8316	68.1873	82.1427	78.7457	81.1299	69.4612	63.8245	71.8134	63.7858	59.5279	52.5956	60.9214	62.2551	59.6973	-0.74874	0.560611	-	Bckdk-
ENSRNOG00000005336	Prss27	protease, serine 27 [Source:RGD Symbol;Acc:1303256]	10[+]13410899-13418260	0.065841	0.126748	0.097962	0	0	0.093663	0.028401	0.058885	0.04488	0	0	0	0	0	0	-0.748672	0.56051	-	Prss27-
ENSRNOG00000015518	Rbp4	retinol binding protein 4 [Source:RGD Symbol;Acc:3546]	1[-]256806472-256813711	8.79795	8.32826	9.12102	6.59257	9.83143	3.19416	3.06562	5.52658	3.57856	4.2804	0.922853	1.11588	5.83295	2.96395	2.98072	-0.748149	0.559726	-	Rbp4-
ENSRNOG00000013970	Cdt1	chromatin licensing and DNA replication factor 1 [Source:RGD Symbol;Acc:1309211]	19[+]55381565-55386511	12.4639	13.6377	14.4	14.7215	11.3652	12.6171	12.4555	11.4299	8.59875	11.5783	7.2743	5.13398	9.77932	8.6249	9.68225	-0.748051	0.55958	-	Cdt1-
ENSRNOG00000048935	Tmem45al	transmembrane protein 45A-like [Source:RGD Symbol;Acc:6495353]	11[+]46714355-46779493	0.814411	0.654073	0.900883	0.443061	0.532193	0.361052	0.385483	0.333299	0.453313	0.528736	0.105754	0.136827	0.363435	0.255986	0.393093	-0.748006	0.559513	-	Tmem45al-
ENSRNOG00000050889	AABR07051626.2	-	3[+]18315320-18315610	20.6579	57.973	32.5466	21.7465	11.8361	8.74926	22.9335	2.71862	7.66226	1.08538	0.845892	0.195441	1.96123	8.38364	2.60497	-0.747987	0.559485	-	AABR07051626.2-
ENSRNOG00000007270	Il12rb2	interleukin 12 receptor subunit beta 2 [Source:RGD Symbol;Acc:620026]	4[-]98052842-98141482	2.46109	1.60766	2.42187	2.44961	2.00203	2.37752	1.35164	0.878821	1.82126	1.15378	0.590311	0.756335	1.9743	0.701999	0.937205	-0.747937	0.559409	-	Il12rb2-
ENSRNOG00000048738	LOC108348065	histone deacetylase 6 [Source:RGD Symbol;Acc:11442569]	X[+]15295473-15316671	3.80761	3.79612	3.79205	3.83264	3.24459	3.15409	3.25455	3.07331	3.12789	3.17483	2.40749	1.57399	2.75282	2.669	3.10746	-0.747786	0.559184	-	LOC108348065-
ENSRNOG00000016930	Ube2s	ubiquitin-conjugating enzyme E2S [Source:RGD Symbol;Acc:1564746]	1[+]72580424-72584482	152.734	145.308	144.132	146.005	117.841	119.328	129.803	116.943	114.842	127.817	118.579	119.511	117.359	117.997	98.3122	-0.747407	0.558617	-	Ube2s-
ENSRNOG00000000451	RT1-Ba	RT1 class II, locus Ba [Source:RGD Symbol;Acc:1595867]	20[-]4066132-4070721	584.087	623.185	613.801	865.24	812.756	796.739	263.234	261.977	283.622	230.384	315.348	418.347	297.976	293.441	330.351	-0.747039	0.558068	-	RT1-Ba-
ENSRNOG00000003251	B3galt2	Beta-1,3-galactosyltransferase 2 [Source:RGD Symbol;Acc:1586615]	13[+]60435946-60444957	11.8658	10.6404	10.7723	11.1652	10.9128	11.1922	5.01613	4.5545	6.22578	7.39172	5.86837	7.01709	8.62557	6.60239	5.47826	-0.747025	0.558046	-	B3galt2-
ENSRNOG00000008445	Dact1	dishevelled-binding antagonist of beta-catenin 1 [Source:RGD Symbol;Acc:1564008]	6[+]93740586-93749809	4.48185	4.30229	4.82435	3.80899	3.40585	3.30156	3.14898	2.32415	3.87737	4.39078	1.12288	0.779235	2.45892	1.86356	1.68401	-0.746861	0.557802	-	Dact1-
ENSRNOG00000000195	Vwa5a	von Willebrand factor A domain containing 5A [Source:RGD Symbol;Acc:735145]	8[+]42443442-42466907	9.45181	8.6765	8.34969	6.85291	6.44321	6.82745	3.9727	3.72868	4.90456	6.35249	4.24407	3.77642	5.76486	4.54142	5.63779	-0.746662	0.557504	-	Vwa5a-
ENSRNOG00000052162	AABR07030257.1	-	10[+]78220549-78223777	1.70162	1.45124	1.5624	2.59914	1.4923	1.1861	0.75847	0.925695	0.347436	0.592992	0.432347	0.618039	0.929747	0.535875	0.583398	-0.746629	0.557455	-	AABR07030257.1-
ENSRNOG00000051343	Rn50_10_0879.5	-	10[+]88079078-88084780	3.93919	2.51128	4.25966	3.54691	3.59648	3.53651	2.78939	4.20402	2.10553	2.94354	2.19054	1.20105	1.21788	1.86356	1.921	-0.746266	0.556912	-	Rn50_10_0879.5-
ENSRNOG00000006151	Reg3b	regenerating family member 3 beta [Source:RGD Symbol;Acc:3254]	4[+]109467272-109470510	32750.7	31802.2	29662.6	15207.8	9563.01	14453	3973.49	3130.31	5026.04	9432.43	4814.8	6044.65	6047.34	4575.62	15442.9	-0.746217	0.556839	-	Reg3b-
ENSRNOG00000018570	C1qtnf3	C1q and tumor necrosis factor related protein 3 [Source:RGD Symbol;Acc:1305010]	2[+]60920257-60942500	8.03456	7.00398	6.30602	3.05811	3.69297	2.59761	2.24855	1.7485	3.21393	2.62979	0.175866	1.04236	3.06024	2.85148	2.38867	-0.746075	0.556628	-	C1qtnf3-
ENSRNOG00000013309	Pik3ap1	phosphoinositide-3-kinase adaptor protein 1 [Source:RGD Symbol;Acc:1307744]	1[-]260527781-260638915	39.987	38.466	37.1102	34.9096	30.3204	31.2778	32.1897	37.5506	31.6606	23.3521	23.6466	20.6257	32.5059	29.8865	24.8102	-0.746001	0.556517	-	Pik3ap1-
ENSRNOG00000012543	Mcm3	minichromosome maintenance complex component 3 [Source:RGD Symbol;Acc:1305168]	9[-]26914057-26932201	22.3829	20.3497	22.8263	20.8932	16.3024	18.9855	17.6124	15.1719	16.2653	18.5894	11.4656	7.77928	16.5644	14.2291	14.4541	-0.745868	0.556319	-	Mcm3-
ENSRNOG00000021713	Kif18b	kinesin family member 18B [Source:RGD Symbol;Acc:1310360]	10[-]91008269-91027738	13.7446	9.87317	13.623	12.8206	12.247	15.7965	8.39561	6.80319	10.3665	10.8773	7.12948	3.20967	6.66273	7.23518	8.06239	-0.745517	0.555795	-	Kif18b-
ENSRNOG00000037638	Timm50	translocase of inner mitochondrial membrane 50 [Source:RGD Symbol;Acc:1587684]	1[+]85470831-85480407	56.3139	60.751	62.7922	61.8377	51.0831	50.2028	48.9043	55.4881	50.1739	54.0838	41.7552	33.0686	46.5517	46.151	45.0777	-0.74526	0.555412	-	Timm50-
ENSRNOG00000012962	Nudt16	nudix hydrolase 16 [Source:RGD Symbol;Acc:1311387]	8[-]113672758-113675128	28.5095	34.3185	36.0988	23.6435	26.3872	19.5277	23.3319	19.614	20.4886	17.547	19.946	22.4355	22.4246	21.5415	18.3604	-0.745152	0.555252	-	Nudt16-
ENSRNOG00000016257	Cotl1	coactosin-like F-actin binding protein 1 [Source:RGD Symbol;Acc:1305498]	19[-]52465087-52499433	233.037	251.278	249.29	333.354	243.333	252.08	246.375	166.351	220.424	181.29	136.043	136.753	206.395	168.55	146.499	-0.744716	0.554601	-	Cotl1-
ENSRNOG00000037204	Lyrm9	LYR motif containing 9 [Source:RGD Symbol;Acc:1562012]	10[+]66099531-66113559	9.54688	9.6202	10.2422	11.1889	8.09965	10.7093	7.08377	6.21938	7.16979	7.48438	5.95349	4.73559	7.32429	6.73151	7.96088	-0.744462	0.554223	-	Lyrm9-
ENSRNOG00000012828	Emg1	EMG1 N1-specific pseudouridine methyltransferase [Source:RGD Symbol;Acc:1307665]	4[-]157222385-157230647	32.2756	30.1039	31.1082	34.49	25.0562	27.4407	26.9713	24.8308	20.9102	27.5887	22.1002	16.704	23.9612	21.3199	22.9461	-0.744427	0.554171	-	Emg1-
ENSRNOG00000015810	Trip13	thyroid hormone receptor interactor 13 [Source:RGD Symbol;Acc:1308516]	1[+]31967978-32012919	9.30652	8.92523	10.186	7.68475	5.13184	5.47273	6.10801	5.23474	5.1127	6.57075	4.3795	3.32284	5.72521	4.82066	5.38127	-0.743948	0.553458	-	Trip13-
ENSRNOG00000056247	7SK	7SK RNA [Source:RFAM;Acc:RF00100]	18[+]40542094-40542431	1.6434	1.42935	1.14587	2.09513	2.05813	1.93083	0.568493	0.355604	0.202744	0.673141	0.637404	0.102323	0.409676	0.389703	0.694111	-0.743707	0.5531	-	7SK-
ENSRNOG00000011683	Fes	FES proto-oncogene, tyrosine kinase [Source:RGD Symbol;Acc:1564385]	1[-]142174648-142183884	14.6323	16.9056	16.815	16.9789	13.3302	12.9857	12.8895	9.93656	13.4235	11.3568	5.42158	4.44211	13.3709	9.62409	9.26182	-0.743253	0.552425	-	Fes-
ENSRNOG00000048411	Uhrf1	ubiquitin-like with PHD and ring finger domains 1 [Source:RGD Symbol;Acc:1595855]	9[-]10738222-10757954	19.0701	17.3977	21.4483	19.9168	13.383	14.4075	15.5644	13.6545	11.4507	15.3671	10.5528	4.84233	11.3948	11.623	12.3948	-0.74322	0.552376	-	Uhrf1-
ENSRNOG00000032857	Klk1	kallikrein 1 [Source:RGD Symbol;Acc:2969]	1[+]100059967-100203329	44.3567	31.8537	27.3107	27.1216	21.908	24.7182	18.58	10.5214	23.1995	25.1957	6.9161	7.26408	18.5097	14.5838	15.2827	-0.742826	0.55179	-	Klk1-
ENSRNOG00000007468	Ifng	interferon gamma [Source:RGD Symbol;Acc:2866]	7[+]61337381-61341419	4.31939	2.5831	2.32644	2.0958	1.24535	3.69351	2.20567	0.514266	1.363	1.2699	0.336424	1.23874	1.64795	0.349965	0.406751	-0.742649	0.551528	-	Ifng-
ENSRNOG00000009572	Hgfac	HGF activator [Source:RGD Symbol;Acc:70909]	14[-]80966903-80973456	53.8924	50.7127	55.0904	54.9002	38.8061	38.7767	34.2111	35.4512	38.829	36.631	21.7613	13.7185	32.7296	39.9673	34.6897	-0.742539	0.551364	-	Hgfac-
ENSRNOG00000017718	Tmco6	transmembrane and coiled-coil domains 6 [Source:RGD Symbol;Acc:1309263]	18[+]29579145-29585740	16.6061	18.3429	20.3932	18.3024	18.3945	14.1452	17.3743	16.7724	16.5252	14.703	15.2826	13.3036	14.8671	15.0016	14.3847	-0.742332	0.551057	-	Tmco6-
ENSRNOG00000060338	Lipc	lipase C, hepatic type [Source:RGD Symbol;Acc:3009]	8[-]77272570-77398248	0.401602	0.253773	0.336303	0.35857	0.364406	0.45853	0.034461	0.211078	0.2834	0.121257	0.211862	0.145267	0.10173	0.154489	0.186609	-0.742144	0.550778	-	Lipc-
ENSRNOG00000013123	Scube2	signal peptide, CUB domain and EGF like domain containing 2 [Source:RGD Symbol;Acc:1563998]	1[-]174428699-174495258	2.12141	2.32029	1.93368	1.92668	1.98366	1.87962	0.648163	0.925998	1.5299	2.13051	0.567186	0.651663	1.02027	0.756329	1.02873	-0.741506	0.549832	-	Scube2-
ENSRNOG00000020617	Mus81	MUS81 structure-specific endonuclease subunit [Source:RGD Symbol;Acc:1311957]	1[-]220862386-220867815	10.8472	10.6657	11.3628	9.12398	8.47617	7.19758	10.1323	9.55585	9.04355	6.35359	6.54725	6.0511	8.79299	7.29798	6.75311	-0.741487	0.549803	-	Mus81-
ENSRNOG00000012677	AABR07065598.1	-	6[+]136474053-136474433	2.51558	2.18186	3.14004	2.37311	2.05614	1.51591	1.46736	0.874985	1.41617	2.16548	1.69084	1.1599	1.04053	0.780761	1.22792	-0.741451	0.54975	-	AABR07065598.1-
ENSRNOG00000042137	Tmem173	transmembrane protein 173 [Source:RGD Symbol;Acc:1562552]	18[-]28529576-28535828	13.1981	19.0856	13.016	22.5977	13.5621	15.0785	8.74996	7.35132	9.26443	9.86133	4.61523	5.04834	8.87336	5.61533	9.99453	-0.741249	0.549449	-	Tmem173-
ENSRNOG00000026807	LOC362863	first gene upstream of Nt5dc3 [Source:RGD Symbol;Acc:1302940]	7[+]27240876-27307580	0.236791	0.388875	0.432613	0.217082	0.246346	0.422085	0.407245	0.137925	0.265334	0.181836	0.175686	0.066944	0.044628	0.102942	0.163972	-0.740814	0.548805	-	LOC362863-
ENSRNOG00000002789	AABR07039648.1	-	X[-]81816553-81817101	1.01208	2.2809	1.57195	1.23109	1.29925	1.17222	0	0	1.92436	1.09966	0	0	0	0	0	-0.740615	0.54851	-	AABR07039648.1-
ENSRNOG00000003235	Mgat4b	mannosyl (alpha-1,3-)-glycoprotein beta-1,4-N-acetylglucosaminyltransferase, isozyme B [Source:RGD Symbol;Acc:1562836]	10[+]35726544-35736338	51.34	50.6343	49.5162	47.4272	52.1569	36.0417	45.695	45.1798	45.8905	42.2869	31.4167	37.0144	34.7448	43.2908	35.6101	-0.740519	0.548369	-	Mgat4b-
ENSRNOG00000046216	RGD1561778	similar to dendritic cell-derived immunoglobulin(Ig)-like receptor 1, DIgR1 - mouse [Source:RGD Symbol;Acc:1561778]	10[+]104975877-105051965	10.7082	10.7034	10.963	9.09683	9.53735	6.08057	2.14713	1.1925	2.07956	4.02996	1.20955	0.202797	1.57749	5.38108	7.03255	-0.74043	0.548237	-	RGD1561778-
ENSRNOG00000057616	Ptch2	patched 2 [Source:RGD Symbol;Acc:1309039]	5[+]135962911-135983816	0.710087	0.740186	0.849095	0.505659	0.510634	0.512952	0.45591	0.494839	0.503345	0.46826	0.103754	0.058718	0.429715	0.44001	0.426438	-0.74012	0.547777	-	Ptch2-
ENSRNOG00000005659	Aurkb	aurora kinase B [Source:RGD Symbol;Acc:621625]	10[+]55626741-55634991	28.9348	22.8864	27.2081	26.2076	20.22	20.7134	19.1383	14.3831	15.9653	20.4814	14.3798	7.24528	17.5724	17.8009	15.8233	-0.740074	0.54771	-	Aurkb-
ENSRNOG00000024428	Kif20a	kinesin family member 20A [Source:RGD Symbol;Acc:1307695]	18[+]27424328-27432814	20.9461	18.2051	19.8654	20.2546	18.1427	18.8972	14.9092	12.1303	13.8805	17.9292	11.3816	5.98514	14.2059	13.4254	12.7329	-0.739819	0.547332	-	Kif20a-
ENSRNOG00000034075	Ube2ql1	ubiquitin-conjugating enzyme E2Q family-like 1 [Source:RGD Symbol;Acc:1598121]	1[+]36185916-36226276	0.278518	0.172382	0.352315	0.404906	0.307598	0.381986	0.216953	0.090329	0.138329	0.148329	0.025869	0.140864	0.116224	0.067163	0.152282	-0.739431	0.546758	-	Ube2ql1-
ENSRNOG00000046121	Igsf7	immunoglobulin superfamily, member 7 [Source:RGD Symbol;Acc:1592119]	10[-]104847649-104852686	0.074391	0.285726	0.426696	0.140451	0.117857	0.147762	0	0	0	0	0	0	0	0	0.066483	-0.739368	0.546664	-	Igsf7-
ENSRNOG00000042980	Adam19	ADAM metallopeptidase domain 19 [Source:RGD Symbol;Acc:1585017]	10[+]31146107-31240582	19.2789	20.9873	18.6252	18.6257	15.8363	16.6498	14.8298	8.81724	16.19	13.8056	5.65579	7.3385	15.7908	9.93962	12.7814	-0.739366	0.546662	-	Adam19-
ENSRNOG00000007126	Gpr19	G protein-coupled receptor 19 [Source:RGD Symbol;Acc:71045]	4[-]168639940-168656673	4.51585	5.18693	6.00602	5.35451	5.84243	4.77176	2.74118	2.58188	2.73938	4.39233	3.70608	1.88877	3.0671	3.44626	2.22384	-0.739198	0.546414	-	Gpr19-
ENSRNOG00000050932	Pfdn4	prefoldin subunit 4 [Source:RGD Symbol;Acc:2324021]	3[+]168124673-168132786	25.8988	25.4793	24.4171	20.955	26.1649	29.5349	21.7134	21.3992	18.0288	20.6848	16.256	11.5833	21.7379	19.2072	14.6637	-0.739059	0.546207	-	Pfdn4-
ENSRNOG00000028627	Hmcn1	hemicentin 1 [Source:RGD Symbol;Acc:1564772]	13[-]67799791-68360664	6.50663	5.91247	7.58751	4.53751	2.32558	3.69278	2.40792	2.10711	2.49686	3.87096	0.852002	0.733491	3.54732	2.83655	1.32303	-0.738684	0.545654	-	Hmcn1-
ENSRNOG00000013660	Cog6	component of oligomeric golgi complex 6 [Source:RGD Symbol;Acc:1303283]	2[-]142196754-142235066	21.0419	18.6785	20.0982	16.4264	15.0013	15.0581	11.9631	11.4062	13.573	13.8574	11.5883	9.7788	15.6347	13.2547	13.549	-0.738658	0.545616	-	Cog6-
ENSRNOG00000039357	Fam129c	family with sequence similarity 129, member C [Source:RGD Symbol;Acc:1566103]	16[+]20027348-20038716	0.350528	0.377519	0.286238	0.183508	0.377213	0.362569	0.280214	0.134756	0.28197	0.118609	0.263403	0.105987	0.177399	0.192121	0.144792	-0.738196	0.544933	-	Fam129c-
ENSRNOG00000055068	Ppial4d	peptidylprolyl isomerase A (cyclophilin A)-like 4D [Source:RGD Symbol;Acc:2321083]	14[+]22706901-22707668	166.809	150.825	172.216	124.208	102.958	106.837	132.017	105.699	119.557	117.587	107.779	91.3401	107.671	106.993	97.0226	-0.738192	0.544927	-	Ppial4d-
ENSRNOG00000021016	Ntn5	netrin 5 [Source:RGD Symbol;Acc:1565197]	1[+]101669086-101677596	0.342021	0.535186	0.751509	0.505386	0.395648	0.168329	0.308985	0.189534	0.06102	0.24871	0.085321	0.238205	0.241234	0.062757	0.079245	-0.737921	0.544528	-	Ntn5-
ENSRNOG00000023262	Cenpm	centromere protein M [Source:RGD Symbol;Acc:1307309]	7[-]123464490-123476238	5.85009	6.78265	5.72526	6.66523	5.50587	4.25742	6.02574	4.36437	4.98764	5.11538	3.76786	2.69638	3.93161	4.56943	3.42619	-0.737703	0.544205	-	Cenpm-
ENSRNOG00000039754	Rab7b	Rab7b, member RAS oncogene family [Source:RGD Symbol;Acc:1562617]	13[+]48455923-48482138	3.24916	2.88618	3.46979	3.14056	1.96443	2.10339	2.39836	1.49577	2.24511	1.69818	0.460548	0.544657	2.56631	1.44992	1.31143	-0.737666	0.544152	-	Rab7b-
ENSRNOG00000008892	Parp2	poly (ADP-ribose) polymerase 2 [Source:RGD Symbol;Acc:1310568]	15[+]27739251-27749648	24.7365	22.0891	25.0007	21.1475	20.9303	21.1336	17.3422	20.7368	20.5261	17.1162	19.8905	15.8508	18.89	21.0556	19.0256	-0.737522	0.543939	-	Parp2-
ENSRNOG00000031540	LOC100362384	ferritin light chain 1-like [Source:RGD Symbol;Acc:2318303]	13[+]89253617-89254171	45.9866	46.6189	43.8184	32.255	37.9838	29.4218	47.0936	47.6913	32.8136	18.7865	21.4439	33.6249	23.4189	22.0787	22.6546	-0.737497	0.543902	-	LOC100362384-
ENSRNOG00000005133	Mapt	microtubule-associated protein tau [Source:RGD Symbol;Acc:69329]	10[+]92288910-92386517	8.14542	11.8708	9.17953	9.38343	6.87712	8.31339	4.73043	3.96835	4.48921	7.49631	2.7838	2.9944	5.8995	3.73284	6.08661	-0.736828	0.542915	-	Mapt-
ENSRNOG00000060724	Rn50_20_0038.2	-	20[-]1678368-1679940	0.286712	0.220533	0.242363	0.11942	0.247347	0.149449	0.166449	0.140583	0.171691	0.080854	0.13729	0.206187	0.014935	0.113466	0.114207	-0.736822	0.542907	-	Rn50_20_0038.2-
ENSRNOG00000036760	Tmc5	transmembrane channel-like 5 [Source:RGD Symbol;Acc:1307037]	1[+]188278469-188337308	177.121	200.966	163.503	217.023	232.739	179.882	120.349	129.817	106.688	113.292	115.47	109.25	94.8655	105.543	165.967	-0.736773	0.542834	-	Tmc5-
ENSRNOG00000014786	Ccne1	cyclin E1 [Source:RGD Symbol;Acc:2294]	1[-]94485832-94494980	7.27529	6.86437	7.48777	4.91903	3.73899	4.55204	4.77288	5.17086	4.41143	5.3285	2.98089	2.14865	4.2568	3.98144	3.48703	-0.736596	0.542574	-	Ccne1-
ENSRNOG00000003524	Lrrc59	leucine rich repeat containing 59 [Source:RGD Symbol;Acc:1305092]	10[+]82352390-82367047	243.158	212.788	217.419	220.81	167.359	168.631	167.532	162.487	169.386	165.584	163.872	155.721	160.569	158.639	186.103	-0.736444	0.54235	-	Lrrc59-
ENSRNOG00000012119	AABR07069282.1	-	8[+]15940859-15943986	3.77613	3.27599	3.49939	3.24927	2.5516	2.26023	2.76844	2.2519	2.65133	2.60428	2.25024	1.41737	2.31049	2.41025	2.37489	-0.735945	0.541615	-	AABR07069282.1-
ENSRNOG00000013541	Sh2d4a	SH2 domain containing 4A [Source:RGD Symbol;Acc:1307991]	16[-]23083954-23156962	48.3956	45.6839	44.8489	52.9715	45.3757	44.2667	41.8128	41.2321	35.9018	35.3474	36.4725	39.304	41.3565	40.4378	38.646	-0.735894	0.54154	-	Sh2d4a-
ENSRNOG00000009993	Dcps	decapping enzyme, scavenger [Source:RGD Symbol;Acc:628887]	8[-]36321993-36374673	42.4544	41.2405	39.4292	43.2139	35.5834	35.8188	28.2119	27.7346	28.3428	39.6645	25.9498	20.5269	31.226	26.4357	27.3717	-0.735843	0.541465	-	Dcps-
ENSRNOG00000023643	Mmp17	matrix metallopeptidase 17 [Source:RGD Symbol;Acc:1311541]	12[-]30702571-30728655	3.83062	3.17005	3.74798	3.05296	2.90839	2.84107	2.08801	1.80454	2.17532	2.53233	0.754512	0.885571	2.30093	2.50989	2.12155	-0.735265	0.540614	-	Mmp17-
ENSRNOG00000015948	Slc1a5	solute carrier family 1 member 5 [Source:RGD Symbol;Acc:708512]	1[+]78710539-78724794	17.8641	18.0405	16.8202	12.7575	10.4813	9.66073	8.18844	6.76604	10.6493	9.30101	2.81399	4.56292	12.5125	8.01783	8.31848	-0.735258	0.540605	-	Slc1a5-
ENSRNOG00000005619	Misp3	MISP family member 3 [Source:RGD Symbol;Acc:1310262]	19[-]25132094-25134055	7.9331	11.1436	10.0996	6.41853	7.30265	5.05131	6.07196	5.77919	6.88071	6.12573	4.76081	5.02441	5.01554	6.06931	5.78502	-0.734882	0.540052	-	Misp3-
ENSRNOG00000046740	LOC688672	similar to eukaryotic translation initiation factor 4A, isoform 1 [Source:RGD Symbol;Acc:1586428]	6[+]80022613-80023829	6.77372	7.74381	7.48253	3.26328	2.29259	2.92515	3.92051	3.9166	3.99907	1.41538	2.02608	2.32985	3.03847	2.6604	3.12631	-0.734862	0.540022	-	LOC688672-
ENSRNOG00000046714	LOC301165	similar to hypothetical protein 4932415M13 [Source:RGD Symbol;Acc:1564986]	9[-]4377209-4393213	0.026269	0.0118	0.021235	0.011793	0	0	0	0	0	0	0	0	0	0	0	-0.73467	0.53974	-	LOC301165-
ENSRNOG00000013954	Alpl	alkaline phosphatase, liver/bone/kidney [Source:RGD Symbol;Acc:2100]	5[-]156086497-156141537	6.19208	5.56649	4.9948	6.03996	3.78971	4.40164	2.20622	1.40535	2.79195	3.20055	0.787729	0.424191	3.24253	3.43351	2.45696	-0.734617	0.539663	-	Alpl-
ENSRNOG00000017716	Ucp3	uncoupling protein 3 [Source:RGD Symbol;Acc:3933]	1[+]165482155-165496206	0.260009	0.267875	0.182629	0.188446	0.159	0.182115	0.155847	0.150342	0.197294	0.102095	0	0.066967	0.143461	0.165861	0.101539	-0.734434	0.539393	-	Ucp3-
ENSRNOG00000009799	Dpagt1	dolichyl-phosphate N-acetylglucosaminephosphotransferase 1 [Source:RGD Symbol;Acc:735124]	8[+]48657795-48664860	43.5998	43.2767	42.5409	46.4746	40.3006	42.2323	31.4952	28.0039	32.5559	41.7033	31.4912	26.7784	31.247	30.9261	33.8405	-0.734421	0.539375	-	Dpagt1-
ENSRNOG00000020400	Mef2b	myocyte enhancer factor 2B [Source:RGD Symbol;Acc:1561733]	16[-]21001206-21017163	1.7397	2.282	2.49007	3.19039	3.37984	2.83736	1.87972	1.26775	2.10372	1.12807	0.593252	0.633274	1.67573	0.99169	1.16991	-0.733801	0.538464	-	Mef2b-
ENSRNOG00000032086	AABR07066753.1	-	9[+]14779772-14780408	0.356329	0.174832	0.540814	0.397559	0.422779	0.145798	0	0.201719	0	0	0	0	0	0.217093	0	-0.733626	0.538208	-	AABR07066753.1-
ENSRNOG00000001493	Kptn	kaptin (actin binding protein) [Source:RGD Symbol;Acc:1310341]	1[+]78015722-78023676	12.8897	14.6931	14.8894	16.031	15.8465	13.9728	13.325	11.9275	13.6462	12.3128	12.622	13.6421	11.0017	12.1278	11.3211	-0.733562	0.538113	-	Kptn-
ENSRNOG00000004216	Lrr1	leucine rich repeat protein 1 [Source:RGD Symbol;Acc:1589026]	6[+]91463308-91472308	2.08833	2.04507	1.87169	1.60696	1.30991	1.89163	1.85416	1.242	0.696084	1.33248	0.792431	0.550416	1.33207	1.17855	1.04043	-0.733312	0.537747	-	Lrr1-
ENSRNOG00000052613	LOC103689977	caspase-6 [Source:RGD Symbol;Acc:9205219]	2[+]235341365-235353967	18.65	16.8626	15.8962	15.3374	14.8188	13.859	10.9754	9.27084	11.5261	11.6487	9.41375	6.46389	10.7623	11.2612	14.7295	-0.733237	0.537637	-	LOC103689977-
ENSRNOG00000057443	LOC497963	similar to Nitric oxide synthase, inducible (NOS type II) (Inducible NO synthase) (Inducible NOS) (iNOS) [Source:RGD Symbol;Acc:1598227]	10[+]66189786-66313190	34.6469	56.4808	24.8496	57.2715	22.9691	36.7311	6.05073	1.11018	5.89663	3.1056	0.779612	3.21465	6.45949	3.25366	22.8049	-0.73319	0.537567	-	LOC497963-
ENSRNOG00000029191	LOC685067	similar to guanylate binding protein family, member 6 [Source:RGD Symbol;Acc:1583235]	2[+]248219428-248239899	25.3265	20.7226	18.2048	20.2691	15.4867	19.1263	12.3466	8.07893	13.5971	15.8015	4.6071	4.17673	15.6129	10.6659	10.8101	-0.732681	0.536821	-	LOC685067-
ENSRNOG00000048843	Tsfm	Ts translation elongation factor, mitochondrial [Source:RGD Symbol;Acc:1593058]	7[-]70311950-70319346	31.8478	25.6894	29.6633	23.4256	19.8611	20.3585	19.0536	19.4618	15.4926	19.7945	18.7966	11.8991	19.5954	18.7709	19.0178	-0.732201	0.536119	-	Tsfm-
ENSRNOG00000011184	Slc13a4	solute carrier family 13 member 4 [Source:RGD Symbol;Acc:1359715]	4[-]62797677-62840357	0.329572	0.358436	0.245635	0.199151	0.242091	0.139045	0.059324	0.106185	0.040579	0.112604	0.109547	0.103733	0.04256	0.060176	0.212915	-0.732199	0.536116	-	Slc13a4-
ENSRNOG00000030235	AABR07065823.1	-	6[-]142932678-142933110	108.233	102.817	137.733	63.8595	52.5158	43.1577	74.1914	21.5803	55.0883	52.3565	19.2494	1.91374	58.7546	39.2016	29.7217	-0.732163	0.536063	-	AABR07065823.1-
ENSRNOG00000000580	Fam26d	family with sequence similarity 26, member D [Source:RGD Symbol;Acc:1595701]	20[-]27575533-27578244	0.085873	0.116031	0.156258	0.134414	0.132536	0	0.062751	0.168525	0.073797	0	0	0	0	0	0	-0.73207	0.535926	-	Fam26d-
ENSRNOG00000013973	Lcn2	lipocalin 2 [Source:RGD Symbol;Acc:69408]	3[-]11414186-11417546	20.0558	20.2936	9.38472	10.9614	14.2354	22.1119	10.8713	7.29201	7.12317	12.134	3.16223	4.99997	7.15024	4.85137	8.05795	-0.731903	0.535682	-	Lcn2-
ENSRNOG00000003218	Zfp286a	zinc finger protein 286A [Source:RGD Symbol;Acc:1561950]	10[-]49185812-49196177	0.137477	0.291595	0.295106	0.3041	0.301019	0.19326	0.220182	0.130556	0.107166	0.201384	0.092342	0.078149	0.117145	0.112671	0.054911	-0.731813	0.535551	-	Zfp286a-
ENSRNOG00000020721	Nme6	NME/NM23 nucleoside diphosphate kinase 6 [Source:RGD Symbol;Acc:61896]	8[+]117920944-117928195	9.71776	7.2475	8.82347	10.0735	8.1881	9.15178	7.58585	6.85693	6.6751	7.8932	6.49683	4.40908	6.9559	6.38633	5.42463	-0.731615	0.535261	-	Nme6-
ENSRNOG00000033335	Cenpi	centromere protein I [Source:RGD Symbol;Acc:2631]	X[+]105147153-105198797	3.19419	2.86563	3.50914	1.75536	1.83607	2.0299	1.82854	1.87447	1.5399	1.8801	1.90668	0.672326	1.83942	1.66666	1.4599	-0.731448	0.535016	-	Cenpi-
ENSRNOG00000005936	Foxm1	forkhead box M1 [Source:RGD Symbol;Acc:61807]	4[+]161685258-161696305	16.4368	15.4093	16.4526	18.8303	14.9477	16.783	13.9331	12.5217	10.0771	15.2529	11.1645	5.31537	10.2638	11.6658	10.3196	-0.730835	0.534119	-	Foxm1-
ENSRNOG00000012486	Prim2	primase (DNA) subunit 2 [Source:RGD Symbol;Acc:631433]	9[+]38536920-38745099	5.36519	5.31445	4.609	5.03762	4.56621	5.43407	3.83045	2.7776	3.67598	4.94207	2.56842	1.79516	3.29156	3.4756	3.20969	-0.730775	0.534033	-	Prim2-
ENSRNOG00000061576	AABR07051564.1	-	3[+]17139670-17139987	56.6299	80.7475	79.5208	73.6568	29.8948	60.0267	19.1292	17.5765	45.573	33.0965	14.4825	3.7454	37.7044	27.3658	37.5125	-0.730624	0.533811	-	AABR07051564.1-
ENSRNOG00000008187	Ubash3b	ubiquitin associated and SH3 domain containing, B [Source:RGD Symbol;Acc:1310357]	8[-]45223992-45375435	6.99087	6.21671	6.97646	6.29871	5.6604	5.86882	5.3198	3.86708	5.99044	5.47119	3.30687	2.70682	5.79025	4.16737	4.09347	-0.730525	0.533666	-	Ubash3b-
ENSRNOG00000000818	Nrm	nurim (nuclear envelope membrane protein) [Source:RGD Symbol;Acc:1302966]	20[-]3397834-3401315	8.42967	8.8658	9.21701	9.69902	9.98423	7.24218	6.4101	7.27019	6.15407	7.7971	4.84579	3.44778	5.23268	7.83219	4.93195	-0.730424	0.533519	-	Nrm-
ENSRNOG00000047786	Ogn	osteoglycin [Source:RGD Symbol;Acc:1308171]	17[-]15447716-15467359	15.8388	15.3556	18.1084	11.4721	13.5962	13.4611	4.51853	5.51456	7.23467	12.1894	1.14626	0.849585	10.1584	6.60847	7.49893	-0.729634	0.532366	-	Ogn-
ENSRNOG00000047206	LOC100911727	DNA ligase 1-like [Source:RGD Symbol;Acc:6491367]	1[+]75233703-75264293	20.2334	19.0338	19.1513	17.8445	13.8166	13.7064	15.8926	14.7435	14.3162	15.7284	12.2614	10	13.7974	14.613	13.4739	-0.729451	0.532099	-	LOC100911727-
ENSRNOG00000027410	Ccdc125	coiled-coil domain containing 125 [Source:RGD Symbol;Acc:1561673]	2[+]30685840-30704487	21.0849	24.2101	24.0953	16.0636	16.7845	13.1193	16.8938	17.6395	15.2469	13.9016	13.3249	11.221	16.6657	14.7825	13.8688	-0.729178	0.531701	-	Ccdc125-
ENSRNOG00000001169	Slc37a1	solute carrier family 37 member 1 [Source:RGD Symbol;Acc:1308587]	20[+]10032641-10087688	66.1105	70.1065	58.6034	66.8423	57.1679	54.0679	54.8864	53.7546	42.8742	52.7244	45.7929	61.7032	40.0023	42.0338	50.8327	-0.729162	0.531677	-	Slc37a1-
ENSRNOG00000000044	Tmem175	transmembrane protein 175 [Source:RGD Symbol;Acc:1309712]	14[-]2083712-2100005	17.1579	15.6992	16.8455	14.298	14.0764	14.0552	15.8143	15.4505	16.5465	12.9592	12.0306	9.93336	13.8829	11.407	12.7252	-0.72909	0.531572	-	Tmem175-
ENSRNOG00000059500	Cdkn1c	cyclin-dependent kinase inhibitor 1C [Source:RGD Symbol;Acc:727892]	1[-]216661080-216663721	6.04441	5.52333	4.86317	5.69609	4.40332	3.72507	2.19007	4.00645	2.59956	3.68614	3.57082	4.44539	2.96468	2.78847	2.46182	-0.728963	0.531387	-	Cdkn1c-
ENSRNOG00000008310	Mpo	myeloperoxidase [Source:RGD Symbol;Acc:1592081]	10[+]75087892-75098260	0.307877	0.324178	0.495541	0.234979	0.357543	0.02475	0.02431	0.373126	0	0	0	0	0.130929	0	0.037133	-0.728328	0.530461	-	Mpo-
ENSRNOG00000006333	AABR07065789.1	-	6[-]141290922-141291347	81.3748	63.9717	35.4133	14.9931	14.3901	42.146	18.6366	4.17844	12.6281	18.5411	1.55405	0.992171	23.0726	7.31109	4.34652	-0.727883	0.529813	-	AABR07065789.1-
ENSRNOG00000027859	Tmem26	transmembrane protein 26 [Source:RGD Symbol;Acc:1309273]	20[-]21642484-21689553	0.672424	0.713898	0.420015	0.526244	0.275631	0.398873	0.18203	0.061684	0.238473	0.30948	0	0	0.316197	0.228558	0.187183	-0.727779	0.529662	-	Tmem26-
ENSRNOG00000020975	Mrpl49	mitochondrial ribosomal protein L49 [Source:RGD Symbol;Acc:1309920]	1[-]221417336-221420115	53.2433	45.2887	50.6148	55.2016	39.6511	42.3282	45.065	41.6568	37.0699	36.8764	42.6635	26.7565	35.2052	41.5751	31.2578	-0.727715	0.52957	-	Mrpl49-
ENSRNOG00000028261	Tppp	tubulin polymerization promoting protein [Source:RGD Symbol;Acc:1310121]	1[-]31870899-31890778	26.7517	23.7961	26.4217	27.0255	20.3065	19.3076	24.4239	22.1628	19.6489	15.8886	18.5866	10.5315	19.2019	20.5617	14.3532	-0.72764	0.529461	-	Tppp-
ENSRNOG00000016866	Fhl2	four and a half LIM domains 2 [Source:RGD Symbol;Acc:61963]	9[-]49920854-49950093	132.536	137.317	121.635	106.105	98.14	71.248	106.881	120.481	102.544	68.8586	65.5931	84.2148	75.0054	80.9842	93.1079	-0.727424	0.529145	-	Fhl2-
ENSRNOG00000007584	Ehd4	EH-domain containing 4 [Source:RGD Symbol;Acc:628883]	3[-]111877853-111941841	35.4942	30.8905	32.2153	28.3742	24.1778	24.2558	20.6731	21.4611	22.9291	24.6879	8.97735	12.1127	21.9969	21.7527	22.7585	-0.72742	0.529141	-	Ehd4-
ENSRNOG00000025052	Stard5	StAR-related lipid transfer domain containing 5 [Source:RGD Symbol;Acc:1561783]	1[+]145770135-145780001	58.4629	54.5852	47.8748	54.4503	35.135	37.3424	45.5624	38.7293	40.4719	40.2851	33.1271	25.1589	39.2156	36.3853	32.1536	-0.727351	0.529039	-	Stard5-
ENSRNOG00000059182	Klrh1	killer cell lectin-like receptor subfamily H, member 1 [Source:RGD Symbol;Acc:621452]	4[-]163597635-163611383	1.03489	0.981186	1.40698	0.567131	0.553029	1.93463	0.686102	0.194808	0	0.169377	0.363411	0.112553	0	0.382774	0.2426	-0.727	0.528529	-	Klrh1-
ENSRNOG00000031916	Timeless	timeless circadian clock [Source:RGD Symbol;Acc:620939]	7[+]2643288-2667628	8.87501	8.70127	9.47193	7.43446	6.32831	6.39193	7.5159	7.03769	5.7968	7.90173	4.31375	2.35119	5.23498	5.50308	5.35398	-0.726822	0.528271	-	Timeless-
ENSRNOG00000027894	Iqgap3	IQ motif containing GTPase activating protein 3 [Source:RGD Symbol;Acc:1305951]	2[+]187447501-187489630	11.0239	10.009	11.2366	12.1751	9.251	10.0148	8.43951	5.74303	6.98373	8.87774	4.66833	2.3299	7.41616	7.09868	7.1409	-0.726608	0.527959	-	Iqgap3-
ENSRNOG00000016243	Casq2	calsequestrin 2 [Source:RGD Symbol;Acc:2276]	2[+]204512302-204568656	6.58594	5.06437	5.2419	5.52	5.86061	5.83783	1.45483	1.49607	3.67703	4.84068	1.35389	2.82322	2.75302	2.99569	2.22444	-0.726342	0.527572	-	Casq2-
ENSRNOG00000031785	Krt76	keratin 76 [Source:RGD Symbol;Acc:1303078]	7[-]143488684-143497108	0.252237	0.465497	0.302004	0.17597	0.252451	0.131877	0.296031	0.115262	0.309133	0.097505	0	0.090017	0.149457	0.085814	0.072728	-0.726305	0.527519	-	Krt76-
ENSRNOG00000020902	G6pc3	glucose 6 phosphatase catalytic subunit 3 [Source:RGD Symbol;Acc:727875]	10[+]90134193-90138425	30.8825	34.7274	39.4529	42.9365	37.1502	35.7976	32.4455	31.299	30.8628	32.9319	27.6182	23.8645	30.7928	27.2213	24.2999	-0.725739	0.526697	-	G6pc3-
ENSRNOG00000009617	LOC100911734	exocyst complex component 7-like [Source:RGD Symbol;Acc:6491410]	10[-]105242152-105259795	13.239	11.971	12.4133	13.0408	11.678	11.9898	11.1339	10.7102	12.0655	10.9526	9.05707	7.47925	11.4635	10.1216	10.1043	-0.725719	0.526667	-	LOC100911734-
ENSRNOG00000059461	B4galt1	beta-1,4-galactosyltransferase 1 [Source:RGD Symbol;Acc:620900]	5[-]57121769-57168610	17.2036	18.4344	14.6007	10.3322	9.30179	7.47935	7.22177	5.60247	6.29982	9.56721	4.07125	4.40454	8.70431	6.73196	8.30267	-0.725703	0.526644	-	B4galt1-
ENSRNOG00000015496	Tpm4	tropomyosin 4 [Source:RGD Symbol;Acc:3899]	16[-]19385736-19399903	377.108	318.764	315.093	354.127	284.858	334.914	300.331	237.78	272.91	310.382	193.371	201.217	272.455	256.618	241.083	-0.725637	0.526548	-	Tpm4-
ENSRNOG00000027126	Dpy30	dpy-30 histone methyltransferase complex regulatory subunit [Source:RGD Symbol;Acc:708575]	6[+]22296128-22316894	65.2986	63.6256	63.2482	69.609	60.0814	62.2908	58.0507	47.1107	50.2369	60.0033	49.6226	35.0139	52.6062	53.2878	42.4314	-0.724989	0.525609	-	Dpy30-
ENSRNOG00000042119	RGD1564212	similar to T cell receptor alpha chain [Source:RGD Symbol;Acc:1564212]	15[+]30462669-30463240	0.147762	0.711488	0.602804	0.234343	0.711876	0.305123	0.148837	0	0	0	0	0	0.211465	0	0	-0.724817	0.52536	-	RGD1564212-
ENSRNOG00000042455	Tlr12	toll-like receptor 12 [Source:RGD Symbol;Acc:1559145]	5[-]146791198-146795866	5.35403	5.98636	5.61593	4.82711	3.37809	3.8076	4.13694	2.39755	4.18698	3.4449	0.985967	0.546959	4.27	2.85085	2.22315	-0.724667	0.525143	-	Tlr12-
ENSRNOG00000054983	SCARNA11	Small Cajal body specific RNA 11 [Source:RFAM;Acc:RF00564]	4[+]157637044-157637179	0.504806	1.47965	0.487094	0.583485	0.454227	0.358709	0.15306	0	0.271043	0.061263	0	0	0.363091	0	0	-0.724662	0.525135	-	SCARNA11-
ENSRNOG00000013774	Lmnb1	lamin B1 [Source:RGD Symbol;Acc:620522]	18[+]51785111-51822264	45.3435	36.8715	43.2158	46.1457	31.5078	35.4541	32.8939	27.1694	29.375	34.013	23.5578	13.1292	30.4908	27.3831	28.439	-0.724558	0.524984	-	Lmnb1-
ENSRNOG00000028956	Mbd3	methyl-CpG binding domain protein 3 [Source:RGD Symbol;Acc:1307389]	7[+]12179203-12186656	51.7114	54.1429	51.1667	64.0395	53.7831	53.2128	48.4977	43.8387	47.8794	51.3721	38.1888	32.6497	44.5919	41.9775	38.2352	-0.724366	0.524707	-	Mbd3-
ENSRNOG00000015239	Ginm1	glycoprotein integral membrane 1 [Source:RGD Symbol;Acc:1309759]	1[-]1870388-1885981	52.5216	50.5286	50.577	41.6483	40.5642	35.219	34.4669	35.5173	39.1584	39.2536	42.3928	29.3335	30.969	36.2679	38.1201	-0.724112	0.524338	-	Ginm1-
ENSRNOG00000027300	Ttc7b	tetratricopeptide repeat domain 7B [Source:RGD Symbol;Acc:1305920]	6[-]124316445-124429701	14.233	14.1387	12.5655	12.7759	11.1955	13.4428	9.07386	8.20373	11.4626	12.5156	7.5589	7.74499	10.0824	9.70052	9.86023	-0.723724	0.523776	-	Ttc7b-
ENSRNOG00000016758	Loxl2	lysyl oxidase-like 2 [Source:RGD Symbol;Acc:1308435]	15[+]51303909-51365234	16.6359	16.206	17.0311	11.392	8.78281	10.8158	6.05059	4.92251	7.81592	10.2043	1.62575	1.4117	9.17442	7.63065	8.5171	-0.723698	0.523738	-	Loxl2-
ENSRNOG00000015982	Wnt11	wingless-type MMTV integration site family, member 11 [Source:RGD Symbol;Acc:621463]	1[+]163797660-163813756	1.4787	1.55228	1.528	1.86383	1.46398	1.00374	1.08655	1.08911	0.779223	0.84565	0.934565	1.13855	1.09059	1.04794	0.879878	-0.723519	0.523479	-	Wnt11-
ENSRNOG00000012008	S100a3	S100 calcium binding protein A3 [Source:RGD Symbol;Acc:620260]	2[+]189955836-189996029	15.3836	13.1598	13.3694	9.53881	5.75938	5.20063	4.95216	3.2607	4.95846	6.82401	1.38127	1.95574	6.01318	6.24024	5.40562	-0.723508	0.523465	-	S100a3-
ENSRNOG00000003018	Olfml2b	olfactomedin-like 2B [Source:RGD Symbol;Acc:1309257]	13[+]88995316-89032487	8.36791	8.27085	8.96625	8.04958	7.63449	8.40769	3.85792	2.7067	4.95208	7.12467	1.32351	1.67738	5.39387	5.36894	3.77096	-0.723304	0.523169	-	Olfml2b-
ENSRNOG00000021555	Mis18a	MIS18 kinetochore protein A [Source:RGD Symbol;Acc:1310778]	11[-]30879887-30893310	6.56447	8.16734	7.50084	3.5221	3.96496	2.71007	2.39133	2.90343	4.23043	2.18854	2.61818	1.93184	3.79818	3.44684	2.859	-0.723242	0.523079	-	Mis18a-
ENSRNOG00000018113	Anlnl1	anillin, actin binding protein-like 1 [Source:RGD Symbol;Acc:1566097]	17[+]66548818-66551947	2.4908	2.39801	2.49845	1.86445	1.58165	1.33507	1.68087	1.61163	1.21651	1.56303	1.58358	0.780577	1.4954	1.5638	1.25677	-0.723177	0.522985	-	Anlnl1-
ENSRNOG00000046479	Chaf1a	chromatin assembly factor 1 subunit A [Source:RGD Symbol;Acc:1590865]	9[-]11001129-11027506	15.9562	16.0557	16.859	16.8885	12.8766	13.8826	15.4231	13.0122	11.2715	13.4747	10.479	5.06539	11.6609	10.6388	11.8209	-0.723139	0.52293	-	Chaf1a-
ENSRNOG00000022101	Crabp2	cellular retinoic acid binding protein 2 [Source:RGD Symbol;Acc:62070]	2[+]187322416-187326789	9.11071	7.57714	6.21617	4.22577	2.59177	3.52042	4.48221	4.03237	4.34661	2.51821	0.855376	4.85268	3.00147	3.13218	1.73197	-0.723061	0.522817	-	Crabp2-
ENSRNOG00000005920	AABR07054266.1	-	3[+]145831012-145831765	10.6998	12.9142	12.5861	10.4378	11.346	9.61099	10.9045	10.6868	11.2971	10.093	8.41436	10.2369	10.2025	9.36083	8.15044	-0.72292	0.522613	-	AABR07054266.1-
ENSRNOG00000020452	Nsmce4a	NSE4 homolog A, SMC5-SMC6 complex component [Source:RGD Symbol;Acc:1309025]	1[-]201096059-201110928	59.8842	59.3819	59.669	59.2538	52.9201	57.5715	48.1511	46.6148	50.7637	60.9088	42.5043	36.6571	49.5491	45.2053	42.8195	-0.72288	0.522555	-	Nsmce4a-
ENSRNOG00000024755	RGD1562107	similar to class-alpha glutathione S-transferase [Source:RGD Symbol;Acc:1562107]	9[+]27311886-27324158	0.269117	0.914721	1.00817	0.218034	0.656832	1.0275	0	0	0.086761	0.316397	0	0.259072	0	0	0	-0.722846	0.522507	-	RGD1562107-
ENSRNOG00000031532	AABR07018167.1	-	15[-]44672965-44673765	0.697875	0.853532	0.731398	0.535769	0.513451	0.212896	0.560948	0.69486	0.795721	0.163702	0.217573	0.160189	0.283175	0.348831	0.089846	-0.722593	0.52214	-	AABR07018167.1-
ENSRNOG00000022426	LOC102546864	uncharacterized LOC102546864 [Source:RGD Symbol;Acc:7673409]	12[-]17321616-17322608	4.09962	3.77944	3.50856	3.77706	3.73347	2.31748	2.30936	2.07976	3.31974	1.97578	0.351792	0.481908	2.85675	2.31535	1.88108	-0.722496	0.522	-	LOC102546864-
ENSRNOG00000020281	Kif22	kinesin family member 22 [Source:RGD Symbol;Acc:1311886]	1[-]198461169-198476476	32.1694	27.0945	32.2519	26.5941	19.9587	19.5744	21.9458	18.9557	19.2582	19.4341	18.3706	9.47428	20.875	20.6717	18.6517	-0.722352	0.521792	-	Kif22-
ENSRNOG00000049743	NEWGENE_620381	glutathione S-transferase mu 3 [Source:RGD Symbol;Acc:11402080]	2[+]210685197-210688272	40.9884	45.6529	52.895	41.7884	35.9534	29.7997	27.7773	37.1565	31.195	21.3125	30.6781	33.5202	29.9472	32.1587	32.4479	-0.722087	0.521409	-	NEWGENE_620381-
ENSRNOG00000047573	Ttc39a	tetratricopeptide repeat domain 39A [Source:RGD Symbol;Acc:1311126]	5[+]129249506-129288805	11.9292	9.43692	9.86229	7.06217	6.41502	6.03099	7.1493	5.82192	8.17058	5.69755	3.72742	3.6441	6.52748	6.60307	5.83899	-0.72199	0.521269	-	Ttc39a-
ENSRNOG00000008016	Ckap4	cytoskeleton-associated protein 4 [Source:RGD Symbol;Acc:1311989]	7[+]24939498-24947595	22.0712	26.4279	24.6721	17.7967	17.4029	14.7143	14.9374	8.98503	15.5224	17.5604	5.17476	5.96132	15.818	12.6965	12.7976	-0.721218	0.520156	-	Ckap4-
ENSRNOG00000008513	LOC103690019	protein DBF4 homolog A-like [Source:RGD Symbol;Acc:9449239]	4[+]22662216-22685474	5.92431	4.83745	5.68405	4.25129	3.66552	3.64092	3.75651	3.07464	2.8392	4.70032	3.62762	1.97709	3.07456	2.73994	3.00586	-0.721139	0.520041	-	LOC103690019-
ENSRNOG00000030927	Grid2ip	Grid2 interacting protein [Source:RGD Symbol;Acc:1310492]	12[-]13221513-13251112	1.29028	1.17325	1.27972	0.606916	0.598667	0.476584	0.778651	0.726132	0.848644	0.523827	0.439301	0.624546	0.617412	0.399699	0.599609	-0.720821	0.519582	-	Grid2ip-
ENSRNOG00000011112	Fam161b	family with sequence similarity 161, member B [Source:RGD Symbol;Acc:1309058]	6[-]108061063-108076186	1.49164	1.24816	1.51539	1.40328	1.51887	1.03762	1.26342	1.11991	1.10029	0.906405	1.16037	0.603357	0.909617	1.035	1.16077	-0.720801	0.519554	-	Fam161b-
ENSRNOG00000002926	Uap1	UDP-N-acetylglucosamine pyrophosphorylase 1 [Source:RGD Symbol;Acc:1561967]	13[-]88463532-88497901	61.1455	52.7755	53.8106	46.2039	37.0046	42.7891	39.4886	37.1645	37.171	43.8575	30.5647	32.3175	38.492	35.7052	43.0873	-0.720735	0.519459	-	Uap1-
ENSRNOG00000023965	Arhgef38	Rho guanine nucleotide exchange factor 38 [Source:RGD Symbol;Acc:1311728]	2[-]238276045-238369692	8.01076	7.33074	6.29555	6.77584	5.22175	6.22302	2.62609	2.22823	2.81632	4.78157	2.27198	1.00662	3.35924	1.89876	5.83224	-0.720625	0.5193	-	Arhgef38-
ENSRNOG00000019729	Jmjd8	jumonji domain containing 8 [Source:RGD Symbol;Acc:1307381]	10[+]15195969-15198868	49.0759	46.7682	49.9944	54.9163	55.0103	56.6127	48.7391	51.2561	42.63	45.386	35.426	36.0864	42.6261	41.3442	39.796	-0.720607	0.519275	-	Jmjd8-
ENSRNOG00000005902	Ccdc34	coiled-coil domain containing 34 [Source:RGD Symbol;Acc:1560583]	3[+]101156212-101191363	9.14102	9.99982	10.2314	8.22041	8.07461	8.07142	6.83072	6.52944	6.8174	8.70302	7.60139	4.27819	6.35507	7.50336	5.94071	-0.720591	0.519252	-	Ccdc34-
ENSRNOG00000008609	Capn3	calpain 3 [Source:RGD Symbol;Acc:2269]	3[+]112228720-112278408	0.602857	0.402119	0.225232	0.103374	0.176075	0.241214	0	0.058341	0.061393	0.094342	0	0.059468	0.074146	0.062321	0.109902	-0.72054	0.519178	-	Capn3-
ENSRNOG00000023968	Fancf	Fanconi anemia, complementation group F [Source:RGD Symbol;Acc:1561456]	1[-]107231292-107232305	4.92218	4.46857	5.54074	5.2902	4.38969	2.81131	3.79015	3.56733	3.70687	3.20117	2.29242	1.54356	4.19726	2.48038	2.98766	-0.720371	0.518934	-	Fancf-
ENSRNOG00000016021	Lims2	LIM zinc finger domain containing 2 [Source:RGD Symbol;Acc:1305273]	18[+]24708115-24746159	41.0426	36.574	35.8743	40.4596	44.5475	35.7675	24.4384	29.7846	33.2018	38.7769	17.9839	20.054	22.4706	26.683	27.7284	-0.720231	0.518732	-	Lims2-
ENSRNOG00000020660	Cfl1	cofilin 1 [Source:RGD Symbol;Acc:69285]	1[+]220869805-220873337	1073.36	1041.71	1083.89	1150.75	1080.61	1100.19	1022.92	919.593	1003.28	1050.87	1022.36	989.643	941.074	912.773	828.765	-0.719993	0.51839	-	Cfl1-
ENSRNOG00000009425	Fgf7	fibroblast growth factor 7 [Source:RGD Symbol;Acc:61805]	3[+]118317761-118366872	8.26879	8.15025	8.06323	6.39481	5.26115	5.41536	3.17237	1.12694	3.36393	7.41991	1.01576	0.941847	3.40612	2.94937	2.88185	-0.719949	0.518326	-	Fgf7-
ENSRNOG00000046190	AC112062.1	-	18[-]24781477-24781560	116.928	81.513	88.8657	63.3058	44.1723	49.229	75.9624	67.9478	87.8115	30.1215	33.0482	36.1261	44.0379	41.6452	46.0783	-0.719774	0.518074	-	AC112062.1-
ENSRNOG00000022499	Sgo1	shugoshin 1 [Source:RGD Symbol;Acc:1593238]	9[+]4421069-4436601	3.68833	3.15512	3.15566	3.1423	2.93481	3.37826	2.30321	1.41652	1.6413	2.98749	1.65741	0.931225	2.00693	1.97345	2.16136	-0.719666	0.51792	-	Sgo1-
ENSRNOG00000008711	Med24	mediator complex subunit 24 [Source:RGD Symbol;Acc:1564565]	10[-]86620160-86645529	30.3407	30.2953	30.9068	30.5707	28.3769	27.0606	30.0999	30.5994	29.518	26.3263	22.0432	17.9211	26.0539	23.8505	24.3923	-0.719661	0.517912	-	Med24-
ENSRNOG00000004359	Wars	tryptophanyl-tRNA synthetase [Source:RGD Symbol;Acc:1308278]	6[-]132771021-132802210	45.839	44.5632	44.8242	52.3585	41.1889	52.0578	34.0425	37.4109	33.1962	44.368	28.2023	24.9666	35.6448	30.4415	34.4359	-0.719629	0.517866	-	Wars-
ENSRNOG00000019176	Kcne5	potassium voltage-gated channel subfamily E regulatory subunit 5 [Source:RGD Symbol;Acc:1583501]	X[-]113583844-113584459	1.44225	1.7951	1.54011	1.9962	1.83401	1.91715	0.604939	0.644925	0.715286	1.34584	0.077618	0.008734	0.701257	1.20388	0.358094	-0.719325	0.517428	-	Kcne5-
ENSRNOG00000054106	5_8S_rRNA	5.8S ribosomal RNA [Source:RFAM;Acc:RF00002]	X[-]145875795-145875947	1.08543	0.621398	0.652327	0.272306	0.23678	0.368124	0.224962	0.285413	0.185674	0.322076	0	0	0	0.470508	0	-0.7192	0.517249	-	5_8S_rRNA-
ENSRNOG00000010557	Smarcd2	SWI/SNF related, matrix associated, actin dependent regulator of chromatin, subfamily d, member 2 [Source:RGD Symbol;Acc:69289]	10[-]94451866-94460732	74.7411	79.1398	79.4014	82.9617	73.7017	67.6115	71.7716	66.3943	61.2027	77.1161	56.8642	52.1342	66.9697	56.7225	59.9854	-0.719184	0.517225	-	Smarcd2-
ENSRNOG00000016150	Ifrd2	interferon-related developmental regulator 2 [Source:RGD Symbol;Acc:1310222]	8[+]116343096-116348314	41.4449	41.3286	41.1617	43.2647	37.5926	36.9639	38.9018	39.3919	31.5256	39.7732	36.9248	23.035	30.2575	30.6505	27.3256	-0.719125	0.517141	-	Ifrd2-
ENSRNOG00000020953	Ms4a7	membrane spanning 4-domains A7 [Source:RGD Symbol;Acc:1305549]	1[-]227490777-227506822	36.193	33.9453	35.218	28.4076	22.0915	14.4051	9.70069	6.35816	11.59	8.91122	1.86002	3.99188	27.5181	11.6645	9.86671	-0.719055	0.51704	-	Ms4a7-
ENSRNOG00000013679	Sema4d	semaphorin 4D [Source:RGD Symbol;Acc:1310554]	17[+]13488376-13553974	11.8589	13.9852	11.9521	12.1166	9.42732	7.8324	7.21532	4.91281	7.59469	8.16909	4.74156	5.20265	9.41044	7.5171	6.9607	-0.71891	0.516831	-	Sema4d-
ENSRNOG00000050315	Dcxr	dicarbonyl and L-xylulose reductase [Source:RGD Symbol;Acc:620031]	10[-]109906815-109909715	10.7893	12.8364	11.8194	15.5636	13.073	10.1965	10.6893	7.35445	12.2383	7.36809	5.33251	7.15048	9.26052	7.90703	8.58209	-0.718699	0.516528	-	Dcxr-
ENSRNOG00000017836	Rrp36	ribosomal RNA processing 36 [Source:RGD Symbol;Acc:2321693]	9[+]16619040-16625609	30.9632	34.3834	36.7118	2.23505	2.0571	2.35134	3.28792	2.66633	2.36998	1.41505	1.8139	1.30272	2.50454	2.02865	1.84488	-0.718611	0.516401	-	Rrp36-
ENSRNOG00000012404	Thrsp	thyroid hormone responsive [Source:RGD Symbol;Acc:3859]	1[-]162381253-162385575	13.0314	10.3731	9.47779	3.69458	4.57159	1.20092	0.367095	10.1584	1.24124	2.06542	0	0.415472	3.2212	0.070438	0.457565	-0.718548	0.516311	-	Thrsp-
ENSRNOG00000020197	LOC100911932	endosialin-like [Source:RGD Symbol;Acc:6489729]	1[+]220446425-220448989	1.0898	1.18307	0.863134	0.758245	1.24562	1.0468	0.540425	0.48695	0.471759	0.88147	0.149105	0.168858	0.675384	0.522295	0.485628	-0.718528	0.516282	-	LOC100911932-
ENSRNOG00000015308	Pbk	PDZ binding kinase [Source:RGD Symbol;Acc:1309565]	15[+]42489377-42500395	19.7696	18.8709	20.5899	16.7855	13.3776	14.1657	12.6395	11.7503	10.9612	17.2274	11.0423	6.54373	11.0281	12.6847	12.3369	-0.718477	0.51621	-	Pbk-
ENSRNOG00000053527	AABR07034736.1	-	11[+]85992696-85992986	0.349689	1.34695	1.16098	0.00921	0.307852	0.549446	0.139947	0.007869	0.458457	0.060075	0	0	0.151035	0	0.016799	-0.718265	0.515905	-	AABR07034736.1-
ENSRNOG00000013898	Cdca4	cell division cycle associated 4 [Source:RGD Symbol;Acc:1563593]	6[-]137396140-137421283	29.8615	27.9915	27.0608	29.54	21.7233	22.9869	23.2294	18.8573	20.1311	24.5759	20.9417	14.3601	22.589	19.6179	18.2708	-0.718169	0.515767	-	Cdca4-
ENSRNOG00000053179	LOC691277	similar to Robo-1 [Source:RGD Symbol;Acc:1586234]	10[+]43851950-43856911	33.4352	26.6942	29.9124	31.283	13.7089	26.487	22.8597	17.6528	16.3347	16.1721	20.8631	19.0301	19.6108	13.2893	17.5897	-0.718074	0.515631	-	LOC691277-
ENSRNOG00000015787	P3h4	prolyl 3-hydroxylase family member 4 (non-enzymatic) [Source:RGD Symbol;Acc:620767]	10[-]88318817-88325326	7.53505	6.31899	7.59572	6.06001	5.68466	5.19987	4.38065	4.131	4.82222	6.31787	2.32667	2.55469	4.76961	4.534	4.21649	-0.71777	0.515193	-	P3h4-
ENSRNOG00000012146	Pomt2	protein-O-mannosyltransferase 2 [Source:RGD Symbol;Acc:1586427]	6[-]111135349-111176918	4.62258	4.58714	4.91159	4.32959	4.30432	3.51446	3.78764	3.82967	3.29723	4.03348	2.92045	1.96489	3.77712	3.21222	3.47224	-0.717535	0.514856	-	Pomt2-
ENSRNOG00000007436	LOC100158225	hypothetical protein LOC100158225 [Source:RGD Symbol;Acc:2293499]	10[-]13586648-13591953	4.15541	3.71772	4.90259	3.5007	2.8422	3.55904	4.38401	3.30775	2.93772	3.34538	2.38456	1.97569	3.0572	2.54684	2.39861	-0.71738	0.514634	-	LOC100158225-
ENSRNOG00000055853	Gorasp2	golgi reassembly stacking protein 2 [Source:RGD Symbol;Acc:619911]	3[+]56966654-56995369	48.2273	44.1536	44.816	48.2492	44.4443	48.3037	38.5457	39.8558	38.8677	43.9996	38.1439	32.4247	37.9506	38.2429	41.7915	-0.717314	0.51454	-	Gorasp2-
ENSRNOG00000003657	Pkmyt1	protein kinase, membrane associated tyrosine/threonine 1 [Source:RGD Symbol;Acc:1305434]	10[+]13061170-13073283	9.78661	12.5823	16.6149	14.7761	14.2597	10.9134	12.0918	14.1247	10.2992	10.5069	10.0425	8.54913	9.1821	6.74302	6.08877	-0.716519	0.513399	-	Pkmyt1-
ENSRNOG00000031506	Ftl1	ferritin light chain 1 [Source:RGD Symbol;Acc:61813]	5[+]152325871-152326778	100.826	118.078	118.276	152.895	128.166	149.525	152.549	132.628	119.025	62.0543	76.4612	87.0896	62.2285	55.7282	56.5409	-0.716418	0.513255	-	Ftl1-
ENSRNOG00000036699	Faap100	Fanconi anemia core complex associated protein 100 [Source:RGD Symbol;Acc:1306926]	10[-]109539548-109551362	5.30224	5.37517	5.94135	6.12166	5.04242	4.48411	5.85135	5.60153	4.74239	4.34771	4.38726	2.62318	3.97098	3.86367	4.0206	-0.716092	0.512788	-	Faap100-
ENSRNOG00000015751	Cyp4f18	cytochrome P450, family 4, subfamily f, polypeptide 18 [Source:RGD Symbol;Acc:1305261]	16[+]19410810-19528999	2.65639	2.25851	1.95344	1.17196	1.82479	1.50695	0.78569	1.16058	1.27176	2.0792	0.893395	1.12808	0.772619	0.59065	1.10363	-0.7156	0.512084	-	Cyp4f18-
ENSRNOG00000032780	Mrpl58	mitochondrial ribosomal protein L58 [Source:RGD Symbol;Acc:1307942]	10[+]103956019-103962515	63.2434	60.8965	66.7254	62.9782	56.3663	51.8802	60.9197	60.568	57.5467	51.5954	52.4262	45.2438	54.3927	52.377	54.5783	-0.715479	0.51191	-	Mrpl58-
ENSRNOG00000016148	Gtse1	G-2 and S-phase expressed 1 [Source:RGD Symbol;Acc:1563164]	7[+]126736732-126753220	11.8277	8.68504	11.2104	11.5258	8.69722	10.0089	7.60196	5.4468	6.88356	8.73432	6.72968	3.35726	7.52603	7.46003	5.95267	-0.715206	0.51152	-	Gtse1-
ENSRNOG00000006620	Xcr1	X-C motif chemokine receptor 1 [Source:RGD Symbol;Acc:1311480]	8[-]132911486-132919110	7.46139	6.99026	7.17699	5.40086	3.97471	4.23559	4.52989	3.17042	4.98101	4.01572	1.12268	0.811187	5.9337	3.09198	2.08716	-0.71504	0.511282	-	Xcr1-
ENSRNOG00000046264	Pcdhb7	protocadherin beta 7 [Source:RGD Symbol;Acc:1309422]	18[+]30424814-30427297	0.658635	0.504951	0.700537	0.382216	0.35369	0.471203	0.2712	0.258873	0.208757	0.465856	0.161814	0.147354	0.345357	0.238671	0.31509	-0.714918	0.511108	-	Pcdhb7-
ENSRNOG00000004169	Fzr1	fizzy/cell division cycle 20 related 1 [Source:RGD Symbol;Acc:1308713]	7[+]11201690-11213613	47.8594	43.4253	47.9333	51.7179	45.8233	46.3554	44.4031	42.5445	47.8081	39.2938	42.0211	34.7612	39.5961	42.4835	41.4636	-0.714782	0.510914	-	Fzr1-
ENSRNOG00000024077	Fbxo5	F-box protein 5 [Source:RGD Symbol;Acc:1309405]	1[-]42461291-42467586	10.1856	8.1829	10.5953	7.03916	6.09313	8.3709	7.10539	5.02934	5.53727	7.78907	4.89181	2.81659	6.17888	5.56089	5.70953	-0.714455	0.510446	-	Fbxo5-
ENSRNOG00000008945	Nans	N-acetylneuraminate synthase [Source:RGD Symbol;Acc:1311943]	5[+]62109328-62126494	141.307	135.213	138.97	121.898	87.4634	92.537	105.341	98.1334	97.7167	98.1987	88.5654	74.2428	98.6879	97.5934	98.1906	-0.714016	0.509818	-	Nans-
ENSRNOG00000005710	Rbm7	RNA binding motif protein 7 [Source:RGD Symbol;Acc:1308017]	8[-]52823096-52828134	42.0957	37.7595	38.063	36.3541	38.97	40.2282	37.8858	35.4879	35.3834	40.1099	33.881	31.5683	35.1521	30.1808	28.3103	-0.713993	0.509786	-	Rbm7-
ENSRNOG00000046660	Gpc6	glypican 6 [Source:RGD Symbol;Acc:1593308]	15[+]102164751-103170847	3.05957	3.26325	3.11253	2.74595	2.4211	2.42394	1.91074	1.41204	2.15443	2.03972	0.208875	0.167496	2.0652	1.82362	2.00561	-0.71395	0.509725	-	Gpc6-
ENSRNOG00000053103	AABR07065705.1	-	6[-]139660206-139660666	25.525	31.9111	15.1901	12.4512	9.94052	2.6832	5.43238	3.21674	8.70034	4.2007	1.58899	0.989813	8.91865	5.40962	4.80802	-0.713943	0.509715	-	AABR07065705.1-
ENSRNOG00000021611	Clip2	CAP-GLY domain containing linker protein 2 [Source:RGD Symbol;Acc:62019]	12[+]25173005-25237009	27.3869	27.9912	28.1108	31.9006	26.1559	24.7812	24.9297	18.0403	23.6632	20.378	16.4155	16.4232	24.29	21.6853	22.3862	-0.71384	0.509567	-	Clip2-
ENSRNOG00000003069	Cd38	CD38 molecule [Source:RGD Symbol;Acc:2303]	14[-]71715269-71754672	21.5552	20.4621	20.2304	15.3295	14.2817	19.7807	9.53974	7.1087	10.6696	15.5044	5.10926	5.1127	15.9419	8.82838	10.4204	-0.713632	0.509271	-	Cd38-
ENSRNOG00000016381	Ust	uronyl-2-sulfotransferase [Source:RGD Symbol;Acc:1304743]	1[-]2333778-2627747	1.689	1.43325	1.49436	2.26331	1.37368	1.61802	0.880068	0.454685	0.783441	1.20736	0.442188	0.419352	1.12471	0.768999	0.503782	-0.713589	0.50921	-	Ust-
ENSRNOG00000026762	RT1-DOa	RT1 class II, locus DOa [Source:RGD Symbol;Acc:3477]	20[+]3889370-3892449	16.4305	18.9221	18.9956	20.4198	17.3133	15.4406	15.6497	11.2662	17.6018	16.5098	9.6382	14.0846	13.7295	12.2424	12.6216	-0.713566	0.509177	-	RT1-DOa-
ENSRNOG00000018375	Eif2b3	eukaryotic translation initiation factor 2B, subunit 3 gamma [Source:RGD Symbol;Acc:620821]	5[+]135882967-135949818	9.48398	8.26907	8.73989	8.19213	6.86464	8.58061	7.04925	6.98648	5.74447	7.85781	4.54441	2.70213	6.3583	5.66296	6.51979	-0.713371	0.508898	-	Eif2b3-
ENSRNOG00000058352	AABR07065699.3	-	6[+]139486775-139487576	81.5442	122.197	72.7802	24.9131	28.3344	9.71866	15.8769	13.0925	37.873	19.4893	5.52009	1.69581	23.8142	15.6929	13.8806	-0.712993	0.508358	-	AABR07065699.3-
ENSRNOG00000012227	Stambp	Stam binding protein [Source:RGD Symbol;Acc:619963]	4[-]115249351-115275068	22.2104	19.5098	19.6783	22.3212	20.9766	21.3741	19.0415	21.6145	20.4746	19.866	18.8642	17.0345	16.9344	18.3597	15.4385	-0.71258	0.50777	-	Stambp-
ENSRNOG00000061216	Tubb5	tubulin, beta 5 class I [Source:RGD Symbol;Acc:628596]	20[+]3422461-3426371	466.645	287.402	494.457	325.719	259.328	291.243	250.141	191.021	243.15	276.262	154.461	124.821	247.104	241.118	231.592	-0.712534	0.507705	-	Tubb5-
ENSRNOG00000055719	AABR07065656.7	-	6[-]138953951-138954741	7.32149	11.5607	4.40107	2.46021	4.29374	2.28057	2.2252	1.83629	2.95118	1.91382	0.674022	0.401569	2.36315	1.61703	2.13371	-0.712493	0.507646	-	AABR07065656.7-
ENSRNOG00000050898	AABR07034730.2	-	11[+]85532526-85533034	407.11	542.934	244.903	142.881	194.34	65.6778	95.7323	35.6012	94.851	73.0766	6.03665	9.26492	121.617	100.955	83.4393	-0.712334	0.50742	-	AABR07034730.2-
ENSRNOG00000024462	LOC103689988	2'-5'-oligoadenylate synthase 1A-like [Source:RGD Symbol;Acc:9087724]	12[-]41179477-41188796	0.258459	0.249206	0.136771	0.183614	0.061939	0.198417	0.016336	0.181197	0.041884	0.092595	0.022606	0.166129	0.028631	0.029394	0	-0.712282	0.507346	-	LOC103689988-
ENSRNOG00000009519	LOC108348114	tetratricopeptide repeat protein 39A [Source:RGD Symbol;Acc:11387498]	5[+]129043675-129082442	12.1534	10.5165	10.3416	8.2773	7.423	7.15919	7.98062	6.45599	9.24036	6.33221	4.18288	3.9918	7.63273	7.76392	6.72275	-0.712167	0.507181	-	LOC108348114-
ENSRNOG00000003135	Fcrlb	Fc receptor-like B [Source:RGD Symbol;Acc:1563018]	13[-]89285998-89291371	0.327282	0.171273	0.113257	0.151181	0.139277	0.103198	0.06006	0.042039	0.130539	0.143065	0	0.135595	0	0	0	-0.711869	0.506758	-	Fcrlb-
ENSRNOG00000046850	NEWGENE_621438	thrombopoietin [Source:RGD Symbol;Acc:11455920]	11[+]83868655-83873910	8.45077	10.6153	9.73691	11.6922	10.2462	14.8872	8.01189	5.61003	5.40338	7.56547	6.11984	7.00333	6.19647	3.72038	6.20243	-0.711489	0.506217	-	NEWGENE_621438-
ENSRNOG00000002782	Epgn	epithelial mitogen [Source:RGD Symbol;Acc:1560084]	14[-]18626644-18634309	0.651501	0.533958	0.402149	0.384445	0.110073	0.194608	0.135069	0.117904	0.114446	0.190686	0.033841	0.028423	0.323345	0.088302	0.039843	-0.711429	0.506131	-	Epgn-
ENSRNOG00000001203	Rrp1	ribosomal RNA processing 1 [Source:RGD Symbol;Acc:1307286]	20[+]10981998-10993280	32.5802	31.7692	33.6776	2.61359	1.5701	2.09148	2.96366	2.51224	2.6522	2.21508	2.14214	1.83804	2.53416	2.25835	2.13024	-0.71127	0.505905	-	Rrp1-
ENSRNOG00000031439	AC117869.1	-	19[+]44267699-44268127	18.0619	19.9449	19.8665	11.1415	13.1218	7.40612	18.0189	14.3873	15.9805	6.62149	7.97516	9.95045	7.09453	8.76475	10.2769	-0.711247	0.505872	-	AC117869.1-
ENSRNOG00000001833	Mcm4	minichromosome maintenance complex component 4 [Source:RGD Symbol;Acc:3060]	11[+]89511191-89524892	23.7592	20.918	24.7532	21.1665	16.7067	20.6264	15.9251	15.0871	13.7112	20.3452	10.5107	5.85738	15.5346	15.2929	14.892	-0.710968	0.505476	-	Mcm4-
ENSRNOG00000060602	AABR07014275.1	-	14[-]7405019-7415385	1.22678	1.195	1.10099	1.22321	0.613809	0.460275	0.714771	0.469489	0.573486	0.771623	0.188775	0.207274	0.794061	0.457265	0.298764	-0.710832	0.505282	-	AABR07014275.1-
ENSRNOG00000022012	Tnfrsf18	TNF receptor superfamily member 18 [Source:RGD Symbol;Acc:1565872]	5[+]173460354-173463140	2.5682	3.24905	3.54481	2.42761	1.66992	2.00655	1.51644	1.00885	2.27155	1.2371	0.771271	0.796505	2.23298	1.36807	1.76407	-0.710829	0.505278	-	Tnfrsf18-
ENSRNOG00000027319	Ephx3	epoxide hydrolase 3 [Source:RGD Symbol;Acc:1307206]	7[-]14212470-14217778	0.30503	0.389599	0.507776	0.360711	0.506316	0.407926	0.211167	0.148958	0.408151	0.337172	0.138299	0.071619	0.25997	0.222131	0.049778	-0.71073	0.505137	-	Ephx3-
ENSRNOG00000029686	LOC102555727	quinone oxidoreductase-like protein 1-like [Source:RGD Symbol;Acc:7532340]	4[+]9809606-9810649	0.830242	0.68452	0.6173	0.1944	0.263463	0.058203	0.452482	0.236301	0.535887	0.105654	0.145831	0.174802	0.106325	0.114323	0.121124	-0.710611	0.504968	-	LOC102555727-
ENSRNOG00000056003	SNORA5	Small nucleolar RNA SNORA5 [Source:RFAM;Acc:RF00392]	19[+]10832336-10832472	2.42836	1.40395	1.29211	0.553085	0.84374	0.518951	0.171363	0.023323	0.179147	0.750212	0.292222	0	0	0.151992	0.603548	-0.710595	0.504945	-	SNORA5-
ENSRNOG00000053468	Tuba1b	tubulin, alpha 1B [Source:RGD Symbol;Acc:1565476]	7[-]140614752-140617721	619.061	537.663	594.067	738.408	568.283	691.66	460.032	385.632	458.879	518.451	370.651	291.92	427.267	481.997	407.679	-0.710467	0.504763	-	Tuba1b-
ENSRNOG00000031816	Nckipsd	NCK interacting protein with SH3 domain [Source:RGD Symbol;Acc:1311323]	8[+]117600749-117611922	4.86418	5.15175	4.6738	4.61165	4.02849	4.20279	4.32375	4.75852	4.38425	4.59631	2.90245	2.41132	3.8442	3.46733	3.26856	-0.710466	0.504762	-	Nckipsd-
ENSRNOG00000055375	AABR07065837.1	-	6[-]143194515-143195445	58.4397	194.381	110.853	97.8144	95.3867	107.907	22.908	15.2413	37.6323	54.2384	4.66597	1.57832	45.6394	50.9614	36.3057	-0.710458	0.50475	-	AABR07065837.1-
ENSRNOG00000036813	Ndrg3	NDRG family member 3 [Source:RGD Symbol;Acc:1359424]	3[-]153005741-153042395	16.7887	12.9113	13.9917	12.9649	11.9587	14.8316	10.6543	8.61189	11.5479	14.902	10.9277	6.78556	7.35951	9.75311	8.04593	-0.710439	0.504724	-	Ndrg3-
ENSRNOG00000055007	AC141541.1	-	8[-]54887872-54892593	0.349023	0.184516	0.3313	0	0	0.240161	0.051454	0	0	0	0	0	0.075947	0	0	-0.710146	0.504308	-	AC141541.1-
ENSRNOG00000046294	RGD1624210	similar to butyrophilin-like 7 [Source:RGD Symbol;Acc:1624210]	20[-]4240270-4280795	72.7236	64.5269	67.1685	59.3276	60.1099	41.4106	26.3725	29.7064	24.836	20.5027	33.5203	36.1839	42.1673	38.9873	45.9142	-0.709676	0.503639	-	RGD1624210-
ENSRNOG00000054524	Tnip3	TNFAIP3 interacting protein 3 [Source:RGD Symbol;Acc:1588732]	4[+]96449351-96492871	0.724119	0.528876	0.339109	0.339138	0.239153	0.506861	0.091671	0.052563	0.183254	0.155629	0.059141	0.056894	0.366026	0.039235	0.173538	-0.709655	0.50361	-	Tnip3-
ENSRNOG00000028279	LOC100362909	rCG30099-like [Source:RGD Symbol;Acc:2323784]	4[+]161696903-161705690	0.590214	0.752117	0.711066	0.764965	0.481998	0.534104	0.795066	0.315201	0.344508	0.508207	0.313528	0.39558	0.312352	0.4057	0.288197	-0.709339	0.503161	-	LOC100362909-
ENSRNOG00000024420	Eme1	essential meiotic structure-specific endonuclease 1 [Source:RGD Symbol;Acc:1309067]	10[-]82367084-82374171	3.60726	2.93173	4.19781	3.51496	3.18308	3.32812	3.3104	1.89946	2.39663	3.33514	2.31689	1.11169	1.7272	2.32409	2.38881	-0.709183	0.502941	-	Eme1-
ENSRNOG00000028083	Tmem35b	transmembrane protein 35B [Source:RGD Symbol;Acc:2319741]	5[+]145188323-145191953	5.60571	4.88645	7.21126	3.60481	2.17807	2.34053	3.12101	3.67514	2.49356	2.15101	1.41251	1.32915	3.28518	2.99517	1.35138	-0.70917	0.502922	-	Tmem35b-
ENSRNOG00000008946	Rn60_4_0065.1	-	4[-]6477464-6478052	4.22441	2.85444	2.70009	0.798558	1.84751	1.55633	2.24992	2.07749	2.52754	0.525883	0.909894	1.01507	1.57109	0.725577	1.01614	-0.709151	0.502896	-	Rn60_4_0065.1-
ENSRNOG00000011201	Cmtm8	CKLF-like MARVEL transmembrane domain containing 8 [Source:RGD Symbol;Acc:735040]	8[-]122848501-122904913	8.04588	6.46217	7.96501	5.7429	4.9929	4.13605	5.68522	3.24097	6.72004	4.15997	2.21528	2.32762	4.42154	3.96281	4.77149	-0.709143	0.502884	-	Cmtm8-
ENSRNOG00000003248	Mpzl1	myelin protein zero-like 1 [Source:RGD Symbol;Acc:1359140]	13[-]83805244-83842051	16.3652	15.3254	17.2593	9.66721	12.186	9.60877	9.124	5.96248	9.34063	11.6296	2.59803	4.65825	9.48327	9.36888	8.26741	-0.709122	0.502854	-	Mpzl1-
ENSRNOG00000059447	AC109901.1	-	11[+]85618714-85619188	29.4513	68.8077	37.6778	10.5135	9.05373	10.3423	13.385	7.29894	14.4116	4.66489	1.28924	0.7018	6.20475	6.45926	7.67104	-0.709058	0.502764	-	AC109901.1-
ENSRNOG00000018564	Nup93	nucleoporin 93 [Source:RGD Symbol;Acc:1311525]	19[-]11159774-11263980	24.0273	21.4132	24.9766	21.0602	15.9101	17.3038	17.6494	17.4669	17.3252	18.671	14.0239	9.12119	16.4166	16.2838	16.8694	-0.709057	0.502762	-	Nup93-
ENSRNOG00000019299	Edem2	ER degradation enhancing alpha-mannosidase like protein 2 [Source:RGD Symbol;Acc:1303074]	3[-]151232751-151258580	55.5887	58.1992	59.1493	55.0117	46.4907	44.467	52.231	49.0655	54.5272	45.4027	47.0302	36.7674	47.3006	45.9932	44.1906	-0.70889	0.502525	-	Edem2-
ENSRNOG00000002462	LOC108348055	B9 domain-containing protein 1 [Source:RGD Symbol;Acc:11475921]	10[+]49020454-49028069	16.7627	15.8342	17.0357	18.6588	13.0102	14.9544	14.2238	13.0299	13.9615	13.5084	12.1153	9.29629	12.9058	14.3888	12.4982	-0.70864	0.502171	-	LOC108348055-
ENSRNOG00000022975	Nfam1	NFAT activating protein with ITAM motif 1 [Source:RGD Symbol;Acc:1308316]	7[-]123856567-123892429	12.7803	11.8034	10.4015	13.8121	11.0932	10.8764	7.64965	4.675	9.23167	9.93629	3.42596	2.05078	9.68541	6.13211	5.04375	-0.708534	0.502021	-	Nfam1-
ENSRNOG00000012762	Zfp64	zinc finger protein 64 [Source:RGD Symbol;Acc:1307948]	3[-]165713020-165741967	10.2689	10.1455	9.99819	13.208	11.2965	14.0728	7.43226	6.48598	8.00406	8.80232	6.36434	4.18426	7.65428	6.84996	7.17897	-0.708331	0.501732	-	Zfp64-
ENSRNOG00000002838	Pdzd11	PDZ domain containing 11 [Source:RGD Symbol;Acc:1560007]	X[-]70458603-70461635	59.5691	51.3953	56.3119	63.9485	60.4221	64.3791	52.1928	46.9594	51.308	53.3727	52.0318	39.6681	48.1923	45.4322	44.2283	-0.708055	0.501342	-	Pdzd11-
ENSRNOG00000002171	Phldb2	pleckstrin homology-like domain, family B, member 2 [Source:RGD Symbol;Acc:1591402]	11[+]57265732-57481589	8.95272	7.33278	4.74641	6.76757	5.73803	6.69799	5.81679	4.20272	3.84917	6.74436	2.22208	2.41258	4.51853	3.45722	3.01262	-0.707957	0.501203	-	Phldb2-
ENSRNOG00000010121	Lef1	lymphoid enhancer binding factor 1 [Source:RGD Symbol;Acc:620241]	2[+]236233239-236345056	0.984122	1.14263	1.00436	1.52924	1.49033	1.32107	0.665395	0.570424	0.827321	1.09472	0.289977	0.335313	0.531936	0.718111	0.310185	-0.707862	0.501068	-	Lef1-
ENSRNOG00000026978	Oscp1	organic solute carrier partner 1 [Source:RGD Symbol;Acc:1306596]	5[+]144067416-144098207	4.5747	5.09179	4.46676	5.29661	4.95188	5.65454	4.47991	2.92438	4.22588	3.20725	2.41512	1.94497	4.38815	3.05224	3.54033	-0.707701	0.500841	-	Oscp1-
ENSRNOG00000016503	Smarcal1	Swi/SNF related matrix associated, actin dependent regulator of chromatin, subfamily a-like 1 [Source:RGD Symbol;Acc:1306134]	9[+]79944132-79990229	14.5553	14.1466	14.5448	12.4015	11.9048	10.5115	14.227	12.2349	12.3682	12.1675	11.7595	8.72363	10.7748	10.4725	10.1087	-0.707306	0.500281	-	Smarcal1-
ENSRNOG00000060523	Rps2-ps2	ribosomal protein S2, pseudogene 2 [Source:RGD Symbol;Acc:1595733]	20[-]3134704-3135301	0.372551	0.494081	0.525391	0.427799	0.183843	0.504011	0.533651	0.31369	0.430348	0.412805	0.026396	0	0.117857	0.148735	0	-0.707153	0.500065	-	Rps2-ps2-
ENSRNOG00000011414	Psmc3	proteasome 26S subunit, ATPase 3 [Source:RGD Symbol;Acc:61905]	3[+]79876938-79882319	167.848	157.145	162.812	170.591	139.45	146.474	145.531	142.598	144.994	148.548	132.72	116.045	137.885	145.25	137.278	-0.707043	0.49991	-	Psmc3-
ENSRNOG00000028016	Ncf2	neutrophil cytosolic factor 2 [Source:RGD Symbol;Acc:1309424]	13[+]70226647-70257576	3.97286	3.36456	2.93241	3.15942	3.32417	2.4634	1.29226	1.44456	2.72578	2.47171	1.51513	0.857878	2.79836	0.804243	1.93061	-0.706974	0.499812	-	Ncf2-
ENSRNOG00000018144	Depdc5	DEP domain containing 5 [Source:RGD Symbol;Acc:1311535]	14[-]83089000-83219464	7.20589	7.0495	6.96943	7.84367	6.38845	7.23247	6.32858	6.4271	6.42333	6.96249	4.21526	4.14595	6.00895	4.31521	5.91309	-0.706846	0.499631	-	Depdc5-
ENSRNOG00000059878	Rad51ap1	RAD51 associated protein 1 [Source:RGD Symbol;Acc:1597431]	4[-]159469804-159482869	6.44215	5.75351	7.02231	7.77142	6.406	6.83506	5.75237	4.44706	3.92384	5.79892	4.08843	2.44627	3.87872	5.12425	4.64948	-0.706802	0.499569	-	Rad51ap1-
ENSRNOG00000033579	Glt8d2	glycosyltransferase 8 domain containing 2 [Source:RGD Symbol;Acc:1560432]	7[+]27174882-27192882	1.43166	1.493	1.42361	1.54341	1.64662	1.41044	0.340409	0.588069	0.712447	0.697583	0.129483	0.183705	1.37181	0.63014	0.589976	-0.706524	0.499176	-	Glt8d2-
ENSRNOG00000039457	Pcdhgb5	protocadherin gamma subfamily B, 5 [Source:RGD Symbol;Acc:1591752]	18[+]30880020-30882416	1.1006	1.22622	0.89709	0.940517	1.13335	0.827331	0.510128	0.895785	0.777767	0.912385	0.506115	0.322398	0.869342	0.584143	0.547099	-0.706369	0.498957	-	Pcdhgb5-
ENSRNOG00000008256	Mrpl38	mitochondrial ribosomal protein L38 [Source:RGD Symbol;Acc:1311180]	10[-]104682374-104689178	42.7538	38.9565	41.5314	51.1129	36.1522	49.1685	33.2974	32.5668	29.6321	41.5088	28.7203	18.4913	28.2642	29.8967	25.8376	-0.706335	0.498909	-	Mrpl38-
ENSRNOG00000009225	Copz2	coatomer protein complex, subunit zeta 2 [Source:RGD Symbol;Acc:1306948]	10[+]84718824-84731880	10.9793	10.7646	13.6771	8.08163	9.59502	6.60608	7.68523	7.90885	8.0961	8.00472	5.24528	5.57122	7.62745	7.85008	7.78878	-0.705868	0.49825	-	Copz2-
ENSRNOG00000008668	Vsig8	V-set and immunoglobulin domain containing 8 [Source:RGD Symbol;Acc:1562464]	13[+]90943255-90951443	0.134182	0.040361	0.140546	0	0.069224	0	0.049409	0	0.031995	0	0	0	0	0	0	-0.705504	0.497736	-	Vsig8-
ENSRNOG00000056495	AABR07065676.1	-	6[+]139177200-139177631	25.5988	17.1895	18.2712	4.66819	4.04323	2.79426	3.0547	1.31046	4.01943	2.30185	0.581781	0.385789	3.78547	5.13285	3.5067	-0.705118	0.497191	-	AABR07065676.1-
ENSRNOG00000054964	Aoah	acyloxyacyl hydrolase [Source:RGD Symbol;Acc:1560514]	17[-]45872414-46115004	3.38528	2.54723	3.23284	2.54975	2.5263	2.60865	1.64579	0.893399	2.1668	2.23378	0.608672	0.460218	2.09911	1.94222	1.44725	-0.705033	0.497071	-	Aoah-
ENSRNOG00000019560	Pde2a	phosphodiesterase 2A [Source:RGD Symbol;Acc:620965]	1[+]166534643-166626158	38.3294	34.6167	34.707	31.0616	28.3075	23.525	24.0689	19.6978	26.1487	27.1488	11.0276	12.6875	27.2388	23.553	21.7186	-0.705024	0.497059	-	Pde2a-
ENSRNOG00000004899	Kcns3	potassium voltage-gated channel, modifier subfamily S, member 3 [Source:RGD Symbol;Acc:621527]	6[-]36764044-36819821	4.74971	3.47002	4.01262	2.89763	2.50177	2.41004	1.57092	1.10723	2.53696	2.26729	0.627188	1.11007	2.46018	2.14156	2.11611	-0.704969	0.496981	-	Kcns3-
ENSRNOG00000002976	Maats1	MYCBP associated and testis expressed 1 [Source:RGD Symbol;Acc:1305539]	11[+]64975594-65018108	0.117342	0.141078	0.253422	0.077211	0.080847	0.180709	0.137169	0.055266	0.071364	0.084562	0.114858	0.074763	0	0.047359	0	-0.70482	0.496771	-	Maats1-
ENSRNOG00000023917	AABR07034362.1	-	11[+]67584435-67585043	2.53647	2.35613	2.3058	2.22197	1.59273	2.70989	2.15649	1.97647	1.87724	1.93774	1.9357	1.0604	1.89167	1.59823	1.35862	-0.704763	0.49669	-	AABR07034362.1-
ENSRNOG00000055499	Grid1	glutamate ionotropic receptor delta type subunit 1 [Source:RGD Symbol;Acc:68366]	16[+]11599753-11932324	0.39881	0.323623	0.302866	0.30846	0.218529	0.06888	0.056879	0.077573	0.288288	0.210542	0.037214	0.106907	0.111962	0.129617	0.027579	-0.704616	0.496484	-	Grid1-
ENSRNOG00000039455	Pcdhgb6	protocadherin gamma subfamily B, 6 [Source:RGD Symbol;Acc:7743693]	18[+]30890869-30893286	1.07141	1.02422	0.784158	1.17907	0.684425	0.826909	0.322411	0.431119	0.613805	0.772868	0.442588	0.305851	0.494834	0.603981	0.495341	-0.704564	0.49641	-	Pcdhgb6-
ENSRNOG00000012513	Pdk3	pyruvate dehydrogenase kinase 3 [Source:RGD Symbol;Acc:1593276]	X[-]62836131-62903554	32.9918	26.992	30.726	15.9197	25.0136	28.5958	19.5076	22.0884	21.5341	17.8915	20.2055	18.6513	21.9379	20.7941	19.8563	-0.704427	0.496217	-	Pdk3-
ENSRNOG00000022030	Aunip	aurora kinase A and ninein interacting protein [Source:RGD Symbol;Acc:1589922]	5[+]152721940-152734572	2.51477	1.86891	2.3763	1.2171	1.38451	0.922887	1.57967	1.01742	1.07577	1.14808	0.783701	0.508813	1.17665	1.38563	0.76575	-0.704209	0.49591	-	Aunip-
ENSRNOG00000003208	Ercc6l	ERCC excision repair 6 like, spindle assembly checkpoint helicase [Source:RGD Symbol;Acc:1565734]	X[-]72018373-72034099	4.15331	3.32578	3.29103	3.01694	1.78337	2.62778	2.70481	2.06812	1.66352	3.03369	1.89914	0.887416	1.71545	1.63424	2.04502	-0.704065	0.495708	-	Ercc6l-
ENSRNOG00000002470	Ifi47	interferon gamma inducible protein 47 [Source:RGD Symbol;Acc:708470]	10[+]34277993-34285623	162.903	151.652	122.361	143.715	107.512	129.65	68.5149	51.9089	66.6456	100.472	60.368	61.3824	96.7311	75.2659	102.321	-0.703234	0.494538	-	Ifi47-
ENSRNOG00000049009	AABR07051532.1	-	3[-]16440424-16441030	112.489	338.791	106.465	114.151	145.903	143.456	49.0376	38.8812	42.8591	72.9068	23.7041	2.02054	51.544	34.7733	56.5073	-0.703103	0.494354	-	AABR07051532.1-
ENSRNOG00000015218	Nsmce1	NSE1 homolog, SMC5-SMC6 complex component [Source:RGD Symbol;Acc:1307760]	1[-]196857461-196884302	20.5312	20.8275	21.1517	19.5495	20.2658	19.1707	18.7721	16.7805	17.3489	16.8038	16.7459	14.562	15.9909	18.507	20.2223	-0.703099	0.494349	-	Nsmce1-
ENSRNOG00000000168	Gatm	glycine amidinotransferase [Source:RGD Symbol;Acc:71090]	3[-]114711562-114728410	4.27609	4.89159	4.14152	3.64571	3.51236	3.76219	2.5458	2.06048	4.3874	3.3921	1.16981	0.806183	3.21539	2.72136	2.02977	-0.702803	0.493933	-	Gatm-
ENSRNOG00000042747	Fam72a	family with sequence similarity 72, member A [Source:RGD Symbol;Acc:1598023]	13[+]48287873-48298664	5.70159	4.13271	5.3373	2.91579	2.33512	3.43243	2.7716	2.73227	2.23933	2.66771	2.69417	2.13064	3.31363	2.46841	2.18474	-0.702425	0.493401	-	Fam72a-
ENSRNOG00000029212	Vcan	versican [Source:RGD Symbol;Acc:619940]	2[-]18490102-18565842	1.94492	1.79537	1.61826	0.62101	0.791347	1.54183	0.491435	0.419438	0.42351	1.23104	0.102438	0.122567	0.690431	0.600961	0.649068	-0.702398	0.493363	-	Vcan-
ENSRNOG00000033700	Wbscr22	Williams Beuren syndrome chromosome region 22 [Source:RGD Symbol;Acc:1589742]	12[+]24669449-24680818	26.8191	25.6406	27.6789	26.8209	23.3477	22.642	22.1231	24.0874	22.0219	26.124	20.6139	15.0978	21.8845	21.1188	17.6337	-0.702363	0.493313	-	Wbscr22-
ENSRNOG00000011827	LOC100360846	proteasome subunit beta type 6-like [Source:RGD Symbol;Acc:2321312]	2[-]96031951-96032722	7.83582	5.02053	5.85564	3.52397	2.658	2.21604	4.92671	4.89512	4.62492	1.69958	1.92112	2.05045	2.49136	2.23526	2.36523	-0.702288	0.493208	-	LOC100360846-
ENSRNOG00000043378	Nkpd1	NTPase, KAP family P-loop domain containing 1 [Source:RGD Symbol;Acc:1591760]	1[+]80426918-80432875	0.341683	0.254661	0.349511	0.431155	0.275395	0.213229	0.284968	0.090594	0.150687	0.250832	0.027637	0.08602	0.216957	0.071753	0.122425	-0.701881	0.492636	-	Nkpd1-
ENSRNOG00000052802	Aldoa	aldolase, fructose-bisphosphate A [Source:RGD Symbol;Acc:2089]	1[-]198228387-198233588	794.751	709.234	741.514	717.397	665.977	622.627	623.475	607.004	674.979	500.654	540.283	739.15	594.487	601.015	584.623	-0.701789	0.492508	-	Aldoa-
ENSRNOG00000055111	AABR07000658.1	-	1[-]21145360-21146846	31.5435	25.8198	27.0654	27.1248	24.4536	24.1107	17.3965	18.5015	17.2508	24.1743	20.1201	10.6337	19.1985	21.5689	18.2167	-0.701702	0.492385	-	AABR07000658.1-
ENSRNOG00000022521	Ddias	DNA damage-induced apoptosis suppressor [Source:RGD Symbol;Acc:1559690]	1[-]157675765-157700064	2.20127	1.92775	2.30048	1.61569	1.74331	2.14967	1.4589	1.03284	1.00684	2.0638	1.369	0.674828	1.23339	1.27209	0.997569	-0.701625	0.492278	-	Ddias-
ENSRNOG00000059981	AABR07065750.3	-	6[-]140150433-140150729	29.9583	35.0245	86.4897	8.09233	13.6505	22.7321	14.7909	1.80792	10.5241	5.68362	1.22665	0.324988	6.9421	5.01719	2.15175	-0.701418	0.491987	-	AABR07065750.3-
ENSRNOG00000015085	Dmpk	dystrophia myotonica-protein kinase [Source:RGD Symbol;Acc:1309825]	1[+]79989019-79999364	80.4863	73.5762	76.048	89.9227	96.7418	86.2831	53.5513	46.9233	61.8337	82.2878	33.0898	51.7145	47.7367	45.4462	54.1903	-0.700824	0.491154	-	Dmpk-
ENSRNOG00000004641	Sstr4	somatostatin receptor 4 [Source:RGD Symbol;Acc:3764]	3[+]142739781-142741644	0.234964	0.218407	0.158161	0.234623	0.124363	0.089999	0.090512	0.04014	0.059821	0.037389	0.073638	0.055766	0.141789	0.094316	0.04277	-0.70061	0.490854	-	Sstr4-
ENSRNOG00000046196	Icos	inducible T-cell co-stimulator [Source:RGD Symbol;Acc:620123]	9[+]67763897-67785580	8.31575	9.33858	8.00454	5.85769	6.09794	8.48653	2.93887	1.71493	3.26432	5.67941	2.23189	1.18435	6.35789	3.06162	3.93169	-0.700583	0.490817	-	Icos-
ENSRNOG00000015585	Suv39h2	suppressor of variegation 3-9 homolog 2 [Source:RGD Symbol;Acc:1306969]	17[+]78762991-78782016	2.2416	1.79324	1.61261	2.06488	1.23542	1.40198	0.988659	1.37817	1.04844	1.76917	0.944915	0.465098	0.929237	1.00645	1.0428	-0.700249	0.490348	-	Suv39h2-
ENSRNOG00000050051	Pin4	peptidylprolyl cis/trans isomerase, NIMA-interacting 4 [Source:RGD Symbol;Acc:1590326]	X[+]72004482-72011664	60.0189	77.1257	71.9644	72.5507	68.5942	59.8929	91.3624	100.975	90.9696	87.8829	114.056	121.268	97.3273	91.8426	77.7606	0.700017	0.490023	+	Pin4+
ENSRNOG00000016346	Prkcd	protein kinase C, delta [Source:RGD Symbol;Acc:67383]	16[-]6655120-6675746	124.935	133.417	130.69	152.28	172.198	151.431	162.513	180.474	152.006	157.745	200.898	202.44	154.081	173.669	174.654	0.700574	0.490805	+	Prkcd+
ENSRNOG00000018338	Vwa1	von Willebrand factor A domain containing 1 [Source:RGD Symbol;Acc:1311476]	5[-]173216741-173222440	26.4164	24.6357	24.9796	20.9482	18.8771	14.6949	28.0714	29.2926	37.4224	29.0826	26.7696	31.2512	33.3594	39.39	40.8209	0.700719	0.491007	+	Vwa1+
ENSRNOG00000007637	Acer2	alkaline ceramidase 2 [Source:RGD Symbol;Acc:1304629]	5[+]105230580-105279731	2.43938	2.98397	2.69105	2.52037	2.52202	2.02636	2.25326	3.95194	2.49883	6.56486	3.25186	4.58684	5.61835	4.11203	3.96989	0.700742	0.49104	+	Acer2+
ENSRNOG00000021463	Ppara	peroxisome proliferator activated receptor alpha [Source:RGD Symbol;Acc:3369]	7[+]126619196-126681752	4.39531	4.81079	4.65793	5.60039	4.86119	5.20648	8.9192	7.93213	6.65464	7.07946	14.5475	3.33731	11.1197	10.7693	11.0328	0.700801	0.491123	+	Ppara+
ENSRNOG00000053086	Selenop	selenoprotein P [Source:RGD Symbol;Acc:3660]	2[+]53109684-53114858	1184.76	1109.22	1112.19	988.904	1792.73	1506.43	1882.28	1963.16	1756.94	1395.73	2151.96	2578.85	1741.76	2136.45	1702.2	0.700844	0.491183	+	Selenop+
ENSRNOG00000014199	Zfp703	zinc finger protein 703 [Source:RGD Symbol;Acc:1588249]	16[-]69237857-69242028	17.0618	18.9348	18.2337	26.1591	30.2078	26.6136	33.2843	44.3193	35.4865	35.5741	53.5937	40.5992	25.099	43.6126	32.1409	0.700854	0.491197	+	Zfp703+
ENSRNOG00000022141	Ctdspl2	CTD small phosphatase like 2 [Source:RGD Symbol;Acc:1309219]	3[+]113918629-113960101	6.7949	5.38407	6.1666	4.41987	4.85273	5.04271	8.88992	8.38871	5.93394	11.4783	9.0197	5.23424	10.3677	8.56889	9.85201	0.700859	0.491203	+	Ctdspl2+
ENSRNOG00000055721	Rnf128	ring finger protein 128, E3 ubiquitin protein ligase [Source:RGD Symbol;Acc:1566282]	X[+]110789269-110877978	117.397	114.671	107.269	95.2276	99.4828	91.26	99.5347	135.948	128.769	118.485	218.604	231.48	161.926	150.664	196.128	0.700877	0.491228	+	Rnf128+
ENSRNOG00000011435	Osbpl10	oxysterol binding protein-like 10 [Source:RGD Symbol;Acc:1561652]	8[+]123126667-123293562	8.39992	9.13046	10.0039	11.2161	11.1772	10.229	9.78339	9.63975	10.4233	10.9278	12.579	11.463	11.2217	11.3512	11.4724	0.700891	0.491248	+	Osbpl10+
ENSRNOG00000060280	AABR07056464.1	-	7[-]26145625-26146763	1.62893	2.134	2.49901	2.75841	2.04908	2.38847	3.59642	4.50123	2.9457	1.82312	3.18364	3.66704	4.603	5.13641	4.0064	0.701031	0.491444	+	AABR07056464.1+
ENSRNOG00000029047	Cubn	cubilin [Source:RGD Symbol;Acc:68355]	17[-]80584878-80807243	0.740234	1.16027	0.527919	0.836714	1.27173	1.55692	5.30799	4.20729	8.72916	1.84886	9.4264	3.33894	6.34387	10.3866	4.42583	0.701051	0.491473	+	Cubn+
ENSRNOG00000012204	LOC100294508	dyslexia susceptibility 2-like [Source:RGD Symbol;Acc:2306719]	5[+]144779681-144872271	56.6486	55.2181	55.6835	65.8331	58.4296	56.1371	66.0543	68.0575	65.6434	60.3303	79.6993	71.6412	61.4858	68.3717	70.1525	0.701053	0.491475	+	LOC100294508+
ENSRNOG00000017597	Fbp1	fructose-bisphosphatase 1 [Source:RGD Symbol;Acc:2595]	17[-]396180-417480	20.9613	20.9855	24.4243	28.3203	25.3293	28.6175	34.9549	38.9973	43.1621	32.8419	75.1508	32.9877	33.1516	52.3487	55.6042	0.70108	0.491513	+	Fbp1+
ENSRNOG00000028638	Il10rb	interleukin 10 receptor subunit beta [Source:RGD Symbol;Acc:1560373]	11[+]31560530-31582457	56.576	55.915	52.7974	61.2687	69.4701	74.795	63.1133	64.9535	64.6263	85.5104	87.0151	84.0949	68.4439	76.1323	66.8961	0.701221	0.49171	+	Il10rb+
ENSRNOG00000017159	Dsc3	desmocollin 3 [Source:RGD Symbol;Acc:1311782]	18[-]11753047-11789708	0.066459	0.130753	0.103602	0.52965	0.425293	0.147717	0.661016	1.57089	0.492399	2.39121	0.6463	0.123508	1.83424	1.36274	1.44948	0.701238	0.491734	+	Dsc3+
ENSRNOG00000060611	AABR07020979.1	-	13[-]49965453-49970858	0.607126	0.394688	0.534829	0.601234	0.437048	0.424163	1.89454	1.85267	1.90401	1.44762	1.44911	2.25522	0.98201	1.75877	1.28924	0.701327	0.49186	+	AABR07020979.1+
ENSRNOG00000016573	Dgat2	diacylglycerol O-acyltransferase 2 [Source:RGD Symbol;Acc:620329]	1[-]164113459-164143818	57.8134	59.9283	58.1728	58.4723	64.3713	48.5899	100.399	101.284	84.5083	56.3391	123.66	125.481	77.1689	98.0601	132.177	0.701673	0.492344	+	Dgat2+
ENSRNOG00000019254	Dyrk1b	dual specificity tyrosine phosphorylation regulated kinase 1B [Source:RGD Symbol;Acc:1307223]	1[+]85112247-85120839	8.0448	7.30838	7.30744	9.62081	12.2659	10.9023	12.952	9.11568	13.206	13.069	14.4606	9.80417	11.7507	13.2998	11.7736	0.701699	0.492381	+	Dyrk1b+
ENSRNOG00000029336	Zfp180	zinc finger protein 180 [Source:RGD Symbol;Acc:631380]	1[+]80920747-80940040	17.7357	16.6387	17.7169	18.3654	18.0709	15.8743	20.2069	18.5807	22.1973	20.3088	21.0407	22.9527	24.597	19.8295	18.3324	0.701733	0.492429	+	Zfp180+
ENSRNOG00000033045	H2afj	H2A histone family, member J [Source:RGD Symbol;Acc:1592176]	4[+]170766900-170767382	55.4327	69.2669	69.6673	74.4142	63.0257	52.9369	91.8247	101.249	83.6278	73.3405	92.1725	105.961	89.3888	91.0689	82.1842	0.701807	0.492533	+	H2afj+
ENSRNOG00000012067	Fam111a	family with sequence similarity 111, member A [Source:RGD Symbol;Acc:1560913]	1[+]229003961-229019527	10.23	7.75739	9.94234	6.84598	6.22569	6.42563	143.889	205.034	170.371	261.379	307.3	82.4176	5.04238	288.999	213.388	0.701832	0.492568	+	Fam111a+
ENSRNOG00000003476	Slc6a4	solute carrier family 6 member 4 [Source:RGD Symbol;Acc:3714]	10[-]63153651-63176463	44.2009	48.1888	50.3722	57.2073	64.3394	57.6316	64.7089	68.611	80.2389	50.7752	105.791	94.5333	67.2845	89.8396	75.4828	0.701914	0.492683	+	Slc6a4+
ENSRNOG00000036471	AC120071.1	-	5[+]152326537-152326642	0.353189	0.357415	0.313585	0.377543	335.56	0.319835	0.320616	0.388992	0.29955	351.763	372.951	437.938	265.792	278.841	257.99	0.702321	0.493254	+	AC120071.1+
ENSRNOG00000016807	Oat	ornithine aminotransferase [Source:RGD Symbol;Acc:621724]	1[-]204562289-204582070	393.987	481.351	511.808	347.973	498.447	345.397	545.638	930.059	720.264	485.103	1311.82	787.347	792.72	1320.18	809.305	0.702351	0.493297	+	Oat+
ENSRNOG00000007331	Rragd	Ras-related GTP binding D [Source:RGD Symbol;Acc:1310007]	5[+]48224994-48260685	25.7125	29.1643	33.3711	23.1944	38.508	21.0345	39.7656	44.475	45.5618	32.4914	76.2472	68.5999	44.8946	54.9042	48.4141	0.702422	0.493396	+	Rragd+
ENSRNOG00000001426	Prkrip1	Prkr interacting protein 1 (IL11 inducible) [Source:RGD Symbol;Acc:1595708]	12[+]23514981-23535968	12.3136	14.1176	13.2225	12.636	11.4928	10.6346	14.6562	18.3582	14.2306	15.0769	16.8802	15.3973	17.9613	16.8138	14.5772	0.702607	0.493657	+	Prkrip1+
ENSRNOG00000011317	Pkn2	protein kinase N2 [Source:RGD Symbol;Acc:620146]	2[-]248735699-248840735	28.5555	25.96	26.9818	20.5848	22.913	20.9099	28.1993	29.3113	24.8072	32.1617	46.0729	38.0784	34.0816	32.7228	34.85	0.703643	0.495114	+	Pkn2+
ENSRNOG00000014907	Aldh8a1	aldehyde dehydrogenase 8 family, member A1 [Source:RGD Symbol;Acc:1590218]	1[+]16910069-16930481	0.680962	1.17298	0.836424	0.967792	1.66562	1.91575	1.90848	5.03266	3.91328	2.16984	11.1401	3.64328	3.87551	7.27715	5.73204	0.703937	0.495528	+	Aldh8a1+
ENSRNOG00000007690	Cmpk2	cytidine/uridine monophosphate kinase 2 [Source:RGD Symbol;Acc:1305881]	6[+]45683234-45694822	6.20637	5.63387	5.03606	7.20228	7.56579	6.01788	4.46827	7.37539	5.14293	5.84481	11.4332	11.1826	9.82385	12.0595	10.1375	0.703951	0.495547	+	Cmpk2+
ENSRNOG00000014254	Cpt1a	carnitine palmitoyltransferase 1A [Source:RGD Symbol;Acc:2396]	1[+]218569510-218629678	44.0392	43.6448	54.8862	58.0274	56.6281	57.1783	70.959	61.5657	85.6424	69.2189	78.1424	44.4183	124.46	81.3679	120.185	0.704061	0.495701	+	Cpt1a+
ENSRNOG00000018330	Fam83f	family with sequence similarity 83, member F [Source:RGD Symbol;Acc:1562089]	7[+]121889157-121918772	25.2008	25.5498	25.4039	24.9196	23.4456	22.0943	29.6608	33.9887	26.2783	28.5021	30.9547	25.905	32.3768	31.2703	30.7995	0.704328	0.496077	+	Fam83f+
ENSRNOG00000051237	Rn50_1_0959.1	-	1[+]94687356-94727737	0.068221	0.100937	0.104909	0.047115	0.026641	0.150764	0.172463	0.199934	0.230756	0.351272	0.216405	0.117658	0.345439	0.252456	0.140901	0.704457	0.496259	+	Rn50_1_0959.1+
ENSRNOG00000026764	Pla2g4c	phospholipase A2, group IVC [Source:RGD Symbol;Acc:1594655]	1[+]75428027-75620911	2.26009	1.23449	0.729351	0.417728	0.78765	0.659728	43.5352	36.0113	61.9243	67.6135	66.2034	150.377	50.0594	38.0346	40.8739	0.704746	0.496667	+	Pla2g4c+
ENSRNOG00000012946	Mov10	Mov10 RISC complex RNA helicase [Source:RGD Symbol;Acc:1598327]	2[-]207278161-207300854	27.4901	29.5337	27.149	32.0804	36.0552	27.7709	38.9768	40.3555	45.8522	32.2607	55.5553	60.6238	40.3109	44.6442	40.8764	0.705506	0.497739	+	Mov10+
ENSRNOG00000013023	Gltscr2	glioma tumor suppressor candidate region gene 2 [Source:RGD Symbol;Acc:1303085]	1[-]77836196-77844189	115.029	134.532	132.865	140.561	160.144	135.931	206.97	192.116	196.6	183.142	186.379	175.07	187.612	167.054	163.101	0.705798	0.498151	+	Gltscr2+
ENSRNOG00000015121	N4bp1	Nedd4 binding protein 1 [Source:RGD Symbol;Acc:1305179]	19[+]21218465-21266964	18.4345	19.2231	17.923	16.8067	13.8028	15.1604	18.9245	20.541	17.4449	22.433	24.1776	21.0629	20.5582	20.4997	25.7747	0.705851	0.498226	+	N4bp1+
ENSRNOG00000014520	Ing1	inhibitor of growth family, member 1 [Source:RGD Symbol;Acc:1306330]	16[-]83276273-83278119	22.2202	23.0908	23.1108	21.7568	22.6669	18.6241	24.9226	22.1442	24.3497	27.7967	25.2318	25.9788	29.168	28.8928	22.8688	0.70598	0.498407	+	Ing1+
ENSRNOG00000006761	Sh3gl2	SH3 domain-containing GRB2-like 2 [Source:RGD Symbol;Acc:620276]	5[+]103479767-103654247	29.2123	24.3555	26.4593	30.6292	31.577	23.5909	29.8888	37.2887	31.4671	25.2436	42.3099	39.3888	36.3247	36.4056	40.916	0.706535	0.499191	+	Sh3gl2+
ENSRNOG00000060463	AABR07062799.2	-	6[+]9483594-9491667	2.58338	3.27444	2.93505	1.96799	1.9754	1.55037	4.0226	2.17956	2.72843	3.57489	6.06266	5.0935	5.78237	3.81303	4.34932	0.706866	0.49966	+	AABR07062799.2+
ENSRNOG00000042950	Slc5a9	solute carrier family 5 member 9 [Source:RGD Symbol;Acc:1311383]	5[-]131836934-131860754	11.0555	9.42648	8.64224	6.94122	8.15772	5.66358	10.7134	12.5002	14.9777	10.6542	21.0549	24.4038	14.5215	13.9665	20.4836	0.706981	0.499823	+	Slc5a9+
ENSRNOG00000018279	Sfxn1	sideroflexin 1 [Source:RGD Symbol;Acc:1308482]	17[-]11045761-11082047	48.5759	51.0725	52.7089	44.6349	48.3118	46.5263	72.937	68.1679	76.9772	67.013	137.309	75.8719	66.7673	94.9402	88.8691	0.707282	0.500247	+	Sfxn1+
ENSRNOG00000009153	Cidec	cell death-inducing DFFA-like effector c [Source:RGD Symbol;Acc:1562113]	4[-]145377431-145390497	8.16577	7.80337	7.97408	14.126	22.7113	16.6119	24.6411	43.4006	23.6526	17.3482	21.2113	29.2192	31.7335	29.5913	29.3887	0.707485	0.500535	+	Cidec+
ENSRNOG00000002597	Hsd17b6	hydroxysteroid (17-beta) dehydrogenase 6 [Source:RGD Symbol;Acc:708343]	7[-]2412363-2431197	26.8164	25.2107	25.3557	24.8471	22.6485	25.3582	42.4771	44.5446	43.0365	31.6076	72.2999	67.8242	43.9804	47.9019	39.2988	0.707565	0.500649	+	Hsd17b6+
ENSRNOG00000023566	Vwa3b	von Willebrand factor A domain containing 3B [Source:RGD Symbol;Acc:1562560]	9[+]43607669-43779463	0.310261	0.572913	0.225628	0.424092	0.28521	0.246192	0.420512	0.408576	0.42971	0.842829	0.527793	0.859956	0.472036	0.799413	0.647602	0.707614	0.500718	+	Vwa3b+
ENSRNOG00000042441	LOC103690131	tumor protein D55-like [Source:RGD Symbol;Acc:9223097]	1[+]248195797-248196492	0.151794	0.252186	0.223556	0.138624	0.09668	0.250458	0.364655	0.37798	0.322828	0.218584	0.267444	0.420667	0.635982	0.357876	0.615422	0.707674	0.500802	+	LOC103690131+
ENSRNOG00000053034	AABR07071198.1	-	8[-]104342490-104363368	0.07434	0.055935	0.081312	0.44325	0	0.04523	0.689533	0.685957	0.254591	0.412079	0.375077	0.250112	0.503104	0.687035	0.688257	0.707767	0.500934	+	AABR07071198.1+
ENSRNOG00000058780	Igfbp1	insulin-like growth factor binding protein 1 [Source:RGD Symbol;Acc:2872]	14[+]87448692-87453785	0.159831	0.273229	0.279539	0.188811	0.488394	0.331349	0.464705	0.370598	0.815379	0.867518	0.47146	0.10374	1.05452	1.01915	1.22893	0.707966	0.501216	+	Igfbp1+
ENSRNOG00000009419	Ptprg	protein tyrosine phosphatase, receptor type, G [Source:RGD Symbol;Acc:620774]	15[-]12926167-13228607	17.2064	16.6651	17.7556	18.5283	17.9026	17.5885	18.7927	19.0903	19.2443	20.3868	28.733	19.4399	21.1247	20.9091	26.6126	0.708147	0.501472	+	Ptprg+
ENSRNOG00000045679	Apoa1	apolipoprotein A1 [Source:RGD Symbol;Acc:2130]	8[+]50525091-50526875	2102.64	2600.22	2409.93	2967	5231.47	3195.84	5412.78	6397.83	5038.6	2579.38	6576.98	7901.8	4684.46	7019.26	6260.56	0.70821	0.501561	+	Apoa1+
ENSRNOG00000055064	LOC102551636	uncharacterized LOC102551636 [Source:RGD Symbol;Acc:7530537]	1[+]282723111-282724300	7.10573	14.6853	11.7299	11.4633	9.54435	8.69337	36.1811	34.21	21.9952	28.0192	65.3223	22.0427	18.4946	42.9789	65.8389	0.708323	0.501721	+	LOC102551636+
ENSRNOG00000012472	Pyroxd1	pyridine nucleotide-disulphide oxidoreductase domain 1 [Source:RGD Symbol;Acc:1303253]	4[+]176565694-176581952	23.7106	22.5582	23.5841	18.133	23.8909	18.3946	24.7662	32.342	26.0827	25.5756	32.2797	26.7513	29.7841	29.1346	29.6578	0.708406	0.501839	+	Pyroxd1+
ENSRNOG00000013508	Rpl31	ribosomal protein L31 [Source:RGD Symbol;Acc:621202]	9[+]46086984-46090997	340.579	359.332	373.101	351.942	345.216	300.005	498.394	523.322	461.923	465.72	483.4	409.731	506.879	467.47	414.594	0.708695	0.502249	+	Rpl31+
ENSRNOG00000042427	Gskip	GSK3B interacting protein [Source:RGD Symbol;Acc:1308470]	6[+]129519709-129536221	15.3617	13.9639	16.2558	10.7757	11.9553	10.8266	15.3689	18.2719	16.9228	14.8859	16.8563	21.6768	20.2539	20.5325	20.0748	0.708697	0.502251	+	Gskip+
ENSRNOG00000019142	Fas	Fas cell surface death receptor [Source:RGD Symbol;Acc:619831]	1[+]252589785-252624790	12.4476	11.2957	12.9857	12.949	10.9591	14.8922	14.0265	13.3192	14.9207	13.2001	15.4447	16.8537	15.158	14.0509	16.1579	0.708706	0.502264	+	Fas+
ENSRNOG00000001611	Rpl24	ribosomal protein L24 [Source:RGD Symbol;Acc:621191]	11[-]47116886-47122095	550.981	642.597	646.421	535.26	575.861	462.713	750.578	831.921	677.22	841.629	788.582	754.112	835.576	717.223	681.929	0.70945	0.503319	+	Rpl24+
ENSRNOG00000004900	Crhr1	corticotropin releasing hormone receptor 1 [Source:RGD Symbol;Acc:61276]	10[+]92191718-92232645	0.465697	0.310362	0.368145	0.23541	0.788588	0.224503	0.696892	0.899845	1.02115	0.715109	2.22445	2.00931	0.801955	1.64941	1.07861	0.709688	0.503657	+	Crhr1+
ENSRNOG00000016123	Rnf144b	ring finger protein 144B [Source:RGD Symbol;Acc:1308856]	17[-]17817100-17947777	5.52272	5.27014	5.49868	4.99013	5.2631	4.30698	5.14709	10.8075	6.57431	6.91966	11.3393	11.0302	7.61349	12.1122	7.92887	0.709789	0.5038	+	Rnf144b+
ENSRNOG00000008815	Fbxo46	F-box protein 46 [Source:RGD Symbol;Acc:1308393]	1[+]80028928-80045341	12.9	13.1625	13.2803	17.0228	16.6263	14.0654	17.3293	17.2489	18.6537	15.4733	19.8832	16.8833	17.3521	17.6166	16.8492	0.710029	0.504141	+	Fbxo46+
ENSRNOG00000029778	Maob	monoamine oxidase B [Source:RGD Symbol;Acc:3041]	X[+]6430594-6533534	4.65749	6.35813	5.42964	5.3444	8.26365	7.38176	15.967	41.3633	40.6424	24.0215	76.2167	27.1821	15.7513	57.8214	45.6039	0.710085	0.504221	+	Maob+
ENSRNOG00000016443	Vps13d	vacuolar protein sorting 13D [Source:RGD Symbol;Acc:1308403]	5[-]162891451-163119239	8.70279	8.7197	8.60679	8.99609	6.82268	7.164	10.1886	10.4133	9.32748	10.6584	12.4051	8.32632	10.8714	10.612	13.2501	0.71011	0.504256	+	Vps13d+
ENSRNOG00000007990	Adipor2	adiponectin receptor 2 [Source:RGD Symbol;Acc:1307891]	4[-]151414684-151428894	87.6131	80.5126	73.6922	51.3751	38.2736	41.1465	93.7893	88.1444	93.9148	78.2182	159.469	111.588	111.726	123.622	148.822	0.710247	0.504451	+	Adipor2+
ENSRNOG00000011624	Kcnq2	potassium voltage-gated channel subfamily Q member 2 [Source:RGD Symbol;Acc:621504]	3[-]176589906-176644951	0.36059	0.173116	0.189814	0.31351	0.099113	0.162014	0.42166	0.531609	0.423438	0.575973	0.481933	0.538492	0.686435	0.205054	0.658246	0.710302	0.504529	+	Kcnq2+
ENSRNOG00000013241	Cyp2c24	cytochrome P450, family 2, subfamily c, polypeptide 24 [Source:RGD Symbol;Acc:1563697]	1[+]258074860-258139176	2.36896	1.53551	2.1986	0.760141	4.94453	2.37139	6.54137	13.8553	7.07991	7.32841	16.9569	14.7648	8.65958	12.8463	4.6068	0.710359	0.50461	+	Cyp2c24+
ENSRNOG00000051825	AABR07005535.1	-	1[-]185353166-185356627	1.95493	2.67026	2.93112	2.68803	2.85634	2.36484	3.24845	3.58793	3.78543	2.32093	4.97586	4.3663	4.596	4.48151	3.2631	0.710423	0.504701	+	AABR07005535.1+
ENSRNOG00000009899	Skil	SKI-like proto-oncogene [Source:RGD Symbol;Acc:621399]	2[-]115866701-115891097	37.4673	33.8337	30.7316	31.0641	31.3107	38.0628	40.1106	36.676	41.7495	48.4208	68.7518	38.8478	47.0863	44.0165	53.369	0.710437	0.50472	+	Skil+
ENSRNOG00000016351	Frrs1	ferric-chelate reductase 1 [Source:RGD Symbol;Acc:1306883]	2[+]220432037-220468859	6.39133	7.76229	7.37207	6.89987	5.5621	6.25152	7.62543	8.12767	8.49138	7.45114	11.2908	7.84862	10.1448	9.74214	8.79144	0.7105	0.50481	+	Frrs1+
ENSRNOG00000039379	RGD1562963	similar to chromosome 6 open reading frame 52 [Source:RGD Symbol;Acc:1562963]	17[+]21600432-21613930	0.296246	0.196504	0.313283	0.317305	0.307156	0.324744	0.351348	0.668621	0.39091	1.21261	0.651722	0.47555	0.795634	0.442805	0.751278	0.710546	0.504875	+	RGD1562963+
ENSRNOG00000010655	Mttp	microsomal triglyceride transfer protein [Source:RGD Symbol;Acc:1308388]	2[-]243366181-243407608	144.75	133.694	150.663	97.1223	105.799	124.289	164.242	187.187	180.627	164.846	377.475	237.465	205.985	232.272	377.858	0.710869	0.505335	+	Mttp+
ENSRNOG00000010325	Ptger3	prostaglandin E receptor 3 [Source:RGD Symbol;Acc:3435]	2[+]263895241-263979698	8.45229	8.68747	9.15104	7.42748	6.46126	5.95866	10.8347	11.2181	10.9248	9.24302	13.0093	11.1588	14.3102	10.2946	11.2607	0.710883	0.505355	+	Ptger3+
ENSRNOG00000002376	Clasp1	cytoplasmic linker associated protein 1 [Source:RGD Symbol;Acc:1310970]	13[+]34365147-34584651	16.7837	17.9594	15.9029	21.0084	16.8719	14.4009	19.2173	18.4798	17.0795	20.5949	24.1353	16.0976	26.3962	23.2713	24.848	0.71105	0.505592	+	Clasp1+
ENSRNOG00000017409	Wnt6	wingless-type MMTV integration site family, member 6 [Source:RGD Symbol;Acc:1304559]	9[+]82033543-82047166	0.039576	0.034605	0.031991	0	0.121246	0.08548	0.089273	0.077667	0.06615	0.115835	0.09798	0.080878	0.085657	0.129863	0.154781	0.711182	0.50578	+	Wnt6+
ENSRNOG00000001303	Specc1l	sperm antigen with calponin homology and coiled-coil domains 1-like [Source:RGD Symbol;Acc:1309570]	20[-]14287457-14393793	22.8583	22.3295	22.0792	21.8779	17.9601	18.5954	24.4061	28.1818	22.0944	25.8249	30.3992	24.3048	24.9592	27.5153	31.4353	0.711322	0.505978	+	Specc1l+
ENSRNOG00000025423	Map3k13	mitogen-activated protein kinase kinase kinase 13 [Source:RGD Symbol;Acc:1561227]	11[-]82745735-82938357	6.8366	8.39026	7.79758	9.15641	7.9342	8.50581	10.7801	12.5162	6.46851	9.30647	17.6782	10.8712	13.6496	11.297	17.2259	0.711627	0.506413	+	Map3k13+
ENSRNOG00000014966	LOC690000	similar to CG3740-PA [Source:RGD Symbol;Acc:1585208]	1[+]94579080-94587219	29.1888	30.9319	31.4772	26.5693	25.2259	21.0141	31.4291	31.6372	30.9912	30.1211	35.3364	34.3989	40.8389	41.4743	36.4442	0.711811	0.506674	+	LOC690000+
ENSRNOG00000017120	Abhd2	abhydrolase domain containing 2 [Source:RGD Symbol;Acc:1311389]	1[+]140998240-141087405	62.0098	64.3594	62.8469	64.6868	51.3489	53.8572	111.418	103.258	75.2076	70.0743	125.086	106.414	84.6387	98.015	153.973	0.711891	0.506789	+	Abhd2+
ENSRNOG00000036603	Ifit1bl	interferon-induced protein with tetratricopeptide repeats 1B-like [Source:RGD Symbol;Acc:1304872]	1[-]252914684-252922486	38.2524	46.1454	55.8554	38.6337	55.7176	39.8422	89.2006	87.8129	76.094	50.6943	161.445	151.295	128.626	105.962	73.0356	0.71221	0.507243	+	Ifit1bl+
ENSRNOG00000049238	LOC102552659	receptor tyrosine-protein kinase erbB-2-like [Source:RGD Symbol;Acc:7499005]	10[+]84838264-84845288	41.5877	49.859	50.9717	50.8462	55.003	42.7713	59.2896	54.2845	59.0764	46.7254	68.6632	61.774	58.3565	64.9132	62.8204	0.712316	0.507394	+	LOC102552659+
ENSRNOG00000033984	Ifnlr1	interferon, lambda receptor 1 [Source:RGD Symbol;Acc:1562689]	5[+]154037202-154058880	6.44402	7.59837	7.78073	7.95607	9.0397	6.85635	11.0444	11.4154	9.61284	8.47545	15.9115	10.8749	12.5421	9.71084	11.3549	0.712474	0.50762	+	Ifnlr1+
ENSRNOG00000057040	Spns2	spinster homolog 2 [Source:RGD Symbol;Acc:2303312]	10[-]59010428-59049482	25.7242	26.9089	24.1056	37.9627	35.4406	32.4766	52.329	57.6322	42.947	33.9654	52.9092	74.9948	37.5094	52.7978	69.0452	0.712804	0.50809	+	Spns2+
ENSRNOG00000001232	Slc19a1	solute carrier family 19 member 1 [Source:RGD Symbol;Acc:3695]	20[-]12334676-12352377	12.0015	14.3235	11.6605	12.5917	12.0238	12.4939	15.7762	17.2279	15.2198	18.0444	25.0419	23.5613	14.1201	15.9433	25.0101	0.713182	0.508628	+	Slc19a1+
ENSRNOG00000018319	Pisd	phosphatidylserine decarboxylase [Source:RGD Symbol;Acc:1596729]	14[+]83298674-83346738	65.8097	72.8262	67.5838	66.1745	65.9496	64.2471	93.6191	111.455	86.5147	62.7165	99.7822	116.552	87.2801	126.844	117.538	0.713297	0.508792	+	Pisd+
ENSRNOG00000022839	Ifit3	interferon-induced protein with tetratricopeptide repeats 3 [Source:RGD Symbol;Acc:1359681]	1[+]252906234-252911382	1.23896	2.15456	2.12532	3.42373	2.79315	3.0986	1.82465	5.47369	2.91523	3.98857	3.70291	3.88489	4.17586	4.86832	3.897	0.714047	0.509864	+	Ifit3+
ENSRNOG00000016206	Uvrag	UV radiation resistance associated [Source:RGD Symbol;Acc:1589754]	1[-]163844818-164101578	15.1763	14.2593	15.1486	13.5462	13.338	12.2412	16.543	15.6772	15.6665	15.0244	17.5315	15.6236	18.5756	16.5249	17.5264	0.714239	0.510138	+	Uvrag+
ENSRNOG00000061508	Reps2	RALBP1 associated Eps domain containing protein 2 [Source:MGI Symbol;Acc:MGI:2663511]	X[+]33884499-34057399	3.13204	2.63209	2.47451	3.60779	2.7444	2.73908	4.18721	3.33509	4.26904	3.75161	6.43541	3.04368	5.83387	3.78569	5.86468	0.714287	0.510206	+	Reps2+
ENSRNOG00000004027	Aldh9a1	aldehyde dehydrogenase 9 family, member A1 [Source:RGD Symbol;Acc:68409]	13[+]85580828-85597493	294.825	287.843	318.954	265.187	247.766	216.772	331.785	358.562	374.132	285.669	465.206	395.874	407.147	423.452	365.094	0.714421	0.510397	+	Aldh9a1+
ENSRNOG00000006534	Crbn	cereblon [Source:RGD Symbol;Acc:1310533]	4[-]138866761-138885556	25.6537	25.5829	25.3625	21.2872	22.9306	20.5337	22.6954	23.7192	25.7235	30.07	31.8058	25.4801	34.1237	31.0133	31.0521	0.714649	0.510723	+	Crbn+
ENSRNOG00000025274	Hexb	hexosaminidase subunit beta [Source:RGD Symbol;Acc:1307607]	2[-]27984117-28003186	97.2433	98.4742	103.472	75.6497	96.5069	69.3031	117.295	163.074	127.846	111.345	203.217	193.876	141.043	171.881	133.79	0.715063	0.511316	+	Hexb+
ENSRNOG00000017295	Sh3glb2	SH3 domain-containing GRB2-like endophilin B2 [Source:RGD Symbol;Acc:1305886]	3[-]8909236-8924032	26.904	26.3535	27.4848	35.065	34.5929	33.6662	36.1506	41.5743	40.1591	36.4201	40.0328	32.27	41.1674	43.9135	33.5597	0.715079	0.511338	+	Sh3glb2+
ENSRNOG00000008671	Dct	dopachrome tautomerase [Source:RGD Symbol;Acc:1564975]	15[-]103208258-103244494	0	0	0	0	0.204945	0.095761	0.29659	0.363949	0.255143	0.317216	0.684529	0.180576	0.277889	0.163618	0.494073	0.715407	0.511807	+	Dct+
ENSRNOG00000002436	Mmd	monocyte to macrophage differentiation-associated [Source:RGD Symbol;Acc:1592079]	10[+]77755216-77783779	12.7343	11.3227	12.8965	10.5558	9.88239	9.94032	14.6723	14.603	16.8	16.6066	29.4186	13.5053	20.003	18.038	21.9974	0.715495	0.511933	+	Mmd+
ENSRNOG00000013681	Kcns1	potassium voltage-gated channel, modifier subfamily S, member 1 [Source:RGD Symbol;Acc:621524]	3[-]160554425-160561741	0.596305	0.647519	0.666189	0.976373	0.806592	0.441221	0.697416	0.901694	1.12028	1.44001	0.910835	0.651894	1.77556	1.16883	1.53987	0.715635	0.512133	+	Kcns1+
ENSRNOG00000008987	Rnf139	ring finger protein 139 [Source:RGD Symbol;Acc:1306670]	7[+]98770840-98782025	18.0087	16.665	16.3534	14.6145	14.4955	12.6446	14.9082	16.9147	16.3514	17.2994	21.1846	21.5181	22.1478	21.828	20.0406	0.715734	0.512276	+	Rnf139+
ENSRNOG00000008167	Abhd6	abhydrolase domain containing 6 [Source:RGD Symbol;Acc:1359323]	15[-]18647844-18695133	49.3904	49.9366	52.8883	39.0983	52.5781	49.2668	62.4064	67.4455	64.8439	58.9589	89.9206	80.4591	65.303	61.192	69.8837	0.716122	0.512831	+	Abhd6+
ENSRNOG00000016437	Tm4sf4	transmembrane 4 L six family member 4 [Source:RGD Symbol;Acc:621784]	2[+]147496229-147547252	14.8983	14.0181	15.213	13.9938	10.7179	12.2509	38.5447	72.5179	40.7586	30.627	68.4298	66.9992	32.1041	116.641	160.433	0.716277	0.513053	+	Tm4sf4+
ENSRNOG00000019718	Galnt15	polypeptide N-acetylgalactosaminyltransferase 15 [Source:RGD Symbol;Acc:2322081]	16[+]8128689-8177841	0.020073	0.119803	0.09403	0.175006	0.136702	0.050248	0.488183	0.501877	0.48868	1.07355	0.325424	0.200709	1.16693	0.342566	0.7383	0.716447	0.513297	+	Galnt15+
ENSRNOG00000008047	Khk	ketohexokinase [Source:RGD Symbol;Acc:2966]	6[-]26810579-26820959	39.106	44.3843	48.9285	43.7578	47.7447	35.4515	88.1349	118.375	91.065	48.8401	169.55	120.323	81.0113	114.43	113.814	0.716535	0.513422	+	Khk+
ENSRNOG00000012782	Tmem2	transmembrane protein 2 [Source:RGD Symbol;Acc:1307941]	1[+]239398043-239474931	14.2467	13.8722	13.3267	12.353	10.0092	10.067	17.1536	18.6367	16.706	17.9462	21.3284	14.8592	15.9797	19.4467	25.6719	0.716545	0.513437	+	Tmem2+
ENSRNOG00000053560	Rhou	ras homolog family member U [Source:MGI Symbol;Acc:MGI:1916831]	19[+]56435577-56441733	12.5818	13.1133	12.3506	13.0118	11.3165	11.8162	16.5593	14.8256	16.5171	12.3529	25.3769	16.5567	19.4969	19.4627	18.0435	0.716568	0.51347	+	Rhou+
ENSRNOG00000047967	Arhgef19	Rho guanine nucleotide exchange factor 19 [Source:RGD Symbol;Acc:1304766]	5[+]159755535-159773699	2.75102	3.93953	3.83004	3.62324	7.04713	3.86273	5.23507	9.06748	9.40149	4.73341	13.2832	10.0282	7.51527	12.1008	7.67579	0.717171	0.514334	+	Arhgef19+
ENSRNOG00000014515	Cdc14a	cell division cycle 14A [Source:RGD Symbol;Acc:1304649]	2[-]219302577-219458271	33.868	29.6595	36.4142	33.5496	41.275	34.0038	37.6984	38.1338	36.4132	39.3445	58.6705	46.941	48.8651	42.1513	42.2739	0.717258	0.514458	+	Cdc14a+
ENSRNOG00000000540	Btbd9	BTB domain containing 9 [Source:RGD Symbol;Acc:1306975]	20[-]8901931-9249820	11.4349	10.49	11.0517	11.5233	8.49749	11.5472	12.4812	10.0675	11.9114	12.0691	13.8431	12.4794	13.5557	13.8373	16.6571	0.717315	0.514541	+	Btbd9+
ENSRNOG00000045978	Hist1h4b	histone cluster 1, H4b [Source:RGD Symbol;Acc:620814]	4[-]170144951-170145262	0	0.063601	0	0.045761	0.062688	0	0.173065	0.182036	0.253087	0.038357	0.148369	0.126061	0.238505	0.220433	0.416981	0.717409	0.514676	+	Hist1h4b+
ENSRNOG00000028946	Cdc42ep4	CDC42 effector protein 4 [Source:RGD Symbol;Acc:1311567]	10[-]102244681-102269272	43.8259	46.3705	47.1167	48.9525	44.1012	38.593	46.9369	47.5954	47.625	45.0531	52.8266	52.071	53.563	57.1878	53.5104	0.717947	0.515448	+	Cdc42ep4+
ENSRNOG00000017759	Ucn3	urocortin 3 [Source:RGD Symbol;Acc:1562213]	17[+]69960160-69966099	0.291679	0.32442	0.249773	0.18029	0.182354	0.219167	0.732746	0.749306	1.16632	0.996002	2.61226	1.15886	1.07428	0.785593	1.33192	0.718334	0.516004	+	Ucn3+
ENSRNOG00000031004	Cyp2j4	cytochrome P450, family 2, subfamily j, polypeptide 4 [Source:RGD Symbol;Acc:620007]	5[-]119546461-119564846	37.0136	34.7259	38.2413	31.4247	47.1498	47.4808	53.5836	95.7129	62.563	70.1693	135.8	103.656	49.1135	77.1815	122.757	0.718473	0.516203	+	Cyp2j4+
ENSRNOG00000018236	Cym	chymosin [Source:RGD Symbol;Acc:708486]	2[-]209962848-209973205	0	0	0	0	0.046665	0	0.526668	0.641843	0.352528	0.863389	0.279249	0.035686	0.420282	0.604643	0.595452	0.718538	0.516297	+	Cym+
ENSRNOG00000020546	Lipe	lipase E, hormone sensitive type [Source:RGD Symbol;Acc:3010]	1[-]82248046-82266727	9.15659	9.68414	10.3784	8.69428	10.5189	8.03705	8.89409	11.7035	14.0339	15.418	10.9248	11.1063	14.7911	12.4782	14.8029	0.718877	0.516783	+	Lipe+
ENSRNOG00000019657	Mk1	Mk1 protein [Source:RGD Symbol;Acc:621165]	16[-]20531720-20534209	15.6465	14.9547	16.1841	12.4885	12.0822	8.63903	19.4742	19.7032	19.843	15.5651	19.1923	19.552	22.6957	24.2931	20.9423	0.719292	0.517381	+	Mk1+
ENSRNOG00000020704	Tkfc	triokinase and FMN cyclase [Source:RGD Symbol;Acc:1311026]	1[-]226644200-226657408	61.4812	72.7766	75.0465	71.0279	90.2593	69.004	111.056	135.615	139.766	78.0661	287.464	195.024	119.282	195.599	199.218	0.720432	0.519023	+	Tkfc+
ENSRNOG00000016580	Rps23	ribosomal protein S23 [Source:RGD Symbol;Acc:621039]	2[+]19823234-19824804	681.789	950.029	1006.19	809.745	557.733	408.232	1174.25	1270.51	1041.55	888.549	1179.95	1321.38	1450.34	1410.43	1284.88	0.720826	0.519591	+	Rps23+
ENSRNOG00000029410	Rpl21	ribosomal protein L21 [Source:RGD Symbol;Acc:68390]	13[-]30799969-30800451	239.099	287.687	275.335	297.048	299.7	260.61	365.406	387.512	314.633	369.15	362.263	300.507	400.666	323.747	334.87	0.720841	0.519612	+	Rpl21+
ENSRNOG00000007324	Plxna2	plexin A2 [Source:RGD Symbol;Acc:1305325]	13[+]113373578-113571648	4.13005	3.71039	3.42545	3.56278	3.13413	3.60481	4.7633	5.90064	4.69795	6.01284	5.69631	3.28008	4.96067	6.44572	7.06466	0.721243	0.520192	+	Plxna2+
ENSRNOG00000038832	Mia2	melanoma inhibitory activity 2 [Source:RGD Symbol;Acc:6488546]	6[+]80188943-80201550	22.8915	21.3543	20.38	22.597	18.724	22.4071	23.7145	31.1714	24.1985	31.3328	44.1801	24.6272	28.697	35.1436	51.0232	0.721429	0.52046	+	Mia2+
ENSRNOG00000029810	Tspan4	tetraspanin 4 [Source:RGD Symbol;Acc:1305810]	1[+]214454090-214473741	7.10221	8.68116	8.47293	5.99662	6.35844	4.68136	9.54056	10.8558	11.2336	10.3122	10.4822	9.77293	9.41821	12.1508	13.5772	0.721548	0.520631	+	Tspan4+
ENSRNOG00000011748	S100a5	S100 calcium binding protein A5 [Source:RGD Symbol;Acc:1308996]	2[+]190003223-190005871	0.253072	0	0	0.115761	0.120982	0.092591	0.225199	0	0.323604	0.217587	0.246803	0.249303	0.490373	0.379537	0.303377	0.721647	0.520775	+	S100a5+
ENSRNOG00000019477	Zmynd15	zinc finger, MYND-type containing 15 [Source:RGD Symbol;Acc:1309845]	10[+]57064482-57071096	3.85607	5.19427	3.98965	6.5492	5.91752	5.41643	5.28115	7.44773	5.7394	5.62754	8.93459	6.08371	8.95599	6.21209	8.64995	0.72182	0.521024	+	Zmynd15+
ENSRNOG00000000386	Pbld1	phenazine biosynthesis-like protein domain containing 1 [Source:RGD Symbol;Acc:621263]	20[-]27103317-27117663	18.532	22.2896	23.3216	20.3207	30.6491	25.251	26.8933	34.9532	38.361	26.3966	68.2441	57.4975	36.2995	45.5972	45.03	0.722066	0.52138	+	Pbld1+
ENSRNOG00000006508	Thnsl2	threonine synthase-like 2 [Source:RGD Symbol;Acc:1309144]	4[-]98976550-98995590	15.7055	16.0512	20.3902	14.0632	18.0567	13.4089	24.1074	31.2448	27.9972	16.5527	36.1426	25.4491	28.3425	34.5214	28.8794	0.722086	0.521407	+	Thnsl2+
ENSRNOG00000020229	Homer3	homer scaffolding protein 3 [Source:RGD Symbol;Acc:620706]	16[-]20881518-20890949	6.21173	8.73711	8.45792	7.44781	6.36285	6.01831	12.7798	11.7842	14.0092	11.7692	9.52844	10.0554	13.2783	13.5183	11.3622	0.722113	0.521447	+	Homer3+
ENSRNOG00000028598	Edar	ectodysplasin-A receptor [Source:RGD Symbol;Acc:1561714]	20[-]28179140-28263037	0.782089	0.939699	1.14024	1.59208	2.03672	1.21786	1.44054	2.63036	2.52648	1.70739	2.56834	2.38337	1.91169	2.35864	2.11452	0.722335	0.521768	+	Edar+
ENSRNOG00000002032	Ifngr2	interferon gamma receptor 2 [Source:RGD Symbol;Acc:1307532]	11[+]31694339-31712611	88.496	84.1446	83.2034	92.2147	100.726	87.6612	99.5699	111.253	121.958	109.067	157.016	170.535	110.618	125.572	116.271	0.722417	0.521886	+	Ifngr2+
ENSRNOG00000052204	Tbc1d24	TBC1 domain family, member 24 [Source:RGD Symbol;Acc:1306143]	10[-]13551100-13558384	8.02529	9.00426	8.98542	9.83133	9.8847	7.19067	11.4036	13.5444	11.8877	10.5105	16.7646	9.25047	15.3499	13.1472	12.9784	0.72252	0.522036	+	Tbc1d24+
ENSRNOG00000048919	Ccdc36	coiled-coil domain containing 36 [Source:RGD Symbol;Acc:1596869]	8[-]117183343-117211170	0.033069	0.042396	0	0.616377	0.025857	0	0.873876	0.771178	1.01531	1.98375	0.47283	0.597583	1.56517	0.597347	0.999376	0.722645	0.522216	+	Ccdc36+
ENSRNOG00000019685	Gdpd3	glycerophosphodiester phosphodiesterase domain containing 3 [Source:RGD Symbol;Acc:1308386]	1[+]198199622-198209150	3.10214	2.33817	3.45654	2.80864	3.81866	1.94072	4.53541	6.50332	6.24834	4.60301	4.01083	4.86341	5.38456	7.84303	5.66434	0.722689	0.522279	+	Gdpd3+
ENSRNOG00000047873	Sec22c	SEC22 homolog C, vesicle trafficking protein [Source:RGD Symbol;Acc:1590146]	8[-]130324495-130338325	10.9475	9.7236	9.64472	8.75677	7.00232	7.36678	11.9774	13.2775	11.4407	10.1584	16.464	10.6643	14.9043	14.6684	15.4824	0.722733	0.522342	+	Sec22c+
ENSRNOG00000032690	Ube2e2	ubiquitin-conjugating enzyme E2E 2 [Source:RGD Symbol;Acc:1305644]	15[+]7871497-7927939	17.7938	15.0953	17.9708	21.8349	19.6895	23.3162	19.2588	19.5402	23.3323	19.2263	23.7471	26.1645	22.5321	24.9756	26.0459	0.72292	0.522613	+	Ube2e2+
ENSRNOG00000018359	Smad7	SMAD family member 7 [Source:RGD Symbol;Acc:69314]	18[+]71395830-71424157	20.938	22.7458	22.3878	26.9265	29.2674	25.759	32.5816	24.4189	36.3792	29.972	35.6227	47.4536	33.8391	32.8525	31.9941	0.722924	0.522619	+	Smad7+
ENSRNOG00000055779	Tdrd7	tudor domain containing 7 [Source:RGD Symbol;Acc:619724]	5[+]61564864-61631710	49.8829	50.4168	52.7875	46.3962	46.7131	41.3716	58.8108	68.8284	59.8371	50.4422	72.3622	63.9584	67.071	65.1398	63.009	0.723269	0.523118	+	Tdrd7+
ENSRNOG00000054889	Wdr72	WD repeat domain 72 [Source:RGD Symbol;Acc:1563550]	8[+]80965255-81039246	0	0.021229	0	0.021217	0.018236	0.035159	0	0	0.033658	0.050132	0.143702	0.095429	0.067597	0.074432	0.070363	0.724277	0.524578	+	Wdr72+
ENSRNOG00000023143	Nlrp1a	NLR family, pyrin domain containing 1A [Source:RGD Symbol;Acc:1310963]	10[-]57692474-57822498	9.02226	9.19695	9.51404	9.55991	9.21938	9.35011	10.3718	10.4091	9.74265	11.1001	12.1353	8.65287	13.2396	10.7822	13.0519	0.724295	0.524603	+	Nlrp1a+
ENSRNOG00000000490	Rps10	ribosomal protein S10 [Source:RGD Symbol;Acc:621024]	20[-]7215774-7219548	519.455	596.699	570.535	576.712	553.996	509.965	963.403	863.139	893.172	865.543	797.744	711.673	816.727	819.641	768.526	0.724939	0.525537	+	Rps10+
ENSRNOG00000049324	LOC100911766	tetraspanin-4-like [Source:RGD Symbol;Acc:6490894]	1[+]214016897-214038723	2.94923	3.60121	3.58782	2.72204	2.53742	2.06209	3.84902	4.51174	4.37241	4.37427	4.3712	3.89526	3.98569	4.69983	5.19516	0.725327	0.526099	+	LOC100911766+
ENSRNOG00000011820	Acpp	acid phosphatase, prostate [Source:RGD Symbol;Acc:2023]	8[-]112834707-112884077	2.28704	2.1364	3.1863	3.69362	3.65688	2.8189	3.44673	3.62683	3.38445	3.37208	4.35762	2.61161	4.86884	5.21061	4.87047	0.725436	0.526258	+	Acpp+
ENSRNOG00000027843	Kir3dl1	killer cell immunoglobulin-like receptor, three domains, long cytoplasmic tail, 1 [Source:RGD Symbol;Acc:727836]	1[-]73307569-73344955	0	0	0.102263	0	0	0	0.051962	0	0.220731	0.175441	0.109848	0.108387	0.224523	0.128265	0.25092	0.726021	0.527106	+	Kir3dl1+
ENSRNOG00000011019	Faah	fatty acid amide hydrolase [Source:RGD Symbol;Acc:61808]	5[-]134331929-134348995	27.2067	34.0612	35.4983	31.8984	32.8532	30.5974	37.0653	41.2593	46.5467	28.8865	56.0742	53.8496	48.4434	50.8821	45.3002	0.726144	0.527286	+	Faah+
ENSRNOG00000006934	Acvr1b	activin A receptor type 1B [Source:RGD Symbol;Acc:735207]	7[+]142817157-142860572	31.0291	33.0283	32.4521	38.3142	34.0738	30.9353	41.643	39.4901	38.7589	31.0291	44.9086	39.3654	43.6846	42.3825	42.3123	0.726227	0.527406	+	Acvr1b+
ENSRNOG00000050554	LOC100362342	rCG47764-like [Source:RGD Symbol;Acc:2318344]	1[-]209722408-209749204	17.2583	15.3327	18.4884	19.0581	20.1866	17.7742	25.4938	20.3698	28.2932	20.9821	31.5626	28.1289	19.7985	30.1143	26.3303	0.726309	0.527525	+	LOC100362342+
ENSRNOG00000047306	Stap2	signal transducing adaptor family member 2 [Source:RGD Symbol;Acc:1566020]	9[+]11064605-11070122	64.6387	80.0738	73.8859	70.9618	88.4713	71.2733	100.408	119.726	106.356	66.6017	152.974	149.985	125.042	114.978	123.51	0.726527	0.527842	+	Stap2+
ENSRNOG00000004951	Kif16b	kinesin family member 16B [Source:RGD Symbol;Acc:1310146]	3[-]136657480-136936674	11.1405	10.0591	11.1454	10.1385	9.27402	7.95619	12.5897	11.3664	12.8743	12.1555	20.4142	12.544	15.5742	15.7993	14.7681	0.726599	0.527946	+	Kif16b+
ENSRNOG00000030712	RT1-A2	RT1 class Ia, locus A2 [Source:RGD Symbol;Acc:1595923]	20[+]5374985-5378539	429.61	434.367	451.666	410.654	381.378	259.259	884.657	953.501	794.019	611.084	810.875	1632.41	922.498	998.001	905.819	0.726824	0.528273	+	RT1-A2+
ENSRNOG00000019333	Hipk1	homeodomain interacting protein kinase 1 [Source:RGD Symbol;Acc:1304941]	2[-]206224015-206274079	48.8045	49.744	46.3083	46.2353	43.928	43.1585	48.824	53.6189	44.9111	57.0811	60.3435	48.8423	59.8473	52.8674	62.3013	0.726858	0.528322	+	Hipk1+
ENSRNOG00000061851	Foxj3	forkhead box J3 [Source:RGD Symbol;Acc:1311770]	5[+]138605793-138676962	14.7489	14.0522	15.0744	12.8323	12.7894	13.7127	15.7544	16.946	15.7545	14.5799	21.365	19.9353	18.2811	17.6109	17.664	0.726996	0.528523	+	Foxj3+
ENSRNOG00000060984	Dnah7	dynein, axonemal, heavy chain 7 [Source:RGD Symbol;Acc:621798]	9[-]60070739-60330125	0.032317	0.041668	0.015385	0.039429	0.028851	0.02087	0.139204	0.213356	0.077663	0.137764	0.146088	0.294097	0.250178	0.177415	0.058779	0.727535	0.529307	+	Dnah7+
ENSRNOG00000002134	Mpa2l	macrophage activation 2 like [Source:RGD Symbol;Acc:1561523]	14[+]5928737-5945321	0	0	0	0	0	0	13.7926	8.81308	11.504	20.1589	5.41828	3.33558	8.31042	11.9594	13.367	0.727702	0.52955	+	Mpa2l+
ENSRNOG00000016356	Got1	glutamic-oxaloacetic transaminase 1 [Source:RGD Symbol;Acc:2721]	1[-]263246248-263269762	58.0894	53.4903	65.8387	50.0316	48.649	43.4514	85.8914	82.6444	94.4537	58.6357	114.378	113.223	82.9476	92.5047	98.137	0.728007	0.529994	+	Got1+
ENSRNOG00000024849	Tor1aip2	torsin 1A interacting protein 2 [Source:RGD Symbol;Acc:735059]	13[+]73708815-73735339	59.9568	60.7103	62.845	46.1153	55.5879	45.3352	64.5454	79.2008	64.8887	60.7315	130.245	118.765	98.5425	87.6711	104.506	0.728044	0.530048	+	Tor1aip2+
ENSRNOG00000010011	Osbpl3	oxysterol binding protein-like 3 [Source:RGD Symbol;Acc:1564287]	4[-]80025440-80107884	4.75418	5.53289	6.1904	5.3674	6.62696	7.52385	7.83626	9.7157	5.10364	7.76612	9.81318	8.02151	8.93271	7.79026	12.2543	0.728299	0.53042	+	Osbpl3+
ENSRNOG00000001387	LOC100910540	7SK snRNA methylphosphate capping enzyme-like [Source:RGD Symbol;Acc:6497906]	12[+]21981755-21986473	8.06633	9.96018	10.2639	10.9885	9.59429	8.93938	11.1581	12.787	11.0036	11.9782	13.3108	13.6303	11.8108	10.9367	11.4985	0.728306	0.53043	+	LOC100910540+
ENSRNOG00000060410	Pcdh1	protocadherin 1 [Source:RGD Symbol;Acc:1308490]	18[-]31328919-31343797	29.0971	30.033	28.8375	46.0378	42.3953	45.0066	44.3726	41.4035	41.9844	42.8867	55.0414	47.6927	38.7319	50.2009	51.0671	0.728315	0.530443	+	Pcdh1+
ENSRNOG00000032390	AABR07041247.2	-	X[-]124107224-124107709	0.077611	0.137439	0	0.081715	0	0	0.705962	0.260654	0.516268	0.198121	0.462322	0.348237	0.905804	0.481195	0.448893	0.728318	0.530447	+	AABR07041247.2+
ENSRNOG00000052700	AABR07001699.1	-	1[-]55356075-55360127	0	0.070797	0	0.160148	0.038041	0	0.17503	0.328847	0.152514	0.632411	0.982175	0.323311	2.32227	0.946836	0.73903	0.728439	0.530623	+	AABR07001699.1+
ENSRNOG00000012957	Sh3glb1	SH3 domain -containing GRB2-like endophilin B1 [Source:RGD Symbol;Acc:1304859]	2[-]250709439-250744196	118.055	109.43	115.396	108.627	112.912	104.208	126.874	123.179	116.419	118.673	140.847	137.487	139.536	118.084	133.295	0.728869	0.53125	+	Sh3glb1+
ENSRNOG00000012786	Pgrmc1	progesterone receptor membrane component 1 [Source:RGD Symbol;Acc:70890]	X[+]123205869-123213882	199.66	191.416	199.327	175.667	155.57	140.157	224.708	252.982	229.458	197.345	282.925	288.048	236.519	258.996	272.493	0.728895	0.531287	+	Pgrmc1+
ENSRNOG00000016926	Plekhs1	pleckstrin homology domain containing S1 [Source:RGD Symbol;Acc:1559884]	1[+]277261681-277291370	0.0552	0.144533	0.130138	0.086671	0.138105	0.13445	0.117722	0.02789	0.139382	0.155761	0.326795	0.253931	0.25625	0.298646	0.409017	0.728989	0.531424	+	Plekhs1+
ENSRNOG00000032807	Rn60_X_0773.5	-	X[-]77298974-77299218	87.8293	152.661	139.238	79.6749	59.3467	48.6909	149.909	177.922	143.34	113.378	169.356	215.455	249.139	253.501	221.495	0.729469	0.532126	+	Rn60_X_0773.5+
ENSRNOG00000038654	Rpl39	ribosomal protein L39 [Source:RGD Symbol;Acc:3593]	X[-]33721935-33722090	2.45997	4.406	3.50875	2.95478	2.64282	2.13301	7.42389	4.69223	7.69796	3.8485	7.83905	7.93883	7.10959	5.64592	8.05452	0.729674	0.532424	+	Rpl39+
ENSRNOG00000010626	Sphk1	sphingosine kinase 1 [Source:RGD Symbol;Acc:620048]	10[+]105498728-105504393	0.842903	0.970387	1.05821	0.867133	0.736268	0.730849	2.98223	3.87821	1.85169	2.13489	1.95043	4.64331	2.22951	3.82885	2.96323	0.729903	0.532759	+	Sphk1+
ENSRNOG00000009564	Prr15	proline rich 15 [Source:RGD Symbol;Acc:1311589]	4[+]84478839-84481883	40.7843	40.6381	46.9871	29.5523	38.6116	22.798	89.2039	64.819	80.2341	40.6007	136.643	141.818	116.816	80.3634	93.6043	0.730267	0.533289	+	Prr15+
ENSRNOG00000014297	Sdc4	syndecan 4 [Source:RGD Symbol;Acc:3650]	3[-]160872503-160891190	51.6233	61.1726	57.7075	51.2332	56.2059	39.7388	70.8705	77.8433	59.8399	73.1831	84.9296	104.895	74.338	76.0641	73.8813	0.73097	0.534317	+	Sdc4+
ENSRNOG00000010196	Glb1	galactosidase, beta 1 [Source:RGD Symbol;Acc:1597145]	8[+]122439328-122511939	45.4717	49.136	48.2769	53.0198	59.497	49.2648	60.7163	72.5876	73.2969	57.0772	94.181	85.1921	64.7858	74.1201	66.8649	0.730979	0.53433	+	Glb1+
ENSRNOG00000012375	Inpp1	inositol polyphosphate-1-phosphatase [Source:RGD Symbol;Acc:1306071]	9[+]53546018-53574690	19.7487	19.7003	21.7648	18.546	18.6009	14.1312	19.1697	22.0912	20.5048	22.0486	39.7933	36.5225	36.4893	31.3725	27.0942	0.731184	0.534631	+	Inpp1+
ENSRNOG00000023318	Tigd3	tigger transposable element derived 3 [Source:RGD Symbol;Acc:1305393]	1[-]221248910-221251329	1.04078	0.857224	1.38583	0.927867	1.14606	0.483521	1.97427	3.12422	2.68909	1.10534	1.96256	2.80239	2.6166	2.92068	3.428	0.731309	0.534814	+	Tigd3+
ENSRNOG00000009826	Bche	butyrylcholinesterase [Source:RGD Symbol;Acc:619996]	2[-]171100140-171196395	21.7616	14.8449	8.47065	11.7106	15.4768	16.4129	19.4505	16.923	23.5069	27.9135	37.2018	34.2022	22.5596	23.2733	25.7568	0.73181	0.535546	+	Bche+
ENSRNOG00000005506	Arhgef5	Rho guanine nucleotide exchange factor 5 [Source:RGD Symbol;Acc:620718]	4[+]72718458-72735007	37.2947	36.5792	33.3754	44.0093	43.3029	49.7136	44.0743	45.0374	40.7809	45.3051	58.9746	42.2527	49.6595	50.4312	55.0558	0.731984	0.535801	+	Arhgef5+
ENSRNOG00000038999	RT1-A1	RT1 class Ia, locus A1 [Source:RGD Symbol;Acc:1595924]	20[+]5351605-5421098	140.711	166.095	150.682	141.302	119.742	89.1237	294.301	283.858	294.721	161.069	281.425	436.581	281.799	337.75	291.144	0.732105	0.535978	+	RT1-A1+
ENSRNOG00000018780	Sh3rf2	SH3 domain containing ring finger 2 [Source:RGD Symbol;Acc:1308415]	18[+]36371041-36471015	13.0051	10.4262	13.0202	13.3866	15.6457	16.1974	14.4762	11.0383	16.4961	15.3366	22.307	22.0511	20.123	17.8192	17.822	0.73234	0.536322	+	Sh3rf2+
ENSRNOG00000024040	Mb21d2	Mab-21 domain containing 2 [Source:RGD Symbol;Acc:1559643]	11[+]75434197-75533520	14.7458	15.5499	16.7736	17.1712	18.7429	14.8737	18.0237	19.3212	18.0275	14.3987	24.7205	27.1168	22.5341	23.2723	24.149	0.732916	0.537166	+	Mb21d2+
ENSRNOG00000003468	Capn8	calpain 8 [Source:RGD Symbol;Acc:620085]	13[+]100980574-101043110	1.80035	4.56442	1.9044	3.71902	1.71058	3.2985	7.00066	9.71114	6.6461	7.33087	6.1998	3.9202	6.57423	8.06917	9.56417	0.733393	0.537866	+	Capn8+
ENSRNOG00000005081	Fbxl20	F-box and leucine-rich repeat protein 20 [Source:RGD Symbol;Acc:621722]	10[-]86043235-86098694	12.2849	11.502	14.1755	12.3657	12.5491	11.8724	13.1827	13.2339	15.1705	15.7473	13.7997	12.407	18.9049	18.2996	19.5459	0.733484	0.537999	+	Fbxl20+
ENSRNOG00000050050	AABR07013801.1	-	2[+]257376551-257376863	18.147	14.6665	15.0813	17.6318	16.958	14.5587	17.2945	20.61	19.8586	16.0953	22.3674	22.9934	19.4845	23.4094	20.9928	0.733487	0.538003	+	AABR07013801.1+
ENSRNOG00000007301	Gdf9	growth differentiation factor 9 [Source:RGD Symbol;Acc:71038]	10[+]38788992-38792940	0	0.05269	0	0	0	0.08712	0	0.208486	0.062515	0.096364	0.098891	0.217837	0.26949	0.205641	0.115651	0.733777	0.538428	+	Gdf9+
ENSRNOG00000013498	Pex14	peroxisomal biogenesis factor 14 [Source:RGD Symbol;Acc:68336]	5[-]165782895-165918445	20.7215	19.4392	19.7208	23.6437	20.3033	18.1665	23.4944	23.0447	23.6868	20.745	24.6408	23.4896	24.5827	24.2553	23.8024	0.733793	0.538452	+	Pex14+
ENSRNOG00000010214	Scrn2	secernin 2 [Source:RGD Symbol;Acc:1307741]	10[+]84966989-84971009	14.9807	14.9982	17.8723	16.7641	16.557	12.4728	21.243	25.3166	22.6578	16.1659	24.4129	24.3628	22.0121	26.0296	22.8046	0.733946	0.538677	+	Scrn2+
ENSRNOG00000056246	Gls	glutaminase [Source:RGD Symbol;Acc:2707]	9[+]54212767-54284872	140.236	147.157	171.681	105.246	135.633	106.409	244.811	287.09	263.005	174.291	441.953	383.064	312.733	314.514	235.023	0.734074	0.538865	+	Gls+
ENSRNOG00000012073	Abhd14b	abhydrolase domain containing 14b [Source:RGD Symbol;Acc:1359649]	8[+]115150514-115154550	71.3309	86.3752	86.0731	101.106	135.779	110.545	131.96	146.806	140.488	124.556	198.494	198.075	150.556	135.144	127.252	0.734113	0.538921	+	Abhd14b+
ENSRNOG00000006060	Matn2	matrilin 2 [Source:RGD Symbol;Acc:1305353]	7[+]72985495-73207695	30.0601	28.0414	35.8064	25.3092	22.4903	18.7673	34.2789	36.5967	35.9374	33.8807	37.6018	35.2591	45.4289	44.7841	43.2391	0.734128	0.538944	+	Matn2+
ENSRNOG00000022391	Zfp711	zinc finger protein 711 [Source:RGD Symbol;Acc:1562768]	X[+]84064427-84096617	0.214304	0.30788	0.238304	0.20732	0.299052	0.209254	0.352501	0.429401	0.425715	0.44994	0.790758	0.341398	0.512419	0.424029	0.498158	0.734281	0.539168	+	Zfp711+
ENSRNOG00000002978	Faslg	Fas ligand [Source:RGD Symbol;Acc:3880]	13[-]79698445-79705705	2.87008	3.05843	2.83146	3.33915	3.65681	3.96926	5.20697	4.26162	3.26636	5.34777	3.79927	5.5488	6.80828	3.84511	4.85285	0.734371	0.5393	+	Faslg+
ENSRNOG00000037673	RGD1565183	similar to ribosomal protein L28 [Source:RGD Symbol;Acc:1565183]	1[+]84573496-84573959	31.375	32.3377	28.8152	23.3828	21.7757	17.009	87.9438	91.4278	79.6394	85.2027	66.944	72.0185	68.7995	68.8778	62.6077	0.734408	0.539355	+	RGD1565183+
ENSRNOG00000001344	Aldh2	aldehyde dehydrogenase 2 family (mitochondrial) [Source:RGD Symbol;Acc:69219]	12[+]40466495-40498752	183.635	199.801	222.797	240.841	198.096	183.224	263.738	249.858	284.995	199.72	275.934	240.561	290.19	298.797	327.282	0.734429	0.539386	+	Aldh2+
ENSRNOG00000006841	Ano4	anoctamin 4 [Source:RGD Symbol;Acc:1310252]	7[-]29492016-29701721	0.142928	0.07325	0.226328	0.091664	0.110271	0.134861	0.238172	0.235215	0.232878	0.317288	0.596593	0.226308	0.320744	0.361523	0.314934	0.734513	0.539509	+	Ano4+
ENSRNOG00000011304	Tpd52l3	tumor protein D52-like 3 [Source:RGD Symbol;Acc:1309391]	1[+]248647170-248649962	0.148529	0.18459	0.126155	0.121482	0.135002	0.198089	0.215931	0.282268	0.280327	0.177004	0.198716	0.320619	0.396294	0.248872	0.386469	0.735281	0.540639	+	Tpd52l3+
ENSRNOG00000009470	Flnb	filamin B [Source:RGD Symbol;Acc:1311915]	15[-]18750118-18883005	47.5603	54.0264	49.9125	57.872	43.8184	37.5178	68.4487	76.2239	49.4248	59.8274	90.8526	72.9933	68.9758	69.8192	99.5937	0.735445	0.540879	+	Flnb+
ENSRNOG00000004657	Sec23a	Sec23 homolog A, coat complex II component [Source:RGD Symbol;Acc:1309103]	6[-]80060916-80107236	54.613	46.8531	49.5982	42.8213	43.6606	44.4392	57.566	61.3662	61.5119	58.1446	116.128	81.5424	77.5498	69.1456	87.9421	0.735574	0.541069	+	Sec23a+
ENSRNOG00000007249	Cdkn1b	cyclin-dependent kinase inhibitor 1B [Source:RGD Symbol;Acc:69062]	4[+]168689163-168693964	43.0877	43.6478	53.2291	44.3199	49.2644	50.6715	60.9837	55.5207	59.8257	84.3025	58.2195	50.6243	73.7284	66.0601	60.774	0.735651	0.541183	+	Cdkn1b+
ENSRNOG00000033389	Susd2	sushi domain containing 2 [Source:RGD Symbol;Acc:1308595]	20[+]13965121-13972547	12.8381	10.1955	11.6055	11.3548	21.3381	16.1244	26.7512	21.6164	25.8025	18.1431	24.0691	26.2979	20.1768	32.4626	20.9536	0.735996	0.54169	+	Susd2+
ENSRNOG00000016962	Neu2	neuraminidase 2 [Source:RGD Symbol;Acc:3164]	9[+]94702129-94724902	1.39652	1.70438	1.62648	2.07837	2.34916	2.46887	2.38037	2.25054	2.74421	2.52961	3.83373	2.07214	2.97264	2.48634	3.16491	0.736281	0.54211	+	Neu2+
ENSRNOG00000028632	Bcl2l14	BCL2 like 14 [Source:RGD Symbol;Acc:1562777]	4[+]168142271-168183096	20.1059	22.2356	21.2414	18.2718	17.7054	15.43	23.5817	20.7722	22.1378	24.2388	28.4665	22.419	24.6679	26.5444	28.5818	0.736448	0.542356	+	Bcl2l14+
ENSRNOG00000001214	Pfkl	phosphofructokinase, liver type [Source:RGD Symbol;Acc:3311]	20[+]11393877-11415882	36.821	31.0045	33.7103	31.5551	26.057	25.4825	40.3029	38.6784	46.4686	34.2252	44.6074	52.182	44.7343	45.4497	47.2208	0.737487	0.543888	+	Pfkl+
ENSRNOG00000002158	Ibsp	integrin-binding sialoprotein [Source:RGD Symbol;Acc:2855]	14[-]6801204-6813945	0	0	0	0.037872	0	0	0.407084	0.536062	0.674432	1.08666	0.213359	0.147739	0.97623	0.396421	0.854478	0.737593	0.544044	+	Ibsp+
ENSRNOG00000037485	LOC688924	hypothetical protein LOC688924 [Source:RGD Symbol;Acc:1582983]	1[+]89149998-89150862	0.107274	0	0.084318	0.191803	0	0.16107	0.142161	0.210561	0.104165	0.065051	0.301374	0.446283	0.624288	0.474686	0.301809	0.738433	0.545284	+	LOC688924+
ENSRNOG00000047294	AABR07043115.1	-	19[-]21964793-21970103	0	0	0	0.007207	0	0	0.006562	0.020364	0.023823	0.004344	0.048465	0.026256	0.047536	0.030845	0.012613	0.738713	0.545697	+	AABR07043115.1+
ENSRNOG00000020684	Vat1	vesicle amine transport 1 [Source:RGD Symbol;Acc:1308943]	10[-]89366899-89374516	163.38	164.024	178.915	189.427	186.071	159.023	288.764	259.484	291.913	183.153	321.377	313.615	247.29	278.641	270.712	0.739057	0.546205	+	Vat1+
ENSRNOG00000057264	RGD1305928	hypothetical LOC300207 [Source:RGD Symbol;Acc:1305928]	7[+]140248852-140270340	2.6388	3.38412	3.34245	4.27228	5.88426	5.86315	13.8255	11.4044	13.9551	17.5494	17.9229	11.7072	29.9042	7.12749	11.3145	0.739234	0.546466	+	RGD1305928+
ENSRNOG00000019476	Agap1	ArfGAP with GTPase domain, ankyrin repeat and PH domain 1 [Source:RGD Symbol;Acc:1309244]	9[+]96621586-97030163	27.0295	24.8787	25.1073	30.8728	33.377	39.1247	32.0261	26.9231	36.6414	37.2538	43.6293	34.608	39.1404	36.1098	39.7209	0.739593	0.546998	+	Agap1+
ENSRNOG00000006170	Bach2	BTB domain and CNC homolog 2 [Source:RGD Symbol;Acc:1562865]	5[+]47546014-47807166	1.17304	1.1522	1.01046	1.17219	1.32293	0.991572	1.469	1.30422	1.3626	1.44594	2.20206	1.39934	2.43971	1.36793	2.14048	0.739839	0.547362	+	Bach2+
ENSRNOG00000014705	Rbm20	RNA binding motif protein 20 [Source:RGD Symbol;Acc:1307427]	1[+]274391932-274589816	0.198451	0.220489	0.170113	0.190665	0.247817	0.200552	0.354299	0.531268	0.582013	0.413298	0.442781	0.301081	0.542955	0.402818	0.440998	0.740055	0.547681	+	Rbm20+
ENSRNOG00000026965	Tmem140	transmembrane protein 140 [Source:RGD Symbol;Acc:1549759]	4[+]62380914-62391912	32.7152	33.4195	38.445	32.973	50.9643	25.756	39.9124	46.141	40.8865	36.1788	54.0729	98.7442	82.6185	84.9916	72.372	0.740197	0.547892	+	Tmem140+
ENSRNOG00000023851	Igsf3	immunoglobulin superfamily, member 3 [Source:RGD Symbol;Acc:1307796]	2[+]203768117-203855573	11.9159	12.6286	12.2326	11.2536	11.5463	9.23385	14.7525	13.8458	15.1733	13.3861	22.2494	17.2028	14.1928	18.4501	19.4014	0.740347	0.548114	+	Igsf3+
ENSRNOG00000013950	Aadac	arylacetamide deacetylase [Source:RGD Symbol;Acc:631440]	2[+]150146234-150157480	0.571184	0.547387	0.689931	0.266451	0.538474	0.571875	3.01454	3.61641	2.99389	3.142	9.02745	2.02886	4.26477	5.68795	12.5561	0.740732	0.548684	+	Aadac+
ENSRNOG00000039571	Glod5	glyoxalase domain containing 5 [Source:RGD Symbol;Acc:1564596]	X[+]15225645-15240329	54.1536	57.9544	57.914	55.7551	51.0652	48.7308	70.3996	70.994	67.8629	58.9896	92.079	84.4207	72.0787	74.8104	72.2621	0.740809	0.548799	+	Glod5+
ENSRNOG00000058821	LOC103690120	probable N-acetyltransferase CML1 [Source:RGD Symbol;Acc:9097619]	4[-]117767077-117767772	0.398525	0.483472	0.874894	0.415288	0.630727	0.658606	1.02755	1.33122	1.67939	0.218697	2.56367	2.29298	1.69705	2.25586	2.28955	0.741035	0.549133	+	LOC103690120+
ENSRNOG00000004424	RGD1563962	similar to Mss4 protein [Source:RGD Symbol;Acc:1563962]	13[+]51317460-51331705	5.30024	5.52037	6.53047	4.62064	5.24505	5.15305	7.62013	8.30601	7.36772	10.5272	8.89461	8.1068	8.46978	7.39768	6.84784	0.741182	0.549351	+	RGD1563962+
ENSRNOG00000015654	Ghr	growth hormone receptor [Source:RGD Symbol;Acc:2687]	2[-]53150370-53413638	52.5496	50.9923	47.0166	43.1248	56.6904	52.7356	91.259	104.474	83.1186	69.5825	115.753	96.698	75.0005	93.2803	81.6879	0.741753	0.550197	+	Ghr+
ENSRNOG00000029910	Golga4	golgin A4 [Source:RGD Symbol;Acc:1591925]	8[+]127171537-127248538	38.5357	38.0988	37.3717	42.0359	38.5347	40.1597	42.6503	42.2673	37.3869	51.3326	57.4235	38.2416	51.3185	46.7246	53.6022	0.741825	0.550304	+	Golga4+
ENSRNOG00000032944	LOC100912024	uncharacterized LOC100912024 [Source:RGD Symbol;Acc:6489434]	5[+]116973159-116973614	3.41792	4.64768	5.28988	3.61481	3.87179	3.5238	14.7805	11.0706	16.6245	6.303	11.1712	11.2386	13.9358	13.1583	14.3189	0.741831	0.550313	+	LOC100912024+
ENSRNOG00000018297	Ocln	occludin [Source:RGD Symbol;Acc:620089]	2[-]30527715-30577218	84.8437	78.465	84.7012	75.2184	53.0794	78.3339	80.7079	88.7572	84.6927	89.8358	120.876	111.583	97.0885	116.481	113.312	0.741986	0.550544	+	Ocln+
ENSRNOG00000020485	Vav3	vav guanine nucleotide exchange factor 3 [Source:RGD Symbol;Acc:1565941]	2[+]212247451-212585818	8.34021	7.9516	9.57397	7.07997	7.58666	6.86634	8.47277	10.2072	9.85064	9.47709	15.5583	9.50335	14.1589	13.9295	11.904	0.74203	0.550609	+	Vav3+
ENSRNOG00000027017	Rnasel	ribonuclease L [Source:RGD Symbol;Acc:727933]	13[+]71192142-71202625	37.8541	39.8046	38.8984	36.5963	36.1421	34.5027	39.9652	41.462	34.7049	42.3325	66.8373	48.0984	56.9057	52.2315	55.6445	0.742067	0.550664	+	Rnasel+
ENSRNOG00000025551	Rgs22	regulator of G-protein signaling 22 [Source:RGD Symbol;Acc:1565493]	7[-]74783019-74901997	0.170779	0.208534	0.126906	0.114252	0.10814	0.102002	0.74371	1.73798	1.04597	1.67897	1.92668	2.38591	0.78952	1.07177	1.03177	0.74211	0.550727	+	Rgs22+
ENSRNOG00000003480	Aim2	absent in melanoma 2 [Source:RGD Symbol;Acc:1307283]	13[+]91954138-91962588	1.80507	2.31708	1.75124	2.02908	2.1652	2.13669	3.77075	4.86769	4.85628	5.58361	3.32131	3.67787	6.29731	4.30755	2.9984	0.742191	0.550847	+	Aim2+
ENSRNOG00000052916	Malrd1	MAM and LDL receptor class A domain containing 1 [Source:RGD Symbol;Acc:2320868]	17[+]82430836-82953864	22.5992	21.3088	23.0943	20.9383	16.5906	17.3354	26.1317	28.9462	26.4656	28.8777	47.7836	24.7756	33.7403	33.0155	41.7717	0.74265	0.55153	+	Malrd1+
ENSRNOG00000011278	Stk3	serine/threonine kinase 3 [Source:RGD Symbol;Acc:68412]	7[-]73618644-73883812	31.6826	27.8183	30.0908	22.665	30.4945	30.6016	42.2062	40.3792	42.0166	45.794	72.0391	57.397	48.4502	46.5968	37.9272	0.742711	0.551619	+	Stk3+
ENSRNOG00000016949	Slc25a33	solute carrier family 25 member 33 [Source:RGD Symbol;Acc:1583942]	5[-]166701465-166726794	6.16286	5.3293	7.12765	6.26272	5.86891	5.26764	9.51897	10.474	9.33977	7.41031	8.43292	10.4789	10.0386	10.0085	8.31532	0.742782	0.551725	+	Slc25a33+
ENSRNOG00000001369	Oas1a	2'-5' oligoadenylate synthetase 1A [Source:RGD Symbol;Acc:621760]	12[+]41200718-41211909	24.6612	23.4975	18.9328	24.2049	19.856	13.976	24.2998	42.2559	29.2852	30.8765	73.623	42.1311	37.6568	68.2201	49.3059	0.743034	0.5521	+	Oas1a+
ENSRNOG00000046568	AABR07051791.1	-	3[+]21521165-21521912	0	0	0	0	0.124474	0	0.323858	0.359993	0.213882	0.520429	0.103863	0	0.509969	0.709761	0.4348	0.743431	0.552689	+	AABR07051791.1+
ENSRNOG00000059437	AABR07056678.1	-	7[-]35697006-35699659	0.023972	0.029934	0.019377	0.036446	0.073995	0.035667	0.083777	0.124588	0.049281	0.220905	0.091795	0.073382	0.326174	0.146458	0.141885	0.743572	0.5529	+	AABR07056678.1+
ENSRNOG00000030630	Ehmt2	euchromatic histone lysine methyltransferase 2 [Source:RGD Symbol;Acc:1302972]	20[+]4576057-4592980	55.0412	63.0516	63.2152	68.6183	60.6571	49.6876	86.7475	75.2032	83.9762	66.3006	88.4201	78.6076	91.0318	77.1587	81.1701	0.743864	0.553334	+	Ehmt2+
ENSRNOG00000006675	Fabp1	fatty acid binding protein 1 [Source:RGD Symbol;Acc:2590]	4[+]99063181-99066954	3293.4	2328.92	2883.32	1820.63	1712.24	1532.31	6487.19	5673.69	7327.36	2803.01	5921.5	9921.89	8803.03	5878.02	8178.03	0.744121	0.553716	+	Fabp1+
ENSRNOG00000006305	Slc38a2	solute carrier family 38, member 2 [Source:RGD Symbol;Acc:69420]	7[-]138088649-138100841	32.9714	38.643	37.1523	35.2755	35.7234	33.6828	35.3201	46.2167	34.0789	46.3753	47.4308	42.8141	56.9844	40.6741	50.0857	0.74417	0.55379	+	Slc38a2+
ENSRNOG00000060344	LOC100911337	40S ribosomal protein S25-like [Source:RGD Symbol;Acc:6493463]	4[-]120413653-120414118	86.1615	96.6242	106.724	85.7296	78.5588	57.0747	114.907	138.885	111.789	127.561	132.929	111.273	145.183	131.729	123.131	0.744726	0.554617	+	LOC100911337+
ENSRNOG00000061785	AABR07065124.2	-	6[-]110909196-110914389	0.42151	0.384868	0.360067	0.442096	0.239542	0.268079	0.520596	0.41752	0.443907	0.87466	0.782334	0.368904	0.876283	0.70193	1.23318	0.745208	0.555335	+	AABR07065124.2+
ENSRNOG00000046195	Slc22a5	solute carrier family 22 member 5 [Source:RGD Symbol;Acc:3702]	10[-]39330731-39373437	3.06424	3.92994	5.46034	3.00416	4.84715	3.66676	6.26386	8.96496	8.56761	3.40237	12.1561	11.1521	7.5043	13.0079	11.6619	0.745455	0.555703	+	Slc22a5+
ENSRNOG00000013795	Asb7	ankyrin repeat and SOCS box-containing 7 [Source:RGD Symbol;Acc:1305154]	1[-]127554785-127599257	7.55484	6.76716	7.19001	6.90848	6.82598	6.6535	7.78227	6.88231	7.48001	8.51139	9.68727	6.88891	9.39865	8.8085	9.54164	0.745549	0.555843	+	Asb7+
ENSRNOG00000035606	Mir3554	microRNA 3554 [Source:RGD Symbol;Acc:4888605]	5[-]107206509-107206626	1.9547	1.64861	1.9779	4.94304	5.079	4.419	5.71911	6.29344	7.01769	5.08486	7.95261	5.10637	5.93791	6.46367	5.09455	0.74568	0.556039	+	Mir3554+
ENSRNOG00000002210	Hsd17b11	hydroxysteroid (17-beta) dehydrogenase 11 [Source:RGD Symbol;Acc:1303235]	14[+]7073445-7104566	263.988	286.684	308.833	287.433	376.792	272.801	480.321	491.934	478.973	329.556	673.522	780.128	496.395	541.88	517.667	0.745754	0.556149	+	Hsd17b11+
ENSRNOG00000019458	Shpk	sedoheptulokinase [Source:RGD Symbol;Acc:1308004]	10[+]59765258-59789678	13.5868	13.8668	15.4541	15.1597	17.4033	13.2231	20.8172	23.5249	21.8844	16.4165	27.0399	22.0364	18.7073	26.1172	22.0822	0.745937	0.556422	+	Shpk+
ENSRNOG00000009832	Slc39a14	solute carrier family 39 member 14 [Source:RGD Symbol;Acc:1307026]	15[-]51982982-52029816	17.6884	21.4918	23.3705	17.8564	23.2356	19.4327	26.9786	43.9636	28.5854	35.8993	50.0831	25.1383	34.1153	36.9697	41.0298	0.746061	0.556607	+	Slc39a14+
ENSRNOG00000000438	Rnf5	ring finger protein 5 [Source:RGD Symbol;Acc:1588458]	20[-]4366246-4368693	102.155	102.122	101.671	109.205	113.629	109.049	117.547	119.307	119.634	112.443	124.028	120.103	113.383	120.47	112.094	0.746607	0.557422	+	Rnf5+
ENSRNOG00000019688	Diaph1	diaphanous-related formin 1 [Source:RGD Symbol;Acc:1310707]	18[-]30972907-31071371	40.5736	44.5945	43.7398	41.8341	42.6027	41.1357	50.1493	50.5242	45.3132	45.8399	55.0183	51.1121	46.92	51.3878	49.1068	0.747297	0.558454	+	Diaph1+
ENSRNOG00000056457	Gpd1	glycerol-3-phosphate dehydrogenase 1 [Source:RGD Symbol;Acc:621381]	7[+]141370491-141377928	91.9944	90.4997	98.1424	86.5966	96.4644	79.5334	142.999	156.168	146.464	104.306	230.068	163.231	132.366	165.508	199.535	0.747473	0.558716	+	Gpd1+
ENSRNOG00000027183	Zfyve9	zinc finger FYVE-type containing 9 [Source:RGD Symbol;Acc:1310856]	5[-]128234909-128333805	5.69343	6.00229	5.57229	5.80183	5.76655	4.84622	5.83801	6.26366	5.64403	6.85693	7.81595	6.01488	7.14691	7.32313	6.64347	0.747521	0.558787	+	Zfyve9+
ENSRNOG00000020113	Cnnm2	cyclin and CBS domain divalent metal cation transport mediator 2 [Source:RGD Symbol;Acc:1308162]	1[+]266530477-266649398	9.56192	9.79486	10.3346	11.8385	11.7961	11.8731	12.4749	10.1649	12.1358	12.7034	16.8418	11.7011	13.3974	13.7984	14.0332	0.747752	0.559133	+	Cnnm2+
ENSRNOG00000002414	Tfcp2l1	transcription factor CP2-like 1 [Source:RGD Symbol;Acc:1305456]	13[+]34610684-34670124	7.59308	7.75236	8.00004	7.72772	7.87341	7.49219	9.34482	11.4707	8.35998	14.7532	12.7887	6.18943	17.0847	13.2942	14.6385	0.748172	0.559761	+	Tfcp2l1+
ENSRNOG00000051171	G6pc	glucose-6-phosphatase, catalytic subunit [Source:RGD Symbol;Acc:2644]	10[+]89285855-89296213	0.455423	0.018193	0.879913	0.595708	5.31359	1.86551	9.36651	8.56822	16.0646	5.84298	4.46584	17.6497	11.3508	26.0493	31.8037	0.748368	0.560054	+	G6pc+
ENSRNOG00000007927	Mettl7b	methyltransferase like 7B [Source:RGD Symbol;Acc:1305205]	7[-]3383879-3386522	49.3572	48.7249	70.1503	87.7478	67.8687	93.5468	96.4167	102.424	114.169	65.8625	152.952	163.979	121.195	131.81	108.437	0.748451	0.560179	+	Mettl7b+
ENSRNOG00000013334	Clca5	chloride channel accessory 5 [Source:RGD Symbol;Acc:621100]	2[-]250755869-250778323	0.584777	0.497356	0.840124	2.43087	1.65679	2.588	1.40352	1.48673	1.8509	2.05514	3.33614	2.22425	3.67541	2.98072	2.24489	0.748603	0.560406	+	Clca5+
ENSRNOG00000017260	Cdr2	cerebellar degeneration-related protein 2 [Source:RGD Symbol;Acc:1310578]	1[-]190889701-190914610	12.4098	11.9175	11.165	9.12916	8.06924	9.35996	14.855	13.7052	12.6641	17.0083	31.0288	17.3051	22.7847	17.3159	31.9487	0.748671	0.560509	+	Cdr2+
ENSRNOG00000058906	Ptprh	protein tyrosine phosphatase, receptor type, H [Source:RGD Symbol;Acc:620553]	1[+]72810545-72859161	111.871	131.035	118.46	109.595	112.097	82.2413	173.708	178.237	164.143	144.032	225.268	222.044	157.745	166.634	201.807	0.748697	0.560547	+	Ptprh+
ENSRNOG00000020932	Ms4a10	membrane spanning 4-domains A10 [Source:RGD Symbol;Acc:1307478]	1[-]227016803-227029943	25.2465	34.5955	29.3704	36.4893	62.6669	53.4448	65.0854	97.6388	89.1466	61.2849	157.567	148.609	66.9207	107.5	102.286	0.748791	0.560687	+	Ms4a10+
ENSRNOG00000050949	Ttc39c	tetratricopeptide repeat domain 39C [Source:RGD Symbol;Acc:1585423]	18[+]3958432-4080025	7.91666	7.36753	7.79383	5.44579	6.33971	5.60361	7.74373	9.89926	8.54856	7.6664	10.8511	11.0936	10.1468	12.8743	10.4413	0.749102	0.561154	+	Ttc39c+
ENSRNOG00000046168	Ppm1l	protein phosphatase, Mg2+/Mn2+ dependent, 1L [Source:RGD Symbol;Acc:1305220]	2[+]166140112-166218774	5.33784	5.62078	5.91125	5.01823	5.36455	4.57385	8.39245	8.30513	11.7732	16.8181	7.89489	7.79082	12.4752	9.52693	13.6318	0.749217	0.561325	+	Ppm1l+
ENSRNOG00000018773	Mtrf1l	mitochondrial translational release factor 1-like [Source:RGD Symbol;Acc:1598312]	1[-]42475792-42486035	8.7996	8.86074	9.44936	8.05743	8.96773	7.81586	9.83272	11.408	10.5637	11.9261	12.4482	9.57744	12.283	12.8583	9.72595	0.749264	0.561396	+	Mtrf1l+
ENSRNOG00000014953	Fbxo39	F-box protein 39 [Source:RGD Symbol;Acc:1311464]	10[+]58875826-58878445	1.02764	0.629167	0.692451	0.858149	0.930231	1.13673	1.27985	1.91345	0.904581	1.28262	2.76037	1.72566	2.07928	1.3846	1.92371	0.749371	0.561556	+	Fbxo39+
ENSRNOG00000002660	Magee1	MAGE family member E1 [Source:RGD Symbol;Acc:1560259]	X[+]76083549-76087117	0.809209	0.927372	0.809808	0.641429	0.520847	0.516083	0.998119	1.11148	1.36625	1.12285	0.931739	1.17658	1.32061	1.52361	1.3266	0.749453	0.561679	+	Magee1+
ENSRNOG00000016584	Mamdc4	MAM domain containing 4 [Source:RGD Symbol;Acc:708583]	3[-]2786523-2795109	0.663723	0.989516	1.26095	1.53547	1.30949	1.0774	1.88709	2.78064	1.54246	1.71358	3.65468	2.54058	2.91707	2.19546	1.84238	0.749594	0.561891	+	Mamdc4+
ENSRNOG00000033761	Lcn1	lipocalin 1 [Source:RGD Symbol;Acc:619872]	3[+]4233111-4236960	0	0.193666	0.175134	0.418457	0	0.215529	0.277059	1.12617	0.765321	1.71759	1.66525	0.602158	0.454901	1.58381	1.11128	0.750283	0.562925	+	Lcn1+
ENSRNOG00000046068	AABR07027088.1	-	17[-]14087182-14091766	14.4173	11.7925	13.8373	9.52009	9.31244	10.6103	14.2259	12.2378	15.9165	15.7849	15.9372	15.5843	18.3716	17.0863	18.2592	0.750348	0.563023	+	AABR07027088.1+
ENSRNOG00000009565	Pdk4	pyruvate dehydrogenase kinase 4 [Source:RGD Symbol;Acc:69061]	4[-]30546664-30556814	1.72079	1.946	2.15651	2.37818	4.28065	2.764	6.41949	10.1554	7.772	12.9987	10.2864	7.35281	41.4621	26.5934	46.7252	0.750458	0.563187	+	Pdk4+
ENSRNOG00000013300	Atpif1	ATPase inhibitory factor 1 [Source:RGD Symbol;Acc:2181]	5[-]150719569-150723321	342.327	345.38	368.184	389.176	405.111	390.183	440.882	442.069	394.831	487.01	463.94	468.75	414.53	408.307	416.6	0.75076	0.563641	+	Atpif1+
ENSRNOG00000011929	Abcd3	ATP binding cassette subfamily D member 3 [Source:RGD Symbol;Acc:2007]	2[-]225335718-225389120	48.1486	49.3563	56.1265	38.2612	38.554	32.1984	63.3665	76.6468	66.3213	48.6206	93.589	70.3174	87.9746	76.9079	87.9994	0.751149	0.564224	+	Abcd3+
ENSRNOG00000004443	Sptlc3	serine palmitoyltransferase, long chain base subunit 3 [Source:RGD Symbol;Acc:1310030]	3[+]132560506-132692737	0	0	0	0.011804	0.040143	0	0.068921	0.152959	0.046753	0.143476	0.429243	0.064375	0.184866	0.331051	0.175077	0.751579	0.564872	+	Sptlc3+
ENSRNOG00000013200	Rn50_2_2782.1	-	2[-]259488420-259488846	7.08049	7.15307	12.1525	14.1992	9.51275	7.75294	21.9104	20.1965	22.7141	14.0724	19.9604	15.583	22.8899	17.9879	21.3689	0.751692	0.565041	+	Rn50_2_2782.1+
ENSRNOG00000004498	Scin	scinderin [Source:RGD Symbol;Acc:735034]	6[-]59976003-60054279	115.088	105.491	125.585	91.1381	123.874	83.4318	223.048	194.556	261.776	161.698	301.785	276.677	212.599	225.568	195.976	0.751867	0.565304	+	Scin+
ENSRNOG00000016219	Vnn1	vanin 1 [Source:RGD Symbol;Acc:1310075]	1[-]22614783-22625204	0.73281	0.442966	1.03383	0.354173	1.20424	1.50781	4.31364	12.2186	12.3723	7.40992	38.3502	14.6978	13.5547	24.4664	15.9594	0.752205	0.565813	+	Vnn1+
ENSRNOG00000008843	Eci1	enoyl-CoA delta isomerase 1 [Source:RGD Symbol;Acc:61892]	10[+]13797562-13810913	28.6512	23.7543	29.3993	25.3092	25.2495	23.483	38.2693	44.8392	43.5644	34.4257	55.0479	41.0056	93.7759	47.7481	62.4607	0.752259	0.565894	+	Eci1+
ENSRNOG00000038197	Cd226	CD226 molecule [Source:RGD Symbol;Acc:1311513]	18[+]86299463-86394765	2.56758	2.29073	2.06204	2.21205	2.16779	1.93372	4.47626	4.03001	3.7103	3.8681	2.23201	4.72489	6.11989	3.73695	5.15076	0.752425	0.566144	+	Cd226+
ENSRNOG00000003515	Ephx1	epoxide hydrolase 1 [Source:RGD Symbol;Acc:2557]	13[-]99271366-99300579	25.5089	25.0301	28.4059	30.4847	30.5648	28.3015	40.2528	52.0077	51.2925	35.0665	56.8093	42.0666	53.5368	89.7995	49.63	0.7533	0.56746	+	Ephx1+
ENSRNOG00000017975	Dnajb13	DnaJ heat shock protein family (Hsp40) member B13 [Source:RGD Symbol;Acc:1359131]	1[-]165515726-165530095	0.767277	0.93162	0.520369	1.00014	0.702841	0.763615	1.20869	2.36357	0.871714	1.65604	2.01667	1.51807	2.52176	1.59736	1.42923	0.753436	0.567665	+	Dnajb13+
ENSRNOG00000037366	Zfp939	zinc finger protein 939 [Source:RGD Symbol;Acc:1584032]	1[+]95397991-95405285	0.987472	0.853691	0.889485	0.870683	0.64359	0.916231	1.3034	1.34975	1.54003	1.12579	1.59757	0.972532	1.4497	1.5471	1.683	0.753999	0.568514	+	Zfp939+
ENSRNOG00000012966	Acadl	acyl-CoA dehydrogenase, long chain [Source:RGD Symbol;Acc:2011]	9[-]73833388-73871888	199.646	195.396	218.742	193.98	181.655	184.657	242.04	234.234	264.37	213.699	291.204	301.605	330.943	228.853	289.221	0.754143	0.568732	+	Acadl+
ENSRNOG00000042068	Otud7b	OTU deubiquitinase 7B [Source:RGD Symbol;Acc:1308111]	2[+]198231291-198300201	13.1032	13.5365	12.4108	12.4233	10.1217	11.5661	18.7597	19.4777	14.2144	13.0726	23.1584	19.8161	18.8776	18.8063	21.8394	0.754296	0.568963	+	Otud7b+
ENSRNOG00000057367	Glud1	glutamate dehydrogenase 1 [Source:RGD Symbol;Acc:2708]	16[+]10662021-10695557	264.135	257.023	297.969	225.932	215.158	190.244	310.33	340.221	333.833	278.835	404.322	312.77	376.977	404.531	386.928	0.754586	0.5694	+	Glud1+
ENSRNOG00000032908	Acaa1b	acetyl-Coenzyme A acyltransferase 1B [Source:RGD Symbol;Acc:1562373]	8[+]128027958-128036236	26.2092	31.0006	33.1772	28.1011	26.4491	20.3689	42.4698	43.1954	49.1367	25.9357	42.3615	50.257	53.2865	60.5826	60.2951	0.754661	0.569513	+	Acaa1b+
ENSRNOG00000018168	Klc4	kinesin light chain 4 [Source:RGD Symbol;Acc:1306555]	9[+]16647598-16661464	86.5758	85.3501	94.0187	103.788	110.052	96.9044	131.289	137.142	130.019	97.0984	151.616	145.277	125.87	137.939	125.822	0.754865	0.569822	+	Klc4+
ENSRNOG00000015162	Lonp2	lon peptidase 2, peroxisomal [Source:RGD Symbol;Acc:1305466]	19[-]21400740-21492556	31.6362	32.8688	36.8289	29.9912	30.5022	29.6857	35.2232	39.1836	44.1771	33.0894	53.4247	40.5975	45.3416	51.2476	54.7011	0.755223	0.570361	+	Lonp2+
ENSRNOG00000020737	Cdc25a	cell division cycle 25A [Source:RGD Symbol;Acc:621498]	8[+]117953444-117971519	32.8677	36.2767	32.5551	33.9579	28.6991	25.4158	38.044	39.1055	32.185	39.7992	45.1925	37.4531	45.703	39.5184	46.7385	0.756213	0.571859	+	Cdc25a+
ENSRNOG00000010119	Zmat3	zinc finger, matrin type 3 [Source:RGD Symbol;Acc:620134]	2[-]118721334-118745766	6.49005	6.21267	7.6125	7.2878	5.78287	5.96198	9.39918	7.63223	6.41925	8.09826	13.2467	8.69198	10.5633	9.82184	12.9737	0.756442	0.572205	+	Zmat3+
ENSRNOG00000001889	Comt	catechol-O-methyltransferase [Source:RGD Symbol;Acc:2379]	11[+]86715981-86735622	130.898	128.582	131.839	160.386	166.568	136.445	196.905	186.998	197.446	168.996	272.123	229.385	204.25	195.204	178.423	0.756685	0.572572	+	Comt+
ENSRNOG00000000658	Acacb	acetyl-CoA carboxylase beta [Source:RGD Symbol;Acc:620500]	12[-]48127149-48238887	0.92475	0.933179	1.07665	0.98227	0.661176	0.817497	1.44094	1.81585	1.93981	2.14521	2.58978	1.29956	4.73736	2.00297	3.046	0.756743	0.572659	+	Acacb+
ENSRNOG00000060349	Fam3c	family with sequence similarity 3, member C [Source:RGD Symbol;Acc:735193]	4[-]49387989-49439867	89.7228	82.6779	89.5403	84.359	84.0603	88.6102	84.0677	83.8163	92.0852	110.098	132.128	107.656	106.428	112.294	105.577	0.75702	0.573079	+	Fam3c+
ENSRNOG00000013932	Rbp2	retinol binding protein 2 [Source:RGD Symbol;Acc:3544]	8[+]106503504-106527711	406.381	368.582	361.868	315.293	376.213	295.575	735.234	797.613	737.427	499.363	1344.37	1295.8	715.22	815.091	1455.75	0.757574	0.573919	+	Rbp2+
ENSRNOG00000009066	Thra	thyroid hormone receptor alpha [Source:RGD Symbol;Acc:3857]	10[+]86657285-86684933	33.3837	38.4915	39.3644	42.7649	42.3603	37.387	47.9426	51.3784	57.4501	52.2816	68.2737	41.268	50.6051	67.1531	54.2389	0.757751	0.574186	+	Thra+
ENSRNOG00000027433	LOC100910708	aldose reductase-related protein 1-like [Source:RGD Symbol;Acc:6496873]	4[+]62019970-62030874	2.84097	3.49533	0.484163	0.363834	3.9088	3.6315	7.93982	11.9371	6.27285	6.8809	8.72743	8.4415	5.39919	15.5278	17.5913	0.757803	0.574265	+	LOC100910708+
ENSRNOG00000062120	LOC102550036	uncharacterized LOC102550036 [Source:RGD Symbol;Acc:7499284]	1[-]154371892-154376984	0.195408	0.643233	0.84642	0.930871	1.92108	1.29353	1.75005	1.96953	1.78338	1.68403	2.19692	1.17111	1.97103	2.51314	1.76093	0.757911	0.57443	+	LOC102550036+
ENSRNOG00000029145	AY172581.2	-	MT[-]15348-15415	63.7971	73.4744	72.89	67.3079	120.384	102.531	79.8453	126.517	83.7324	120.038	188.619	174.901	114.188	144.911	149.113	0.758154	0.574797	+	AY172581.2+
ENSRNOG00000015331	Gdf3	growth differentiation factor 3 [Source:RGD Symbol;Acc:1564178]	4[-]155417004-155421998	0.106165	0	0.477489	0.110573	0.10153	0.179055	0.797909	0.474323	0.544161	0.89346	0.521203	0.353914	1.02972	0.674598	0.622324	0.758371	0.575126	+	Gdf3+
ENSRNOG00000000567	Unc5b	unc-5 netrin receptor B [Source:RGD Symbol;Acc:621756]	20[-]30339673-30406295	17.9938	19.7219	22.2097	23.4138	26.728	23.1788	30.02	29.8041	29.9315	26.5015	37.7503	42.8842	28.2406	36.4274	28.2621	0.758383	0.575145	+	Unc5b+
ENSRNOG00000033573	Sgk2	serum/glucocorticoid regulated kinase 2 [Source:RGD Symbol;Acc:620232]	3[+]159368273-159384775	11.8843	7.1064	8.56305	10.216	10.7364	8.90892	20.565	19.3331	17.3589	11.226	19.4829	26.8459	18.1988	18.9235	20.0465	0.758592	0.575463	+	Sgk2+
ENSRNOG00000048122	Hist1h2aa	histone cluster 1 H2A family member a [Source:RGD Symbol;Acc:3854]	17[-]43422454-43422846	0.404621	0.269832	0.314798	0.636073	0.434265	0.565043	0.75532	1.5861	1.39604	1.10043	1.77776	1.27507	0.536509	2.27379	1.8737	0.75865	0.57555	+	Hist1h2aa+
ENSRNOG00000058157	Ldlrad3	low density lipoprotein receptor class A domain containing 3 [Source:RGD Symbol;Acc:1307846]	3[-]91527657-91839009	1.6053	1.41686	1.66364	2.52348	3.41373	3.45416	2.52373	4.12598	3.41341	3.76899	4.81475	3.84712	3.04526	4.3188	3.48537	0.759764	0.577241	+	Ldlrad3+
ENSRNOG00000054757	Adcy6	adenylate cyclase 6 [Source:RGD Symbol;Acc:2035]	7[-]140270692-140291620	49.4202	57.7498	60.1719	65.0297	55.2498	50.9507	72.1437	74.6483	68.4556	67.0073	82.514	63.9928	80.8429	69.4891	71.6598	0.759996	0.577594	+	Adcy6+
ENSRNOG00000009891	Pcf11	PCF11 cleavage and polyadenylation factor subunit [Source:RGD Symbol;Acc:1563397]	1[-]157468626-157494008	16.495	16.5012	17.4815	17.1574	16.3838	16.3162	19.5668	23.618	18.2232	25.6313	26.3912	16.3014	27.3778	22.3966	23.5306	0.760074	0.577713	+	Pcf11+
ENSRNOG00000055936	Trnp1	TMF1-regulated nuclear protein 1 [Source:RGD Symbol;Acc:1582917]	5[-]151709200-151709877	0.536313	0.963611	1.11068	0.853106	1.15575	0.523444	1.67556	1.63061	1.57167	1.89905	0.732531	1.68675	2.19682	1.9318	2.6004	0.760189	0.577887	+	Trnp1+
ENSRNOG00000042292	AABR07004993.1	-	1[+]173346237-173347369	23.5982	17.8901	23.7654	51.0965	31.3744	34.6061	88.8237	61.2694	45.4932	144.916	199.879	12.4398	139.306	120.274	204.969	0.760644	0.57858	+	AABR07004993.1+
ENSRNOG00000018693	Asgr1	asialoglycoprotein receptor 1 [Source:RGD Symbol;Acc:2160]	10[+]56662242-56666086	0.810582	0.833685	0.72374	0.630555	0.348832	0.440317	1.79927	3.22653	1.79457	2.78605	1.98671	1.46419	2.21977	2.7979	1.97818	0.760788	0.578799	+	Asgr1+
ENSRNOG00000016975	Pxmp4	peroxisomal membrane protein 4 [Source:RGD Symbol;Acc:628782]	3[-]150091630-150108898	30.325	26.1365	29.335	32.2519	33.1504	32.8178	35.2828	31.5837	34.4064	32.8061	44.2267	34.6041	35.7163	37.7354	38.2029	0.760857	0.578904	+	Pxmp4+
ENSRNOG00000026585	Lrrc66	leucine rich repeat containing 66 [Source:RGD Symbol;Acc:1306094]	14[+]37130743-37153898	22.9804	22.4743	22.1239	29.3288	27.3711	25.701	29.2967	36.7198	27.3914	26.9255	45.7492	35.2194	31.7548	40.043	51.1683	0.761215	0.579448	+	Lrrc66+
ENSRNOG00000003300	Btg2	BTG anti-proliferation factor 2 [Source:RGD Symbol;Acc:2225]	13[-]50913180-50916982	93.9457	100.375	97.2464	98.6586	110.716	93.2174	121.347	153.406	120.939	111.498	145.912	168.998	124.798	159.32	134.318	0.761685	0.580165	+	Btg2+
ENSRNOG00000025269	Slc25a44	solute carrier family 25, member 44 [Source:RGD Symbol;Acc:1307244]	2[-]187774062-187786731	19.7394	17.6532	21.6126	23.5988	22.717	24.7576	25.4168	23.3084	26.9579	23.5008	31.4619	29.8375	25.0815	28.7272	25.8102	0.761765	0.580286	+	Slc25a44+
ENSRNOG00000010753	Aig1	androgen-induced 1 [Source:RGD Symbol;Acc:1562920]	1[-]7816838-8038665	30.8168	31.3862	33.9875	27.0506	27.7138	20.0943	39.8384	45.4893	40.7115	32.9076	61.8813	57.8778	56.8418	45.6681	48.8848	0.761967	0.580594	+	Aig1+
ENSRNOG00000001379	Cyp3a9	cytochrome P450, family 3, subfamily a, polypeptide 9 [Source:RGD Symbol;Acc:708392]	12[+]18678594-18709397	91.3902	95.5312	98.8109	81.5377	119.221	92.6121	187.366	228.741	169.099	123.674	255.136	300.527	176.589	201.187	229.512	0.762143	0.580862	+	Cyp3a9+
ENSRNOG00000010800	Hadhb	hydroxyacyl-CoA dehydrogenase/3-ketoacyl-CoA thiolase/enoyl-CoA hydratase (trifunctional protein), beta subunit [Source:RGD Symbol;Acc:620513]	6[-]27555412-27582995	121.187	111.367	127.352	90.5579	82.7315	78.302	133.243	135.375	146.791	125.568	194.576	171.012	215.922	159.978	172.477	0.762419	0.581283	+	Hadhb+
ENSRNOG00000023778	Gcnt2	glucosaminyl (N-acetyl) transferase 2, I-branching enzyme [Source:RGD Symbol;Acc:1303198]	17[-]21634551-21739408	16.202	17.2643	16.2333	15.3614	18.0751	15.6183	46.0255	53.6038	31.8477	40.1058	88.3235	80.4757	38.2098	48.9447	53.3819	0.76259	0.581543	+	Gcnt2+
ENSRNOG00000011040	AABR07063855.1	-	6[-]52822568-52824393	15.9611	14.1662	15.4611	13.3237	12.7964	14.4782	21.812	21.1155	18.5338	24.1119	24.5564	18.5763	21.9461	19.6469	18.7954	0.762647	0.581631	+	AABR07063855.1+
ENSRNOG00000015347	Trim45	tripartite motif-containing 45 [Source:RGD Symbol;Acc:1309168]	2[+]203301838-203310532	0.848786	1.08505	1.18469	1.35722	0.849494	0.947161	3.1494	2.93357	2.80053	2.6454	2.34433	1.59989	3.14542	2.62523	2.52185	0.763029	0.582213	+	Trim45+
ENSRNOG00000026267	Igbp1	immunoglobulin (CD79A) binding protein 1 [Source:RGD Symbol;Acc:62011]	X[+]70322755-70345005	43.4376	43.146	40.6879	45.3781	52.2601	43.5476	58.8322	51.4061	59.0673	58.5799	60.2454	52.4293	59.4119	54.4325	49.6787	0.763069	0.582274	+	Igbp1+
ENSRNOG00000008988	Cyp2d2	cytochrome P450, family 2, subfamily d, polypeptide 2 [Source:RGD Symbol;Acc:2471]	7[-]123651827-123655896	1.73157	1.81468	2.55755	2.47528	2.85805	2.44047	2.80498	4.19537	4.09589	2.63854	6.64125	4.8089	3.28043	6.12141	6.64118	0.76312	0.582353	+	Cyp2d2+
ENSRNOG00000004302	Pah	phenylalanine hydroxylase [Source:RGD Symbol;Acc:3248]	7[+]28066635-28129769	0	0.036241	0.072719	0	0.062158	0.08778	0.131519	0.316409	0.322247	0.243028	0.466209	0.288281	0.132715	0.258592	0.435635	0.763263	0.58257	+	Pah+
ENSRNOG00000027724	Plekhf1	pleckstrin homology and FYVE domain containing 1 [Source:RGD Symbol;Acc:1310544]	1[-]94609377-94610854	8.91517	8.1226	8.45551	9.55182	8.53098	7.23279	9.83634	11.012	13.3152	8.90563	12.026	11.2624	12.6391	16.3325	13.7128	0.763588	0.583067	+	Plekhf1+
ENSRNOG00000020263	Atp1a3	ATPase Na+/K+ transporting subunit alpha 3 [Source:RGD Symbol;Acc:2169]	1[-]81852429-81881549	0.428196	0.2533	0.434344	0.424371	0.65811	0.702221	0.630768	0.791028	0.925185	1.19002	0.666507	0.710578	0.858372	0.746893	1.0277	0.763712	0.583256	+	Atp1a3+
ENSRNOG00000061954	Rn60_20_0029.5	-	20[-]2878047-2878560	39.4808	55.8185	48.0047	46.2051	65.7545	31.0069	67.4022	103.653	63.813	45.5896	90.3294	142.35	123.257	113.48	120.249	0.764827	0.58496	+	Rn60_20_0029.5+
ENSRNOG00000028548	Ccl9	chemokine (C-C motif) ligand 9 [Source:RGD Symbol;Acc:1310563]	10[-]70783424-70788309	0.157644	0.560447	0.326227	0.316866	1.03844	0.713988	1.0031	1.72673	1.94218	1.87742	6.25533	5.7735	4.16595	3.39613	2.10274	0.764953	0.585153	+	Ccl9+
ENSRNOG00000060202	Klra5	killer cell lectin-like receptor, subfamily A, member 5 [Source:RGD Symbol;Acc:735134]	4[-]162672073-162680757	0	0	0	0.045772	0.034534	0	0.128788	0.139475	0	0.383696	0.085107	0.085777	0.37942	0.198977	0.228454	0.765162	0.585473	+	Klra5+
ENSRNOG00000002906	Nr1i2	nuclear receptor subfamily 1, group I, member 2 [Source:RGD Symbol;Acc:69057]	11[+]65022100-65058545	35.0546	40.047	38.4948	41.4809	45.9372	36.2866	55.659	62.3224	53.3848	46.8227	79.6286	56.7468	62.4781	56.6819	56.4044	0.765183	0.585505	+	Nr1i2+
ENSRNOG00000062139	Rn60_7_1034.1	-	7[+]103300950-103377151	0	0	0	0.117083	0.058146	0	0.147613	0.210417	0.081781	0.102299	0.324484	0.091562	0.20627	0.20395	0.433034	0.765424	0.585874	+	Rn60_7_1034.1+
ENSRNOG00000016337	Slc22a1	solute carrier family 22 member 1 [Source:RGD Symbol;Acc:3224]	1[+]48273611-48300655	29.6585	33.9451	32.3928	31.5101	29.4934	21.9179	36.1454	48.6361	38.9613	30.3144	41.6271	55.0385	59.8761	55.193	53.8433	0.76561	0.586159	+	Slc22a1+
ENSRNOG00000048397	Sephs2	selenophosphate synthetase 2 [Source:RGD Symbol;Acc:1308827]	1[-]198719162-198721476	62.066	61.2413	65.9894	54.3423	37.6518	35.1485	83.2339	110.402	103.135	77.555	145.284	135.388	93.6522	125.828	112.317	0.765828	0.586492	+	Sephs2+
ENSRNOG00000045816	Gria1	glutamate ionotropic receptor AMPA type subunit 1 [Source:RGD Symbol;Acc:621531]	10[+]42614713-42760200	0.032537	0	0	0	0.067208	0	0.024111	0.031927	0.092687	0.126178	0.039238	0.065155	0.176729	0.194879	0.099061	0.766152	0.586989	+	Gria1+
ENSRNOG00000006338	Lrp6	LDL receptor related protein 6 [Source:RGD Symbol;Acc:1304749]	4[-]168194927-168323751	20.0067	19.417	18.496	23.2501	20.3882	22.8548	24.0618	25.5956	21.1023	27.2088	37.0186	23.2861	26.8091	27.994	36.4527	0.766357	0.587303	+	Lrp6+
ENSRNOG00000002001	Itsn1	intersectin 1 [Source:RGD Symbol;Acc:2935]	11[+]31893489-32069249	12.6266	11.9943	12.448	16.3921	15.2229	13.8288	22.2138	16.9629	15.8151	18.838	20.0784	19.6539	18.3329	15.8355	19.3569	0.766434	0.587421	+	Itsn1+
ENSRNOG00000048642	LOC100912564	histone H4-like [Source:RGD Symbol;Acc:6486282]	4[-]170117014-170117325	0	0.083448	0	0.084546	0.08336	0	0.21292	0.236656	0.397097	0.117328	0.260334	0.214495	0.266741	0.277639	0.471798	0.766615	0.587699	+	LOC100912564+
ENSRNOG00000012262	Depdc7	DEP domain containing 7 [Source:RGD Symbol;Acc:1309720]	3[-]94665717-94686989	19.4109	19.664	23.1625	15.7031	21.986	14.5938	27.5961	34.5331	27.026	19.9984	42.1641	43.3506	35.6842	37.5337	35.999	0.767057	0.588376	+	Depdc7+
ENSRNOG00000030247	Eif4ebp3	eukaryotic translation initiation factor 4E binding protein 3 [Source:RGD Symbol;Acc:2324556]	18[+]29386809-29492718	30.69	43.939	38.2971	47.0502	68.2136	43.0828	112.995	149.977	100.674	81.8721	155.486	121.79	118.258	95.5292	102.536	0.767177	0.588561	+	Eif4ebp3+
ENSRNOG00000014816	Slc1a1	solute carrier family 1 member 1 [Source:RGD Symbol;Acc:3696]	1[+]246954980-247037056	17.1905	19.333	18.967	16.1273	18.5859	17.986	22.3433	25.3281	22.7194	24.696	34.2339	23.0649	25.9528	28.3662	22.5735	0.7673	0.58875	+	Slc1a1+
ENSRNOG00000007814	Kdm3a	lysine demethylase 3A [Source:RGD Symbol;Acc:708351]	4[-]99503176-99546905	17.8214	17.1418	18.4648	16.7188	16.5456	16.5145	18.9874	20.4552	18.9193	21.0984	22.2757	17.6896	24.6093	20.7683	21.4503	0.767338	0.588807	+	Kdm3a+
ENSRNOG00000004964	Erbb3	erb-b2 receptor tyrosine kinase 3 [Source:RGD Symbol;Acc:69323]	7[-]2989340-3010350	77.6044	88.356	86.351	80.0791	91.1634	67.1154	95.8701	97.498	90.8468	87.0173	132.67	121.445	111.414	116.461	148.1	0.767429	0.588947	+	Erbb3+
ENSRNOG00000029178	Abcc5	ATP binding cassette subfamily C member 5 [Source:RGD Symbol;Acc:70913]	11[+]84396033-84490211	6.81707	8.33125	8.90927	8.60999	12.0868	8.24269	11.4921	13.9448	13.1421	11.7308	16.6892	9.83189	15.5034	12.9461	13.9006	0.767492	0.589044	+	Abcc5+
ENSRNOG00000050874	LOC102552549	migration and invasion enhancer 1-like [Source:RGD Symbol;Acc:7553401]	10[-]84846522-84847857	6.72767	6.88335	7.69055	7.53248	8.68733	5.81812	9.38242	9.1577	8.44391	8.45915	9.60206	12.8489	10.6228	10.7628	9.14109	0.767572	0.589167	+	LOC102552549+
ENSRNOG00000008666	Etl4	enhancer trap locus 4 [Source:RGD Symbol;Acc:1563437]	17[+]87274944-87681317	14.0844	16.2727	15.1264	18.0064	23.382	20.0943	19.398	23.0715	19.0215	28.3247	37.8985	21.787	24.8356	25.0841	33.8481	0.768264	0.59023	+	Etl4+
ENSRNOG00000001823	St6gal1	ST6 beta-galactoside alpha-2,6-sialyltransferase 1 [Source:RGD Symbol;Acc:3676]	11[-]80927601-80981422	18.2343	20.3027	17.9862	16.0807	16.3135	14.9818	26.7734	41.8682	34.2361	34.1753	60.7467	33.5373	36.8075	45.9798	31.8238	0.768474	0.590552	+	St6gal1+
ENSRNOG00000011427	Hr	HR, lysine demethylase and nuclear receptor corepressor [Source:RGD Symbol;Acc:620634]	15[+]52241801-52261276	12.8211	13.1302	13.731	13.7275	13.3659	12.3582	16.8488	16.1232	18.4435	16.5425	16.6834	17.3658	16.0832	16.4177	15.6671	0.768642	0.590811	+	Hr+
ENSRNOG00000002667	Lamc2	laminin subunit gamma 2 [Source:RGD Symbol;Acc:621053]	13[-]70566643-70626252	34.8098	36.5436	27.9729	49.3955	47.4219	41.6295	73.1109	82.2723	57.4633	46.551	78.3735	116.213	70.5655	75.2518	121.016	0.768651	0.590825	+	Lamc2+
ENSRNOG00000016910	Ralgps1	Ral GEF with PH domain and SH3 binding motif 1 [Source:RGD Symbol;Acc:2319500]	3[-]12178853-12415073	7.70462	8.60689	8.6444	8.78524	9.0248	8.79208	11.1087	13.4176	12.6461	9.80153	14.5663	10.6793	12.79	12.3896	12.0505	0.769154	0.591598	+	Ralgps1+
ENSRNOG00000011815	Sgk1	serum/glucocorticoid regulated kinase 1 [Source:RGD Symbol;Acc:3668]	1[-]24185435-24302298	60.1707	58.1373	76.2014	72.7798	173.442	100.331	241.504	329.969	155.004	168.726	164.245	256.068	202.926	322.308	336.697	0.769164	0.591613	+	Sgk1+
ENSRNOG00000001989	Alcam	activated leukocyte cell adhesion molecule [Source:RGD Symbol;Acc:619972]	11[+]50781127-50985083	14.9458	12.8768	16.0879	13.7517	15.2985	15.7886	15.5634	15.0011	16.4138	23.2782	24.8823	14.7293	23.8559	20.7742	22.8449	0.769235	0.591722	+	Alcam+
ENSRNOG00000015077	Acsf3	acyl-CoA synthetase family member 3 [Source:RGD Symbol;Acc:1586037]	19[+]55594831-55635122	48.3193	55.9736	59.6981	47.1229	37.1229	33.8883	88.0894	91.4744	98.68	55.9353	105.405	108.738	91.4465	102.736	105.617	0.769476	0.592093	+	Acsf3+
ENSRNOG00000011119	Spin1	spindlin 1 [Source:RGD Symbol;Acc:1306210]	16[-]884861-930527	18.9233	19.5417	19.3438	16.8889	13.3671	15.039	19.1534	19.8813	21.6022	19.654	29.637	22.454	29.581	30.3281	28.9756	0.769688	0.59242	+	Spin1+
ENSRNOG00000007545	Angptl4	angiopoietin-like 4 [Source:RGD Symbol;Acc:735058]	7[-]18627808-18634079	1.73911	1.75229	2.56468	2.76768	10.2144	4.77522	7.63984	13.5484	12.9251	5.3312	11.7806	11.3917	25.2158	36.8226	27.9098	0.77011	0.593069	+	Angptl4+
ENSRNOG00000005447	Ypel2	yippee-like 2 [Source:RGD Symbol;Acc:1311564]	10[-]74243812-74298599	9.83035	9.97756	10.6439	10.1017	10.0631	7.79649	12.1063	9.76991	11.2543	11.8589	18.4387	11.0128	18.242	20.3808	18.183	0.770511	0.593687	+	Ypel2+
ENSRNOG00000006807	Aldob	aldolase, fructose-bisphosphate B [Source:RGD Symbol;Acc:2090]	5[-]64805773-64818824	204.018	241.259	267.249	217.957	400.083	382.167	735.077	807.698	826.802	523.249	1479.52	1155.13	579.388	815.433	1227.32	0.770551	0.593748	+	Aldob+
ENSRNOG00000020770	Arl4d	ADP-ribosylation factor like GTPase 4D [Source:RGD Symbol;Acc:1306875]	10[+]89578212-89580368	18.632	20.5829	19.4611	19.8492	22.3071	12.8761	35.0934	43.7246	35.6337	23.265	43.3009	40.4513	33.5098	56.62	40.4709	0.770641	0.593888	+	Arl4d+
ENSRNOG00000022967	Slc35d1	solute carrier family 35 member D1 [Source:RGD Symbol;Acc:1309843]	5[-]122699587-122746839	14.475	15.3837	16.0561	15.2097	15.6165	12.5688	16.6593	16.5239	15.6629	16.4165	22.2403	19.8345	18.7872	20.1483	18.7825	0.77085	0.59421	+	Slc35d1+
ENSRNOG00000018580	Klk8	kallikrein related-peptidase 8 [Source:RGD Symbol;Acc:1305998]	1[+]99734993-99742009	0.789055	0.930245	0.85377	2.28462	4.54675	3.21199	7.28534	12.6645	8.00891	6.73834	13.5189	14.6063	6.68042	9.43494	7.80927	0.771625	0.595405	+	Klk8+
ENSRNOG00000005223	Hnmt	histamine N-methyltransferase [Source:RGD Symbol;Acc:71049]	3[-]904765-937102	8.81707	11.4242	8.56077	12.3176	10.2506	9.81715	29.3894	29.7639	23.8711	27.8691	42.3359	14.0153	29.364	29.3953	24.8978	0.771641	0.595429	+	Hnmt+
ENSRNOG00000039250	RGD1559536	similar to vitellogenin-like 1 precursor [Source:RGD Symbol;Acc:1559536]	X[+]42951237-42954609	0	0	0	0	0	0	0.40065	0.661525	0.245849	1.05096	1.12116	0.83932	0.372202	0.565446	0.398889	0.771645	0.595436	+	RGD1559536+
ENSRNOG00000000983	Zfp394	zinc finger protein 394 [Source:RGD Symbol;Acc:628654]	12[+]11179329-11187380	7.22893	8.79567	8.50667	8.12087	9.00797	8.9668	8.6494	11.093	10.2242	9.22164	9.95393	10.3169	9.93481	11.2889	11.6981	0.771733	0.595571	+	Zfp394+
ENSRNOG00000002903	Specc1	sperm antigen with calponin homology and coiled-coil domains 1 [Source:RGD Symbol;Acc:1309718]	10[+]48240127-48542292	7.31566	6.53119	8.64072	7.14531	6.87713	6.56295	10.765	7.72986	10.2776	9.79148	13.8589	10.0104	9.5852	11.0079	12.3673	0.772464	0.5967	+	Specc1+
ENSRNOG00000030445	Ormdl3	ORMDL sphingolipid biosynthesis regulator 3 [Source:RGD Symbol;Acc:1560577]	10[-]86547339-86554478	68.3703	53.7785	60.273	68.1195	87.0393	74.4764	77.0187	69.5071	81.3666	73.827	92.0718	103.439	84.2972	90.4591	95.5363	0.772798	0.597217	+	Ormdl3+
ENSRNOG00000008223	Cnr1	cannabinoid receptor 1 [Source:RGD Symbol;Acc:2369]	5[+]49311030-49333056	0.585171	0.872699	0.737093	0.91777	0.790266	0.624906	0.66578	1.12832	1.10814	1.3525	0.953432	0.948008	1.35503	1.15771	1.4656	0.773422	0.598182	+	Cnr1+
ENSRNOG00000025957	Ooep	oocyte expressed protein [Source:RGD Symbol;Acc:1311103]	8[-]85719496-85720790	1.80217	1.57109	2.48026	1.49657	0.998926	1.39576	2.50527	7.4405	3.76225	7.11317	20.7541	6.51364	17.7343	8.81154	13.9886	0.773611	0.598473	+	Ooep+
ENSRNOG00000005542	Apob	apolipoprotein B [Source:RGD Symbol;Acc:2129]	6[+]33176778-33224997	137.553	136.174	124.428	112.856	138.693	106.42	221.149	292.426	202.709	202.422	467.986	411.533	269.081	253.646	385.649	0.775495	0.601393	+	Apob+
ENSRNOG00000007551	Patj	PATJ, crumbs cell polarity complex component [Source:RGD Symbol;Acc:1565362]	5[+]117052260-117340336	16.0214	17.4862	17.258	17.4463	16.9546	15.0328	19.8255	19.5858	20.1555	18.9204	31.8106	25.7023	24.4944	22.9265	24.6205	0.776167	0.602435	+	Patj+
ENSRNOG00000006513	Borcs6	BLOC-1 related complex subunit 6 [Source:RGD Symbol;Acc:1563885]	10[+]55642070-55643923	13.8478	15.0413	15.977	17.3054	15.523	13.3011	20.5796	18.8389	20.9457	17.0216	20.0702	24.1257	21.6672	19.8751	19.8299	0.776416	0.602821	+	Borcs6+
ENSRNOG00000001982	Cblb	Cbl proto-oncogene B [Source:RGD Symbol;Acc:620535]	11[-]51037393-51202820	7.01561	6.59811	7.32162	8.47856	9.6092	10.5469	9.27926	9.2735	10.3568	13.9876	12.274	9.56566	13.5542	9.77879	10.9991	0.77734	0.604258	+	Cblb+
ENSRNOG00000010747	Dap	death-associated protein [Source:RGD Symbol;Acc:620641]	2[+]84275884-84328998	82.2031	97.9206	84.1291	84.9489	130.353	122.41	183.016	180.473	181.901	179.798	259.113	259.787	160.424	166.246	171.035	0.777444	0.60442	+	Dap+
ENSRNOG00000010610	Hpgd	hydroxyprostaglandin dehydrogenase 15 (NAD) [Source:RGD Symbol;Acc:620087]	16[-]37457135-37495758	179.521	168.468	187.476	119.02	173.208	130.859	267.247	322.46	285.566	215.592	457.521	469.746	379.451	329.961	315.673	0.778674	0.606334	+	Hpgd+
ENSRNOG00000047499	Rbm15	RNA binding motif protein 15 [Source:RGD Symbol;Acc:1592713]	2[-]210081770-210088949	7.85981	7.89686	8.26475	7.98116	6.40793	6.61842	11.137	9.2914	8.21082	10.855	15.3704	14.8956	11.9633	10.7059	12.0524	0.779327	0.60735	+	Rbm15+
ENSRNOG00000007668	Mafa	MAF bZIP transcription factor A [Source:RGD Symbol;Acc:1562627]	7[-]116780681-116781766	0.197897	0.258819	0.188248	0.387225	0.532579	0.272884	0.356507	0.183643	0.397894	0.998257	0.601412	0.778645	0.811216	0.52427	0.701364	0.77947	0.607574	+	Mafa+
ENSRNOG00000020905	Hdac5	histone deacetylase 5 [Source:RGD Symbol;Acc:619980]	10[-]90140183-90151042	25.5034	29.9094	31.7012	31.9141	34.6785	28.0357	36.0987	32.3212	48.1797	32.5407	44.702	43.2164	49.958	44.2171	42.2643	0.78025	0.608791	+	Hdac5+
ENSRNOG00000016692	Hsdl2	hydroxysteroid dehydrogenase like 2 [Source:RGD Symbol;Acc:1305387]	5[+]76812931-76848101	22.7535	21.1157	22.8258	22.3191	20.8554	22.1596	26.9634	27.4628	31.063	28.5658	38.6312	25.3102	52.7295	35.1417	40.7588	0.780699	0.60949	+	Hsdl2+
ENSRNOG00000004621	Rtn4	reticulon 4 [Source:RGD Symbol;Acc:620989]	14[+]114126943-114174458	84.1176	85.3142	94.1605	83.4533	75.0949	77.5133	96.4216	91.3233	100.067	89.7484	114.812	102.951	132.134	143.179	119.73	0.781096	0.610111	+	Rtn4+
ENSRNOG00000019077	Lipa	lipase A, lysosomal acid type [Source:RGD Symbol;Acc:3008]	1[-]252816527-252849904	23.3118	23.4808	38.1724	15.848	19.2367	27.5098	47.0402	52.7004	45.315	37.2637	49.6358	48.5135	49.4452	48.9122	54.799	0.7811	0.610117	+	Lipa+
ENSRNOG00000008065	Wwc1	WW and C2 domain containing 1 [Source:RGD Symbol;Acc:1308329]	10[-]20663541-20818128	22.5633	18.9945	20.773	25.8633	23.5985	21.7636	28.5214	33.6762	27.2839	24.4104	46.7719	36.854	33.8957	36.5179	32.753	0.781332	0.61048	+	Wwc1+
ENSRNOG00000007060	Plin2	perilipin 2 [Source:RGD Symbol;Acc:728889]	5[-]104984414-105010857	25.1484	23.3586	26.1303	24.8276	23.9066	25.7844	35.3175	36.3964	44.5246	32.2254	55.573	53.6964	91.5385	56.4091	105.612	0.781968	0.611475	+	Plin2+
ENSRNOG00000015396	Sptan1	spectrin, alpha, non-erythrocytic 1 [Source:RGD Symbol;Acc:621714]	3[+]8534440-8599260	63.3653	68.5473	74.8602	67.4697	63.7573	56.4546	95.6822	87.31	84.0545	89.2494	92.0816	74.0556	92.6139	90.3535	95.0501	0.78198	0.611493	+	Sptan1+
ENSRNOG00000015072	Ptgr1	prostaglandin reductase 1 [Source:RGD Symbol;Acc:621195]	5[-]76110738-76129441	130.953	128.166	148.432	110.78	96.9161	90.434	212.568	205.649	231.996	130.355	295.689	236.542	246.46	252.395	281.27	0.782326	0.612034	+	Ptgr1+
ENSRNOG00000007304	Herc3	HECT and RLD domain containing E3 ubiquitin protein ligase 3 [Source:RGD Symbol;Acc:1307803]	4[+]89078711-89169146	6.92413	7.94628	8.70276	7.50249	6.42302	6.8198	9.08989	9.12215	12.9153	9.47801	11.72	11.0562	15.1001	11.7657	11.1732	0.783063	0.613188	+	Herc3+
ENSRNOG00000051885	LOC100360413	eukaryotic translation elongation factor 1 alpha 1-like [Source:RGD Symbol;Acc:2322143]	X[-]153490182-153491837	340.319	384.048	386.774	392.986	355.496	320.159	508.766	416.211	520.478	421.744	532.766	447.285	572.233	488.652	506.278	0.783358	0.61365	+	LOC100360413+
ENSRNOG00000020384	Fam13b	family with sequence similarity 13, member B [Source:RGD Symbol;Acc:1310484]	18[-]27223345-27289876	58.4473	60.0585	61.6027	58.7361	64.9757	54.454	72.8051	96.6811	71.9258	74.3263	99.7893	80.3627	92.173	79.9126	82.7152	0.783859	0.614434	+	Fam13b+
ENSRNOG00000053185	AABR07006889.1	-	1[+]262923269-262932424	1.17329	1.38908	1.53493	1.95678	1.37938	1.03349	1.96059	1.966	2.1852	2.41224	4.18993	1.47636	3.5095	3.09826	3.80705	0.784345	0.615198	+	AABR07006889.1+
ENSRNOG00000062039	Rn60_20_0054.3	-	20[+]5347666-5347939	0.947141	0.871911	0.749325	0.56909	0.677514	0.806024	2.21936	2.17826	2.29258	1.74778	1.6498	1.96768	2.17968	1.65725	2.42975	0.784428	0.615327	+	Rn60_20_0054.3+
ENSRNOG00000009031	Gucy2c	guanylate cyclase 2C [Source:RGD Symbol;Acc:2771]	4[-]170659998-170740274	73.2848	78.8524	78.0439	47.0583	56.5064	44.517	126.273	160.063	133.197	107.247	217.78	246.048	155.212	150.487	189.943	0.784465	0.615385	+	Gucy2c+
ENSRNOG00000022712	Bend7	BEN domain containing 7 [Source:RGD Symbol;Acc:1305898]	17[-]77448430-77527894	32.8515	31.1982	34.3335	32.9923	36.8984	34.6194	38.3413	37.3214	31.3512	38.5304	54.3371	46.8394	43.4044	43.6504	46.4329	0.78484	0.615974	+	Bend7+
ENSRNOG00000009571	Wipf3	WAS/WASL interacting protein family, member 3 [Source:RGD Symbol;Acc:708559]	4[+]84597323-84676775	4.12241	4.05706	4.34072	6.40402	9.16843	7.74153	7.80316	7.55238	9.27862	7.50084	11.2531	8.70046	8.14282	10.0448	9.81858	0.785724	0.617363	+	Wipf3+
ENSRNOG00000007459	Pcnx1	pecanex homolog 1 (Drosophila) [Source:RGD Symbol;Acc:1306115]	6[+]105611456-105743404	13.7189	13.151	13.9955	15.3842	14.2349	13.578	16.533	14.9841	16.386	19.7864	22.0087	13.5588	19.3541	18.8847	22.8432	0.786184	0.618085	+	Pcnx1+
ENSRNOG00000002196	Ociad2	OCIA domain containing 2 [Source:RGD Symbol;Acc:2319541]	14[+]37435654-37444775	65.6946	62.6696	59.7566	49.9073	40.5402	44.9404	89.6322	96.7455	87.0108	81.4312	97.3731	78.596	117.12	86.9327	109.466	0.786224	0.618149	+	Ociad2+
ENSRNOG00000040108	Cd36	CD36 molecule [Source:RGD Symbol;Acc:2301]	4[+]14001761-14249749	19.0275	5.4968	26.2568	12.1688	20.2091	8.79952	21.2119	37.2315	43.0905	45.7603	69.7456	28.1334	52.0856	96.1569	106.036	0.786403	0.618429	+	Cd36+
ENSRNOG00000020020	Wbp1l	WW domain binding protein 1-like [Source:RGD Symbol;Acc:1305793]	1[+]266358728-266415296	40.1754	43.5897	45.4018	41.7976	39.0599	35.7017	49.5788	53.7513	49.1277	44.4983	58.8625	58.2589	53.4171	54.0618	59.5923	0.786594	0.61873	+	Wbp1l+
ENSRNOG00000031249	Slco1a2	solute carrier organic anion transporter family, member 1A2 [Source:RGD Symbol;Acc:70985]	4[-]176445858-176528110	0.283111	0.437793	0.375578	0.295183	0.219398	0.137181	0.912425	0.883525	0.557065	0.830923	0.628368	1.6772	1.5886	0.929039	1.08887	0.786608	0.618753	+	Slco1a2+
ENSRNOG00000015439	Man2a1	mannosidase, alpha, class 2A, member 1 [Source:RGD Symbol;Acc:3038]	9[+]112293388-112451677	29.4843	28.5346	28.8806	25.7796	26.2769	24.3416	31.7571	30.005	31.3046	36.5554	41.0575	30.8389	39.0086	33.5844	37.4228	0.787268	0.619791	+	Man2a1+
ENSRNOG00000021009	Gapdhs	glyceraldehyde-3-phosphate dehydrogenase, spermatogenic [Source:RGD Symbol;Acc:620150]	1[-]89180063-89194602	0.445371	0.289291	0.378963	0.3695	0.35894	0.362018	0.688388	0.687275	0.410669	0.464211	0.736391	0.90018	0.684432	1.04721	0.697889	0.788282	0.621389	+	Gapdhs+
ENSRNOG00000004786	Cyp4f1	cytochrome P450, family 4, subfamily f, polypeptide 1 [Source:RGD Symbol;Acc:70926]	7[-]15179467-15190796	12.9698	20.6992	25.1777	32.3132	54.1923	50.5377	68.0756	158.945	99.5974	75.9146	254.882	179.997	94.1362	159.857	244.469	0.788671	0.622002	+	Cyp4f1+
ENSRNOG00000046420	AABR07006458.1	-	1[-]235387153-235405831	12.2777	12.4706	11.723	9.54021	8.82089	7.94814	12.2617	13.2832	12.1481	15.8856	18.8776	14.1371	17.3819	17.2752	16.6043	0.789365	0.623097	+	AABR07006458.1+
ENSRNOG00000011111	Cipc	CLOCK-interacting pacemaker [Source:RGD Symbol;Acc:1309492]	6[+]110968061-110990912	15.4682	16.7598	15.9309	15.0326	15.8964	13.8072	32.3588	24.5908	27.1547	29.5514	41.2183	34.3794	33.2758	25.0552	24.1686	0.78965	0.623547	+	Cipc+
ENSRNOG00000051922	Samd9l	sterile alpha motif domain containing 9-like [Source:MGI Symbol;Acc:MGI:1343184]	4[+]31229913-31299132	18.5494	16.7087	16.4479	19.1723	20.3414	19.3736	18.9419	18.9036	20.293	27.4846	39.0164	24.2006	29.5646	28.3875	27.1509	0.789783	0.623757	+	Samd9l+
ENSRNOG00000028541	Btnl2	butyrophilin-like 2 [Source:RGD Symbol;Acc:620731]	20[+]4141878-4154978	54.8521	54.2362	53.3138	65.2507	59.1154	53.7374	89.1032	104.566	90.4885	56.2749	120.14	108.325	92.1996	105.261	115.882	0.790146	0.624331	+	Btnl2+
ENSRNOG00000047151	LOC100911337	40S ribosomal protein S25-like [Source:RGD Symbol;Acc:6493463]	4[-]120407855-120408232	44.8512	51.2813	55.6698	47.4516	42.6228	32.2554	63.3013	75.4597	61.759	70.3119	76.7764	60.0836	79.9444	73.9276	68.5386	0.790166	0.624362	+	LOC100911337+
ENSRNOG00000007980	Anxa13	annexin A13 [Source:RGD Symbol;Acc:1307545]	7[-]98217642-98270110	73.7599	42.4571	40.8233	30.7297	31.1404	26.4608	57.3299	70.1907	73.4149	75.3067	153.451	75.0649	116.402	151.809	135.454	0.791084	0.625814	+	Anxa13+
ENSRNOG00000001011	Rflna	refilin A [Source:RGD Symbol;Acc:1588777]	12[-]37038733-37047628	0.603093	0.898756	1.32866	1.39174	1.28559	0.976751	1.84624	1.20507	1.50242	2.04262	1.81365	1.56076	2.6455	1.60549	1.76165	0.791113	0.625859	+	Rflna+
ENSRNOG00000008377	Wdtc1	WD and tetratricopeptide repeats 1 [Source:RGD Symbol;Acc:1310362]	5[-]151487577-151536518	29.6096	31.9719	31.9388	37.4634	36.1147	32.613	41.7553	42.0655	45.4632	35.9754	54.4131	46.1939	42.6801	47.8947	42.7714	0.791378	0.62628	+	Wdtc1+
ENSRNOG00000010775	Arrdc4	arrestin domain containing 4 [Source:RGD Symbol;Acc:1311763]	1[-]129766100-129780356	14.3952	15.2054	17.5969	18.3061	27.8527	21.0026	32.6426	42.3117	28.3755	20.7752	27.0405	39.342	40.1329	45.7501	44.3166	0.791451	0.626395	+	Arrdc4+
ENSRNOG00000053927	SCARNA7	Small Cajal body-specific RNA 7 [Source:RFAM;Acc:RF01295]	2[-]165695494-165695820	0.243974	0.400335	0.285764	0.223525	0.705066	0.85812	0.635804	0.478796	1.03304	0.848921	1.7364	1.31971	2.44986	3.3786	1.75274	0.792578	0.62818	+	SCARNA7+
ENSRNOG00000006824	Hdac11	histone deacetylase 11 [Source:RGD Symbol;Acc:1311706]	4[+]122781095-122798353	7.95248	9.2546	9.07938	9.57073	8.87101	8.56721	10.6729	12.1328	13.0239	9.64264	14.3731	11.9886	12.3359	14.4713	12.0251	0.792581	0.628184	+	Hdac11+
ENSRNOG00000021526	Slc25a34	solute carrier family 25, member 34 [Source:RGD Symbol;Acc:1359157]	5[-]160176124-160179978	9.19159	9.11018	13.0992	8.47409	7.49835	6.84709	20.1452	20.9396	22.7545	10.873	43.2045	56.5162	46.8359	34.2236	38.6649	0.792669	0.628323	+	Slc25a34+
ENSRNOG00000028616	Pck1	phosphoenolpyruvate carboxykinase 1 [Source:RGD Symbol;Acc:3267]	3[+]171213936-171219871	14.5369	6.57334	10.2362	8.19291	29.8019	8.9469	43.8965	49.2204	95.9585	63.2079	119.049	270.581	148.737	147.024	127.763	0.793117	0.629034	+	Pck1+
ENSRNOG00000005358	Pmm1	phosphomannomutase 1 [Source:RGD Symbol;Acc:1310897]	7[-]123183506-123193761	26.1686	26.9965	27.374	36.5186	32.9896	21.4677	40.5609	35.9744	41.7296	32.1631	40.9103	47.1884	54.1874	42.4623	41.2238	0.79339	0.629467	+	Pmm1+
ENSRNOG00000046493	Pnpo	pyridoxamine 5'-phosphate oxidase [Source:RGD Symbol;Acc:621456]	10[-]84874927-84881190	22.6887	24.5671	25.359	23.0098	23.3657	18.9935	55.236	63.9388	50.6094	40.3517	55.2929	55.7391	45.5581	53.3573	55.9879	0.793395	0.629476	+	Pnpo+
ENSRNOG00000020503	Cbln3	cerebellin 3 precursor [Source:RGD Symbol;Acc:1563731]	15[-]34548295-34550860	0	0.112283	0.145039	0.185786	0.186151	0.092982	0.276007	0.354981	0.424384	0.390532	0.429555	0.088203	0.448155	0.458993	0.508915	0.794558	0.631322	+	Cbln3+
ENSRNOG00000001466	LOC100361492	cytochrome P450, family 2, subfamily c, polypeptide 55-like [Source:RGD Symbol;Acc:2320073]	1[+]258210344-258252448	26.8816	21.4192	24.0469	21.2551	21.7639	23.3753	41.2561	39.5605	40.3378	34.1262	67.9159	49.8981	42.3568	40.5513	52.7862	0.79466	0.631484	+	LOC100361492+
ENSRNOG00000015501	Ddhd2	DDHD domain containing 2 [Source:RGD Symbol;Acc:1585818]	16[+]71090045-71118552	7.17078	8.2259	7.94271	7.78999	8.06756	6.92843	10.0815	9.63198	12.0477	11.6109	15.6848	7.49912	17.0782	14.0211	14.7797	0.795191	0.632329	+	Ddhd2+
ENSRNOG00000008575	Aoc1	amine oxidase, copper containing 1 [Source:RGD Symbol;Acc:61296]	4[+]78496043-78515584	336.528	335.401	411.868	381.083	586.121	617.965	1034.33	1108.84	1210.29	787.853	1521.14	1954.68	1109.03	1224.48	1064.77	0.795382	0.632633	+	Aoc1+
ENSRNOG00000033695	AC095825.1	-	4[-]30619020-30619490	0.199687	0.653701	0.325072	0.404932	0.376576	0.401606	0.609044	0.512903	0.715691	0.589794	1.40871	0.753603	1.76757	1.16104	1.33071	0.795595	0.632971	+	AC095825.1+
ENSRNOG00000006227	Ifih1	interferon induced with helicase C domain 1 [Source:RGD Symbol;Acc:1560496]	3[-]48557696-48604097	11.8895	11.7589	10.614	10.4263	10.8034	11.0745	13.4104	14.7515	11.7559	15.3009	21.8885	13.4038	16.3982	17.5095	20.2407	0.796099	0.633774	+	Ifih1+
ENSRNOG00000001979	Rcan1	regulator of calcineurin 1 [Source:RGD Symbol;Acc:631338]	11[-]32539683-32550539	24.5014	23.6469	23.6797	30.3499	21.5939	21.4753	50.9224	50.7136	46.5648	31.8098	49.5179	66.193	49.0248	54.3742	46.7668	0.796121	0.633808	+	Rcan1+
ENSRNOG00000058566	LOC103694381	lymphotoxin-beta [Source:RGD Symbol;Acc:9083628]	20[+]5184515-5186503	3.95664	5.43353	4.42539	4.59807	4.69168	4.03094	5.18618	4.8266	6.59882	7.84019	6.38658	9.31044	10.473	6.68196	7.28562	0.796372	0.634208	+	LOC103694381+
ENSRNOG00000009734	Akr1b10	aldo-keto reductase family 1 member B10 [Source:RGD Symbol;Acc:1308277]	4[+]61771970-61828657	76.9119	89.6287	13.5718	11.2795	89.883	69.2415	172.928	277.627	227.049	115.222	312.249	196.491	211.284	331.403	414.466	0.796378	0.634218	+	Akr1b10+
ENSRNOG00000008830	Nfe2l1	nuclear factor, erythroid 2-like 1 [Source:RGD Symbol;Acc:1311972]	10[-]84682460-84698886	63.9408	61.7552	64.1903	83.4135	66.2904	69.3781	87.2705	74.3591	88.3046	82.5782	108.531	77.8646	90.3788	101.766	85.9167	0.796784	0.634864	+	Nfe2l1+
ENSRNOG00000006450	Erbb2	erb-b2 receptor tyrosine kinase 2 [Source:RGD Symbol;Acc:2561]	10[+]86367596-86391728	42.7119	48.6382	49.5601	53.9419	51.8026	43.5145	61.0154	53.6161	60.3007	49.3544	76.1254	59.5041	66.1257	74.9975	75.4947	0.797919	0.636675	+	Erbb2+
ENSRNOG00000011690	Rmdn3	regulator of microtubule dynamics 3 [Source:RGD Symbol;Acc:1308697]	3[-]110943826-110964452	46.1932	45.2253	44.0531	42.2161	45.1987	39.0468	53.5221	56.9184	53.1102	49.5091	72.9547	73.0482	59.7103	68.091	59.3986	0.798221	0.637156	+	Rmdn3+
ENSRNOG00000008927	Hbp1	HMG-box transcription factor 1 [Source:RGD Symbol;Acc:620444]	6[-]51231480-51257625	40.8837	38.8849	42.0385	36.0901	45.9523	32.3637	40.6755	43.3582	49.801	46.4289	49.875	50.6425	53.1417	52.4969	56.5152	0.798419	0.637473	+	Hbp1+
ENSRNOG00000007152	Bhlhe40	basic helix-loop-helix family, member e40 [Source:RGD Symbol;Acc:68439]	4[+]140703619-140709319	17.522	16.0086	13.1867	19.9345	18.0358	22.5489	23.9656	17.9549	23.4224	29.3563	22.4181	34.9412	22.8292	27.3395	31.9368	0.798754	0.638008	+	Bhlhe40+
ENSRNOG00000054008	Scamp5	secretory carrier membrane protein 5 [Source:RGD Symbol;Acc:68356]	8[-]62220892-62248017	4.40759	4.1726	4.58275	3.90151	6.00694	4.93378	7.91609	9.3331	9.72142	7.27	13.2254	5.81769	9.44526	11.4074	11.7561	0.799006	0.63841	+	Scamp5+
ENSRNOG00000000836	Ltb	lymphotoxin beta [Source:RGD Symbol;Acc:1303162]	20[-]4861335-4863198	4.97186	7.24586	5.55442	6.96001	6.01783	5.30641	6.93496	6.63006	8.91371	10.4897	8.42306	11.3491	13.6841	8.64406	9.27113	0.79938	0.639009	+	Ltb+
ENSRNOG00000018373	Tln2	talin 2 [Source:RGD Symbol;Acc:1565416]	8[-]73014137-73194837	1.50109	1.41983	1.70607	1.74988	1.03225	1.29731	3.43414	3.10307	2.86575	4.37299	3.05816	1.54823	4.61563	3.54155	4.3111	0.799682	0.639491	+	Tln2+
ENSRNOG00000019120	Hmgcs2	3-hydroxy-3-methylglutaryl-CoA synthase 2 [Source:RGD Symbol;Acc:2804]	2[+]200452624-200479423	7.10043	9.47698	13.2064	11.4762	14.9076	12.7578	36.7031	37.3368	59.2882	60.3444	42.2079	42.9979	107.578	33.5695	63.9161	0.799689	0.639503	+	Hmgcs2+
ENSRNOG00000016239	Zadh2	zinc binding alcohol dehydrogenase, domain containing 2 [Source:RGD Symbol;Acc:1309999]	18[+]80939875-80949226	12.2321	11.2366	11.9295	12.0555	11.8829	10.1359	14.4681	17.5425	16.2406	13.7109	18.5726	15.9178	16.7559	17.3959	15.4653	0.800884	0.641415	+	Zadh2+
ENSRNOG00000031161	Dppa3	developmental pluripotency-associated 3 [Source:RGD Symbol;Acc:1310932]	3[+]111298713-111299189	0	0	0	0	0	0.031741	0.05172	0.077034	0.283194	0.327386	0.208625	0.171194	0.172379	0.412113	0.165441	0.801073	0.641717	+	Dppa3+
ENSRNOG00000055295	Pecr	peroxisomal trans-2-enoyl-CoA reductase [Source:RGD Symbol;Acc:70925]	9[-]79601901-79630536	35.1602	32.0271	33.0842	39.7971	32.2225	30.652	44.5477	43.3548	46.3627	38.1068	48.4114	37.6994	58.1265	52.1627	51.8553	0.801227	0.641964	+	Pecr+
ENSRNOG00000012950	Efr3b	EFR3 homolog B [Source:RGD Symbol;Acc:1310845]	6[-]28393016-28464118	2.92811	2.87467	3.45172	2.95952	2.3031	3.6604	7.47769	5.72095	7.96553	5.31194	13.37	7.00194	7.67399	8.85178	9.48986	0.801463	0.642343	+	Efr3b+
ENSRNOG00000017672	Akr1c14	aldo-keto reductase family 1, member C14 [Source:RGD Symbol;Acc:708361]	17[-]69806065-69827112	151.295	153.129	172.096	85.041	101.221	91.3392	277.725	270.134	280.248	206.129	408.372	382.786	329.214	303.043	314.258	0.802572	0.644121	+	Akr1c14+
ENSRNOG00000028090	Arhgef18	Rho/Rac guanine nucleotide exchange factor 18 [Source:RGD Symbol;Acc:1311448]	12[+]1889331-1998127	16.1211	16.5817	17.5168	22.2041	20.5651	20.896	20.8577	21.8709	22.2792	23.8468	39.0118	31.9598	28.1558	28.9399	26.6182	0.803284	0.645266	+	Arhgef18+
ENSRNOG00000005229	Sec16b	SEC16 homolog B, endoplasmic reticulum export factor [Source:RGD Symbol;Acc:621658]	13[+]75175254-75216941	24.5771	24.4624	25.93	26.5443	29.7301	25.1995	36.1886	38.6142	37.0266	26.5406	53.0173	43.757	44.2927	38.8708	52.0849	0.803484	0.645587	+	Sec16b+
ENSRNOG00000002072	Eva1c	eva-1 homolog C [Source:RGD Symbol;Acc:1307569]	11[+]31002451-31075809	1.09695	1.73431	1.35044	2.02092	1.83852	1.39279	2.81471	4.18496	2.40844	3.52343	3.79421	3.98686	3.23702	2.94063	2.73701	0.803509	0.645627	+	Eva1c+
ENSRNOG00000021817	Irak2	interleukin-1 receptor-associated kinase 2 [Source:RGD Symbol;Acc:1309584]	4[+]145594575-145651053	30.2275	31.4629	33.6692	34.7552	35.4777	33.2479	36.5034	39.4957	35.8838	31.1669	44.0762	41.1923	47.3344	45.1588	44.3983	0.803953	0.646341	+	Irak2+
ENSRNOG00000023509	Irs2	insulin receptor substrate 2 [Source:RGD Symbol;Acc:69316]	16[+]83824430-83848684	9.22497	9.90027	10.3387	9.95506	11.0727	8.01961	10.864	9.36764	12.5739	12.6263	15.8467	15.7474	15.4222	13.1482	19.2909	0.804275	0.646858	+	Irs2+
ENSRNOG00000009085	Prkag2	protein kinase AMP-activated non-catalytic subunit gamma 2 [Source:RGD Symbol;Acc:727782]	4[+]6559545-6799632	12.9007	13.717	14.2095	15.8524	16.4566	14.8011	17.0866	16.4547	16.4059	19.8684	19.9988	15.7761	18.247	17.2163	17.1758	0.804651	0.647463	+	Prkag2+
ENSRNOG00000012584	Aamdc	adipogenesis associated, Mth938 domain containing [Source:RGD Symbol;Acc:1561459]	1[-]162519521-162533893	11.5654	14.7565	11.809	11.0694	9.25218	8.54658	22.6341	22.8147	20.3286	15.3428	27.6591	33.9516	25.9354	25.4135	25.024	0.804872	0.64782	+	Aamdc+
ENSRNOG00000049766	Sctr	secretin receptor [Source:RGD Symbol;Acc:621342]	13[+]36039283-36090530	2.58457	2.34564	2.82956	2.96484	3.84103	2.98092	6.40655	5.66856	4.4866	6.43295	4.69743	3.01164	6.74233	7.85121	6.88243	0.805196	0.64834	+	Sctr+
ENSRNOG00000021232	Ddrgk1	DDRGK domain containing 1 [Source:RGD Symbol;Acc:1309979]	3[-]123195580-123206828	57.7754	60.2863	58.9838	67.506	58.0777	58.3905	68.7324	64.5112	69.9239	65.1405	74.2666	74.7773	66.3533	75.9208	70.4461	0.805425	0.64871	+	Ddrgk1+
ENSRNOG00000048735	Hist2h4	histone cluster 2, H4 [Source:RGD Symbol;Acc:1307448]	4[-]170092537-170092848	0	0.20697	0	0.200276	0.21934	0	0.52232	0.766976	1.35847	0.349853	0.956978	0.853648	1.25784	1.15823	1.94604	0.805439	0.648731	+	Hist2h4+
ENSRNOG00000020035	Cyp17a1	cytochrome P450, family 17, subfamily a, polypeptide 1 [Source:RGD Symbol;Acc:2456]	1[-]266422132-266428239	23.5378	28.086	28.5036	31.2295	53.6126	42.24	51.2771	65.316	72.896	44.941	144.29	95.6524	74.3847	111.434	112.438	0.806358	0.650213	+	Cyp17a1+
ENSRNOG00000058904	Tex13b	testis expressed 13B [Source:RGD Symbol;Acc:1587018]	X[-]112154759-112159458	0.064054	0.146992	0.2227	0.522397	0.173343	0.448565	0.730965	0.542373	0.885502	0.771508	0.393985	0.611932	1.02327	0.812877	1.3443	0.806496	0.650436	+	Tex13b+
ENSRNOG00000009970	Dfna5	deafness, autosomal dominant 5 (human) [Source:RGD Symbol;Acc:727871]	4[-]79934887-79989572	34.2147	37.3915	41.5055	43.6676	39.4147	33.7585	66.8984	71.3399	65.1842	39.4857	80.4495	74.3519	69.8021	78.4845	75.6697	0.806498	0.65044	+	Dfna5+
ENSRNOG00000014303	Lrp11	LDL receptor related protein 11 [Source:RGD Symbol;Acc:1308602]	1[+]1702696-1731210	11.3611	13.84	13.9598	14.6738	17.4402	11.1233	18.778	16.4164	17.5216	13.0977	26.0283	23.6612	28.328	25.0563	23.5911	0.806736	0.650822	+	Lrp11+
ENSRNOG00000010697	Hadh	hydroxyacyl-CoA dehydrogenase [Source:RGD Symbol;Acc:69321]	2[-]236353445-236395067	131.3	128.135	141.245	137.419	139.025	132.776	173.805	191.299	199.884	180.209	271.539	167.733	200.299	204.038	226.364	0.807921	0.652737	+	Hadh+
ENSRNOG00000004142	Efcab9	EF-hand calcium binding domain 9 [Source:RGD Symbol;Acc:1588807]	10[-]17407979-17415251	0	0	0	0	0	0.022568	0.03828	0.116979	0	0.226132	0.134777	0.135554	0.147356	0.057737	0.189458	0.807989	0.652846	+	Efcab9+
ENSRNOG00000002358	Scpep1	serine carboxypeptidase 1 [Source:RGD Symbol;Acc:620067]	10[-]76230373-76263866	69.2855	69.7052	75.8715	50.4913	60.5331	49.4707	102.822	117.805	111.339	90.7132	110.339	136.04	112.671	120.332	121.013	0.808322	0.653385	+	Scpep1+
ENSRNOG00000018458	Ncr1	natural cytotoxicity triggering receptor 1 [Source:RGD Symbol;Acc:621288]	1[-]73179013-73226777	0.079396	0.043985	0.147044	0.203959	0.39526	0.14593	0.31512	0.381053	0.313564	0.52418	0.456123	0.182767	0.5098	0.475217	0.416686	0.808334	0.653404	+	Ncr1+
ENSRNOG00000060305	AABR07008462.1	-	2[+]59849941-59901109	0.117738	0.132381	0.091943	0.154094	0.069425	0.090028	0.262835	0.163905	0.150324	0.359058	0.355243	0.291906	0.395186	0.210286	0.230186	0.808693	0.653985	+	AABR07008462.1+
ENSRNOG00000028311	Cnpy1	canopy FGF signaling regulator 1 [Source:RGD Symbol;Acc:1583296]	4[-]476977-482645	10.6891	13.0899	11.8037	11.2191	21.9797	11.749	28.4384	45.4741	30.0731	33.2143	56.9439	44.2331	30.2982	37.5639	36.3794	0.809687	0.655593	+	Cnpy1+
ENSRNOG00000046391	Fam177a1	family with sequence similarity 177, member A1 [Source:RGD Symbol;Acc:2323636]	6[+]76041669-76053759	54.7136	51.9184	47.3145	60.707	53.8821	58.4579	62.056	53.2503	57.4504	67.1468	77.403	58.7737	69.7981	66.4879	76.1179	0.809798	0.655772	+	Fam177a1+
ENSRNOG00000004519	Atg2b	autophagy related 2B [Source:RGD Symbol;Acc:1304878]	6[-]129449449-129509720	5.54573	5.93755	7.5648	5.72919	5.9198	6.31465	8.13844	8.67552	8.01101	9.8696	9.78752	7.04529	9.99433	8.12212	10.5771	0.810013	0.65612	+	Atg2b+
ENSRNOG00000014859	Rnf152	ring finger protein 152 [Source:RGD Symbol;Acc:1305251]	13[-]25186106-25262469	7.60563	7.24583	8.81494	5.62547	3.839	4.47239	16.3256	15.7998	12.7487	12.3719	28.5416	16.7041	24.666	15.7652	23.4497	0.810124	0.656301	+	Rnf152+
ENSRNOG00000061215	Crym	crystallin, mu [Source:RGD Symbol;Acc:620943]	1[-]189944895-189960073	1.3293	0.697463	1.804	1.15392	1.35621	0.839724	3.37433	4.0698	3.68914	2.6373	3.28336	3.64661	3.06971	5.57504	3.89668	0.810132	0.656314	+	Crym+
ENSRNOG00000005916	Ppm1a	protein phosphatase, Mg2+/Mn2+ dependent, 1A [Source:RGD Symbol;Acc:3373]	6[+]94429068-94484351	52.5707	49.4557	52.4287	40.3741	44.5692	36.9707	56.8452	62.6628	61.8285	59.6817	78.4605	71.5332	69.1211	69.5693	70.2361	0.811086	0.65786	+	Ppm1a+
ENSRNOG00000014556	Cdh20	cadherin 20 [Source:RGD Symbol;Acc:1305438]	13[+]24823488-24913884	0.151226	0.188346	0.306793	0.258786	0.127715	0.245758	0.992687	1.23497	0.944449	0.590362	2.04289	1.13102	1.87065	1.65063	0.869366	0.811763	0.658959	+	Cdh20+
ENSRNOG00000012716	Chd2	chromodomain helicase DNA binding protein 2 [Source:RGD Symbol;Acc:1310056]	1[-]134757934-134871167	14.5219	15.1993	16.0089	15.6594	13.6798	13.5761	19.1157	18.0569	17.1276	18.7651	21.6651	16.4804	23.5288	18.9206	23.0892	0.81191	0.659197	+	Chd2+
ENSRNOG00000003094	Cmah	cytidine monophospho-N-acetylneuraminic acid hydroxylase [Source:RGD Symbol;Acc:1311930]	17[-]42583945-42640221	48.8868	66.4955	64.6691	105.743	120.598	139.324	190.968	230.892	210.808	210.677	284.22	134.578	209.708	254.214	172.265	0.812257	0.659762	+	Cmah+
ENSRNOG00000009157	Fut4	fucosyltransferase 4 [Source:RGD Symbol;Acc:619954]	8[-]13258768-13262729	39.0629	42.4412	46.9923	30.8265	27.9289	22.7093	59.5456	53.304	57.3231	47.4179	80.6699	80.0313	81.8304	72.0822	74.8844	0.812442	0.660061	+	Fut4+
ENSRNOG00000013514	Maf1	MAF1 homolog, negative regulator of RNA polymerase III [Source:RGD Symbol;Acc:1359315]	7[+]117417687-117420719	85.8665	99.83	97.5209	100.448	96.1141	77.9378	114.167	113.118	123.033	106.02	121.714	133.363	124.449	122.267	122.129	0.812567	0.660265	+	Maf1+
ENSRNOG00000018114	Acadvl	acyl-CoA dehydrogenase, very long chain [Source:RGD Symbol;Acc:2014]	10[-]56619303-56624526	69.3704	67.0421	75.6878	62.9018	58.2577	56.3052	96.4502	107.742	101.897	80.5159	123.278	101.121	120.359	102.07	119.232	0.812569	0.660269	+	Acadvl+
ENSRNOG00000016405	Pcsk4	proprotein convertase subtilisin/kexin type 4 [Source:RGD Symbol;Acc:620325]	7[+]12247498-12255719	0.53061	0.7677	0.360415	0.963028	1.21292	0.487229	1.38588	2.0926	1.61301	1.1939	1.70672	1.5492	1.59071	1.89561	1.80183	0.813117	0.66116	+	Pcsk4+
ENSRNOG00000004091	Cwc25	CWC25 spliceosome-associated protein homolog [Source:RGD Symbol;Acc:1305258]	10[-]85684898-85709568	9.79291	10.0527	10.0024	10.1463	10.6712	9.36185	14.5148	15.4477	14.5638	14.4651	13.8955	15.2013	14.0322	14.8347	12.6476	0.813393	0.661608	+	Cwc25+
ENSRNOG00000051819	Sdr42e1	short chain dehydrogenase/reductase family 42E, member 1 [Source:RGD Symbol;Acc:1308481]	19[-]50207980-50220455	7.6438	7.9789	8.92539	8.87853	8.20409	7.24764	12.6486	13.8345	13.784	10.2661	12.6679	11.9921	14.7887	13.007	13.4582	0.813675	0.662067	+	Sdr42e1+
ENSRNOG00000010103	Eif4b	eukaryotic translation initiation factor 4B [Source:RGD Symbol;Acc:1306479]	7[+]143679617-143701452	126.542	138.488	140.429	151.164	149.408	132.916	194.051	165.415	194.658	189.788	208.162	157.024	201.836	188.229	176.575	0.813805	0.662278	+	Eif4b+
ENSRNOG00000002342	Aldh3a2	aldehyde dehydrogenase 3 family, member A2 [Source:RGD Symbol;Acc:61866]	10[-]47525493-47546345	69.0418	69.2597	77.5504	61.7601	52.536	46.2566	88.5953	83.099	99.2963	79.0663	129.772	106.448	147.716	115.643	134.104	0.81491	0.664078	+	Aldh3a2+
ENSRNOG00000049633	Flvcr1	feline leukemia virus subgroup C cellular receptor 1 [Source:RGD Symbol;Acc:1596541]	13[-]109578074-109629482	9.59194	9.10259	9.13523	7.31032	7.00504	6.94097	16.9033	17.0618	19.7317	17.7853	44.8425	20.054	30.4581	26.4661	30.4014	0.815541	0.665107	+	Flvcr1+
ENSRNOG00000023557	RGD1563692	similar to hypothetical protein FLJ22671 [Source:RGD Symbol;Acc:1563692]	9[-]100296781-100306829	5.57988	6.25028	6.75953	9.66843	10.7269	8.87049	19.0197	17.6111	19.6744	15.1026	26.8838	30.1955	21.9801	19.482	15.1126	0.815776	0.66549	+	RGD1563692+
ENSRNOG00000017319	Mertk	MER proto-oncogene, tyrosine kinase [Source:RGD Symbol;Acc:69283]	3[+]121235119-121342444	10.0412	9.06571	9.9898	8.73739	8.0905	7.44103	13.4473	13.0219	12.1626	12.044	14.8655	12.7653	15.4364	13.4037	12.7406	0.815989	0.665838	+	Mertk+
ENSRNOG00000047706	RT1-CE16	RT1 class I, locus CE16 [Source:RGD Symbol;Acc:1359403]	20[-]3791407-3794027	7.02339	7.29864	6.18832	6.64134	5.29328	3.14292	17.7272	28.3225	26.5838	10.5696	19.2157	34.1487	32.3197	30.3678	33.6483	0.81619	0.666167	+	RT1-CE16+
ENSRNOG00000028072	Chit1	chitinase 1 [Source:RGD Symbol;Acc:1305646]	13[+]50974872-50994643	1.82244	2.05141	2.22786	2.08482	2.61095	1.15047	7.1624	7.44641	7.06809	3.89185	9.44477	9.91653	6.5668	8.47955	7.24532	0.818207	0.669462	+	Chit1+
ENSRNOG00000005849	Aco1	aconitase 1 [Source:RGD Symbol;Acc:2019]	5[+]56425024-56481218	74.1571	75.7827	83.3206	85.9064	77.7002	74.4192	104.438	109.689	107.717	94.0761	144.335	100.785	130.165	112.998	115.624	0.818537	0.670003	+	Aco1+
ENSRNOG00000034195	Bpi	bactericidal/permeability-increasing protein [Source:RGD Symbol;Acc:1303179]	3[+]154741631-154768640	0.039692	0.049564	0.097947	0.030292	0	0.044292	0.131196	0.137484	0.249354	0.229064	0.100386	0.300973	0.241724	0.376992	0.266885	0.818978	0.670726	+	Bpi+
ENSRNOG00000008074	Cyp11a1	cytochrome P450, family 11, subfamily a, polypeptide 1 [Source:RGD Symbol;Acc:69325]	8[+]62779875-62809893	0.217899	0.204254	0.165344	0.073608	0.223282	0.111202	0.759154	1.66546	1.35053	1.19053	1.75066	0.975995	1.05842	1.46578	1.24659	0.819366	0.671361	+	Cyp11a1+
ENSRNOG00000002267	Chic2	cysteine-rich hydrophobic domain 2 [Source:RGD Symbol;Acc:1309278]	14[+]35683442-35717922	25.3505	25.9006	23.7823	24.6192	26.2081	22.8318	26.5617	27.0482	25.26	30.4063	29.121	30.8322	28.8275	27.5301	31.3362	0.819603	0.671749	+	Chic2+
ENSRNOG00000008979	Guca2b	guanylate cyclase activator 2B [Source:RGD Symbol;Acc:620044]	5[-]138695591-138697641	75.3411	79.4248	70.9933	139.361	154.823	167.172	259.181	518.835	337.038	320.089	871.99	734.772	343.043	580.736	803.328	0.820588	0.673364	+	Guca2b+
ENSRNOG00000010940	Acad11	acyl-CoA dehydrogenase family, member 11 [Source:RGD Symbol;Acc:1306270]	8[+]112594691-112676280	15.9945	15.3461	15.1734	14.9186	18.0917	16.4982	35.1508	43.4223	42.6695	22.2878	70.9547	63.6207	47.6092	48.1803	56.6705	0.821026	0.674083	+	Acad11+
ENSRNOG00000020985	Atp4a	ATPase H+/K+ transporting alpha subunit [Source:RGD Symbol;Acc:2177]	1[+]89162639-89175811	0.071403	0.09712	0.048455	0.109309	0.065124	0.070645	0.229784	0.181993	0.123325	0.190582	0.190831	0.117072	0.23079	0.225182	0.324852	0.821942	0.675589	+	Atp4a+
ENSRNOG00000015859	Chdh	choline dehydrogenase [Source:RGD Symbol;Acc:735166]	16[+]6078122-6109382	51.5766	51.9102	56.1114	57.1732	55.07	45.9844	75.0825	76.9016	74.4729	54.9564	89.552	79.7295	87.1861	81.0202	96.2604	0.822029	0.675732	+	Chdh+
ENSRNOG00000013928	Dsp	desmoplakin [Source:RGD Symbol;Acc:1305794]	17[-]27286796-27334379	66.6654	72.4549	72.6555	76.8559	69.893	66.5836	114.134	119.124	85.57	107.701	144.094	112.744	105.438	105.673	120.2	0.8229	0.677164	+	Dsp+
ENSRNOG00000053811	Arg2	arginase 2 [Source:RGD Symbol;Acc:2151]	6[+]102311116-102338520	21.0864	23.3963	27.9184	21.8647	27.4526	18.8988	46.19	53.7533	48.3542	31.3675	61.9447	40.2194	55.0821	63.1381	60.4147	0.823442	0.678057	+	Arg2+
ENSRNOG00000011648	Aqp1	aquaporin 1 [Source:RGD Symbol;Acc:2141]	4[+]85551502-85569360	65.6211	62.3996	77.4923	62.0627	95.7806	63.2174	115.252	147.509	156.969	99.3865	175.359	158.023	133.827	202.706	148.986	0.823701	0.678484	+	Aqp1+
ENSRNOG00000031090	RT1-CE7	RT1 class I, locus CE7 [Source:RGD Symbol;Acc:1595786]	20[-]4694472-4896970	103.422	114.548	104.011	131.321	105.554	93.6565	236.151	249.171	239.714	147.69	219.411	312.571	259.915	261.961	254.915	0.823894	0.678801	+	RT1-CE7+
ENSRNOG00000056135	Tsc22d3	TSC22 domain family, member 3 [Source:RGD Symbol;Acc:621654]	X[-]111884295-111887906	14.0977	16.7336	15.1083	15.025	18.2532	12.2365	24.2406	35.0848	23.1223	37.7869	18.6772	30.1337	55.6511	41.9573	48.5588	0.823985	0.678952	+	Tsc22d3+
ENSRNOG00000022218	Ifi44	interferon-induced protein 44 [Source:RGD Symbol;Acc:1310523]	2[-]256897772-256915569	13.4357	15.0947	14.5325	12.8566	13.6678	11.6617	15.4284	19.7765	14.9364	21.0495	19.2548	16.9593	24.5799	21.9366	19.3419	0.824114	0.679163	+	Ifi44+
ENSRNOG00000029340	Btnl8	butyrophilin-like 8 [Source:RGD Symbol;Acc:1303010]	20[-]2813332-2858205	15.4966	16.2047	15.0793	10.3868	11.0743	8.19326	17.8917	21.3099	18.5395	16.6279	28.6259	29.4075	32.6736	30.0424	31.6302	0.824574	0.679923	+	Btnl8+
ENSRNOG00000008046	Tmem30b	transmembrane protein 30B [Source:RGD Symbol;Acc:1308732]	6[-]96439607-96442682	46.8712	45.8557	49.403	46.6408	46.5743	45.3368	60.0064	57.2459	60.8149	58.4776	76.2782	63.6394	57.4431	64.4979	63.0454	0.824787	0.680273	+	Tmem30b+
ENSRNOG00000007454	Aloxe3	arachidonate lipoxygenase 3 [Source:RGD Symbol;Acc:1306252]	10[+]55712043-55735911	0.27712	0.208665	0.315012	0.485187	0.578804	0.664919	0.72301	1.04719	0.828775	0.977347	0.755781	0.944719	0.839345	1.14902	0.681968	0.82545	0.681368	+	Aloxe3+
ENSRNOG00000014481	Adtrp	androgen-dependent TFPI-regulating protein [Source:RGD Symbol;Acc:1305679]	17[+]22619891-22688307	79.1958	63.7619	90.5115	83.6508	107.152	97.3035	116.931	127.556	129.255	111.4	213.878	211.945	176.752	138.06	184.265	0.825548	0.68153	+	Adtrp+
ENSRNOG00000015438	Ces1f	carboxylesterase 1F [Source:RGD Symbol;Acc:1642419]	19[+]15081158-15335002	35.7805	43.1143	46.4941	50.2528	51.5233	44.0805	61.7073	74.944	60.7761	63.3466	97.456	49.4269	82.5181	95.1382	96.9432	0.825657	0.68171	+	Ces1f+
ENSRNOG00000021201	Txnip	thioredoxin interacting protein [Source:RGD Symbol;Acc:620886]	2[+]198683159-198686974	188.55	240.502	263.711	261.766	340.355	321.854	399.412	599.905	416.208	420.776	394.713	668.536	469.722	579.177	641.336	0.8257	0.68178	+	Txnip+
ENSRNOG00000060436	Vti1b	vesicle transport through interaction with t-SNAREs 1B [Source:RGD Symbol;Acc:2323682]	6[-]102339857-102353403	43.7773	38.9754	43.475	43.104	41.1837	42.4517	53.3207	49.3006	56.641	56.9213	56.3614	52.2489	52.0626	54.9939	49.6777	0.825735	0.681838	+	Vti1b+
ENSRNOG00000024330	Ngp	neutrophilic granule protein [Source:RGD Symbol;Acc:1308994]	8[+]118662335-118665699	0	0	0	0.070347	0.116281	0	0.338636	0.277282	0.312299	0.337707	0.448772	0.270534	0.698972	0.18725	0.36744	0.826198	0.682603	+	Ngp+
ENSRNOG00000053577	Gramd1b	GRAM domain containing 1B [Source:RGD Symbol;Acc:1305443]	8[-]44165367-44327551	24.9339	22.9745	22.0876	27.9799	28.797	28.1323	38.0407	44.124	34.3041	31.9515	50.4505	42.0138	35.9138	41.5244	44.7634	0.827773	0.685207	+	Gramd1b+
ENSRNOG00000001967	Sult1b1	sulfotransferase family 1B member 1 [Source:RGD Symbol;Acc:708534]	14[+]22142364-22155231	29.998	33.9137	38.1808	23.001	27.7695	22.5126	49.5239	59.0412	51.0498	37.532	81.562	77.5568	73.8554	73.7599	70.6366	0.829424	0.687944	+	Sult1b1+
ENSRNOG00000022932	Serhl2	serine hydrolase-like 2 [Source:RGD Symbol;Acc:1563386]	7[+]123963381-123990103	9.51505	9.77647	9.83679	10.5266	10.8196	8.5963	16.3248	17.0521	17.4351	14.9267	21.6097	16.4668	17.9842	18.3006	14.3854	0.829714	0.688425	+	Serhl2+
ENSRNOG00000014727	Fahd1	fumarylacetoacetate hydrolase domain containing 1 [Source:RGD Symbol;Acc:1304560]	10[-]14214519-14215957	52.9926	51.2775	53.8135	41.5063	45.1512	35.652	59.5064	76.1053	70.5931	67.3485	104.587	100.814	90.4642	94.3036	79.9099	0.830017	0.688927	+	Fahd1+
ENSRNOG00000023348	Tbc1d2	TBC1 domain family, member 2 [Source:RGD Symbol;Acc:1306860]	5[-]62212982-62260105	3.64037	3.89611	4.1039	4.2145	4.12605	3.98548	4.84134	5.80968	5.14962	5.91813	5.75279	4.57404	5.73274	5.55587	4.98561	0.831177	0.690855	+	Tbc1d2+
ENSRNOG00000011140	Fam213a	family with sequence similarity 213, member A [Source:RGD Symbol;Acc:1309676]	16[+]17493953-17513870	7.89104	9.2912	10.3863	9.9303	8.11887	8.50734	13.8215	20.9715	13.9985	14.0222	24.3986	14.4197	19.2301	23.2826	22.4737	0.834165	0.695831	+	Fam213a+
ENSRNOG00000016218	Gtf3c1	general transcription factor IIIC subunit 1 [Source:RGD Symbol;Acc:621048]	1[-]197032474-197098649	15.7648	17.2288	17.2916	17.8261	16.7148	14.4275	26.7419	30.2683	27.5971	29.0365	37.118	25.2328	27.4	29.441	27.9472	0.83539	0.697876	+	Gtf3c1+
ENSRNOG00000007387	Per1	period circadian clock 1 [Source:RGD Symbol;Acc:727863]	10[+]55687050-55695994	4.2715	7.56953	4.34582	6.3729	8.82815	6.63044	17.9659	24.4226	10.081	22.6858	13.6676	13.3693	32.1138	22.5353	28.0838	0.836193	0.699219	+	Per1+
ENSRNOG00000000542	Dnah8	dynein, axonemal, heavy chain 8 [Source:RGD Symbol;Acc:619986]	20[+]9313271-9560682	0.00574	0	0.004516	0.005154	0.00443	0	0.077081	0.074804	0.13775	0.12999	0.099064	0.066017	0.127378	0.112107	0.070021	0.836904	0.700408	+	Dnah8+
ENSRNOG00000000418	Zbtb12	zinc finger and BTB domain containing 12 [Source:RGD Symbol;Acc:1302958]	20[+]4572100-4574956	2.65431	2.80923	2.90179	4.3723	3.30181	3.98014	4.59835	4.36857	5.14278	5.13211	5.99016	3.4985	6.44321	6.21203	5.0572	0.837065	0.700678	+	Zbtb12+
ENSRNOG00000061690	Sycp2	synaptonemal complex protein 2 [Source:RGD Symbol;Acc:69429]	3[-]173884287-173947018	0.083532	0.071111	0.064889	0.059557	0.048885	0.077704	0.102607	0.096971	0.062903	0.184086	0.165151	0.155083	0.147836	0.123415	0.189343	0.837898	0.702073	+	Sycp2+
ENSRNOG00000020288	Slc25a20	solute carrier family 25 member 20 [Source:RGD Symbol;Acc:621443]	8[+]117455262-117476734	47.0037	44.2499	54.8029	46.7207	36.8979	36.453	60.8379	69.3975	71.1	50.6925	95.4162	88.4858	110.003	96.1233	101.184	0.838438	0.702978	+	Slc25a20+
ENSRNOG00000020869	mrpl9	mitochondrial ribosomal protein L9 [Source:RGD Symbol;Acc:1359171]	2[+]195684210-195689052	75.7322	85.1226	91.3956	87.1489	94.1998	78.8889	105.842	97.3091	112.949	88.717	126.493	122.481	123.963	130.289	119.879	0.838865	0.703695	+	mrpl9+
ENSRNOG00000019014	Ndst1	N-deacetylase and N-sulfotransferase 1 [Source:RGD Symbol;Acc:69303]	18[-]55955389-55992885	14.0375	15.6612	13.8726	15.866	11.9965	14.2165	24.1527	21.2298	18.7198	24.8651	29.9905	20.5728	21.2662	28.8875	35.07	0.839012	0.703942	+	Ndst1+
ENSRNOG00000020836	Rorc	RAR-related orphan receptor C [Source:RGD Symbol;Acc:1595785]	2[+]195617021-195637630	10.6153	13.3986	13.7278	27.6935	36.5184	30.0672	33.5655	31.3014	37.981	28.1148	38.5568	37.5651	52.9011	63.528	46.2717	0.839402	0.704596	+	Rorc+
ENSRNOG00000018076	Fmo5	flavin containing monooxygenase 5 [Source:RGD Symbol;Acc:628602]	2[+]199796881-199823927	22.9326	26.602	26.539	25.1801	31.3263	27.5252	38.1805	46.4653	43.6259	43.4832	80.4258	67.6358	60.3636	48.1755	55.2983	0.840284	0.706078	+	Fmo5+
ENSRNOG00000008911	Draxin	dorsal inhibitory axon guidance protein [Source:RGD Symbol;Acc:1585098]	5[-]164913906-164927869	0.158226	0.142145	0.110703	0.142065	0.222838	0.245525	0.034488	0.300686	0.306056	0.374217	0.738661	0.446646	0.683071	0.790218	0.680799	0.84074	0.706845	+	Draxin+
ENSRNOG00000056201	AABR07071199.1	-	8[-]104371233-104377969	0	0.178534	0.06258	0.766039	0.247575	0	1.29418	1.35197	1.29441	0.926428	1.65543	0.753114	1.32694	1.41619	1.94291	0.841893	0.708783	+	AABR07071199.1+
ENSRNOG00000003813	Kcnk10	potassium two pore domain channel subfamily K member 10 [Source:RGD Symbol;Acc:619732]	6[-]122419046-122545899	0.791129	0.977021	0.930801	0.918379	0.69172	0.763381	3.05978	3.53846	2.30649	2.38409	4.55589	1.92943	3.56804	3.67376	4.65017	0.843351	0.711241	+	Kcnk10+
ENSRNOG00000059443	Zfp622	zinc finger protein 622 [Source:RGD Symbol;Acc:1309146]	2[+]78407414-78421024	9.76146	9.89596	9.47322	10.6001	9.70723	9.30133	10.869	10.5167	10.4286	11.7213	10.9345	10.2904	12.6149	11.5196	11.9005	0.843571	0.711613	+	Zfp622+
ENSRNOG00000057989	Zp2	zona pellucida glycoprotein 2 [Source:RGD Symbol;Acc:620605]	1[-]189899892-189911650	0	0.066389	0.030076	0	0	0	12.524	20.6733	14.4842	16.9429	20.1654	16.1658	10.4899	14.9536	17.1451	0.844911	0.713874	+	Zp2+
ENSRNOG00000025296	Lrrc8a	leucine rich repeat containing 8 family, member A [Source:RGD Symbol;Acc:1311690]	3[+]8802852-8828533	24.2336	26.7354	23.8371	31.7127	34.8303	34.6595	35.9522	30.2416	32.654	34.2981	39.0495	40.0744	35.4348	41.3158	43.624	0.845361	0.714634	+	Lrrc8a+
ENSRNOG00000001770	Ehhadh	enoyl-CoA hydratase and 3-hydroxyacyl CoA dehydrogenase [Source:RGD Symbol;Acc:621441]	11[+]82945104-82978364	15.8679	17.0533	17.8776	18.5934	21.7071	18.4863	20.6484	21.9752	24.8531	20.2844	35.9654	30.5141	35.4733	32.8003	42.3107	0.845843	0.715451	+	Ehhadh+
ENSRNOG00000018239	Dhrs4	dehydrogenase/reductase 4 [Source:RGD Symbol;Acc:708482]	15[+]34155504-34167072	45.5825	42.3271	54.0063	48.3352	37.0507	49.032	71.5909	78.1883	76.4944	65.7778	105.177	65.8909	100.441	93.663	85.4738	0.847194	0.717738	+	Dhrs4+
ENSRNOG00000001177	Acads	acyl-CoA dehydrogenase, C-2 to C-3 short chain [Source:RGD Symbol;Acc:620514]	12[+]47254484-47263747	56.0826	58.6618	63.0654	74.2833	63.8077	60.4198	84.0558	89.6439	80.8855	73.5277	96.0729	84.0446	88.5527	88.2653	84.2076	0.84768	0.718562	+	Acads+
ENSRNOG00000060597	Syf2	SYF2 pre-mRNA-splicing factor [Source:RGD Symbol;Acc:621592]	5[+]153269526-153277563	60.9874	62.8006	60.8834	61.3918	66.0629	56.269	72.3852	68.7672	73.6154	78.5403	80.061	79.0942	82.4225	76.9188	67.593	0.847982	0.719073	+	Syf2+
ENSRNOG00000019768	Ncoa4	nuclear receptor coactivator 4 [Source:RGD Symbol;Acc:1563014]	16[+]8302950-8323293	61.068	59.8662	67.5977	51.1873	61.1199	45.1794	84.4394	101.496	102.558	76.5136	139.728	115.883	126.455	119.785	116.785	0.848	0.719104	+	Ncoa4+
ENSRNOG00000047225	Tma7	translation machinery associated 7 homolog [Source:RGD Symbol;Acc:1584795]	8[-]117815725-117820413	95.8176	98.4706	94.0514	118.293	116.039	95.7682	129.716	128.445	132.339	160.537	152.934	165.992	150.059	118.348	144.405	0.849919	0.722363	+	Tma7+
ENSRNOG00000020308	Ech1	enoyl-CoA hydratase 1 [Source:RGD Symbol;Acc:69353]	1[+]87009730-87016005	96.3232	109.386	120.069	110.413	99.4754	94.78	207.003	209.933	231.062	149.605	265.474	252.869	342.116	218.017	276.461	0.850306	0.723021	+	Ech1+
ENSRNOG00000018796	Herpud1	homocysteine inducible ER protein with ubiquitin like domain 1 [Source:RGD Symbol;Acc:620818]	19[-]11046909-11057254	85.7695	92.881	84.146	109.337	95.4687	101.949	111.243	96.1284	110.135	135.387	119.839	156.878	137.424	117.35	153.665	0.851324	0.724753	+	Herpud1+
ENSRNOG00000045560	LOC499229	similar to very large inducible GTPase 1 isoform A [Source:RGD Symbol;Acc:1598220]	1[+]173252058-173259702	34.3384	22.0151	32.793	56.4543	61.7218	51.5335	112.555	91.5363	72.0068	180.89	243.561	60.0783	188.765	182.305	190.867	0.854098	0.729483	+	LOC499229+
ENSRNOG00000015003	Pex11a	peroxisomal biogenesis factor 11 alpha [Source:RGD Symbol;Acc:619842]	1[-]141474180-141481315	7.69693	7.06828	7.89171	7.68478	10.2529	7.01201	12.6937	17.4777	13.998	11.6488	20.0814	16.3651	24.8499	17.3583	16.9289	0.855186	0.731343	+	Pex11a+
ENSRNOG00000050040	Akr1c13	aldo-keto reductase family 1, member C13 [Source:RGD Symbol;Acc:1308232]	17[+]69634890-69647765	64.7963	11.5035	13.4375	60.7608	9.76592	10.3475	139.853	131.546	130.124	91.2845	155.083	143.881	150.532	138.571	215.404	0.855565	0.731991	+	Akr1c13+
ENSRNOG00000046643	Cyp3a9	cytochrome P450, family 3, subfamily a, polypeptide 9 [Source:RGD Symbol;Acc:708392]	12[-]19074583-19114399	76.61	77.2618	81.6397	117.505	194.66	121.473	287.927	453.992	222.077	190.58	452.775	438.948	378.018	414.26	458.128	0.856263	0.733186	+	Cyp3a9+
ENSRNOG00000052971	AABR07010777.1	-	2[-]151289736-151314629	0.549698	0.492428	0.890012	0.637241	0.775928	0.589205	0.837548	1.15782	1.22466	0.985494	1.16326	1.28549	1.63181	1.39525	1.20041	0.856969	0.734396	+	AABR07010777.1+
ENSRNOG00000009538	Etfdh	electron transfer flavoprotein dehydrogenase [Source:RGD Symbol;Acc:735052]	2[-]178367549-178389608	43.1834	38.7617	45.6199	44.2678	41.3494	48.353	58.1291	63.6594	66.4963	71.398	104.969	57.0746	95.4908	79.3678	82.7122	0.857523	0.735345	+	Etfdh+
ENSRNOG00000003895	Rgs1	regulator of G-protein signaling 1 [Source:RGD Symbol;Acc:3561]	13[-]61066153-61070599	13.3842	11.6891	12.7174	15.8485	15.076	12.4286	19.5652	37.589	25.5398	23.9541	33.3794	44.6941	31.0396	35.944	43.1199	0.857733	0.735705	+	Rgs1+
ENSRNOG00000003533	Clcn4	chloride voltage-gated channel 4 [Source:RGD Symbol;Acc:708381]	X[+]25016401-25080410	0.304245	0.317097	0.350052	0.335764	0.318221	0.336784	0.636362	0.476166	0.614554	0.784963	0.505353	0.633359	0.76317	0.542066	0.87646	0.857734	0.735708	+	Clcn4+
ENSRNOG00000028156	Pld1	phospholipase D1 [Source:RGD Symbol;Acc:3349]	2[+]113652348-113849403	64.854	63.4793	67.9218	67.3257	62.4899	64.9046	85.2309	86.0213	80.0312	77.0322	104.13	85.7806	100.053	98.2038	83.9053	0.857811	0.73584	+	Pld1+
ENSRNOG00000009043	Piwil4	piwi-like RNA-mediated gene silencing 4 [Source:RGD Symbol;Acc:1311015]	8[-]13208774-13251812	1.22517	1.20917	1.00949	1.3903	1.55627	0.869056	2.39405	2.63915	2.6143	2.07193	3.77514	2.54275	3.01094	3.5199	2.51247	0.859817	0.739285	+	Piwil4+
ENSRNOG00000048841	LOC100911938	butyrophilin subfamily 3 member A3-like [Source:RGD Symbol;Acc:6489741]	20[-]2813504-2824748	14.6967	18.0222	19.8595	13.7146	17.2236	8.24945	29.2303	68.828	36.3831	35.6323	55.8642	66.632	72.6004	63.8898	71.134	0.860683	0.740775	+	LOC100911938+
ENSRNOG00000017188	Cyp27a1	cytochrome P450, family 27, subfamily a, polypeptide 1 [Source:RGD Symbol;Acc:727915]	9[+]81968332-81998169	9.47429	11.0754	11.042	13.0443	14.5735	11.4437	14.8261	19.0345	19.5769	14.131	18.5848	18.0765	19.8113	20.1066	19.7963	0.862248	0.743472	+	Cyp27a1+
ENSRNOG00000027702	LOC289035	similar to UDP-N-acetylglucosamine:a-1,3-D-mannoside beta-1,4-N-acetylgluco [Source:RGD Symbol;Acc:1359351]	13[+]51218468-51223952	0.045712	0.082684	0.144801	0.188334	0.516181	0.329705	0.662101	0.57994	0.682489	0.43066	0.718821	0.81861	0.847523	1.01177	0.575763	0.862722	0.744289	+	LOC289035+
ENSRNOG00000061147	Fam189a2	family with sequence similarity 189, member A2 [Source:RGD Symbol;Acc:1307524]	1[-]241822626-241875864	2.47554	2.1707	2.81722	2.63425	3.87705	2.37894	3.82407	5.68644	7.49926	6.67098	9.08983	4.50599	8.45842	7.15447	7.84746	0.864412	0.747209	+	Fam189a2+
ENSRNOG00000005826	RGD1562420	similar to hypothetical protein [Source:RGD Symbol;Acc:1562420]	6[+]146394456-146395025	1.14532	1.23282	1.48428	0.337252	0.335326	0.365676	25.6567	32.5922	24.7363	18.941	21.4939	32.6277	30.1859	28.7285	28.0462	0.865775	0.749566	+	RGD1562420+
ENSRNOG00000017212	Spsb1	splA/ryanodine receptor domain and SOCS box containing 1 [Source:RGD Symbol;Acc:1309319]	5[-]166913735-166926636	23.6183	25.4281	23.3151	27.0611	33.1595	28.7974	36.9739	37.7798	31.4328	35.2396	36.8905	40.1688	33.9735	39.9287	36.5161	0.865967	0.7499	+	Spsb1+
ENSRNOG00000060343	Asz1	ankyrin repeat, SAM and basic leucine zipper domain containing 1 [Source:RGD Symbol;Acc:621579]	4[-]45358574-45414177	0.228885	0.112492	0.076297	0.127117	0.054628	0.415264	0.639602	2.17113	2.33261	4.24366	3.14246	2.9863	4.59425	4.35319	1.50647	0.866162	0.750236	+	Asz1+
ENSRNOG00000027606	Neurl1b	neuralized E3 ubiquitin protein ligase 1B [Source:RGD Symbol;Acc:1564984]	10[-]17048251-17075139	5.92664	8.35936	8.93122	10.2268	9.93093	8.66067	14.2594	12.9261	15.3044	14.0354	33.2725	18.5643	26.8835	26.9365	28.6258	0.867102	0.751865	+	Neurl1b+
ENSRNOG00000050784	AABR07054000.1	-	3[+]134413170-134441540	5.92792	5.23061	6.44549	7.31224	7.49023	6.49465	40.5689	41.1801	34.8889	36.9825	82.8981	58.8356	46.7704	55.2559	42.5727	0.867571	0.752679	+	AABR07054000.1+
ENSRNOG00000034015	Capn2	calpain 2 [Source:RGD Symbol;Acc:2268]	13[-]100878650-100928811	48.9921	65.055	53.0439	62.8311	61.5417	57.4469	80.6605	79.6529	77.766	75.8008	90.4216	90.2821	83.9638	81.1003	77.0216	0.868694	0.754629	+	Capn2+
ENSRNOG00000017286	Ephx2	epoxide hydrolase 2 [Source:RGD Symbol;Acc:620732]	15[-]42757235-42794279	52.5656	60.0144	63.9372	64.4855	71.4952	60.5459	108.104	145.301	135.775	91.8428	207.536	151.182	158.582	163.815	187.07	0.869197	0.755504	+	Ephx2+
ENSRNOG00000007430	Slx4ip	SLX4 interacting protein [Source:RGD Symbol;Acc:1563120]	3[+]129885826-130069390	2.37985	2.1181	2.45599	1.57828	1.43995	1.77932	3.99583	4.11047	3.45223	4.93349	4.54405	3.43243	5.08031	4.28571	4.96158	0.870771	0.758242	+	Slx4ip+
ENSRNOG00000022863	Lingo4	leucine rich repeat and Ig domain containing 4 [Source:RGD Symbol;Acc:1562025]	2[+]195617044-195643502	0.090149	0.178336	0.192276	0.346147	0.394351	0.39194	0.348665	0.490763	0.362782	0.538967	0.723193	0.345003	0.733095	0.856667	0.798701	0.871045	0.75872	+	Lingo4+
ENSRNOG00000050170	Btnl7	butyrophilin-like 7 [Source:RGD Symbol;Acc:1303124]	20[-]2757004-2768426	7.72229	8.49343	11.5902	10.3283	8.88361	6.63994	16.7423	31.7819	14.5813	17.9051	29.6573	30.3001	29.7918	34.779	32.5353	0.871596	0.759679	+	Btnl7+
ENSRNOG00000054259	Klf11	Kruppel-like factor 11 [Source:RGD Symbol;Acc:1306646]	6[+]43829945-43841651	3.74463	3.77291	3.929	3.80689	4.98312	3.85824	4.63314	5.39692	6.38081	6.21576	5.96806	5.69882	8.33243	7.34134	9.3123	0.871917	0.760239	+	Klf11+
ENSRNOG00000023352	Fam78a	family with sequence similarity 78, member A [Source:RGD Symbol;Acc:1566351]	3[-]11087299-11102515	14.0726	16.2429	16.2834	20.6339	21.9637	19.2999	28.161	25.9588	24.3036	20.0511	25.8534	30.688	31.1473	32.1597	30.0448	0.873197	0.762473	+	Fam78a+
ENSRNOG00000001297	Prmt2	protein arginine methyltransferase 2 [Source:RGD Symbol;Acc:1565519]	20[+]13156241-13212606	18.2356	16.8337	17.3924	19.4617	19.6081	18.6049	22.4574	22.3219	22.4558	20.579	26.0436	26.9904	23.1562	23.6921	24.8944	0.873304	0.762659	+	Prmt2+
ENSRNOG00000003049	Hsd17b10	hydroxysteroid (17-beta) dehydrogenase 10 [Source:RGD Symbol;Acc:69231]	X[+]21696772-21699241	146.828	138.064	153.281	177.724	150.6	162.503	197.152	193.801	212.651	186.026	240.166	188.587	234.961	218.261	212.121	0.874307	0.764413	+	Hsd17b10+
ENSRNOG00000014090	Retsat	retinol saturase [Source:RGD Symbol;Acc:628802]	4[+]100465170-100474301	106.615	113.661	69.6465	128.353	133.602	106.026	277.113	360.211	365.505	273.491	601.271	384.538	534.427	333.07	528.445	0.875185	0.765949	+	Retsat+
ENSRNOG00000008236	Decr1	2,4-dienoyl-CoA reductase 1 [Source:RGD Symbol;Acc:70999]	5[-]29573898-29601748	18.324	19.1668	22.5758	11.7895	11.8828	10.2893	51.0472	78.3435	66.5488	54.598	112.367	86.8675	113.026	68.7515	104.064	0.875308	0.766164	+	Decr1+
ENSRNOG00000060001	AABR07071199.2	-	8[-]104388895-104396339	0.155358	0.302398	0.124845	1.06012	0.119729	0.136073	1.33338	1.61459	1.61049	1.62503	2.28122	0.85583	2.11099	2.01542	2.64792	0.875513	0.766523	+	AABR07071199.2+
ENSRNOG00000006302	Gclc	glutamate-cysteine ligase, catalytic subunit [Source:RGD Symbol;Acc:619868]	8[+]85059051-85097468	41.794	36.945	42.2411	37.2722	37.5336	36.0429	90.118	84.2886	104.966	101.062	159.421	102.945	103.278	114.498	109.09	0.877648	0.770266	+	Gclc+
ENSRNOG00000012259	Il22ra2	interleukin 22 receptor subunit alpha 2 [Source:RGD Symbol;Acc:1303169]	1[+]15093599-15106954	1.16733	2.55088	1.71157	3.56019	3.53684	3.2594	5.4742	7.96427	9.15933	15.9361	14.1845	11.151	16.4517	10.7153	7.4585	0.877728	0.770407	+	Il22ra2+
ENSRNOG00000013766	Acaa2	acetyl-CoA acyltransferase 2 [Source:RGD Symbol;Acc:620482]	18[+]70733872-70762395	104.895	109.972	120.75	93.0046	90.0981	91.5796	192.635	226.041	226.587	192.159	325.448	237.007	344.308	243.989	356.815	0.879571	0.773646	+	Acaa2+
ENSRNOG00000038319	Akr1c19	aldo-keto reductase family 1, member C19 [Source:RGD Symbol;Acc:1562954]	17[+]69654170-69675203	33.6694	13.4656	15.9972	32.3141	15.3549	9.64229	98.4191	120.12	96.8823	79.1261	168.966	116.036	113.867	134.417	184.052	0.880332	0.774984	+	Akr1c19+
ENSRNOG00000024629	Hadha	hydroxyacyl-CoA dehydrogenase/3-ketoacyl-CoA thiolase/enoyl-CoA hydratase (trifunctional protein), alpha subunit [Source:RGD Symbol;Acc:620512]	6[+]27589657-27629175	136.314	135.097	145.8	143.494	130.299	131.625	186.543	187.387	194.242	168.063	242.982	219.365	253.517	202.803	233.879	0.880338	0.774995	+	Hadha+
ENSRNOG00000008364	Cat	catalase [Source:RGD Symbol;Acc:2279]	3[-]93379874-93412058	36.1335	32.5635	39.8469	44.7272	46.8187	55.9596	50.305	72.2412	69.1924	78.9781	106.553	70.4328	81.8155	77.496	77.229	0.881572	0.777169	+	Cat+
ENSRNOG00000006199	Ispd	isoprenoid synthase domain containing [Source:RGD Symbol;Acc:1359368]	6[+]55881387-56159464	3.53484	4.15519	3.78434	3.88218	3.80329	3.59606	5.27795	5.56483	4.73072	5.07001	7.69449	6.92123	6.31246	7.06002	6.25865	0.882914	0.779537	+	Ispd+
ENSRNOG00000022946	Slc22a3	solute carrier family 22 member 3 [Source:RGD Symbol;Acc:3701]	1[+]48433079-48521256	2.33593	2.01457	3.48805	3.04175	3.89132	3.20138	6.79289	7.17686	8.0612	5.80758	14.7544	10.8846	11.5714	11.0272	9.86656	0.883182	0.780011	+	Slc22a3+
ENSRNOG00000059770	RT1-CE16	RT1 class I, locus CE16 [Source:RGD Symbol;Acc:1359403]	20[-]3791629-3796275	0.473702	0.491352	0.518934	0.448408	0.390773	0.261375	5.6106	8.11524	7.1211	4.65208	5.24362	9.12322	9.24323	12.2895	9.21716	0.884247	0.781893	+	RT1-CE16+
ENSRNOG00000027739	Cndp1	carnosine dipeptidase 1 [Source:RGD Symbol;Acc:1359493]	18[-]81466716-81499051	13.3447	15.5466	17.5159	14.9621	17.7131	16.8983	31.5784	32.6275	31.0311	30.1907	54.4453	33.0172	41.7564	42.2778	41.51	0.894778	0.800628	+	Cndp1+
ENSRNOG00000032202	Creb3l3	cAMP responsive element binding protein 3-like 3 [Source:RGD Symbol;Acc:1308152]	7[+]11490852-11499282	7.07507	7.82483	10.3384	20.1327	35.955	25.4897	103.256	132.336	116.094	61.9644	223.708	190.944	196.39	174.789	243.282	0.898281	0.806909	+	Creb3l3+
ENSRNOG00000027271	RGD1359290	Ribosomal_L22 domain containing protein RGD1359290 [Source:RGD Symbol;Acc:1359290]	10[+]95642640-95657977	17.1672	20.9547	18.8026	13.5725	9.98294	7.29483	296.265	390.208	301.412	291.994	313.06	335.649	395.586	344.865	346.241	0.899594	0.80927	+	RGD1359290+
ENSRNOG00000015253	Hsf4	heat shock transcription factor 4 [Source:RGD Symbol;Acc:1310808]	19[+]37226186-37231912	0.58409	0.976208	0.733275	0.734164	1.63791	1.05241	1.8792	1.86268	1.72444	1.95807	2.09233	2.10559	1.95031	2.91107	2.12977	0.900254	0.810458	+	Hsf4+
ENSRNOG00000014232	P2ry1	purinergic receptor P2Y1 [Source:RGD Symbol;Acc:3242]	2[+]151314818-151320319	11.3493	10.8339	10.5897	9.2891	11.68	7.56658	17.3487	17.863	15.7749	16.7569	20.1589	20.0199	20.9275	19.5702	24.0855	0.905193	0.819375	+	P2ry1+
ENSRNOG00000055278	AABR07059380.1	-	4[-]16946938-16953847	0.052867	0.064162	0.0738	0.089042	0.101867	0.068045	0.116009	0.160586	0.06835	0.192425	0.204922	0.199217	0.176415	0.19262	0.17671	0.906016	0.820866	+	AABR07059380.1+
ENSRNOG00000018740	Ugt1a5	UDP glucuronosyltransferase family 1 member A5 [Source:RGD Symbol;Acc:1583689]	9[+]95161157-95302822	164.85	174.726	197.918	213.278	264.078	200.935	385.962	460.977	371.414	338.033	631.057	609.438	517.871	555.671	587.908	0.91158	0.830978	+	Ugt1a5+
ENSRNOG00000007393	Ndrg1	N-myc downstream regulated 1 [Source:RGD Symbol;Acc:1307303]	7[-]107734323-107775714	70.3335	74.5032	74.9527	92.285	90.9058	86.31	137.921	125.305	141.065	134.583	197.675	169.946	163.143	176.076	145.642	0.92518	0.855958	+	Ndrg1+

## Sheet: WT
Gene ID	Gene Name	GeneDescription	Pos.	D45	D45	D45	D185	D185	D185	D367	D367	D367	D549	D549	D549	D626	D626	D626	r	r^2	up/down	Name-noted
ENSRNOG00000016888	Pask	PAS domain containing serine/threonine kinase [Source:RGD Symbol;Acc:1306146]	9[-]100450586-100479868	4.04663	4.94986	3.71487	4.18204	3.88326	3.74815	2.88239	3.02846	3.50607	2.67833	2.66467	2.24309	2.40172	2.18731	2.02764	-0.931488	0.867669	-	Pask-
ENSRNOG00000027171	NEWGENE_1304700	N-deacetylase/N-sulfotransferase (heparan glucosaminyl) 2 [Source:RGD Symbol;Acc:9443007]	15[+]3754262-3760663	8.79696	9.50443	8.87465	9.41217	9.25775	8.62763	6.80475	7.70498	8.19062	5.90022	6.80617	6.21458	6.11988	6.08606	5.03571	-0.931345	0.867403	-	NEWGENE_1304700-
ENSRNOG00000008257	Mfap2	microfibrillar-associated protein 2 [Source:RGD Symbol;Acc:1306031]	5[+]159534202-159539750	15.838	11.1485	13.6532	13.7574	13.768	13.4608	9.7627	9.12153	10.5033	8.63845	8.18153	6.89762	4.25595	3.71625	6.86249	-0.911773	0.83133	-	Mfap2-
ENSRNOG00000031041	Rps4y2	ribosomal protein S4, Y-linked 2 [Source:RGD Symbol;Acc:1590988]	4[+]182745448-182746381	18.1198	23.7492	25.8996	16.4651	31.0571	21.7246	6.27928	8.06832	5.95578	3.99504	4.77327	3.73713	1.05015	1.15019	1.74703	-0.900894	0.81161	-	Rps4y2-
ENSRNOG00000003463	Srebf1	sterol regulatory element binding transcription factor 1 [Source:RGD Symbol;Acc:69423]	10[-]46570996-46593009	31.8631	32.1267	31.942	21.7901	31.4404	22.8152	19.9192	23.0536	21.1299	16.9703	18.7383	12.861	13.51	18.8391	17.2168	-0.900412	0.810742	-	Srebf1-
ENSRNOG00000030157	Dhx16	DEAH-box helicase 16 [Source:RGD Symbol;Acc:1302963]	20[-]3367150-3386106	24.8459	27.7754	26.8851	27.7922	25.168	22.4772	20.0162	20.8134	22.475	18.4146	21.0697	18.0385	20.215	17.8798	17.5894	-0.899768	0.809583	-	Dhx16-
ENSRNOG00000019612	Haghl	hydroxyacylglutathione hydrolase-like [Source:RGD Symbol;Acc:1308042]	10[-]15152709-15155412	1.21069	1.74252	1.50612	1.12697	1.09913	0.853578	0.397189	0.622507	0.946702	0.46028	0.423418	0.314744	0.505192	0.477162	0.419043	-0.896734	0.804131	-	Haghl-
ENSRNOG00000018440	Arfip2	ADP-ribosylation factor interacting protein 2 [Source:RGD Symbol;Acc:1303204]	1[-]170466395-170471076	58.5555	60.2073	57.2422	55.8732	60.184	52.5043	55.5274	52.5826	58.1528	44.1516	44.0331	42.9673	45.1235	43.3037	44.3027	-0.89604	0.802887	-	Arfip2-
ENSRNOG00000014251	Capn5	calpain 5 [Source:RGD Symbol;Acc:620084]	1[-]163073124-163129641	47.5781	45.6445	53.2575	48.498	46.0914	51.7583	36.0933	40.2461	42.8223	35.7433	41.3947	33.2625	34.3681	30.3467	30.1136	-0.895199	0.80138	-	Capn5-
ENSRNOG00000000967	Aacs	acetoacetyl-CoA synthetase [Source:RGD Symbol;Acc:708522]	12[-]36512393-36555694	50.0022	62.9304	52.0823	38.8665	60.2008	42.0669	32.9151	33.0128	34.5215	35.4117	29.7903	25.8987	12.8778	26.8641	17.7086	-0.888965	0.790259	-	Aacs-
ENSRNOG00000003897	Col1a1	collagen type I alpha 1 chain [Source:RGD Symbol;Acc:61817]	10[+]82745801-82762789	88.5046	73.0272	84.6314	35.3864	49.4229	49.7499	19.8891	27.5865	54.0201	25.9156	32.6647	19.6792	5.73292	12.2854	16.2561	-0.888369	0.789199	-	Col1a1-
ENSRNOG00000027880	Nbeal2	neurobeachin-like 2 [Source:RGD Symbol;Acc:1306501]	8[-]118893995-118926613	14.7788	15.0226	14.9925	15.4106	13.2106	11.408	9.2927	11.085	12.9504	9.29082	11.646	9.3249	8.84867	8.61601	6.5242	-0.883365	0.780333	-	Nbeal2-
ENSRNOG00000057755	Ndst2	N-deacetylase and N-sulfotransferase 2 [Source:RGD Symbol;Acc:1304700]	15[+]3996048-4006491	8.14886	8.56471	7.88157	8.72387	8.06431	7.70856	6.4418	7.72334	7.98524	5.41247	6.36404	5.92428	5.85943	5.76366	4.44087	-0.882938	0.77958	-	Ndst2-
ENSRNOG00000018267	B3gnt7	UDP-GlcNAc:betaGal beta-1,3-N-acetylglucosaminyltransferase 7 [Source:RGD Symbol;Acc:1310580]	9[+]93326283-93330233	23.0893	20.9434	24.414	19.9861	18.5396	18.1181	14.7429	11.7447	10.6014	14.5799	13.4285	13.5776	8.43285	9.40088	13.4664	-0.881736	0.777458	-	B3gnt7-
ENSRNOG00000008635	Mks1	Meckel syndrome, type 1 [Source:RGD Symbol;Acc:1565186]	10[+]75149814-75160480	5.84158	5.52148	5.56066	5.36249	6.3217	4.54992	4.71342	4.66927	5.46783	3.77724	3.66667	4.02269	3.30584	2.23074	2.53909	-0.876611	0.768446	-	Mks1-
ENSRNOG00000050102	LOC100360581	rCG58847-like [Source:RGD Symbol;Acc:2321876]	6[+]139560028-139560489	59.9514	88.5274	83.3461	68.7564	29.9961	21.8688	8.23608	18.1275	28.6706	1.05676	7.82614	21.2793	0	0.264271	0.368631	-0.876252	0.767818	-	LOC100360581-
ENSRNOG00000008001	Rab3b	RAB3B, member RAS oncogene family [Source:RGD Symbol;Acc:620922]	5[+]128501847-128568188	25.6659	20.8242	30.4669	19.6391	20.2411	26.6221	17.2877	13.3648	18.8826	14.463	17.4317	13.5591	11.8797	8.42301	11.1931	-0.875721	0.766888	-	Rab3b-
ENSRNOG00000052236	AABR07004992.1	-	1[+]173275336-173284941	5.6425	3.91368	6.09627	2.23234	3.10995	3.45079	0.175984	0.375332	0.420991	0.987606	0.76315	0.667161	0.398619	0.186161	0.073007	-0.874752	0.76519	-	AABR07004992.1-
ENSRNOG00000001750	Chrd	chordin [Source:RGD Symbol;Acc:620181]	11[-]83858503-83867203	13.7099	14.2374	15.5456	6.07591	11.2532	9.62189	6.82717	6.64745	7.19852	3.88507	3.18566	4.56163	7.7729	4.15743	3.68447	-0.873427	0.762874	-	Chrd-
ENSRNOG00000008270	Cntrob	centrobin, centriole duplication and spindle assembly protein [Source:RGD Symbol;Acc:1307488]	10[-]55901901-55924158	4.06774	4.801	4.18841	3.53297	3.66982	2.58555	2.83489	2.8792	4.14347	2.33271	2.2594	2.04435	2.13284	2.16434	1.83398	-0.870602	0.757948	-	Cntrob-
ENSRNOG00000047573	Ttc39a	tetratricopeptide repeat domain 39A [Source:RGD Symbol;Acc:1311126]	5[+]129249506-129288805	11.9236	9.44405	9.6291	8.08642	9.05509	8.96021	7.2186	8.61744	9.57396	6.74721	7.03247	6.58105	3.08203	5.11149	4.60917	-0.869638	0.756271	-	Ttc39a-
ENSRNOG00000047706	RT1-CE16	RT1 class I, locus CE16 [Source:RGD Symbol;Acc:1359403]	20[-]3791407-3794027	490.272	514.391	439.401	152.387	228.868	143.296	7.87748	19.4253	265.622	4.85234	17.7368	5.30156	5.14272	3.99159	4.27218	-0.86803	0.753476	-	RT1-CE16-
ENSRNOG00000011683	Fes	FES proto-oncogene, tyrosine kinase [Source:RGD Symbol;Acc:1564385]	1[-]142174648-142183884	16.5696	16.7803	15.823	12.9792	11.5104	12.7968	6.10374	11.4773	15.0868	8.95604	10.3169	8.51799	4.68662	4.00166	4.06189	-0.866564	0.750933	-	Fes-
ENSRNOG00000019713	Wdr24	WD repeat domain 24 [Source:RGD Symbol;Acc:1304803]	10[+]15191078-15195860	21.1638	21.3993	20.7094	19.2843	19.9185	18.2754	17.9961	17.3375	17.5795	16.0337	14.1783	15.0111	18.5596	16.4242	14.4698	-0.866083	0.7501	-	Wdr24-
ENSRNOG00000048897	Vmac	vimentin-type intermediate filament associated coiled-coil protein [Source:RGD Symbol;Acc:1303340]	9[+]10339075-10340329	10.75	10.2341	9.65271	9.40351	10.9084	8.65357	6.73706	9.78616	9.73304	6.5606	7.5948	6.9987	5.55956	5.11041	6.43627	-0.865283	0.748715	-	Vmac-
ENSRNOG00000049782	Csf2ra	colony stimulating factor 2 receptor alpha subunit [Source:RGD Symbol;Acc:1594330]	14[+]1462358-1467264	30.8805	32.4078	32.8764	34.1938	20.8312	21.822	10.1961	18.5492	20.602	13.5549	21.8236	12.784	9.64084	9.73528	11.4824	-0.86431	0.747033	-	Csf2ra-
ENSRNOG00000017156	Ankle1	ankyrin repeat and LEM domain containing 1 [Source:RGD Symbol;Acc:1308184]	16[+]19800463-19803796	11.9967	15.15	10.6522	8.94229	10.1729	6.58442	8.92951	8.67639	10.5723	4.96087	4.6018	4.3973	5.67837	4.8793	3.16125	-0.863488	0.745612	-	Ankle1-
ENSRNOG00000019873	Eml3	echinoderm microtubule associated protein like 3 [Source:RGD Symbol;Acc:7630023]	1[+]225129097-225140428	23.1669	26.8764	19.4647	21.7787	22.2609	21.3294	21.2555	20.2862	19.3019	14.9587	16.476	14.8713	18.0178	12.9904	13.2706	-0.863433	0.745517	-	Eml3-
ENSRNOG00000059199	AABR07065705.3	-	6[-]139746888-139747737	28.9171	30.1499	29.3837	19.452	8.09008	3.68796	0.437484	3.44979	9.24303	0	0.12054	2.07724	0	0	0	-0.861936	0.742935	-	AABR07065705.3-
ENSRNOG00000047103	AABR07065656.1	-	6[-]139040963-139041812	19.714	19.9521	22.3436	14.6505	6.23273	2.32715	0.25675	2.49469	7.16923	0	0.082579	1.44091	0	0	0	-0.860487	0.740438	-	AABR07065656.1-
ENSRNOG00000025742	Lmnb2	lamin B2 [Source:RGD Symbol;Acc:1563803]	7[+]11660934-11675472	29.6098	33.6813	29.1697	24.694	26.6956	23.7386	24.2132	25.4057	25.5286	24.1926	22.4037	18.7459	15.2439	18.3413	11.7859	-0.860178	0.739906	-	Lmnb2-
ENSRNOG00000047125	Foxl1	forkhead box L1 [Source:RGD Symbol;Acc:1584212]	19[+]53055745-53056770	4.34782	2.91767	5.07357	3.05132	3.5134	3.04574	1.59113	1.68136	3.59088	2.16324	1.4078	1.90205	0.841559	1.30251	0.92399	-0.859909	0.739443	-	Foxl1-
ENSRNOG00000051691	Gjd3	gap junction protein, delta 3 [Source:RGD Symbol;Acc:1308942]	10[-]86889421-86890257	1.81148	1.24603	1.57141	1.62078	1.26477	1.77649	0.721017	1.16485	1.33154	0.804888	0.420827	0.878643	0.177482	0.118991	0.790706	-0.858874	0.737665	-	Gjd3-
ENSRNOG00000010776	Atp13a1	ATPase 13A1 [Source:RGD Symbol;Acc:1306033]	16[-]21364101-21380331	45.802	49.2379	44.4637	46.8729	46.0654	40.5345	37.7166	35.7374	41.4261	32.6284	38.0071	31.8266	39.1765	35.1408	33.2409	-0.855934	0.732623	-	Atp13a1-
ENSRNOG00000058753	AABR07065699.4	-	6[+]139523337-139524186	50.458	52.1358	60.9234	27.4115	15.284	8.12724	3.22709	7.24651	19.943	0	4.89311	6.83747	0	0	0	-0.854818	0.730713	-	AABR07065699.4-
ENSRNOG00000056916	AABR07061328.1	-	4[-]116826986-116839308	0.219224	0.209792	0.214192	0.167016	0.190246	0.213031	0.182455	0.115812	0.157774	0.176255	0.149093	0.102506	0.099328	0.112939	0.075709	-0.854803	0.730688	-	AABR07061328.1-
ENSRNOG00000023172	Dnajb3	DnaJ heat shock protein family (Hsp40) member B3 [Source:RGD Symbol;Acc:1594215]	9[-]95289918-95290931	39.6439	28.5609	28.4	8.52885	39.1841	27.9497	21.6849	13.8542	14.3823	8.40077	3.32225	7.44214	7.15398	2.00698	3.62096	-0.854292	0.729814	-	Dnajb3-
ENSRNOG00000056397	SNORD22	Small nucleolar RNA SNORD22 [Source:RFAM;Acc:RF00099]	1[+]224923832-224923957	33.346	45.1394	37.8287	44.6668	40.9256	46.3129	35.5222	30.8958	39.2509	21.7874	25.9243	26.2495	22.1717	22.5741	20.4858	-0.853388	0.728272	-	SNORD22-
ENSRNOG00000016058	Kazald1	Kazal-type serine peptidase inhibitor domain 1 [Source:RGD Symbol;Acc:1310698]	1[+]264827739-264831151	1.09954	1.19656	1.00228	1.32676	1.00596	0.903564	0.627188	1.0076	1.10644	0.55998	0.630077	0.307069	0.28426	0.416324	0.546057	-0.851221	0.724577	-	Kazald1-
ENSRNOG00000031816	Nckipsd	NCK interacting protein with SH3 domain [Source:RGD Symbol;Acc:1311323]	8[+]117600749-117611922	4.88851	6.13265	5.18571	5.78246	4.22924	4.01209	3.07112	3.49027	3.4338	2.69491	3.18235	2.67544	2.64922	3.24743	3.55466	-0.850965	0.724142	-	Nckipsd-
ENSRNOG00000035531	Mir25	microRNA 25 [Source:RGD Symbol;Acc:2325594]	12[-]19307340-19307423	3.18153	6.06177	4.46838	5.06231	3.48689	2.64285	1.96142	1.71433	3.3115	1.39173	1.6069	1.8166	0.433336	0.480872	1.87197	-0.849392	0.721467	-	Mir25-
ENSRNOG00000016122	Hmgcr	3-hydroxy-3-methylglutaryl-CoA reductase [Source:RGD Symbol;Acc:2803]	2[-]27480226-27500654	90.6528	91.087	83.4166	70.0686	78.276	72.5899	73.4234	61.3226	60.7103	69.8101	52.4557	60.7304	27.5105	58.6753	32.9017	-0.84899	0.720785	-	Hmgcr-
ENSRNOG00000018293	Strip1	striatin interacting protein 1 [Source:RGD Symbol;Acc:1564249]	2[-]210393689-210413985	39.2569	38.6759	33.9691	30.099	38.2906	31.114	32.2483	29.1219	31.049	29.7116	28.6253	29.6175	25.9728	26.5462	22.203	-0.848249	0.719527	-	Strip1-
ENSRNOG00000045636	Fasn	fatty acid synthase [Source:RGD Symbol;Acc:620665]	10[-]109987735-110005901	34.6137	39.8373	33.6131	23.6814	35.5198	23.1403	20.6118	22.4374	21.6872	22.9959	25.0016	16.0187	12.36	19.3474	12.1106	-0.846091	0.71587	-	Fasn-
ENSRNOG00000060552	AABR07065705.4	-	6[-]139718892-139719323	24.6174	48.5798	43.4165	22.6439	11.0707	9.29235	5.96663	5.92984	17.1085	0.475491	0.991367	4.78012	0.06879	0.495745	0.335759	-0.845597	0.715035	-	AABR07065705.4-
ENSRNOG00000058426	AABR07065656.8	-	6[-]138852141-138852571	75.9427	73.611	72.3904	37.388	19.5091	6.73698	0.757729	6.93433	20.8114	0	0.334409	7.40003	0	0	0	-0.845488	0.714849	-	AABR07065656.8-
ENSRNOG00000046572	AABR07065651.1	-	6[-]138772045-138772894	30.1592	26.9594	27.9731	18.3727	7.28035	1.97797	0.287513	2.72017	9.02267	0	0.098206	1.79243	0	0	0	-0.845193	0.714351	-	AABR07065651.1-
ENSRNOG00000059984	Dll1	delta like canonical Notch ligand 1 [Source:RGD Symbol;Acc:70949]	1[-]57318708-57327379	7.27034	8.0938	8.85195	5.45223	5.81626	4.35622	4.25419	5.45189	6.03885	5.52153	3.76268	4.00131	3.09612	3.52648	2.963	-0.844921	0.713892	-	Dll1-
ENSRNOG00000008947	Cpz	carboxypeptidase Z [Source:RGD Symbol;Acc:620496]	14[+]80403001-80426245	2.9816	2.6872	2.37795	1.13956	2.34379	2.51917	0.652468	1.10238	1.56602	1.30284	1.68179	0.847415	0.090797	0	0.617593	-0.844649	0.713432	-	Cpz-
ENSRNOG00000025581	Vwa2	von Willebrand factor A domain containing 2 [Source:RGD Symbol;Acc:1562000]	1[+]277689729-277730389	2.69404	2.48508	2.82199	1.89572	2.42031	1.34981	1.85136	1.36235	2.08498	1.71641	1.22167	1.09751	1.4565	0.706309	0.689989	-0.843988	0.712316	-	Vwa2-
ENSRNOG00000057616	Ptch2	patched 2 [Source:RGD Symbol;Acc:1309039]	5[+]135962911-135983816	0.624465	0.666625	0.787938	0.593992	0.924593	0.570336	0.283126	0.340741	0.671827	0.370576	0.270299	0.394994	0.04022	0.126676	0.193543	-0.843763	0.711937	-	Ptch2-
ENSRNOG00000026775	Pmpca	peptidase, mitochondrial processing alpha subunit [Source:RGD Symbol;Acc:727897]	3[+]3834078-3842078	58.988	65.834	65.4298	48.6463	52.9237	51.6009	54.8341	46.9521	49.5322	42.3362	46.6356	43.6695	44.4804	46.493	47.2058	-0.84299	0.710632	-	Pmpca-
ENSRNOG00000020144	RGD1310127	similar to cDNA sequence BC017158 [Source:RGD Symbol;Acc:1310127]	1[-]199687778-199716205	25.505	25.9029	26.5287	28.0333	27.9313	25.881	20.4286	23.916	25.7569	19.1036	22.2866	22.3133	21.0145	18.9897	17.585	-0.842383	0.709609	-	RGD1310127-
ENSRNOG00000013547	Slc6a12	solute carrier family 6 member 12 [Source:RGD Symbol;Acc:620255]	4[+]153921115-153941391	3.56264	3.39159	2.86795	2.83485	1.77176	1.5232	1.15015	1.6096	1.71519	1.61988	2.19165	0.964683	0.285496	0.503293	0.579636	-0.841826	0.708671	-	Slc6a12-
ENSRNOG00000007284	Slc2a1	solute carrier family 2 member 1 [Source:RGD Symbol;Acc:3704]	5[+]138154673-138182897	20.7462	24.728	20.6148	24.4492	19.2405	16.2276	12.757	13.3533	19.1614	14.7744	17.5726	11.9028	7.77443	8.65928	8.16872	-0.841055	0.707373	-	Slc2a1-
ENSRNOG00000002593	Esrrg	estrogen-related receptor gamma [Source:RGD Symbol;Acc:1303236]	13[+]106463368-106683436	1.22943	1.08515	1.09775	0.68796	0.960001	0.824431	0.717175	0.494579	0.874032	0.80985	0.712306	0.586858	0.125327	0.276875	0.157478	-0.839822	0.7053	-	Esrrg-
ENSRNOG00000047281	Hdac6	histone deacetylase 6 [Source:RGD Symbol;Acc:619981]	X[+]15396895-15417146	4.70325	5.33747	4.03608	3.59039	3.41612	2.93798	2.96616	3.41523	3.15525	2.95614	3.36497	2.37651	2.17654	2.51494	2.24328	-0.839427	0.704638	-	Hdac6-
ENSRNOG00000058352	AABR07065699.3	-	6[+]139486775-139487576	85.3567	93.4234	87.1376	61.0175	17.2102	26.4936	11.5593	14.9855	49.2293	10.0663	14.7654	25.2935	1.77294	3.83973	4.83384	-0.839391	0.704577	-	AABR07065699.3-
ENSRNOG00000039255	Gpr31	G protein-coupled receptor 31 [Source:RGD Symbol;Acc:1305187]	1[-]53519829-53520788	6.50108	6.60259	5.88397	2.01789	3.16703	3.17155	0.923023	1.98415	2.53147	1.93831	3.0779	1.81364	0.409229	0.572045	0.449957	-0.838875	0.703711	-	Gpr31-
ENSRNOG00000056012	Syt16	synaptotagmin 16 [Source:RGD Symbol;Acc:1564654]	6[+]97110158-97198899	0.92532	1.13059	1.27799	1.01016	0.964505	0.756712	0.550361	0.720066	0.844434	0.724181	0.235209	0.760928	0.566332	0.285558	0.13314	-0.837921	0.702111	-	Syt16-
ENSRNOG00000048738	LOC108348065	histone deacetylase 6 [Source:RGD Symbol;Acc:11442569]	X[+]15295473-15316671	4.28443	4.78844	3.62734	3.33979	3.35937	2.65261	2.97492	3.33207	3.20944	2.92261	2.93503	2.36193	2.29137	2.30673	2.19905	-0.837449	0.70132	-	LOC108348065-
ENSRNOG00000009519	LOC108348114	tetratricopeptide repeat protein 39A [Source:RGD Symbol;Acc:11387498]	5[+]129043675-129082442	13.2493	10.5269	10.2749	8.92791	10.2341	9.78538	8.45648	10.3726	11.7306	7.29419	7.35338	6.98991	3.2246	5.10414	4.61579	-0.837316	0.701098	-	LOC108348114-
ENSRNOG00000060156	SNORD28	Small nucleolar RNA SNORD28 [Source:RFAM;Acc:RF00085]	1[+]224922522-224922599	5.13488	8.79247	6.81127	6.13444	4.83198	5.94756	7.37863	4.50489	4.96375	3.38082	3.84728	2.40897	1.77839	1.17013	2.48488	-0.836974	0.700525	-	SNORD28-
ENSRNOG00000016976	Clcn7	chloride voltage-gated channel 7 [Source:RGD Symbol;Acc:61836]	10[+]14492844-14516894	16.3589	17.8631	14.6277	17.0273	16.5616	13.0508	11.5772	13.8762	14.8094	11.9595	13.5488	12.1335	11.0805	9.75944	8.61176	-0.836635	0.699958	-	Clcn7-
ENSRNOG00000060523	Rps2-ps2	ribosomal protein S2, pseudogene 2 [Source:RGD Symbol;Acc:1595733]	20[-]3134704-3135301	0.978558	0.945947	0.966267	0.859948	0.767999	0.828945	0.532774	0.074631	0.688804	0.009373	0	0.511935	0.29914	0.280502	0.400903	-0.83582	0.698596	-	Rps2-ps2-
ENSRNOG00000057421	AABR07065699.2	-	6[+]139551751-139552182	34.492	70.1789	67.077	28.9443	14.2367	13.7514	5.97663	6.50047	16.8403	0.098889	0.388824	4.49161	0	0.242778	0.112005	-0.835796	0.698556	-	AABR07065699.2-
ENSRNOG00000020525	Col5a3	collagen type V alpha 3 chain [Source:RGD Symbol;Acc:70922]	8[-]21786324-21831668	2.82587	2.44808	2.94862	2.18752	2.27291	1.84794	1.21688	1.55432	2.57133	1.2081	1.25431	1.22785	1.07261	1.08352	1.83754	-0.833912	0.695409	-	Col5a3-
ENSRNOG00000001431	Rasa4	RAS p21 protein activator 4 [Source:RGD Symbol;Acc:1565457]	12[-]23596981-23624316	47.0691	43.1098	39.3535	29.5749	47.6131	34.1967	35.1512	34.0334	38.5778	29.9561	25.7829	24.1482	29.202	20.0612	22.328	-0.833326	0.694433	-	Rasa4-
ENSRNOG00000006784	Sema4f	ssemaphorin 4F [Source:RGD Symbol;Acc:3658]	4[-]113738226-113764532	5.59295	5.31397	4.67003	3.32544	5.12086	2.86746	3.11693	4.15493	4.04957	2.89541	3.55497	1.95214	2.27142	1.31873	1.6647	-0.833119	0.694087	-	Sema4f-
ENSRNOG00000006827	Tmem198b	transmembrane protein 198b [Source:RGD Symbol;Acc:1562342]	7[-]3224833-3229167	1.87458	1.8656	1.78844	1.47443	2.05839	1.11166	0.943043	1.33645	1.21766	1.02894	1.09463	1.23865	0.625679	0.427727	1.06206	-0.83304	0.693955	-	Tmem198b-
ENSRNOG00000004131	Pkn1	protein kinase N1 [Source:RGD Symbol;Acc:69308]	19[-]24803524-24831500	63.6978	77.0387	57.9356	68.2966	71.6955	55.9923	57.0714	61.0364	67.1367	44.648	48.34	44.38	38.5417	40.2208	47.0325	-0.832994	0.693879	-	Pkn1-
ENSRNOG00000025679	Stk40	serine/threonine kinase 40 [Source:RGD Symbol;Acc:727884]	5[+]144114012-144150647	50.7099	53.6353	53.0797	47.4486	40.7607	44.2791	40.6167	37.9172	42.9314	41.9696	39.8755	38.855	40.655	39.808	37.4216	-0.832862	0.693659	-	Stk40-
ENSRNOG00000031848	LOC100360169	rCG21044-like [Source:RGD Symbol;Acc:2322680]	6[-]138735742-138736203	28.2125	49.1088	46.6406	50.6517	18.6624	11.6579	3.21038	10.6761	18.3466	0.206735	1.16872	13.3271	0	0	0.128432	-0.83279	0.693539	-	LOC100360169-
ENSRNOG00000017220	Tcirg1	T-cell immune regulator 1, ATPase H+ transporting V0 subunit A3 [Source:RGD Symbol;Acc:735136]	1[-]219127602-219139464	15.5815	20.4793	15.6504	20.6974	14.1106	12.1983	8.89718	11.3129	12.953	8.14705	13.1786	8.09152	8.57748	5.54949	6.35713	-0.832768	0.693503	-	Tcirg1-
ENSRNOG00000005513	Srsf5	serine and arginine rich splicing factor 5 [Source:RGD Symbol;Acc:3664]	6[+]104611026-104615302	246.914	283.96	280.722	329.326	308.149	292.327	258.082	267.948	269.426	183.424	183.252	202.534	198.647	176.268	190.826	-0.832586	0.693199	-	Srsf5-
ENSRNOG00000056786	Piezo1	piezo-type mechanosensitive ion channel component 1 [Source:RGD Symbol;Acc:1308822]	19[-]55305496-55367353	11.7173	12.901	11.3267	9.91944	8.19269	8.09281	4.97396	9.13988	10.8954	7.01371	8.239	6.48922	2.99043	3.84957	3.82237	-0.831414	0.691249	-	Piezo1-
ENSRNOG00000053079	AC117889.1	-	10[+]975697-1003352	3.46035	4.0068	3.7043	4.13191	3.59623	3.51675	2.48792	3.11936	3.76116	2.78059	2.6704	2.50067	2.95241	2.30011	2.11429	-0.831166	0.690838	-	AC117889.1-
ENSRNOG00000006028	Tubgcp6	tubulin, gamma complex associated protein 6 [Source:RGD Symbol;Acc:1307743]	7[-]130080895-130101858	7.00762	7.59281	6.45651	6.69128	6.03961	5.20932	5.60349	6.09643	6.73132	4.9813	5.18831	4.66365	4.96793	4.40929	3.19137	-0.828921	0.687111	-	Tubgcp6-
ENSRNOG00000020830	LOC108348128	nesprin-4 [Source:RGD Symbol;Acc:11504732]	1[-]90951771-90957082	1.6894	2.194	2.38374	1.03495	1.35142	0.973017	1.27978	1.22305	0.633432	1.06585	0.671176	0.557971	0.698189	0.592023	0.603679	-0.828561	0.686514	-	LOC108348128-
ENSRNOG00000062155	Rn60_1_2212.3	-	1[-]221151827-221153278	27.3461	31.8581	29.1492	17.4951	23.2335	17.027	30.0671	20.2001	14.6294	7.59068	7.94149	17.9796	10.0413	8.26292	5.07526	-0.828555	0.686503	-	Rn60_1_2212.3-
ENSRNOG00000036813	Ndrg3	NDRG family member 3 [Source:RGD Symbol;Acc:1359424]	3[-]153005741-153042395	13.9174	13.1624	17.9238	11.5873	11.4686	14.5312	11.8921	10.775	10.2405	8.70007	9.09918	11.9351	8.95573	9.48095	6.64214	-0.828373	0.686201	-	Ndrg3-
ENSRNOG00000036762	Itpripl2	inositol 1,4,5-trisphosphate receptor interacting protein-like 2 [Source:RGD Symbol;Acc:1564255]	1[-]188141113-188142721	17.9944	18.5906	19.9046	13.2665	15.857	11.0166	15.0871	14.5362	15.0477	10.3632	11.1862	9.02877	8.69819	11.0606	2.89702	-0.828297	0.686076	-	Itpripl2-
ENSRNOG00000020140	Pigq	phosphatidylinositol glycan anchor biosynthesis, class Q [Source:RGD Symbol;Acc:1359535]	10[-]15289536-15305549	51.3066	49.3368	49.8635	38.8013	49.9596	39.0524	44.1913	30.0407	32.8156	35.7949	36.6003	30.4549	29.763	34.4206	31.8268	-0.827982	0.685554	-	Pigq-
ENSRNOG00000004733	Wdr25	WD repeat domain 25 [Source:RGD Symbol;Acc:1562505]	6[+]132805794-132932242	5.73618	7.55769	5.40875	6.73712	5.12502	3.62268	4.85153	4.79379	4.81252	3.7666	3.6056	3.50892	3.11489	3.02216	3.30862	-0.8278	0.685254	-	Wdr25-
ENSRNOG00000015928	Dhx35	DEAH-box helicase 35 [Source:RGD Symbol;Acc:1311165]	3[+]155297566-155356462	8.42549	9.16201	8.43783	7.75172	8.25157	6.91951	7.21326	7.0474	8.04946	6.78424	6.39187	7.4249	7.08279	6.50266	5.99739	-0.827671	0.685039	-	Dhx35-
ENSRNOG00000060649	SNORD24	Small nucleolar RNA SNORD24 [Source:RFAM;Acc:RF00069]	13[+]78853437-78853518	31.3551	40.5649	40.2382	43.3199	35.3658	36.5432	24.2678	31.8319	23.3437	25.3888	29.0197	21.9755	20.7756	24.427	11.1607	-0.826154	0.682531	-	SNORD24-
ENSRNOG00000049593	Wbp11	WW domain binding protein 11 [Source:RGD Symbol;Acc:1307911]	4[-]170772163-170810080	31.9299	33.6317	30.4748	31.7096	28.3588	27.0824	28.3949	26.5568	27.51	26.9499	27.0143	25.7439	25.4785	27.6309	25.5475	-0.826032	0.68233	-	Wbp11-
ENSRNOG00000051694	AABR07065651.5	-	6[-]138744049-138744480	48.8546	89.2479	73.8695	31.8344	13.2571	14.138	6.2009	7.75963	23.4922	0.424759	1.45776	5.83588	0.06879	0.374357	0.446997	-0.824847	0.680372	-	AABR07065651.5-
ENSRNOG00000056382	SNORA9	Small nucleolar RNA SNORA9 [Source:RFAM;Acc:RF00411]	14[-]86802534-86802666	2.71505	2.87307	2.86356	3.27379	3.02936	2.69927	2.33752	2.02901	3.14983	1.72567	1.81229	1.63548	0.761882	2.04482	1.19234	-0.824432	0.679688	-	SNORA9-
ENSRNOG00000059121	AABR07065714.1	-	6[-]139783839-139911839	49.1911	53.7558	59.3	30.7229	9.75228	10.0947	4.98547	7.47194	22.6319	3.82943	8.86938	10.8851	0.487183	2.28843	2.65173	-0.824309	0.679485	-	AABR07065714.1-
ENSRNOG00000000248	Srsf2	serine and arginine rich splicing factor 2 [Source:RGD Symbol;Acc:1359422]	10[-]105792779-105795958	269.401	328.76	299.072	353.8	281.309	313.449	257.88	245.468	260.012	231.485	215.723	216.116	236.069	240.115	212.836	-0.823573	0.678272	-	Srsf2-
ENSRNOG00000010291	Slc46a1	solute carrier family 46 member 1 [Source:RGD Symbol;Acc:1309472]	10[+]65733991-65740828	1.61489	1.39631	1.40838	1.35628	1.57269	1.48372	1.06641	1.47485	1.44002	1.03463	0.836882	1.10066	0.879899	0.722089	1.15609	-0.823524	0.678191	-	Slc46a1-
ENSRNOG00000014117	Hmox1	heme oxygenase 1 [Source:RGD Symbol;Acc:2806]	19[+]14508616-14515456	19.8575	26.7207	29.4362	14.5815	13.5365	16.1673	9.55916	9.97538	12.3035	11.4144	14.7118	9.41574	7.32691	7.28353	9.09968	-0.823476	0.678113	-	Hmox1-
ENSRNOG00000013090	Gadd45g	growth arrest and DNA-damage-inducible, gamma [Source:RGD Symbol;Acc:1311796]	17[-]13391467-13393243	39.9803	32.0943	28.4838	21.6924	33.0515	40.1577	26.6782	32.4223	21.6729	18.8272	22.6775	18.7211	13.8556	9.64627	14.272	-0.823004	0.677336	-	Gadd45g-
ENSRNOG00000054828	AABR07051708.1	-	3[+]19772056-19772382	148.611	173.098	162.949	68.8567	66.7085	57.5687	14.6652	36.3247	63.3984	29.2112	85.2985	25.357	8.22432	6.44131	20.8304	-0.821649	0.675107	-	AABR07051708.1-
ENSRNOG00000017561	Toe1	target of EGR1, member 1 (nuclear) [Source:RGD Symbol;Acc:1309094]	5[-]135659734-135663299	14.5239	17.8451	13.1444	16.3698	13.6616	13.7675	11.8171	14.091	14.9249	10.5491	12.5456	10.1822	10.3414	8.50873	8.87505	-0.821457	0.674791	-	Toe1-
ENSRNOG00000039858	Mfsd12	major facilitator superfamily domain containing 12 [Source:RGD Symbol;Acc:1307722]	7[-]11216975-11223649	19.3833	19.9637	18.7876	12.1087	17.8081	11.284	12.0306	12.3539	14.6816	11.2923	10.676	11.9471	10.4794	12.156	7.97719	-0.821035	0.674098	-	Mfsd12-
ENSRNOG00000049785	Ranbp3	RAN binding protein 3 [Source:RGD Symbol;Acc:1589604]	9[-]10344992-10369937	66.0287	73.8062	59.081	59.1259	64.798	51.9762	54.0521	57.9286	59.1594	48.5273	55.235	51.1593	49.5164	46.857	39.1989	-0.82036	0.67299	-	Ranbp3-
ENSRNOG00000027061	RGD1562319	similar to family with sequence similarity 55, member C [Source:RGD Symbol;Acc:1562319]	12[+]19512591-19529738	0.325228	0.26497	0.166172	0.199334	0.182672	0.083415	0.074295	0.03936	0	0.048002	0.088469	0.083928	0.027871	0.015268	0	-0.819891	0.672222	-	RGD1562319-
ENSRNOG00000008015	Fos	FBJ osteosarcoma oncogene [Source:RGD Symbol;Acc:2626]	6[+]109300433-109303299	45.6829	54.2854	79.8831	71.7774	72.1129	78.4933	50.8012	45.2785	31.7504	26.5185	27.0391	32.3519	13.9093	32.6014	27.9262	-0.819281	0.671221	-	Fos-
ENSRNOG00000008786	Ap1b1	adaptor-related protein complex 1, beta 1 subunit [Source:RGD Symbol;Acc:2064]	14[+]85230648-85281803	46.9753	47.111	42.9257	34.0579	39.8126	35.9344	36.0666	34.5392	35.7932	32.8404	37.1149	32.5685	31.1178	35.2038	30.22	-0.818017	0.669152	-	Ap1b1-
ENSRNOG00000050912	AABR07065651.3	-	6[-]138631604-138631997	64.2371	61.9452	85.6428	32.4612	5.47596	20.1125	6.71696	4.01381	28.6852	3.06103	9.03407	6.04355	0.411547	1.15739	0.971135	-0.817469	0.668255	-	AABR07065651.3-
ENSRNOG00000029001	RT1-S2	RT1 class Ib, locus S2 [Source:RGD Symbol;Acc:1595920]	20[+]3155652-3157088	20.635	13.1888	15.8273	5.94108	12.1398	8.81346	0.337226	0.213513	9.79348	0.567274	0.352295	9.3863	0.102959	0.062714	0.250773	-0.816943	0.667396	-	RT1-S2-
ENSRNOG00000021041	Fam171a2	family with sequence similarity 171, member A2 [Source:RGD Symbol;Acc:1307966]	10[-]90383813-90393317	6.50347	6.92259	7.7146	6.63151	5.41377	4.81314	3.73109	4.4745	6.14881	4.00571	4.72019	4.38234	3.88721	3.63533	4.73649	-0.816909	0.667341	-	Fam171a2-
ENSRNOG00000016475	Nt5c3b	5'-nucleotidase, cytosolic IIIB [Source:RGD Symbol;Acc:1359229]	10[-]88342362-88357025	14.9168	22.4026	18.6862	18.5921	13.5976	13.0713	11.0309	11.8363	13.1384	9.74217	9.72873	11.5186	6.87868	10.5694	12.5209	-0.816438	0.666571	-	Nt5c3b-
ENSRNOG00000011292	NEWGENE_621351	collagen, type I, alpha 2 [Source:RGD Symbol;Acc:9452897]	4[+]31534225-31569151	53.6176	40.9677	45.0804	22.1674	32.0418	29.5078	15.4215	21.6918	41.2586	22.1709	27.2428	16.4846	7.11319	9.63627	12.6581	-0.816259	0.666279	-	NEWGENE_621351-
ENSRNOG00000013745	Ctrc	chymotrypsin C [Source:RGD Symbol;Acc:1308379]	5[-]160394580-160405050	1.73256	2.12244	1.59073	1.04938	1.36344	1.53273	1.31597	1.38609	1.01737	0.497756	0.505055	0.904125	0.856452	1.25481	0.500251	-0.814946	0.664136	-	Ctrc-
ENSRNOG00000030253	Fam19a3	family with sequence similarity 19 member A3, C-C motif chemokine like [Source:RGD Symbol;Acc:1587462]	2[-]207252196-207255824	5.19473	4.7586	4.70893	5.20448	4.10911	3.29831	2.04685	3.1905	3.93211	2.31093	4.47066	2.30023	1.43636	1.59695	1.53852	-0.81473	0.663784	-	Fam19a3-
ENSRNOG00000014338	Slc25a25	solute carrier family 25 member 25 [Source:RGD Symbol;Acc:628666]	3[-]11442397-11452529	15.7638	17.8544	14.5855	14.9902	15.6685	13.0694	15.379	13.3094	16.0302	12.1285	9.6828	10.9198	9.75128	12.6595	9.77914	-0.814307	0.663095	-	Slc25a25-
ENSRNOG00000050214	Amt	aminomethyltransferase [Source:RGD Symbol;Acc:1359408]	8[+]117068582-117077913	6.27079	5.60721	4.99011	2.24549	6.23015	5.28335	2.65609	3.92914	4.35091	1.41761	2.03703	1.68392	3.2446	1.55678	2.17745	-0.814051	0.662679	-	Amt-
ENSRNOG00000012853	Tk2	thymidine kinase 2, mitochondrial [Source:RGD Symbol;Acc:1309279]	19[+]917203-939221	11.8971	12.9711	9.47593	10.3055	9.10916	7.77415	7.09825	7.24481	9.24759	7.39132	7.37045	5.4999	6.31426	4.35917	8.15764	-0.813963	0.662536	-	Tk2-
ENSRNOG00000005505	Wbp11l1	WW domain-binding protein 11-like 1 [Source:RGD Symbol;Acc:9435381]	4[-]170154227-170186942	27.2229	29.4926	26.0335	25.8537	23.5958	22.8517	23.1705	21.4736	22.5987	23.145	22.7738	21.4284	21.1762	22.8444	20.3483	-0.813502	0.661785	-	Wbp11l1-
ENSRNOG00000015413	Qpctl	glutaminyl-peptide cyclotransferase-like [Source:RGD Symbol;Acc:1308128]	1[-]80047504-80056574	16.367	15.9731	15.0419	13.4046	13.5096	11.8085	11.8513	12.6682	13.773	12.18	12.4633	10.9162	11.6398	10.8789	12.3566	-0.813283	0.661429	-	Qpctl-
ENSRNOG00000052925	NEWGENE_621351	collagen, type I, alpha 2 [Source:RGD Symbol;Acc:9452897]	4[+]29529854-29564768	50.4095	38.5901	42.7782	21.6819	30.9852	29.0272	15.2345	21.4411	40.7946	21.1497	26.2515	16.1312	6.87296	9.64345	12.6392	-0.813118	0.66116	-	NEWGENE_621351-
ENSRNOG00000009893	Uxt	ubiquitously-expressed, prefoldin-like chaperone [Source:RGD Symbol;Acc:1359326]	X[+]1275612-1287512	51.9134	51.4738	51.8447	43.8209	46.9088	45.503	50.6693	50.5349	42.0641	40.3201	42.0682	42.0154	40.7768	34.6514	40.2194	-0.812249	0.659748	-	Uxt-
ENSRNOG00000060538	Cdc42se1	CDC42 small effector 1 [Source:RGD Symbol;Acc:1561700]	2[+]196402837-196410659	87.3798	97.9184	79.715	85.2389	75.835	69.7939	76.6562	66.3999	69.752	70.7044	69.7448	67.5187	62.5813	68.625	53.9983	-0.811103	0.657889	-	Cdc42se1-
ENSRNOG00000048726	Clec2d	C-type lectin domain family 2, member D [Source:RGD Symbol;Acc:620070]	4[+]162292305-162302156	5.14987	4.96092	4.77939	3.95563	5.14234	5.45421	4.79537	3.42224	2.92998	4.71886	2.72063	2.7568	1.29351	2.1995	1.60458	-0.810645	0.657145	-	Clec2d-
ENSRNOG00000019341	Tmem179b	transmembrane protein 179B [Source:RGD Symbol;Acc:1582850]	1[-]224972218-224974203	35.767	35.4297	30.641	28.6996	31.656	27.2565	27.2393	31.9109	30.2683	21.2093	26.7013	21.2758	19.683	21.0738	28.0751	-0.80964	0.655517	-	Tmem179b-
ENSRNOG00000046779	LOC100911562	apolipoprotein L3-like [Source:RGD Symbol;Acc:6491840]	7[+]118692851-118719156	20.2982	21.9452	22.5662	16.7828	14.4205	15.147	10.8793	12.2087	22.0422	15.8527	12.2563	11.6483	5.71519	4.01774	5.25746	-0.809097	0.654638	-	LOC100911562-
ENSRNOG00000051528	Ddx11	DEAD/H-box helicase 11 [Source:RGD Symbol;Acc:1306675]	9[+]114111580-114132492	5.73956	7.15089	5.45777	6.44698	3.38303	3.85306	4.78788	4.14918	4.42263	4.04263	3.5556	3.32294	2.6937	2.58781	1.70528	-0.809056	0.654571	-	Ddx11-
ENSRNOG00000045791	Eif4a3	eukaryotic translation initiation factor 4A3 [Source:RGD Symbol;Acc:1591139]	10[-]108415202-108425206	106.162	117.605	98.5565	88.2868	91.9572	73.6176	90.6635	86.7518	95.2585	78.2774	81.915	78.2112	59.8369	68.8781	72.2566	-0.808654	0.653921	-	Eif4a3-
ENSRNOG00000053103	AABR07065705.1	-	6[-]139660206-139660666	23.8913	36.6216	37.2147	16.8506	5.5372	14.5756	5.3707	4.42272	24.8644	3.83941	4.06012	9.28448	0.351006	0.59776	0.935665	-0.807871	0.652655	-	AABR07065705.1-
ENSRNOG00000049243	AABR07065656.3	-	6[-]138900522-138900915	39.0616	34.6397	52.0609	15.4254	3.56746	11.1835	3.62167	2.20462	13.5786	1.16277	4.34214	4.22353	0	0.523426	0.514014	-0.807725	0.652419	-	AABR07065656.3-
ENSRNOG00000015999	Cirbp	cold inducible RNA binding protein [Source:RGD Symbol;Acc:620756]	7[-]12401207-12405022	35.4843	35.1851	27.2746	47.4048	39.9732	34.1521	26.4189	31.392	30.3019	17.5094	19.5428	19.6726	18.5048	14.6488	20.8172	-0.80727	0.651685	-	Cirbp-
ENSRNOG00000005483	Rpap1	RNA polymerase II associated protein 1 [Source:RGD Symbol;Acc:1590891]	3[-]111565650-111587151	12.1869	12.9621	12.579	13.7013	11.3169	9.07409	9.40315	8.69174	9.41314	6.97042	8.9737	7.67944	8.41195	9.45259	9.10406	-0.8069	0.651087	-	Rpap1-
ENSRNOG00000058562	AABR07065651.7	-	6[-]138685363-138685656	15.8115	21.7846	23.3038	21.0843	5.36803	16.2731	2.07697	2.85084	20.327	0.55616	3.7884	8.21242	0.157622	0.074791	0.100667	-0.805412	0.648688	-	AABR07065651.7-
ENSRNOG00000042163	Btbd19	BTB domain containing 19 [Source:RGD Symbol;Acc:2320529]	5[-]135987573-135994848	6.28386	7.73995	6.62687	7.46618	6.84296	6.44328	5.52808	5.5856	6.18651	6.16965	4.57745	4.98409	5.38676	5.30792	5.23282	-0.805315	0.648533	-	Btbd19-
ENSRNOG00000058245	AABR07029863.3	-	10[-]56529654-56530842	7.21462	7.1897	7.5308	9.1419	9.34895	7.42552	6.36226	6.35187	7.93413	4.35681	3.82751	3.99317	4.76374	5.46542	3.58163	-0.804779	0.647669	-	AABR07029863.3-
ENSRNOG00000001117	Fbxl18	F-box and leucine-rich repeat protein 18 [Source:RGD Symbol;Acc:1596958]	12[+]13734429-13747215	1.34507	1.25973	1.18065	0.96105	1.56975	1.12933	1.07824	0.966207	0.987413	0.836427	0.664403	0.796758	0.623739	0.917269	0.219588	-0.804676	0.647503	-	Fbxl18-
ENSRNOG00000039459	Pcdhgb4	protocadherin gamma subfamily B, 4 [Source:RGD Symbol;Acc:7632725]	18[+]30869628-30872006	0.487366	0.534131	0.38195	0.541063	0.428011	0.432727	0.313473	0.456486	0.456921	0.327022	0.302179	0.297206	0.329308	0.174975	0.166085	-0.804609	0.647396	-	Pcdhgb4-
ENSRNOG00000001355	Taf6	TATA-box binding protein associated factor 6 [Source:RGD Symbol;Acc:1311608]	12[-]19320271-19328637	38.9979	38.6076	39.4411	40.0338	37.6951	40.2452	32.0435	35.2188	34.3207	31.1613	31.4351	28.1648	32.8404	36.8315	30.5813	-0.804358	0.646992	-	Taf6-
ENSRNOG00000017539	Mmp9	matrix metallopeptidase 9 [Source:RGD Symbol;Acc:621320]	3[+]161413298-161421520	3.71355	4.75097	4.48419	3.99265	2.24449	1.1412	0.961154	2.73151	1.2337	1.406	2.45807	1.28588	0.578779	0.323694	0.638386	-0.803154	0.645057	-	Mmp9-
ENSRNOG00000002553	Smim14	small integral membrane protein 14 [Source:RGD Symbol;Acc:1311122]	14[+]44413636-44457239	154.752	165.328	144.211	147.016	140.165	145.773	130.844	125.734	164.453	124.329	133.053	118.652	113.258	106.476	124.936	-0.802993	0.644797	-	Smim14-
ENSRNOG00000043186	Ppil6	peptidylprolyl isomerase like 6 [Source:RGD Symbol;Acc:1592581]	20[+]46215379-46243707	7.97414	6.83066	8.55495	6.65196	6.71569	9.38401	8.00506	7.04177	5.81776	4.41322	3.18568	6.02142	3.12879	4.6737	4.60597	-0.802648	0.644243	-	Ppil6-
ENSRNOG00000000044	Tmem175	transmembrane protein 175 [Source:RGD Symbol;Acc:1309712]	14[-]2083712-2100005	15.2521	14.844	13.6732	13.5848	15.208	14.048	12.2901	12.5485	14.0638	9.79571	12.7307	10.4681	13.2333	9.85338	10.7775	-0.802113	0.643385	-	Tmem175-
ENSRNOG00000051305	Rn50_6_0926.1	-	6[+]82982367-82983447	5.72575	4.56788	5.0379	3.23892	4.8355	4.14846	3.9292	3.77933	3.87524	3.25154	4.01617	3.47863	2.69888	3.43781	2.03565	-0.801892	0.64303	-	Rn50_6_0926.1-
ENSRNOG00000004022	Klhdc9	kelch domain containing 9 [Source:RGD Symbol;Acc:1561025]	13[-]89742750-89745835	1.428	2.2913	1.47326	2.36764	0.989515	1.15881	0.682046	0.716997	1.10481	0.86448	0.800688	0.521463	0.422611	0.322558	0.496902	-0.801234	0.641977	-	Klhdc9-
ENSRNOG00000060703	Troap	trophinin associated protein [Source:RGD Symbol;Acc:1306870]	7[+]140758615-140766423	13.5324	16.5906	15.7751	15.5804	12.4016	14.7724	10.6281	8.85043	10.3261	7.97715	8.36384	7.41268	10.7371	10.8455	11.2019	-0.800327	0.640523	-	Troap-
ENSRNOG00000058834	LOC103692471	uncharacterized LOC103692471 [Source:RGD Symbol;Acc:9409388]	5[-]142405310-142407701	18.3338	15.8014	19.4257	11.3164	7.8262	9.54976	5.23651	7.09414	5.28152	7.13815	6.53748	5.51114	9.47603	4.98488	3.8464	-0.799729	0.639567	-	LOC103692471-
ENSRNOG00000056828	AABR07065705.2	-	6[-]139710313-139710905	13.189	19.7041	17.9301	22.5957	7.64571	3.39466	0.648263	2.35051	2.85886	0.215698	1.0711	5.76563	0	0	0.028962	-0.799462	0.63914	-	AABR07065705.2-
ENSRNOG00000030452	Rimbp3	RIMS binding protein 3 [Source:RGD Symbol;Acc:1563657]	11[-]88033180-88038518	0.207035	0.249754	0.206331	0.159147	0.211068	0.182632	0.119709	0.117028	0.171	0.138938	0.161736	0.098791	0.163688	0.098181	0.089057	-0.799315	0.638905	-	Rimbp3-
ENSRNOG00000009930	Pigo	phosphatidylinositol glycan anchor biosynthesis, class O [Source:RGD Symbol;Acc:1309498]	5[-]58461759-58469399	10.7233	11.3514	9.36264	9.78929	10.4771	8.19252	9.04999	8.09669	9.3303	6.77787	8.1093	7.69417	8.61476	8.00146	5.94325	-0.799113	0.638581	-	Pigo-
ENSRNOG00000016706	Fanca	Fanconi anemia, complementation group A [Source:RGD Symbol;Acc:1311380]	19[-]56067548-56126063	3.52125	4.76864	4.04184	3.13577	3.24182	2.69443	3.48062	2.42468	3.57537	2.99441	2.62544	2.44873	1.95622	2.2442	1.53973	-0.799074	0.63852	-	Fanca-
ENSRNOG00000053764	SNORD33	Small nucleolar RNA Z195/SNORD33/SNORD32 family [Source:RFAM;Acc:RF00133]	1[-]101121650-101121734	4.82202	3.48412	4.17418	5.27479	2.45129	4.02953	4.55016	2.0441	1.90172	2.02609	1.92603	1.59429	1.05025	1.37195	1.73023	-0.798778	0.638047	-	SNORD33-
ENSRNOG00000008812	Tmem214	transmembrane protein 214 [Source:RGD Symbol;Acc:1311324]	6[-]26866737-26875376	43.8262	40.9565	46.5772	42.4219	38.1296	42.1472	34.8195	32.0169	31.7537	29.8749	28.0339	31.2552	28.7518	39.9126	32.738	-0.79835	0.637363	-	Tmem214-
ENSRNOG00000000563	Adamts14	ADAM metallopeptidase with thrombospondin type 1 motif, 14 [Source:RGD Symbol;Acc:1308899]	20[-]30812353-30888751	3.01722	2.76553	3.15721	2.43521	1.77502	2.04466	1.24643	2.03989	2.94735	1.54166	2.20545	1.0878	0.431842	0.993964	1.12604	-0.797997	0.636799	-	Adamts14-
ENSRNOG00000048764	AABR07051675.1	-	3[+]19141133-19141662	9.86029	12.3252	12.84	4.29586	2.93541	1.02394	0.78924	6.17518	1.50338	1.72009	1.31962	1.04336	0.1953	0.401278	0	-0.797613	0.636187	-	AABR07051675.1-
ENSRNOG00000018408	RGD1307554	similar to CG16812-PA [Source:RGD Symbol;Acc:1307554]	1[+]84361736-84386751	12.8409	15.752	14.4374	14.0545	13.8123	10.2936	13.5712	13.0187	12.0982	10.5673	10.763	9.9474	10.1399	10.6682	10.2611	-0.797533	0.636059	-	RGD1307554-
ENSRNOG00000018295	Ccar2	cell cycle and apoptosis regulator 2 [Source:RGD Symbol;Acc:1309922]	15[-]51818897-51834030	40.0049	45.9051	37.7039	45.0781	39.8323	33.9601	35.1123	36.0483	35.8348	31.2909	34.285	30.6136	31.5997	34.5306	26.6373	-0.797153	0.635453	-	Ccar2-
ENSRNOG00000049277	Syne4l1	spectrin repeat containing, nuclear envelope family member 4-like 1 [Source:RGD Symbol;Acc:1304580]	1[+]88772904-88776999	1.62931	2.25866	1.93404	0.732468	1.12367	0.82983	1.01122	0.827147	0.687085	0.822565	0.547658	0.785886	0.680151	0.492961	0.589071	-0.797148	0.635445	-	Syne4l1-
ENSRNOG00000002946	Socs3	suppressor of cytokine signaling 3 [Source:RGD Symbol;Acc:621087]	10[-]106975178-106976040	37.4412	40.3106	53.8552	28.5598	14.1275	22.6799	6.74601	10.0043	11.638	14.1518	15.3502	9.15779	11.8203	12.0283	7.54262	-0.797099	0.635367	-	Socs3-
ENSRNOG00000026051	RGD1562652	similar to class I histocompatibility antigen alpha chain - cotton-top tamarin [Source:RGD Symbol;Acc:1562652]	20[+]3135791-3140610	189.467	171.091	168.677	54.3517	129.47	75.7099	10.2138	9.08031	104.859	8.24758	5.37936	115.617	12.4372	4.89693	4.23724	-0.795027	0.632069	-	RGD1562652-
ENSRNOG00000054310	snoMBII-202	Small nucleolar RNA MBII-202 [Source:RFAM;Acc:RF00324]	19[+]55918125-55918207	13.3459	16.794	14.2477	13.8131	10.2994	7.58365	8.72184	12.5679	14.3584	5.56424	9.10413	4.43921	6.87072	3.78188	6.72252	-0.794243	0.630823	-	snoMBII-202-
ENSRNOG00000052050	AABR07065651.6	-	6[-]138639759-138640187	12.4232	34.8561	51.6005	15.3212	8.07976	26.1755	2.75444	8.80696	1.77931	0.260743	0.289998	0.387015	0	0	0	-0.794229	0.6308	-	AABR07065651.6-
ENSRNOG00000047785	AABR07065645.2	-	6[-]138564828-138565404	46.2538	78.6107	102.667	29.0258	12.4575	14.9053	6.50063	5.93117	5.30829	0.541351	2.02578	0.626299	0	0	0.302567	-0.793879	0.630244	-	AABR07065645.2-
ENSRNOG00000046150	AABR07008805.1	-	2[+]74713974-74714276	0.191269	0.215313	0.349414	0.165411	0.134135	0.211856	0.097516	0	0.037286	0	0.058667	0	0.055196	0	0.127758	-0.793586	0.629779	-	AABR07008805.1-
ENSRNOG00000051372	Mycn	v-myc avian myelocytomatosis viral oncogene neuroblastoma derived homolog [Source:RGD Symbol;Acc:1584995]	6[-]38222555-38228379	1.0012	0.699367	0.804309	1.02566	0.420131	0.225111	0.110624	0.289321	0.503988	0.319374	0.307527	0.109032	0.037693	0.13976	0.113948	-0.793318	0.629354	-	Mycn-
ENSRNOG00000050066	AABR07051583.1	-	3[+]17546566-17547291	119.836	86.4383	94.5405	76.9132	102.308	88.521	6.65442	28.4123	130.597	34.5478	38.002	16.8371	1.74987	3.47745	19.9553	-0.793013	0.62887	-	AABR07051583.1-
ENSRNOG00000033378	Rnf123	ring finger protein 123 [Source:RGD Symbol;Acc:2301394]	8[-]116829050-116856548	23.8834	24.253	21.9063	27.9225	27.0425	23.3253	21.0625	22.2973	22.754	16.6237	20.0837	17.4023	20.2801	16.964	15.1977	-0.792805	0.62854	-	Rnf123-
ENSRNOG00000017991	Cdk20	cyclin-dependent kinase 20 [Source:RGD Symbol;Acc:1305219]	17[+]1936163-1942865	9.12286	8.81497	8.11773	9.72026	6.88483	7.12001	6.70963	7.15685	8.89109	5.14448	5.8143	5.30654	5.23309	5.76812	6.78739	-0.792527	0.628098	-	Cdk20-
ENSRNOG00000009667	Mlst8	MTOR associated protein, LST8 homolog [Source:RGD Symbol;Acc:69242]	10[-]13839250-13845001	15.8531	15.2922	14.317	12.6752	15.6147	12.6925	13.533	11.9545	14.5265	10.3887	10.3811	9.70552	12.3082	11.8056	11.4662	-0.791933	0.627159	-	Mlst8-
ENSRNOG00000055428	AABR07060963.1	-	4[+]101882994-101883460	67.5096	57.248	39.3927	54.652	26.5495	21.4962	33.8922	57.3268	38.6956	10.8476	20.3823	19.4314	5.77184	2.39594	8.39201	-0.791163	0.625939	-	AABR07060963.1-
ENSRNOG00000060451	AABR07065643.1	-	6[-]138535670-138536321	24.9399	38.4284	19.4134	12.6226	2.59818	8.85072	1.57377	1.59458	3.54735	1.76517	4.25183	1.37828	0	0.172189	0.180666	-0.79045	0.624812	-	AABR07065643.1-
ENSRNOG00000018781	Map1s	microtubule-associated protein 1S [Source:RGD Symbol;Acc:1308266]	16[-]20267581-20278814	10.1081	11.8973	9.89569	12.1001	10.0246	7.83235	6.67544	6.40561	7.52001	6.84058	7.10902	5.89942	6.87325	6.91044	7.57907	-0.790107	0.62427	-	Map1s-
ENSRNOG00000021222	Vps16	VPS16 CORVET/HOPS core subunit [Source:RGD Symbol;Acc:1359414]	3[+]122947913-122969541	30.952	33.3466	24.9253	26.3587	28.7599	24.5081	25.5737	28.6102	30.8442	21.8358	21.5051	21.0639	18.9757	16.3311	21.3522	-0.789779	0.623751	-	Vps16-
ENSRNOG00000053719	AABR07065656.5	-	6[-]139012967-139102378	11.1402	20.8964	21.3211	5.0161	3.73358	2.2915	1.039	1.24068	3.76698	0.119181	0.839898	0.574531	0	0	0.164824	-0.789301	0.622996	-	AABR07065656.5-
ENSRNOG00000042213	Zfp498	zinc finger protein 498 [Source:RGD Symbol;Acc:1308619]	12[-]11774788-11785493	12.0014	8.94153	10.2902	10.9687	6.63418	9.34485	6.03767	5.36392	8.27451	7.10792	8.14181	6.05651	5.31224	5.2663	4.09692	-0.789187	0.622817	-	Zfp498-
ENSRNOG00000019712	Ints11	integrator complex subunit 11 [Source:RGD Symbol;Acc:1306841]	5[+]173318479-173336930	23.5864	28.0783	23.0067	21.006	21.5552	15.769	15.4319	20.8616	21.0475	18.106	19.5084	14.8253	13.1039	14.1255	15.0595	-0.788854	0.62229	-	Ints11-
ENSRNOG00000021230	Ubox5	U-box domain containing 5 [Source:RGD Symbol;Acc:1305440]	3[-]123130249-123171875	7.37722	8.10372	7.39536	8.61453	7.47721	6.36492	6.31001	6.09633	5.04368	5.88736	5.43118	5.74687	5.71793	5.78401	5.91751	-0.788773	0.622163	-	Ubox5-
ENSRNOG00000061293	AABR07017770.2	-	15[+]30883449-30884109	1.58383	1.44286	2.28691	1.48091	0.382254	1.37176	0.45383	1.26783	0.238569	0.320454	0.121305	0.903624	0	0.316072	0.454276	-0.788749	0.622125	-	AABR07017770.2-
ENSRNOG00000006069	Eif2ak3	eukaryotic translation initiation factor 2 alpha kinase 3 [Source:RGD Symbol;Acc:70884]	4[+]98648545-98709694	34.9715	34.154	30.1763	31.0835	26.8611	25.6177	24.9427	28.1595	29.854	25.6075	27.3907	24.719	13.6282	11.8271	8.79529	-0.788226	0.6213	-	Eif2ak3-
ENSRNOG00000013820	Tnfrsf14	TNF receptor superfamily member 14 [Source:RGD Symbol;Acc:1310115]	5[-]172328262-172335892	136.876	158.078	126.204	153.078	152.37	131.49	133.452	123.156	140.82	88.4962	99.7978	85.7742	127.384	80.344	77.3748	-0.788188	0.62124	-	Tnfrsf14-
ENSRNOG00000047782	RGD1309808	similar to apolipoprotein L2; apolipoprotein L-II [Source:RGD Symbol;Acc:1309808]	7[+]118895405-118970135	36.7394	40.4054	39.2836	28.9059	25.326	26.0246	19.6951	22.52	37.9631	29.2209	24.4891	22.3472	10.3546	7.99613	9.33424	-0.788129	0.621148	-	RGD1309808-
ENSRNOG00000020882	Shkbp1	Sh3kbp1 binding protein 1 [Source:RGD Symbol;Acc:1309281]	1[-]84154703-84168074	17.3913	22.1915	17.436	17.1188	14.023	10.241	12.5735	11.8537	12.8164	9.67773	12.6484	9.58219	9.80952	10.1183	12.5423	-0.787983	0.620917	-	Shkbp1-
ENSRNOG00000016960	Polr3e	RNA polymerase III subunit E [Source:RGD Symbol;Acc:1308086]	1[+]190852985-190881108	16.4152	16.8388	15.3324	15.0817	15.714	11.8902	13.6103	12.8533	15.8106	12.7935	12.0448	10.8363	10.0347	12.6399	12.5938	-0.787332	0.619892	-	Polr3e-
ENSRNOG00000048167	LOC100361009	rCG64257-like [Source:RGD Symbol;Acc:2320951]	3[+]16610086-16884018	137.536	139.589	173.253	68.1617	18.894	26.2835	9.201	6.27469	18.6664	15.9609	42.5362	5.44065	0.594076	4.33248	4.00456	-0.787254	0.619768	-	LOC100361009-
ENSRNOG00000008586	Aldh1l2	aldehyde dehydrogenase 1 family, member L2 [Source:RGD Symbol;Acc:1309458]	7[+]26375866-26425108	1.05103	0.882975	0.986888	0.464518	0.387362	0.650557	0.424197	0.774767	0.734126	0.429163	0.437189	0.573131	0.216647	0.033407	0.162351	-0.787189	0.619666	-	Aldh1l2-
ENSRNOG00000017528	Gpr157	G protein-coupled receptor 157 [Source:RGD Symbol;Acc:1311096]	5[+]167109691-167125380	3.10516	4.05045	3.82941	4.19708	2.04136	2.72225	1.99751	2.43803	2.46964	1.70529	3.34439	1.79896	0.921198	0.956616	0.47049	-0.787025	0.619409	-	Gpr157-
ENSRNOG00000019843	St3gal3	ST3 beta-galactoside alpha-2,3-sialyltransferase 3 [Source:RGD Symbol;Acc:68414]	5[-]136766208-136965191	3.56277	3.79243	4.88974	5.04324	2.746	4.32301	1.89907	2.81518	3.60717	1.43205	3.23476	2.5442	0.844548	1.74567	1.7965	-0.787018	0.619397	-	St3gal3-
ENSRNOG00000050453	Fbxo27	F-box protein 27 [Source:MGI Symbol;Acc:MGI:2685007]	1[+]86873253-86888958	3.57645	5.63661	2.83454	3.64932	2.16673	1.39077	1.78126	2.12922	2.3442	1.36536	1.70261	1.36235	1.15684	0.543983	1.24074	-0.786886	0.619189	-	Fbxo27-
ENSRNOG00000050968	Ptger2	prostaglandin E receptor 2 [Source:RGD Symbol;Acc:620020]	15[+]19338175-19350210	4.91259	4.33606	4.43847	3.46534	3.94921	2.93501	2.69558	3.69169	4.26714	3.50934	3.38866	2.85003	1.89493	1.84488	2.2129	-0.786842	0.61912	-	Ptger2-
ENSRNOG00000019028	Znrf1	zinc and ring finger 1 [Source:RGD Symbol;Acc:1592195]	19[+]43750278-43832878	22.8862	28.1928	19.82	25.7473	22.9206	18.5648	19.1829	18.3067	23.1404	15.9999	17.5797	15.7041	18.526	13.4634	12.4551	-0.786697	0.618892	-	Znrf1-
ENSRNOG00000003357	Col3a1	collagen type III alpha 1 chain [Source:RGD Symbol;Acc:71029]	9[+]52023295-52059217	241.026	171.955	233.165	116.627	143.797	142.95	63.7746	101.233	194.468	119.818	142.81	93.5147	33.5825	36.2879	39.7456	-0.784949	0.616144	-	Col3a1-
ENSRNOG00000049270	Ppp2r3b	protein phosphatase 2, regulatory subunit B'', beta [Source:RGD Symbol;Acc:1588134]	14[+]1469748-1476355	17.6059	19.5566	19.2414	20.2078	16.2082	14.3243	13.1896	12.8893	15.7069	11.3463	12.3003	9.78456	13.7439	14.5463	13.498	-0.784686	0.615732	-	Ppp2r3b-
ENSRNOG00000020908	LOC303566	E2F1-inducible gene [Source:RGD Symbol;Acc:1305385]	10[+]90192627-90214486	3.9375	4.26484	3.94547	4.2577	2.9252	2.68764	2.56715	2.63518	2.74178	2.47653	2.38118	2.39109	2.01754	2.96478	2.79958	-0.784609	0.615612	-	LOC303566-
ENSRNOG00000004410	Pax6	paired box 6 [Source:RGD Symbol;Acc:3258]	3[+]95707386-95728624	0.908763	1.13235	0.794886	0.572978	0.45267	1.06667	0.424723	0.67388	0.686194	0.287175	0.341989	0.474099	0.160044	0.29542	0.581566	-0.784414	0.615306	-	Pax6-
ENSRNOG00000059953	AABR07065656.9	-	6[-]138908677-138909105	0.560198	1.68044	2.11489	0.947045	0.3503	0.600003	0.119934	0.104466	0.205921	0.100723	0.181707	0.128364	0	0	0	-0.783678	0.614151	-	AABR07065656.9-
ENSRNOG00000018090	Ppp6r1	protein phosphatase 6, regulatory subunit 1 [Source:RGD Symbol;Acc:1311409]	1[+]72756809-72784482	81.7833	94.9327	80.03	92.3315	87.5776	73.4883	77.7733	75.6019	74.3445	66.2743	78.0523	61.983	66.5581	72.2035	58.3614	-0.783463	0.613814	-	Ppp6r1-
ENSRNOG00000021499	Siglech	sialic acid binding Ig-like lectin H [Source:RGD Symbol;Acc:1310401]	1[+]114046478-114149708	0.456418	0.401184	0.345159	0.441475	0.15006	0.135825	0	0.228555	0.172998	0.068141	0.063943	0.271853	0	0	0	-0.782927	0.612974	-	Siglech-
ENSRNOG00000059605	Ddn	dendrin [Source:RGD Symbol;Acc:2497]	7[-]140479711-140483693	0.127129	0.085776	0.103919	0.089163	0.022283	0.073819	0.053992	0.061087	0.049367	0.031042	0.07585	0.049709	0.013759	0	0	-0.782578	0.612429	-	Ddn-
ENSRNOG00000023360	Fus	fused in sarcoma RNA binding protein [Source:RGD Symbol;Acc:1308864]	1[+]199412834-199426702	263.03	305.369	300.402	347.165	239.739	243.017	221.22	236.24	217.2	224.173	171.072	203.196	167.468	208.511	227.107	-0.782223	0.611873	-	Fus-
ENSRNOG00000057619	LOC100912068	hypermethylated in cancer 1 protein-like [Source:RGD Symbol;Acc:6488990]	10[-]62480767-62483342	13.7601	12.77	12.9711	10.8608	9.20114	6.43053	5.94594	10.4577	11.8365	9.04011	7.60861	6.87029	5.08269	4.04936	5.57688	-0.781669	0.611007	-	LOC100912068-
ENSRNOG00000046594	Exoc7	exocyst complex component 7 [Source:RGD Symbol;Acc:620236]	10[-]105163754-105182834	11.7321	12.7166	12.908	11.5971	11.0955	9.6128	10.3233	10.4008	9.86031	9.80138	10.4128	10.092	8.89061	10.3151	10.0527	-0.780932	0.609854	-	Exoc7-
ENSRNOG00000054553	AABR07071210.2	-	8[+]104913267-104914748	0.297215	0.099685	0.294191	0.201019	0.145322	0.427161	0.131446	0.072977	0.114296	0.104447	0	0	0	0	0	-0.780741	0.609557	-	AABR07071210.2-
ENSRNOG00000039861	LOC690617	hypothetical protein LOC690617 [Source:RGD Symbol;Acc:1593449]	7[+]11215328-11217090	21.6144	23.2896	21.1659	16.6996	20.6158	14.8348	13.286	14.4449	17.7046	12.4407	10.9108	13.1512	15.5658	12.0968	16.9199	-0.780593	0.609325	-	LOC690617-
ENSRNOG00000021805	Rft1	RFT1 homolog [Source:RGD Symbol;Acc:1562654]	16[+]6712389-6746696	9.68818	8.76034	8.62583	9.03118	8.30346	8.13612	8.20404	8.27831	8.99175	8.0809	7.87123	6.80105	7.2387	5.88738	7.48846	-0.780285	0.608844	-	Rft1-
ENSRNOG00000058140	U6	U6 spliceosomal RNA [Source:RFAM;Acc:RF00026]	16[+]3113681-3113781	1.06398	1.51244	0.827685	0.392852	0.641164	1.12402	0	0.400633	1.07323	0.069366	0	0.473897	0.136367	0.19844	0	-0.780262	0.608809	-	U6-
ENSRNOG00000028036	Adamts7	ADAM metallopeptidase with thrombospondin type 1 motif, 7 [Source:RGD Symbol;Acc:1306713]	8[+]97535777-97575655	4.33122	3.73412	4.09498	3.78374	3.74357	3.15264	1.57729	2.63695	3.61805	2.98545	3.54498	2.28182	1.82564	1.31046	1.19608	-0.780249	0.608789	-	Adamts7-
ENSRNOG00000003455	Zfp13	zinc finger protein 13 [Source:RGD Symbol;Acc:1304577]	10[-]12908643-12916784	0.811776	0.633488	0.926743	0.954278	0.902519	1.09508	0.595349	0.702719	0.550001	0.419895	0.523328	0.512366	0.210538	0.462145	0.590351	-0.780094	0.608547	-	Zfp13-
ENSRNOG00000046602	AABR07006030.1	-	1[+]214664537-214693043	768.87	616.703	827.757	900.378	835.163	1001.63	443.083	422.664	493.558	543.755	604.537	534.012	270.09	285.863	294.183	-0.779952	0.608326	-	AABR07006030.1-
ENSRNOG00000000532	Cmtr1	cap methyltransferase 1 [Source:RGD Symbol;Acc:1307801]	20[+]8312792-8368764	45.5967	44.3916	43.0284	38.6607	34.0834	35.3218	40.4288	35.6293	39.6241	36.1223	35.6046	32.5468	31.1755	35.2999	29.5289	-0.779682	0.607905	-	Cmtr1-
ENSRNOG00000030027	Fbxw17	F-box and WD-40 domain protein 17 [Source:RGD Symbol;Acc:1566133]	17[-]15076884-15094805	15.2947	17.0976	15.4289	11.735	11.7384	9.58679	12.8342	13.3504	12.2953	9.27536	9.56708	8.86912	10.8009	9.51116	10.0888	-0.779038	0.6069	-	Fbxw17-
ENSRNOG00000001383	Slc8b1	solute carrier family 8 member B1 [Source:RGD Symbol;Acc:1565818]	12[-]41566981-41590244	15.699	17.1559	12.3017	10.2339	15.1403	10.1266	9.12392	13.6853	13.9026	8.51815	10.2192	8.10592	9.13902	4.46218	6.84281	-0.778884	0.60666	-	Slc8b1-
ENSRNOG00000047363	Kcnk13	potassium two pore domain channel subfamily K member 13 [Source:RGD Symbol;Acc:68941]	6[+]123974798-124077197	1.18056	1.08501	1.16913	1.233	0.844591	0.698069	0.588123	0.995228	1.11392	0.666909	0.857766	0.722622	0.03513	0.263733	0.235964	-0.778478	0.606027	-	Kcnk13-
ENSRNOG00000040052	RT1-M6-2	RT1 class I, locus M6, gene 2 [Source:RGD Symbol;Acc:1595815]	20[+]2076267-2081885	2.41842	2.59551	2.88001	0.624198	1.40185	1.21881	1.92675	0.442279	1.74495	1.22826	0.448347	0.605925	0.413101	0.499104	0.423925	-0.778044	0.605352	-	RT1-M6-2-
ENSRNOG00000000663	Tfip11	tuftelin interacting protein 11 [Source:RGD Symbol;Acc:1311449]	12[-]50320821-50333052	19.8165	21.3762	20.4259	20.5108	19.3811	18.5557	16.0322	17.9857	18.579	17.633	18.0923	17.6081	17.7113	18.3539	16.1317	-0.77697	0.603683	-	Tfip11-
ENSRNOG00000037931	Plaur	plasminogen activator, urokinase receptor [Source:RGD Symbol;Acc:620597]	1[+]81328183-81344708	54.5492	59.1235	51.4934	23.6048	42.5367	35.9485	51.9105	40.8722	34.9292	30.1211	18.0768	21.4933	23.1682	27.9852	23.4541	-0.77605	0.602253	-	Plaur-
ENSRNOG00000055597	Hdac7	histone deacetylase 7 [Source:RGD Symbol;Acc:619982]	7[-]139281187-139318455	21.9271	26.8601	21.7632	26.258	17.9783	16.3295	13.7215	18.003	21.7818	13.7431	19.2488	13.6789	14.4022	11.9964	11.0892	-0.775174	0.600895	-	Hdac7-
ENSRNOG00000048622	Sin3b	SIN3 transcription regulator family member B [Source:RGD Symbol;Acc:1587989]	16[-]18842456-18860086	81.0925	97.6792	74.8107	71.7599	74.5581	61.9747	71.5389	71.7303	80.2656	61.989	65.6511	58.3023	54.2821	55.9412	61.9763	-0.775165	0.600881	-	Sin3b-
ENSRNOG00000015089	Mcoln2	mucolipin 2 [Source:RGD Symbol;Acc:1308884]	2[+]252018597-252068271	19.0973	19.3463	15.612	20.1227	15.0815	11.772	18.7847	11.8144	7.63287	7.9667	15.1408	10.6777	5.97708	5.31268	3.6439	-0.775131	0.600828	-	Mcoln2-
ENSRNOG00000056285	AABR07065693.3	-	6[+]139405966-139406844	25.6707	31.5752	28.2964	19.3696	6.1374	13.3704	7.67111	5.13408	28.6676	3.44099	4.97445	14.4484	0.329591	1.09686	1.16956	-0.774655	0.60009	-	AABR07065693.3-
ENSRNOG00000039891	Adgrg5	adhesion G protein-coupled receptor G5 [Source:RGD Symbol;Acc:1305559]	19[-]10495517-10513349	17.9281	15.0006	16.5311	16.1585	18.8483	16.4936	9.50052	15.9202	20.7696	11.7163	9.19884	11.9693	7.40955	5.38395	3.57338	-0.774577	0.599969	-	Adgrg5-
ENSRNOG00000011228	Layn	layilin [Source:RGD Symbol;Acc:1564444]	8[-]55447709-55467688	1.38395	1.88058	1.79828	1.64267	0.621619	1.23161	0.677023	0.896341	0.582064	0.851329	1.03933	1.0889	0.480331	0.258996	0.278411	-0.774516	0.599874	-	Layn-
ENSRNOG00000058118	AABR07065889.2	-	6[-]143749414-143757128	19.7484	18.2274	21.4141	23.8692	5.91339	20.9175	1.83116	11.8734	8.4858	2.4704	8.21592	11.5333	1.55501	4.24698	6.35652	-0.774152	0.599311	-	AABR07065889.2-
ENSRNOG00000059622	Pigb	phosphatidylinositol glycan anchor biosynthesis, class B [Source:RGD Symbol;Acc:1307251]	8[-]79691407-79715284	2.89487	2.89606	3.2173	2.80364	3.09628	2.41319	1.99286	2.24681	3.27982	2.33283	2.30485	2.27089	1.9032	1.56635	1.12928	-0.774143	0.599298	-	Pigb-
ENSRNOG00000002273	Naaa	N-acylethanolamine acid amidase [Source:RGD Symbol;Acc:1307267]	14[+]17283124-17302366	43.5946	45.1972	38.7746	47.2494	32.2374	29.6645	31.147	22.6804	25.6436	31.1646	32.1216	29.8273	22.3086	23.9081	17.0291	-0.773771	0.598721	-	Naaa-
ENSRNOG00000030705	Cpsf1	cleavage and polyadenylation specific factor 1 [Source:RGD Symbol;Acc:1306406]	7[-]117661661-117672373	31.145	32.8271	28.3631	23.0401	30.3482	21.3943	24.3409	26.4845	26.0643	21.6273	24.2227	21.8372	21.7656	21.5435	20.744	-0.773251	0.597917	-	Cpsf1-
ENSRNOG00000005387	Rbm3	RNA binding motif (RNP1, RRM) protein 3 [Source:RGD Symbol;Acc:620145]	X[+]15098904-15102340	269.372	356.497	316.747	298.824	165.827	215.382	197.595	180.398	199.467	212.979	182.199	191.814	157.196	154.093	182.17	-0.773104	0.59769	-	Rbm3-
ENSRNOG00000032720	Rpl10l	ribosomal protein L10-like [Source:RGD Symbol;Acc:1305913]	6[-]88231611-88232252	8.31051	11.1282	11.0546	2.24689	2.08827	5.80719	0.926484	8.10094	1.28367	0.535158	2.44038	0.306335	1.69124	0.745889	0.249505	-0.772813	0.59724	-	Rpl10l-
ENSRNOG00000060818	SNORD37	Small nucleolar RNA SNORD37 [Source:RFAM;Acc:RF00440]	7[-]11404455-11404518	28.6657	25.2463	29.4099	27.5683	26.9809	28.0796	21.9047	18.9163	30.7726	20.9609	19.1368	18.7115	22.5093	20.4857	14.4999	-0.772487	0.596736	-	SNORD37-
ENSRNOG00000046936	AABR07051673.1	-	3[+]19128400-19128929	20.1178	28.7896	28.8137	6.0035	4.7089	1.19647	1.1797	6.90771	1.86725	2.4046	1.5707	1.45605	0.115747	0.603415	0	-0.772399	0.5966	-	AABR07051673.1-
ENSRNOG00000000321	Cd24	CD24 molecule [Source:RGD Symbol;Acc:2298]	20[+]48335540-48340846	1374.89	1075.91	1195.4	830.171	738.708	985.613	956.253	786.586	905.554	1011.61	823.447	751.237	421.191	516.864	351.78	-0.77207	0.596093	-	Cd24-
ENSRNOG00000023427	Ano7	anoctamin 7 [Source:RGD Symbol;Acc:1302987]	9[+]100511610-100551798	27.5211	19.0902	20.041	18.2463	26.5082	17.1792	17.0436	17.323	23.297	15.1381	17.9713	12.1411	9.71964	9.12906	5.42177	-0.771239	0.594809	-	Ano7-
ENSRNOG00000024801	Slc35a2	solute carrier family 35 member A2 [Source:RGD Symbol;Acc:2293497]	X[-]15453186-15461713	60.0972	52.8633	46.4601	28.6828	47.7304	36.7588	43.9694	43.3604	47.3676	31.1498	28.3711	26.9015	31.3706	27.6644	29.7775	-0.771188	0.59473	-	Slc35a2-
ENSRNOG00000015568	Plpp5	phospholipid phosphatase 5 [Source:RGD Symbol;Acc:1591734]	16[-]71121175-71125316	47.0465	43.276	52.306	43.0411	45.6852	49.4665	39.98	43.7892	45.5083	35.8949	37.4326	37.2631	39.4683	43.7641	35.6032	-0.771065	0.594542	-	Plpp5-
ENSRNOG00000022101	Crabp2	cellular retinoic acid binding protein 2 [Source:RGD Symbol;Acc:62070]	2[+]187322416-187326789	9.30094	9.08909	9.6836	4.11996	11.4102	6.30696	6.83597	10.2564	9.84295	3.71639	3.20694	3.13608	2.48102	1.55832	2.06811	-0.771004	0.594447	-	Crabp2-
ENSRNOG00000001034	Evi5l	ecotropic viral integration site 5-like [Source:RGD Symbol;Acc:1561962]	12[-]2587891-2626310	13.7596	14.977	14.6505	14.6902	14.4412	11.6047	11.4935	13.746	15.7116	11.273	12.6182	11.5131	9.24849	8.44303	8.60326	-0.770837	0.59419	-	Evi5l-
ENSRNOG00000016479	Plekhg4	pleckstrin homology and RhoGEF domain containing G4 [Source:RGD Symbol;Acc:1310790]	19[+]37330930-37345040	0.268717	0.279027	0.121791	0.257198	0.296719	0.237223	0.21711	0.160537	0.070608	0.071463	0.092896	0.161091	0.025277	0.062731	0.099257	-0.770584	0.593799	-	Plekhg4-
ENSRNOG00000013689	Vps18	VPS18 CORVET/HOPS core subunit [Source:RGD Symbol;Acc:1311556]	3[+]111097326-111108295	11.8511	12.9031	11.956	11.3611	12.2573	11.4381	10.4247	11.1866	10.9577	10.3585	10.4805	9.63643	10.6105	10.7366	11.4303	-0.770183	0.593182	-	Vps18-
ENSRNOG00000042468	LOC680920	similar to natural cytotoxicity triggering receptor 2 [Source:RGD Symbol;Acc:1585869]	9[+]14851132-14864680	6.81178	6.05982	5.45643	1.78135	2.06838	5.44334	0.50909	2.19124	0.701979	3.1203	2.97026	1.03288	0.206794	0.264233	0.449152	-0.770062	0.592996	-	LOC680920-
ENSRNOG00000045821	Slc41a3	solute carrier family 41, member 3 [Source:RGD Symbol;Acc:1589573]	4[-]123467549-123510217	2.5228	2.11876	1.93311	1.2435	1.08979	1.17891	0.897956	1.31669	1.95203	1.21422	1.03408	0.598857	0.394776	0.885598	0.837914	-0.770052	0.59298	-	Slc41a3-
ENSRNOG00000006711	Zfp212	Zinc finger protein 212 [Source:RGD Symbol;Acc:1307836]	4[+]77592016-77603226	15.4327	14.758	13.731	15.9143	17.1057	14.1907	14.0196	14.2017	14.778	12.7623	12.3642	13.3822	12.2935	9.94441	10.1474	-0.769913	0.592767	-	Zfp212-
ENSRNOG00000011451	Lrp3	LDL receptor related protein 3 [Source:RGD Symbol;Acc:619729]	1[-]91448361-91462603	2.1767	1.309	2.07709	0.739928	1.35977	1.14393	1.22819	1.20189	1.37881	1.03182	0.84938	0.879045	0.664201	0.594033	0.753361	-0.769638	0.592343	-	Lrp3-
ENSRNOG00000031739	Fam71e1	family with sequence similarity 71, member E1 [Source:RGD Symbol;Acc:1311142]	1[+]100501676-100506022	1.67493	1.3624	1.39514	1.45274	1.20964	0.886035	0.853829	1.6055	1.02982	0.329661	0.393057	0.543981	0.769824	0.558289	0.969097	-0.769462	0.592072	-	Fam71e1-
ENSRNOG00000006467	Eif2b2	eukaryotic translation initiation factor 2B subunit beta [Source:RGD Symbol;Acc:620820]	6[+]109043880-109051253	25.1534	26.1748	24.1885	24.0231	23.1795	20.6657	20.9312	22.4923	25.1572	21.0863	20.8657	19.6499	17.1709	17.285	22.2744	-0.768853	0.591135	-	Eif2b2-
ENSRNOG00000030055	Vamp3	vesicle-associated membrane protein 3 [Source:RGD Symbol;Acc:61880]	5[-]168126157-168136666	92.92	90.7124	91.7163	81.3844	89.2644	92.703	91.9928	87.0835	88.2108	86.9234	82.8859	79.2223	69.3797	68.7197	63.2121	-0.768608	0.590759	-	Vamp3-
ENSRNOG00000018005	Duoxa1	dual oxidase maturation factor 1 [Source:RGD Symbol;Acc:1306601]	3[-]114241057-114251647	1.1609	1.37816	1.22758	0.51935	1.2952	1.10538	0.804174	0.829356	1.02917	0.728084	0.855343	0.59358	0.272755	0.321411	0.804119	-0.768434	0.590491	-	Duoxa1-
ENSRNOG00000034236	C2cd4a	C2 calcium-dependent domain containing 4A [Source:RGD Symbol;Acc:1596010]	8[-]73672295-73673317	0.54014	0.202318	0.445344	0.098751	0.359018	0.091655	0.255082	0.127969	0.040891	0.082181	0.088356	0.034743	0	0	0.034839	-0.768271	0.590241	-	C2cd4a-
ENSRNOG00000057583	AABR07036435.1	-	12[-]43218932-43222282	0.179745	0.169126	0.128471	0.108609	0	0.125094	0	0	0	0	0	0.084932	0	0	0	-0.767549	0.589131	-	AABR07036435.1-
ENSRNOG00000062127	Rn60_1_2212.2	-	1[-]221154561-221156910	74.9845	83.4685	63.1316	60.5755	54.3063	31.3473	79.6039	66.8704	47.2246	32.2799	31.0469	43.6976	24.3861	14.9361	10.0042	-0.76744	0.588964	-	Rn60_1_2212.2-
ENSRNOG00000053430	Slco4a1	solute carrier organic anion transporter family, member 4a1 [Source:RGD Symbol;Acc:620228]	3[+]175838994-175857983	12.5489	16.5895	14.442	14.9338	9.75934	7.6208	8.43998	7.46221	7.5705	6.30988	7.26373	6.54809	8.03827	9.7869	5.93048	-0.767228	0.588639	-	Slco4a1-
ENSRNOG00000028328	Tyw3	tRNA-yW synthesizing protein 3 homolog [Source:RGD Symbol;Acc:1559623]	2[-]260861790-260884449	5.68507	5.81647	5.15613	4.9641	3.7468	4.89353	4.71236	3.65805	5.89198	4.13438	4.36218	3.95308	2.52261	2.25778	2.41024	-0.767074	0.588403	-	Tyw3-
ENSRNOG00000007300	C1qtnf6	C1q and tumor necrosis factor related protein 6 [Source:RGD Symbol;Acc:1307057]	7[-]119746118-119753290	2.77716	4.37097	3.10994	3.94588	1.94846	2.24283	1.35072	2.53	2.90373	2.11029	2.03859	1.38702	1.33825	1.17787	1.12108	-0.766949	0.588211	-	C1qtnf6-
ENSRNOG00000026661	Hcar1	hydroxycarboxylic acid receptor 1 [Source:RGD Symbol;Acc:1586364]	12[+]38144855-38146271	6.42057	4.36072	4.94681	3.23343	3.38661	3.17846	1.4082	3.48741	3.46779	4.17627	2.25917	2.1541	0.471877	0.696988	2.1288	-0.766902	0.588139	-	Hcar1-
ENSRNOG00000037295	Poc1a	POC1 centriolar protein A [Source:RGD Symbol;Acc:1565004]	8[+]114986326-115050728	8.86516	9.42696	9.82786	7.56324	7.54161	6.71646	5.79908	5.0567	5.90374	6.96932	5.56471	5.89011	4.08341	4.92779	7.58702	-0.766719	0.587858	-	Poc1a-
ENSRNOG00000054954	Nilr1	neutrophil immunoglobulin-like receptor-1 [Source:RGD Symbol;Acc:70895]	1[+]63734135-63741982	1.22089	1.58719	1.9343	1.56983	0.690464	0.221654	0.393208	0.682523	0.72988	0.491734	0.371461	0.56476	0.219451	0.419694	0.313408	-0.766702	0.587832	-	Nilr1-
ENSRNOG00000039592	1700066B19Rik	RIKEN cDNA 1700066B19 gene [Source:MGI Symbol;Acc:MGI:1920699]	18[+]28522841-28527253	12.3053	11.354	11.8844	3.48884	4.86441	3.85937	5.44048	5.40625	5.62297	5.21843	3.48064	3.62159	3.87229	2.46727	2.36896	-0.766684	0.587805	-	1700066B19Rik-
ENSRNOG00000036658	Tbcd	tubulin folding cofactor D [Source:RGD Symbol;Acc:2320148]	10[+]110643759-110800493	27.5016	25.9773	23.6951	19.778	22.7278	21.0069	22.9509	21.4383	22.8513	20.6671	22.3736	18.8923	19.1539	18.9525	18.218	-0.766297	0.58721	-	Tbcd-
ENSRNOG00000055666	AC142360.1	-	6[+]33561072-33574162	0.892822	0.628588	1.07451	0.275746	0.667203	0.727621	0.339262	0.355847	0	0.496665	0	0	0.458794	0	0	-0.766127	0.586951	-	AC142360.1-
ENSRNOG00000001351	Trafd1	TRAF type zinc finger domain containing 1 [Source:RGD Symbol;Acc:620171]	12[+]40695520-40709462	56.6674	66.5388	51.6333	56.9367	49.9433	42.1213	48.9488	56.238	50.6904	39.24	39.6346	40.0413	48.457	29.3899	29.1736	-0.765845	0.586519	-	Trafd1-
ENSRNOG00000032381	Naglu	N-acetyl-alpha-glucosaminidase [Source:RGD Symbol;Acc:1564228]	10[+]88979383-88986867	13.8159	13.3726	11.5721	11.7145	11.5509	10.7944	10.1489	10.8742	14.4792	7.82446	10.7585	8.80516	7.32159	8.46395	9.34572	-0.765577	0.586108	-	Naglu-
ENSRNOG00000024961	Usp35	ubiquitin specific peptidase 35 [Source:RGD Symbol;Acc:1565984]	1[-]162284777-162300515	1.86977	1.35277	1.62222	2.05638	2.45625	2.4975	1.45248	1.54446	1.41397	0.691698	0.845923	0.850087	1.13945	0.864877	0.341504	-0.765353	0.585765	-	Usp35-
ENSRNOG00000016278	Ccl17	C-C motif chemokine ligand 17 [Source:RGD Symbol;Acc:619924]	19[-]10619220-10620671	19.0532	24.0959	23.006	4.95976	5.11638	7.03449	3.24699	8.17043	9.03517	6.19703	6.36455	6.77319	0.855874	0.654961	3.68458	-0.765268	0.585635	-	Ccl17-
ENSRNOG00000047641	AABR07065651.2	-	6[-]138764502-138764901	0.566216	0.669297	0.461748	0.37938	0	0	0	0	0	0	0	0	0	0	0	-0.764745	0.584835	-	AABR07065651.2-
ENSRNOG00000020083	Scly	selenocysteine lyase [Source:RGD Symbol;Acc:1359514]	9[+]98438439-98459080	20.4332	23.7615	24.3576	19.3528	16.2303	19.2023	15.3713	14.4249	13.6075	16.0205	14.2979	13.8557	14.7894	17.5215	15.5908	-0.764733	0.584817	-	Scly-
ENSRNOG00000061199	Tcfl5	transcription factor like 5 [Source:RGD Symbol;Acc:1305899]	3[-]176125482-176144531	0.601069	1.08022	1.11574	0.152892	0.160157	0.359743	0	0.052442	0.154847	0.15278	0.176514	0	0.067016	0	0	-0.764643	0.58468	-	Tcfl5-
ENSRNOG00000032446	Recql4	RecQ like helicase 4 [Source:RGD Symbol;Acc:1307732]	7[-]117763783-117773134	4.84271	5.56461	4.15963	4.43009	4.4645	4.64767	4.77334	4.20769	4.302	2.79779	3.25199	2.68288	4.35946	2.60086	3.36367	-0.76461	0.584629	-	Recql4-
ENSRNOG00000030127	Eml2	echinoderm microtubule associated protein like 2 [Source:RGD Symbol;Acc:621066]	1[+]80087684-80119012	30.6922	29.9084	26.522	17.5563	22.2401	17.0082	17.6214	24.1184	25.6136	16.2641	18.5115	16.885	15.8546	15.4852	15.3288	-0.764414	0.584328	-	Eml2-
ENSRNOG00000016422	Klhl36	kelch-like family member 36 [Source:RGD Symbol;Acc:1561366]	19[+]52515022-52536476	6.79647	7.00596	5.33694	5.75903	5.15473	3.97209	4.38499	5.05333	5.96034	4.4498	4.41977	3.65842	2.62337	3.83295	4.40571	-0.763683	0.583211	-	Klhl36-
ENSRNOG00000008711	Med24	mediator complex subunit 24 [Source:RGD Symbol;Acc:1564565]	10[-]86620160-86645529	28.6483	31.3913	26.8358	32.5755	32.4564	26.656	23.6178	23.3143	28.0113	23.6992	25.4305	23.4732	22.6613	24.54	19.726	-0.76361	0.5831	-	Med24-
ENSRNOG00000052948	AABR07049134.4	-	5[+]107289156-107291659	0.603526	0.480401	0.402127	0.260335	0.437692	0.284354	0.130027	0.240914	0.37086	0	0.487924	0.09593	0	0	0.07638	-0.763304	0.582633	-	AABR07049134.4-
ENSRNOG00000013382	Prss3b	protease, serine, 3B [Source:RGD Symbol;Acc:708437]	4[-]69264639-69268336	0.520894	0.31257	0.23805	0.096801	0.133634	0.159431	0	0	0	0.103227	0	0.087867	0	0	0	-0.763156	0.582408	-	Prss3b-
ENSRNOG00000032395	Tfcp2	transcription factor CP2 [Source:RGD Symbol;Acc:1306738]	7[-]142138844-142180997	10.8884	12.4572	10.8701	10.0607	8.95414	11.7356	8.46922	7.15988	8.61551	7.93793	10.1624	9.07222	7.51034	8.19409	6.49578	-0.762931	0.582064	-	Tfcp2-
ENSRNOG00000054347	SNORD74	Small nucleolar RNA SNORD74 [Source:RFAM;Acc:RF00284]	13[+]78852741-78852821	8.02101	13.0019	8.49594	11.7597	9.27927	7.70119	7.10931	7.25089	11.7085	4.0029	7.95265	5.04027	4.30762	2.2612	2.64993	-0.762047	0.580716	-	SNORD74-
ENSRNOG00000013805	Tnip2	TNFAIP3 interacting protein 2 [Source:RGD Symbol;Acc:1307717]	14[+]81488008-81504686	14.1978	15.5673	14.3001	16.4691	16.6649	15.1361	11.3809	13.2305	14.3187	11.1511	13.404	11.0425	13.4278	8.75425	8.8372	-0.76202	0.580675	-	Tnip2-
ENSRNOG00000021039	Fam83e	family with sequence similarity 83, member E [Source:RGD Symbol;Acc:1309316]	1[+]101704746-101711379	95.9293	81.3369	113.498	62.7598	73.4929	86.3029	66.8527	61.9654	78.7823	57.5597	57.5924	41.4465	63.2958	72.0182	51.298	-0.761757	0.580274	-	Fam83e-
ENSRNOG00000050697	Ctsz	cathepsin Z [Source:RGD Symbol;Acc:708479]	3[-]172527107-172537877	172.489	237.673	213.298	160.945	85.3569	83.5426	59.8553	84.8756	108.253	95.195	120.994	71.3165	50.1791	54.12	81.0866	-0.761237	0.579482	-	Ctsz-
ENSRNOG00000037418	Inca1	inhibitor of CDK, cyclin A1 interacting protein 1 [Source:RGD Symbol;Acc:1306656]	10[-]57309972-57317985	0.42519	0.474664	0.260883	0.394072	0.50603	0.198049	0.154013	0.267212	0.326419	0.176248	0.197107	0.197705	0.195735	0.112494	0.125054	-0.761015	0.579144	-	Inca1-
ENSRNOG00000046197	AABR07017658.1	-	15[-]29680015-29865536	0.338801	0.191777	0.219629	0	0.192737	0.261683	0.001895	0.133441	0.090521	0	0.052437	0.13026	0	0.006064	0	-0.760984	0.579096	-	AABR07017658.1-
ENSRNOG00000001729	Xxylt1	xyloside xylosyltransferase 1 [Source:RGD Symbol;Acc:1308154]	11[+]73198522-73329083	6.78907	8.11828	6.65495	4.75031	5.5012	4.03484	5.78089	5.6252	5.62213	5.20519	4.95817	4.24919	3.16359	3.68602	3.63388	-0.76078	0.578786	-	Xxylt1-
ENSRNOG00000037480	Ddx51	DEAD-box helicase 51 [Source:RGD Symbol;Acc:1309580]	12[-]52067183-52072108	11.8325	15.6637	11.6392	12.7821	10.1561	9.31726	10.6298	11.6894	12.2383	9.40173	10.4039	8.02944	8.12857	7.6532	7.66225	-0.759981	0.577571	-	Ddx51-
ENSRNOG00000003778	Opn3	opsin 3 [Source:RGD Symbol;Acc:1594385]	13[-]93716481-93746994	1.7692	1.93563	2.02377	1.67924	1.8131	1.33743	1.03226	1.29818	1.94749	1.26932	1.79175	0.712469	0.937344	0.584064	0.662003	-0.759788	0.577278	-	Opn3-
ENSRNOG00000019618	Hdac3	histone deacetylase 3 [Source:RGD Symbol;Acc:619977]	18[-]31073058-31094303	33.0645	38.4113	35.2126	36.7656	35.2438	34.3506	33.6065	31.8795	35.1956	31.3431	31.2743	30.558	31.7279	29.9866	33.556	-0.75939	0.576673	-	Hdac3-
ENSRNOG00000003018	Olfml2b	olfactomedin-like 2B [Source:RGD Symbol;Acc:1309257]	13[+]88995316-89032487	10.9137	8.71749	9.65944	8.63698	7.25365	6.68539	5.43969	6.35031	10.9571	5.1221	7.63226	6.0536	3.56563	3.6638	4.64368	-0.759131	0.57628	-	Olfml2b-
ENSRNOG00000049223	Vipas39	VPS33B interacting protein, apical-basolateral polarity regulator, spe-39 homolog [Source:RGD Symbol;Acc:1589291]	6[-]111271240-111295994	30.3502	31.234	30.3337	28.4111	27.135	25.753	27.0398	27.7188	28.5893	27.8147	27.901	26.7147	24.5869	25.3901	23.5294	-0.758889	0.575913	-	Vipas39-
ENSRNOG00000051280	Rn50_6_0926.2	-	6[+]82908465-82909313	5.15578	4.46636	4.41214	3.07606	4.86508	3.90056	4.40127	4.329	4.26281	3.17911	3.39182	3.18857	2.66593	3.3949	2.02054	-0.758486	0.575301	-	Rn50_6_0926.2-
[truncated: 502 more rows]

## Sheet: Sheet1
175 common elements in "WT" and "Uox":	601 elements included exclusively in "WT":	1087 elements included exclusively in "Uox":
Mfap2	Pask	Pola2
Srebf1	NEWGENE_1304700	LOC100361240
[truncated: 1,085 more rows]

## Sheet: Sheet2
Gene Name	r			Gene Name	r					Uox	WT
[truncated: 1,269 more rows]
