# Supplementary material for: Uricase deficiency in rats results in a variety of metabolic disorders, addition to gouty nephropathy
Source: PLoS One. 2025 Aug 22;20(8):e0330344. doi: 10.1371/journal.pone.0330344 (PMC12373213; doi:10.1371/journal.pone.0330344)
Supplement: S4 — (ZIP) [file pone.0330344.s005.zip › Table 1 .xlsx]

## Sheet: Sheet1
GO.ID	Term	Ontology	45D	185D	367D	549D	626D	Count	organ
GO:0002376	immune system process	biological process	5.3e-22	0.00045	8.2e-06	4.2e-21	2.7e-29	5	duodenum
GO:0003823	antigen binding	molecular function	5.3e-12	0.00029	3.3e-08	5.6e-12	4.1e-17	5	duodenum
GO:0005576	extracellular region	cellular component	1.7e-13	4.2e-05	4.2e-08	7.8e-18	7.3e-18	5	duodenum
GO:0005615	extracellular space	cellular component	3.4e-14	1.9e-08	1.1e-07	3.2e-16	3.2e-15	5	duodenum
GO:0006955	immune response	biological process	3.2e-23	0.00082	8.7e-05	5.5e-26	1.7e-30	5	duodenum
GO:0044421	extracellular region part	cellular component	2.9e-13	1.3e-07	2.6e-07	1.9e-16	1.3e-19	5	duodenum
GO:0002455	humoral immune response mediated by circulating immunoglobulin	biological process	2.7e-05		3.6e-07	6.3e-09	7.3e-14	4	duodenum
GO:0002474	antigen processing and presentation of peptide antigen via MHC class I	biological process	7.8e-07	1.6e-12		6.7e-07	2.6e-12	4	duodenum
GO:0002504	antigen processing and presentation of peptide or polysaccharide antigen via MHC class II	biological process		8.7e-06	0.00017	1.5e-07	3.5e-13	4	duodenum
GO:0006910	phagocytosis, recognition	biological process	1.9e-05		2.1e-07	1.9e-08	1.7e-13	4	duodenum
GO:0006911	phagocytosis, engulfment	biological process	3.5e-05		4.3e-08	8.2e-08	2.1e-14	4	duodenum
GO:0006958	complement activation, classical pathway	biological process	1.8e-05		1.9e-07	1.7e-08	1.4e-13	4	duodenum
GO:0019814	immunoglobulin complex	cellular component	9.6e-06		1.5e-07	1.6e-09	4.3e-15	4	duodenum
GO:0034987	immunoglobulin receptor binding	molecular function	2e-06		1.4e-07	3.3e-08	3.6e-14	4	duodenum
GO:0042571	immunoglobulin complex, circulating	cellular component	7.6e-06		1.1e-07	5.8e-08	1.9e-14	4	duodenum
GO:0042605	peptide antigen binding	molecular function	6e-08	5.7e-11		1.8e-06	6.8e-07	4	duodenum
GO:0045271	respiratory chain complex I	cellular component		4.8e-07	4.7e-05	5.8e-05	7.5e-09	4	duodenum
GO:0048002	antigen processing and presentation of peptide antigen	biological process	5e-06	2e-14		8.9e-09	2.2e-12	4	duodenum
GO:0072562	blood microparticle	cellular component	2e-05		1.3e-05	2.8e-06	6e-16	4	duodenum
GO:0099024	plasma membrane invagination	biological process	5e-05		7.9e-08	1.9e-07	9.4e-14	4	duodenum
GO:0001730	2'-5'-oligoadenylate synthetase activity	molecular function		0.00083		7.1e-05	5.1e-10	3	duodenum
GO:0002250	adaptive immune response	biological process			1.1e-05	1.4e-05	2.1e-13	3	duodenum
GO:0002377	immunoglobulin production	biological process	1e-30			1.3e-21	6.8e-10	3	duodenum
GO:0002429	immune response-activating cell surface receptor signaling pathway	biological process			6.3e-05	4.9e-07	1.2e-11	3	duodenum
GO:0002440	production of molecular mediator of immune response	biological process	1e-30			1e-19	6.7e-09	3	duodenum
GO:0002443	leukocyte mediated immunity	biological process			7.5e-05	6.8e-06	5.1e-11	3	duodenum
GO:0002449	lymphocyte mediated immunity	biological process			1.1e-05	8.9e-07	2e-11	3	duodenum
GO:0002460	adaptive immune response based on somatic recombination of immune receptors built from immunoglobuli...	biological process			1.4e-05	1.3e-06	2.7e-13	3	duodenum
GO:0002684	positive regulation of immune system process	biological process			8.2e-06	3.8e-07	1.1e-12	3	duodenum
GO:0002694	regulation of leukocyte activation	biological process			5.4e-06	0.00017	1.1e-08	3	duodenum
GO:0002696	positive regulation of leukocyte activation	biological process			3.1e-07	1.4e-05	6.7e-09	3	duodenum
GO:0002764	immune response-regulating signaling pathway	biological process			6.5e-05	1.5e-06	3.3e-11	3	duodenum
GO:0002768	immune response-regulating cell surface receptor signaling pathway	biological process			1.5e-05	1.1e-06	1.3e-12	3	duodenum
GO:0006909	phagocytosis	biological process			1.2e-07	1.3e-06	7.9e-13	3	duodenum
GO:0006952	defense response	biological process			5.4e-05	5.8e-09	2.1e-16	3	duodenum
GO:0006956	complement activation	biological process			1.1e-06	7e-09	2.6e-16	3	duodenum
GO:0006959	humoral immune response	biological process			2.1e-05	9.5e-09	9.5e-16	3	duodenum
GO:0008037	cell recognition	biological process			2.1e-06	1.6e-07	6.3e-12	3	duodenum
GO:0009617	response to bacterium	biological process			0.00015	2.7e-05	3.4e-11	3	duodenum
GO:0009897	external side of plasma membrane	cellular component			6.8e-06	7.9e-05	5.4e-13	3	duodenum
GO:0010324	membrane invagination	biological process			1.2e-07	3.5e-07	2.7e-13	3	duodenum
GO:0016064	immunoglobulin mediated immune response	biological process			1.1e-05	8.1e-08	1.4e-11	3	duodenum
GO:0016787	hydrolase activity	molecular function	1.5e-08	2.3e-05		8e-05		3	duodenum
GO:0019724	B cell mediated immunity	biological process			1.2e-05	8.9e-08	1.6e-11	3	duodenum
GO:0019882	antigen processing and presentation	biological process		1.6e-13		1.2e-07	3.5e-09	3	duodenum
GO:0042611	MHC protein complex	cellular component		5.4e-15		1.8e-05	0.00052	3	duodenum
GO:0042742	defense response to bacterium	biological process			5.7e-05	1e-05	5.1e-13	3	duodenum
GO:0046649	lymphocyte activation	biological process			2.7e-05	1.8e-05	1.2e-07	3	duodenum
GO:0048037	cofactor binding	molecular function		5.6e-07	1.9e-05		1.8e-07	3	duodenum
GO:0050776	regulation of immune response	biological process			9e-05	8.7e-08	9.8e-16	3	duodenum
GO:0050778	positive regulation of immune response	biological process			0.00017	9.5e-08	1.9e-15	3	duodenum
GO:0050851	antigen receptor-mediated signaling pathway	biological process			3.3e-05	7.9e-08	6.5e-13	3	duodenum
GO:0050853	B cell receptor signaling pathway	biological process			1.1e-06	9.9e-10	2.5e-15	3	duodenum
GO:0050864	regulation of B cell activation	biological process			2.6e-05	2e-06	2.7e-11	3	duodenum
GO:0050865	regulation of cell activation	biological process			1.1e-05	0.00017	5.2e-09	3	duodenum
GO:0050867	positive regulation of cell activation	biological process			4.2e-07	2e-05	3e-09	3	duodenum
GO:0050871	positive regulation of B cell activation	biological process			6.6e-06	8.8e-07	2.1e-11	3	duodenum
GO:0051249	regulation of lymphocyte activation	biological process			5.7e-06	2.3e-05	4.1e-09	3	duodenum
GO:0051251	positive regulation of lymphocyte activation	biological process			1.1e-07	3.8e-06	9.1e-10	3	duodenum
GO:0072376	protein activation cascade	biological process			3.8e-06	2.4e-08	2.6e-17	3	duodenum
GO:0098542	defense response to other organism	biological process			0.00015	1.1e-06	3.1e-14	3	duodenum
GO:0005576	extracellular region	cellular component	2.2e-15	1.4e-06	3.4e-08	2.7e-10	1e-30	5	ileum
GO:0005615	extracellular space	cellular component	2.3e-16	1.1e-05	5.8e-06	4.2e-11	1e-30	5	ileum
GO:0044421	extracellular region part	cellular component	1.2e-15	1.1e-05	1.3e-07	4.1e-11	1e-30	5	ileum
GO:0003823	antigen binding	molecular function	7.6e-08		3e-06	4.3e-15	1e-30	4	ileum
GO:0007166	cell surface receptor signaling pathway	biological process	8.3e-05		2.1e-05	1.9e-06	1e-30	4	ileum
GO:0009605	response to external stimulus	biological process	5.4e-05		0.00011	5e-06	1e-30	4	ileum
GO:0009897	external side of plasma membrane	cellular component	1e-05		0.00011	1.2e-16	1e-30	4	ileum
GO:0072562	blood microparticle	cellular component	9.9e-05		9.3e-05	2.3e-13	1.2e-23	4	ileum
GO:0001775	cell activation	biological process	1.9e-06			2.2e-09	7e-29	3	ileum
GO:0002250	adaptive immune response	biological process	3e-05			2.8e-12	8.4e-21	3	ileum
GO:0002252	immune effector process	biological process	5.3e-05			2.7e-08	1.3e-20	3	ileum
GO:0002253	activation of immune response	biological process	1.2e-05			6.2e-16	1e-30	3	ileum
GO:0002376	immune system process	biological process	4.4e-17			4.1e-25	1e-30	3	ileum
GO:0002377	immunoglobulin production	biological process	1e-30			3.2e-17	7e-28	3	ileum
GO:0002440	production of molecular mediator of immune response	biological process	1e-30			2.8e-15	1.2e-24	3	ileum
GO:0002455	humoral immune response mediated by circulating immunoglobulin	biological process			1.7e-05	7.2e-16	4.3e-28	3	ileum
GO:0002460	adaptive immune response based on somatic recombination of immune receptors built from immunoglobuli...	biological process	7.9e-06			1.8e-11	4.7e-21	3	ileum
GO:0002682	regulation of immune system process	biological process	1.2e-05			2.4e-10	1e-30	3	ileum
GO:0002684	positive regulation of immune system process	biological process	3.1e-06			2e-11	1e-30	3	ileum
GO:0002757	immune response-activating signal transduction	biological process	0.00014			8e-16	1e-30	3	ileum
GO:0002764	immune response-regulating signaling pathway	biological process	0.00019			2.6e-15	1e-30	3	ileum
GO:0006909	phagocytosis	biological process			8.4e-05	3.9e-15	4e-27	3	ileum
GO:0006910	phagocytosis, recognition	biological process			1.1e-05	1.9e-16	1e-30	3	ileum
GO:0006911	phagocytosis, engulfment	biological process			3.4e-06	3.9e-20	1e-30	3	ileum
GO:0006952	defense response	biological process	2.6e-06			1.7e-07	1e-30	3	ileum
GO:0006955	immune response	biological process	1e-20			1.2e-27	1e-30	3	ileum
GO:0006956	complement activation	biological process			5.2e-05	8.5e-17	1e-30	3	ileum
GO:0006958	complement activation, classical pathway	biological process			9.7e-06	1.5e-16	1.2e-28	3	ileum
GO:0008037	cell recognition	biological process			0.00012	9.9e-13	3.5e-26	3	ileum
GO:0010324	membrane invagination	biological process			9.1e-06	6.6e-19	9.5e-29	3	ileum
GO:0019814	immunoglobulin complex	cellular component			7.5e-06	2.1e-18	1e-30	3	ileum
GO:0034987	immunoglobulin receptor binding	molecular function			6.2e-06	1.1e-18	1e-30	3	ileum
GO:0042113	B cell activation	biological process	9e-06			1.7e-15	5.1e-20	3	ileum
GO:0042571	immunoglobulin complex, circulating	cellular component			5.4e-06	8.5e-19	1e-30	3	ileum
GO:0044459	plasma membrane part	cellular component			8.5e-05	5.5e-05	1.1e-30	3	ileum
GO:0045321	leukocyte activation	biological process	6.1e-06			4.3e-11	3.3e-28	3	ileum
GO:0046649	lymphocyte activation	biological process	4.3e-06			1.7e-12	4.6e-24	3	ileum
GO:0048518	positive regulation of biological process	biological process	6.5e-05			1.8e-05	2.3e-16	3	ileum
GO:0048522	positive regulation of cellular process	biological process	0.00011			5e-05	2.1e-11	3	ileum
GO:0048583	regulation of response to stimulus	biological process	1.5e-06			1.5e-05	9.5e-28	3	ileum
GO:0048584	positive regulation of response to stimulus	biological process	2.4e-05			1.6e-06	1.2e-27	3	ileum
GO:0050776	regulation of immune response	biological process	1.8e-05			1.2e-12	1e-30	3	ileum
GO:0050778	positive regulation of immune response	biological process	5.4e-05			4e-13	1e-30	3	ileum
GO:0050853	B cell receptor signaling pathway	biological process			5.2e-05	1.9e-21	1e-30	3	ileum
GO:0050864	regulation of B cell activation	biological process	2.7e-05			5.7e-19	2.8e-27	3	ileum
GO:0050865	regulation of cell activation	biological process	0.00025			9.6e-14	1.1e-29	3	ileum
GO:0051239	regulation of multicellular organismal process	biological process	0.00018		6.4e-05		2.4e-11	3	ileum
GO:0051249	regulation of lymphocyte activation	biological process	0.00023			1.5e-15	2.2e-25	3	ileum
GO:0072376	protein activation cascade	biological process			9.7e-05	5.4e-16	3.3e-29	3	ileum
GO:0097577	sequestering of iron ion	biological process			5.9e-06	3.2e-10	2.6e-20	3	ileum
GO:0099024	plasma membrane invagination	biological process			6e-06	2.1e-19	7.4e-30	3	ileum
GO:0002252	immune effector process	biological process	6.1e-10	1e-21	1.1e-05	7.7e-25	2.6e-06	5	Kidney
GO:0002376	immune system process	biological process	1.1e-15	1e-30	1.7e-15	1e-30	7.5e-10	5	Kidney
GO:0002682	regulation of immune system process	biological process	3.8e-08	1e-30	2.4e-09	1.2e-30	4.2e-07	5	Kidney
GO:0002684	positive regulation of immune system process	biological process	1.9e-06	1e-30	5.2e-09	6.6e-23	4.5e-06	5	Kidney
GO:0005576	extracellular region	cellular component	2.5e-13	1e-30	7e-18	2.4e-26	1.5e-23	5	Kidney
GO:0005615	extracellular space	cellular component	4e-11	1e-30	1.5e-16	8.9e-28	2.9e-21	5	Kidney
GO:0006950	response to stress	biological process	6.6e-10	1e-30	2.1e-06	1.7e-22	1.9e-07	5	Kidney
GO:0006952	defense response	biological process	7e-12	2.4e-30	8.4e-12	1e-30	0.00039	5	Kidney
GO:0006955	immune response	biological process	8.7e-13	1e-30	4.2e-15	1e-30	7.5e-07	5	Kidney
GO:0007155	cell adhesion	biological process	5.6e-06	9.5e-24	5.2e-08	1e-06	7.3e-11	5	Kidney
GO:0007275	multicellular organism development	biological process	2.1e-05	3.2e-18	7e-05	2e-08	7.2e-20	5	Kidney
GO:0009605	response to external stimulus	biological process	6.3e-09	8.1e-28	3.5e-07	3.8e-15	1.9e-09	5	Kidney
GO:0009611	response to wounding	biological process	1.2e-08	3.5e-22	1.1e-05	7.7e-08	1.7e-10	5	Kidney
GO:0009986	cell surface	cellular component	0.00028	1e-30	1.2e-15	2.1e-17	8.4e-05	5	Kidney
GO:0022610	biological adhesion	biological process	7.2e-06	4.8e-24	3.5e-08	5e-07	1.7e-10	5	Kidney
GO:0031589	cell-substrate adhesion	biological process	2.4e-05	1.9e-07	4.7e-05	0.00071	8.8e-05	5	Kidney
GO:0032502	developmental process	biological process	7.6e-07	4.2e-21	1.7e-06	5.6e-08	7.6e-20	5	Kidney
GO:0042060	wound healing	biological process	1.7e-07	4e-16	1.4e-05	5e-07	6.1e-12	5	Kidney
GO:0043230	extracellular organelle	cellular component	0.0001	1e-30	5.2e-10	5.3e-15	3.9e-10	5	Kidney
GO:0044421	extracellular region part	cellular component	1.7e-12	1e-30	3.4e-19	1.4e-28	2e-19	5	Kidney
GO:0045087	innate immune response	biological process	2.3e-07	2.1e-18	8.2e-07	5.1e-20	0.00069	5	Kidney
GO:0048518	positive regulation of biological process	biological process	1.3e-06	1e-30	3.6e-08	7.4e-17	4.2e-25	5	Kidney
GO:0048522	positive regulation of cellular process	biological process	9.1e-05	4.6e-27	1.1e-06	1.3e-14	1.9e-25	5	Kidney
GO:0048583	regulation of response to stimulus	biological process	7.7e-05	1e-30	3.2e-05	2e-20	7.9e-21	5	Kidney
GO:0048584	positive regulation of response to stimulus	biological process	0.00016	1e-30	1.5e-06	3.4e-21	1.8e-14	5	Kidney
GO:0048731	system development	biological process	1.4e-05	4.3e-20	2.3e-05	4.6e-09	2.4e-20	5	Kidney
GO:0048856	anatomical structure development	biological process	5e-07	4e-20	1.1e-05	1.6e-08	5.2e-20	5	Kidney
GO:0050878	regulation of body fluid levels	biological process	2.8e-06	3.1e-09	0.00029	5e-05	3.9e-13	5	Kidney
GO:0070062	extracellular exosome	cellular component	0.00013	1e-30	5.8e-10	2.5e-14	2.5e-10	5	Kidney
GO:0072562	blood microparticle	cellular component	0.00012	0.00076	0.00055	7.1e-11	1.7e-21	5	Kidney
GO:1903561	extracellular vesicle	cellular component	9.4e-05	1e-30	8.7e-10	1e-14	3.5e-10	5	Kidney
GO:0000461	endonucleolytic cleavage to generate mature 3'-end of SSU-rRNA from (SSU-rRNA, 5.8S rRNA, LSU-rRNA)	biological process		0.00103	0.00024	0.00035	0.0006	4	Kidney
GO:0001503	ossification	biological process	0.00021	1.3e-05	3.1e-05		2.6e-05	4	Kidney
GO:0001775	cell activation	biological process		1e-30	3.9e-07	1.5e-26	7.4e-08	4	Kidney
GO:0002253	activation of immune response	biological process		6.7e-17	3.4e-05	4.1e-16	1.3e-06	4	Kidney
GO:0002474	antigen processing and presentation of peptide antigen via MHC class I	biological process	8.1e-06	1.9e-12	4.9e-06	5.6e-14		4	Kidney
GO:0002521	leukocyte differentiation	biological process		4.2e-18	5.4e-05	2.4e-08	9.7e-05	4	Kidney
GO:0005102	signaling receptor binding	molecular function	2.5e-05	3.7e-19	1e-09	8.1e-21		4	Kidney
GO:0005515	protein binding	molecular function		1e-30	3.7e-05	4.4e-23	5e-17	4	Kidney
GO:0005578	proteinaceous extracellular matrix	cellular component	3e-08	5.9e-08	5.5e-08		9.7e-05	4	Kidney
GO:0005737	cytoplasm	cellular component		1.4e-25	1.2e-05	1.4e-10	0.00092	4	Kidney
GO:0005829	cytosol	cellular component		4.8e-08	2.9e-05	0.00025	0.00091	4	Kidney
GO:0006811	ion transport	biological process		2.7e-05	0.00023	9.4e-07	0.00011	4	Kidney
GO:0006897	endocytosis	biological process	0.00016	6.2e-17		4.3e-15	2.5e-05	4	Kidney
GO:0006954	inflammatory response	biological process		2.6e-18	2e-09	1.5e-12	1e-06	4	Kidney
GO:0006959	humoral immune response	biological process	2.1e-05	0.00194		9.2e-13	1.7e-07	4	Kidney
GO:0007166	cell surface receptor signaling pathway	biological process		1e-30	4.7e-06	1e-30	3.4e-17	4	Kidney
GO:0007596	blood coagulation	biological process	0.00015	8.1e-09		0.00121	7.2e-16	4	Kidney
GO:0007599	hemostasis	biological process	0.00017	5e-09		0.00077	1e-15	4	Kidney
GO:0008283	cell proliferation	biological process		6.7e-23	9.5e-05	3.4e-06	9.1e-07	4	Kidney
GO:0009607	response to biotic stimulus	biological process	1.8e-07	4.1e-18	7.9e-05	5.3e-21		4	Kidney
GO:0009617	response to bacterium	biological process	5.4e-05	5.8e-13		1.6e-14	0.00109	4	Kidney
GO:0009888	tissue development	biological process	1.3e-05	6.5e-09		4.8e-05	3.8e-09	4	Kidney
GO:0009893	positive regulation of metabolic process	biological process		1.9e-09	7.3e-05	0.0004	2.5e-13	4	Kidney
GO:0009897	external side of plasma membrane	cellular component		4.6e-13	2.7e-05	1.2e-14	2.4e-05	4	Kidney
GO:0010604	positive regulation of macromolecule metabolic process	biological process		3.7e-08	0.00013	0.0013	2.9e-13	4	Kidney
GO:0010646	regulation of cell communication	biological process		3.8e-21	7.4e-05	4.8e-09	2.2e-17	4	Kidney
GO:0012501	programmed cell death	biological process		2.1e-13	6.5e-06	5e-09	0.00178	4	Kidney
GO:0016043	cellular component organization	biological process		1.3e-08	9.9e-05	4.4e-07	1e-30	4	Kidney
GO:0019538	protein metabolic process	biological process		5.1e-12	1.5e-07	1.7e-08	2.5e-05	4	Kidney
GO:0019882	antigen processing and presentation	biological process	3.4e-05	5.2e-17	1.3e-05	7e-18		4	Kidney
GO:0022603	regulation of anatomical structure morphogenesis	biological process		6.3e-10	0.00037	7.8e-05	4.2e-10	4	Kidney
GO:0023051	regulation of signaling	biological process		5.1e-21	0.00011	2.4e-09	1.4e-17	4	Kidney
GO:0030097	hemopoiesis	biological process		6.9e-18	0.00019	2.1e-07	4.1e-08	4	Kidney
GO:0030154	cell differentiation	biological process		3.9e-17	5.6e-05	0.00142	2.3e-16	4	Kidney
GO:0030155	regulation of cell adhesion	biological process		1.9e-15	2.6e-06	3.8e-05	1.8e-06	4	Kidney
GO:0030334	regulation of cell migration	biological process		1.8e-14	2.1e-05	2.3e-06	9.1e-09	4	Kidney
GO:0031012	extracellular matrix	cellular component	2.4e-11	5.3e-15	1.3e-11	5.4e-06		4	Kidney
GO:0031325	positive regulation of cellular metabolic process	biological process		4.9e-09	6.2e-05	0.00132	3.1e-13	4	Kidney
GO:0031982	vesicle	cellular component		1e-30	1.6e-07	4.3e-14	1.8e-07	4	Kidney
GO:0032101	regulation of response to external stimulus	biological process		4.4e-16	1.9e-05	9.9e-07	5e-08	4	Kidney
GO:0032879	regulation of localization	biological process		9.3e-19	1.1e-06	4.7e-07	1.8e-05	4	Kidney
GO:0033993	response to lipid	biological process	2.4e-05	5e-13		5.1e-06	1.5e-08	4	Kidney
GO:0034097	response to cytokine	biological process	2.4e-05	4.8e-26	1.6e-05	9.8e-20		4	Kidney
GO:0040012	regulation of locomotion	biological process		1.2e-13	6e-05	2.4e-06	1.3e-07	4	Kidney
GO:0042127	regulation of cell proliferation	biological process		1.5e-20	4e-05	5.3e-07	4.1e-07	4	Kidney
GO:0043062	extracellular structure organization	biological process	4.3e-05	1.3e-08		0.00012	0.00029	4	Kidney
GO:0043207	response to external biotic stimulus	biological process	1.3e-07	6.9e-19	7.5e-05	3.1e-21		4	Kidney
GO:0044267	cellular protein metabolic process	biological process		2.8e-07	0.00014	0.00127	0.00038	4	Kidney
GO:0044420	extracellular matrix component	cellular component	7.5e-06	6e-07	0.00038		1.4e-05	4	Kidney
GO:0044459	plasma membrane part	cellular component		4.5e-27	1.7e-05	2.7e-15	7.4e-10	4	Kidney
GO:0045321	leukocyte activation	biological process		1e-30	0.00017	1.2e-21	7.2e-08	4	Kidney
GO:0048002	antigen processing and presentation of peptide antigen	biological process	9.9e-08	3.3e-15	3.3e-07	9.4e-18		4	Kidney
GO:0048513	animal organ development	biological process		3.1e-14	7.2e-05	2.9e-07	7.6e-13	4	Kidney
GO:0048869	cellular developmental process	biological process		2.7e-17	3.4e-05	0.00065	6e-18	4	Kidney
GO:0050727	regulation of inflammatory response	biological process		2.9e-07	0.00013	4.5e-05	0.00049	4	Kidney
GO:0050776	regulation of immune response	biological process		1.3e-27	5.3e-07	6.4e-22	2.3e-07	4	Kidney
GO:0050778	positive regulation of immune response	biological process		3.6e-23	3e-06	8.6e-17	1.5e-05	4	Kidney
GO:0050793	regulation of developmental process	biological process		1e-13	9.8e-05	0.00016	6e-11	4	Kidney
GO:0051173	positive regulation of nitrogen compound metabolic process	biological process		1.8e-08	0.00015	0.00109	1.1e-13	4	Kidney
GO:0051239	regulation of multicellular organismal process	biological process		8.8e-21	1.9e-05	1.5e-05	2.5e-11	4	Kidney
GO:0051240	positive regulation of multicellular organismal process	biological process		3.6e-18	3.9e-06	5.9e-06	1.5e-07	4	Kidney
GO:0051270	regulation of cellular component movement	biological process		3.1e-14	1.6e-06	6e-06	2.6e-08	4	Kidney
GO:0051707	response to other organism	biological process	1e-07	5e-19	0.00012	2.7e-21		4	Kidney
GO:0070887	cellular response to chemical stimulus	biological process		1.5e-28	7.2e-05	3.1e-15	5.4e-06	4	Kidney
GO:0071310	cellular response to organic substance	biological process		4.4e-23	0.00011	7.2e-11	6.7e-08	4	Kidney
GO:0072376	protein activation cascade	biological process	2e-08		0.00018	3e-14	3e-11	4	Kidney
GO:0098552	side of membrane	cellular component		6.9e-14	0.00074	1.5e-12	9.3e-09	4	Kidney
GO:0098609	cell-cell adhesion	biological process		2.2e-12	0.00038	0.00064	4.8e-05	4	Kidney
GO:0098657	import into cell	biological process	0.00014	3.9e-18		3.7e-14	8.2e-06	4	Kidney
GO:1901564	organonitrogen compound metabolic process	biological process		1.8e-14	2.5e-09	6.9e-08	1.9e-05	4	Kidney
GO:2000145	regulation of cell motility	biological process		7.8e-15	1e-05	5.9e-07	6.1e-08	4	Kidney
GO:0000165	MAPK cascade	biological process		4.3e-08		0.00029	2.1e-06	3	Kidney
GO:0000902	cell morphogenesis	biological process		2.3e-05	0.00012		1.6e-17	3	Kidney
GO:0000976	transcription regulatory region sequence-specific DNA binding	molecular function			2.5e-07	1.5e-06	0.00079	3	Kidney
GO:0001067	regulatory region nucleic acid binding	molecular function			4e-07	9.6e-06	4.2e-06	3	Kidney
GO:0001101	response to acid chemical	biological process	0.00013	2.3e-06			3.5e-05	3	Kidney
GO:0001525	angiogenesis	biological process		3.7e-11	2e-05	9.5e-05		3	Kidney
GO:0001816	cytokine production	biological process		5.5e-21	8.7e-05	1.6e-09		3	Kidney
GO:0001817	regulation of cytokine production	biological process		4.8e-19	9.5e-05	2.5e-09		3	Kidney
GO:0001819	positive regulation of cytokine production	biological process		2.2e-13	0.00014	6.8e-05		3	Kidney
GO:0001932	regulation of protein phosphorylation	biological process		1e-11		1.9e-05	5.8e-12	3	Kidney
GO:0001934	positive regulation of protein phosphorylation	biological process		1.7e-10		3.4e-06	1.1e-07	3	Kidney
GO:0002250	adaptive immune response	biological process		2.3e-13		1.6e-17	0.00015	3	Kidney
GO:0002263	cell activation involved in immune response	biological process		3.7e-09		0.00019	0.0001	3	Kidney
GO:0002366	leukocyte activation involved in immune response	biological process		2.9e-09		0.00016	9e-05	3	Kidney
GO:0002429	immune response-activating cell surface receptor signaling pathway	biological process		1.1e-09		4.6e-14	5.7e-05	3	Kidney
GO:0002443	leukocyte mediated immunity	biological process		9.3e-13		4.9e-16	0.00037	3	Kidney
GO:0002449	lymphocyte mediated immunity	biological process		1.8e-08		1e-15	0.00114	3	Kidney
GO:0002460	adaptive immune response based on somatic recombination of immune receptors built from immunoglobuli...	biological process		1.8e-10		4.5e-17	0.00036	3	Kidney
GO:0002483	antigen processing and presentation of endogenous peptide antigen	biological process		0.00015	0.00026	2.5e-05		3	Kidney
GO:0002520	immune system development	biological process		4.2e-19		9.8e-07	3e-08	3	Kidney
GO:0002685	regulation of leukocyte migration	biological process		4e-12	6.8e-05	2.2e-05		3	Kidney
GO:0002687	positive regulation of leukocyte migration	biological process		2e-09	0.00034	0.00022		3	Kidney
GO:0002694	regulation of leukocyte activation	biological process		7.8e-19		1.2e-15	0.00029	3	Kidney
GO:0002757	immune response-activating signal transduction	biological process		1.2e-14		4.1e-14	3.1e-07	3	Kidney
GO:0002764	immune response-regulating signaling pathway	biological process		2.6e-15		3.8e-15	8.4e-08	3	Kidney
GO:0002768	immune response-regulating cell surface receptor signaling pathway	biological process		1.5e-10		7.4e-15	2.6e-05	3	Kidney
GO:0003677	DNA binding	molecular function			6.1e-06	0.00014	1e-06	3	Kidney
GO:0003690	double-stranded DNA binding	molecular function			1.3e-06	4.2e-06	0.00026	3	Kidney
GO:0003700	DNA binding transcription factor activity	molecular function			3.4e-08	7.2e-07	4.7e-08	3	Kidney
GO:0003735	structural constituent of ribosome	molecular function		0.00014	5.3e-25	0.00028		3	Kidney
GO:0005044	scavenger receptor activity	molecular function	1e-05	4.4e-06			0.00011	3	Kidney
GO:0005125	cytokine activity	molecular function	7.5e-08	0.00015	7.8e-06			3	Kidney
GO:0005198	structural molecule activity	molecular function		4.9e-05	2e-24	0.00029		3	Kidney
GO:0005488	binding	molecular function		8.9e-12		1.5e-08	8e-28	3	Kidney
GO:0005539	glycosaminoglycan binding	molecular function	1.2e-07	3.8e-07			0.00053	3	Kidney
GO:0005604	basement membrane	cellular component	0.00034	1e-05			0.00028	3	Kidney
GO:0005783	endoplasmic reticulum	cellular component		8.4e-12		0.00048	9.5e-09	3	Kidney
GO:0005912	adherens junction	cellular component		1.4e-11	0.00031		4.4e-06	3	Kidney
GO:0006468	protein phosphorylation	biological process		3.7e-08		0.00062	4.2e-16	3	Kidney
GO:0006629	lipid metabolic process	biological process	1.2e-06	0.00065			1e-30	3	Kidney
GO:0006793	phosphorus metabolic process	biological process		2.1e-10		0.00069	9.6e-11	3	Kidney
GO:0006796	phosphate-containing compound metabolic process	biological process		7.2e-11		0.00045	9.2e-12	3	Kidney
GO:0006807	nitrogen compound metabolic process	biological process		0.00087	4.4e-05		9.9e-08	3	Kidney
GO:0006810	transport	biological process		1e-20		9.5e-12	1.1e-10	3	Kidney
GO:0006898	receptor-mediated endocytosis	biological process	8.3e-06	7.4e-10			0.00023	3	Kidney
GO:0006915	apoptotic process	biological process		3.9e-13	9.6e-06	1.6e-08		3	Kidney
GO:0006928	movement of cell or subcellular component	biological process		4.1e-17		6e-05	5.9e-16	3	Kidney
GO:0006935	chemotaxis	biological process		1.3e-16		9.1e-06	5.3e-05	3	Kidney
GO:0006956	complement activation	biological process	7.8e-06			1.9e-13	3.3e-07	3	Kidney
GO:0007015	actin filament organization	biological process		0.00044		0.00088	2.2e-06	3	Kidney
GO:0007399	nervous system development	biological process		7.3e-05		5.1e-06	2.6e-16	3	Kidney
GO:0007584	response to nutrient	biological process		0.00039	3.2e-05		0.00012	3	Kidney
GO:0008104	protein localization	biological process		2.3e-08		6.9e-05	0.00011	3	Kidney
GO:0008154	actin polymerization or depolymerization	biological process		0.00042		0.0009	0.00028	3	Kidney
GO:0008201	heparin binding	molecular function	3.1e-06	9.6e-06			0.00037	3	Kidney
GO:0008219	cell death	biological process		1.4e-14	4.9e-06	4.4e-09		3	Kidney
GO:0008289	lipid binding	molecular function		5.9e-06		9.8e-06	6e-09	3	Kidney
GO:0008305	integrin complex	cellular component		2.8e-05		0.00091	0.00171	3	Kidney
GO:0008630	intrinsic apoptotic signaling pathway in response to DNA damage	biological process		1.6e-05	8.9e-05	6.9e-06		3	Kidney
GO:0009058	biosynthetic process	biological process		0.00304	0.00013		0.00043	3	Kidney
GO:0009615	response to virus	biological process	5.1e-07	4.1e-09		4.2e-10		3	Kidney
GO:0009653	anatomical structure morphogenesis	biological process		2.6e-11	0.00024		4.4e-19	3	Kidney
GO:0009891	positive regulation of biosynthetic process	biological process		0.00323	0.00012		3e-08	3	Kidney
GO:0009966	regulation of signal transduction	biological process		7.9e-22		1.3e-10	1.3e-17	3	Kidney
GO:0009967	positive regulation of signal transduction	biological process		1.7e-20		4.3e-12	9.9e-12	3	Kidney
GO:0009968	negative regulation of signal transduction	biological process		2.7e-07		0.00055	9.6e-08	3	Kidney
GO:0010033	response to organic substance	biological process		6e-29		1.5e-11	1.4e-09	3	Kidney
GO:0010035	response to inorganic substance	biological process		1.5e-05		0.00143	2.3e-05	3	Kidney
GO:0010562	positive regulation of phosphorus metabolic process	biological process		9.1e-12		1.4e-06	1.8e-08	3	Kidney
GO:0010647	positive regulation of cell communication	biological process		1.5e-20		1e-11	1.6e-10	3	Kidney
GO:0010941	regulation of cell death	biological process		2.2e-12	0.00028	5.3e-06		3	Kidney
GO:0014065	phosphatidylinositol 3-kinase signaling	biological process		0.00268		0.00046	0.00047	3	Kidney
GO:0015935	small ribosomal subunit	cellular component		0.00015	1.3e-13	0.0011		3	Kidney
GO:0016192	vesicle-mediated transport	biological process		1.5e-11		5e-11	5.4e-06	3	Kidney
GO:0016310	phosphorylation	biological process		6.6e-09		0.00037	3.5e-14	3	Kidney
GO:0016477	cell migration	biological process		8.9e-23		2.8e-07	1.3e-12	3	Kidney
GO:0018108	peptidyl-tyrosine phosphorylation	biological process		2.2e-10		0.00018	3.4e-05	3	Kidney
GO:0018212	peptidyl-tyrosine modification	biological process		5.9e-11		0.00022	4.2e-05	3	Kidney
GO:0019220	regulation of phosphate metabolic process	biological process		4e-12		9.5e-06	8.5e-12	3	Kidney
GO:0019838	growth factor binding	molecular function		6.6e-07		6.8e-06	0.00018	3	Kidney
GO:0019885	antigen processing and presentation of endogenous peptide antigen via MHC class I	biological process		0.00281	7.8e-05	0.00079		3	Kidney
GO:0022627	cytosolic small ribosomal subunit	cellular component		6.7e-05	2.5e-14	0.00121		3	Kidney
GO:0023014	signal transduction by protein phosphorylation	biological process		2.8e-07		0.00102	1.5e-06	3	Kidney
GO:0023056	positive regulation of signaling	biological process		1.5e-20		4.7e-12	1.2e-10	3	Kidney
GO:0030029	actin filament-based process	biological process		9.5e-06		0.00058	2.1e-11	3	Kidney
GO:0030036	actin cytoskeleton organization	biological process		5.5e-06		0.00011	9.5e-10	3	Kidney
GO:0030041	actin filament polymerization	biological process		0.00038		0.00059	0.00192	3	Kidney
GO:0030054	cell junction	cellular component		3.8e-08	7.7e-05		3.4e-07	3	Kidney
GO:0030098	lymphocyte differentiation	biological process		5.8e-16		7.4e-05	5.2e-05	3	Kidney
GO:0030099	myeloid cell differentiation	biological process		1.1e-06		9.4e-06	0.00082	3	Kidney
GO:0030198	extracellular matrix organization	biological process		2e-09		0.00025	0.00035	3	Kidney
GO:0030234	enzyme regulator activity	molecular function		0.00011		3e-05	3.6e-10	3	Kidney
GO:0030335	positive regulation of cell migration	biological process		2e-11		0.00041	0.00144	3	Kidney
GO:0030595	leukocyte chemotaxis	biological process		1.9e-14		2e-10	4.3e-06	3	Kidney
GO:0031226	intrinsic component of plasma membrane	cellular component		2.3e-11		0.00051	3.5e-05	3	Kidney
GO:0031349	positive regulation of defense response	biological process		7.8e-13		4.5e-05	0.00028	3	Kidney
GO:0031399	regulation of protein modification process	biological process		1.5e-09		0.00098	1.9e-12	3	Kidney
GO:0031401	positive regulation of protein modification process	biological process		1.6e-08		0.00028	4.3e-09	3	Kidney
GO:0032102	negative regulation of response to external stimulus	biological process		5.5e-05		0.00052	4.9e-08	3	Kidney
GO:0032268	regulation of cellular protein metabolic process	biological process		2e-08		0.00076	9.4e-07	3	Kidney
GO:0032270	positive regulation of cellular protein metabolic process	biological process		2.1e-10		0.00012	6.3e-07	3	Kidney
GO:0032496	response to lipopolysaccharide	biological process		8.2e-12		4.9e-07	0.00029	3	Kidney
GO:0032956	regulation of actin cytoskeleton organization	biological process		0.00037		0.00036	4.9e-06	3	Kidney
GO:0032989	cellular component morphogenesis	biological process		7.6e-05	0.00014		7.8e-18	3	Kidney
GO:0035556	intracellular signal transduction	biological process		3.8e-15		6.4e-10	5e-19	3	Kidney
GO:0038024	cargo receptor activity	molecular function	2.2e-06	9e-07			4.1e-05	3	Kidney
GO:0040011	locomotion	biological process		9.5e-20		1.1e-06	3.1e-12	3	Kidney
GO:0042110	T cell activation	biological process		2.4e-22		1.3e-07	0.00011	3	Kidney
GO:0042113	B cell activation	biological process		5.2e-08		4.4e-11	4.7e-05	3	Kidney
GO:0042325	regulation of phosphorylation	biological process		1.1e-11		2.7e-05	2.2e-12	3	Kidney
GO:0042327	positive regulation of phosphorylation	biological process		5.4e-10		1.3e-05	3.7e-08	3	Kidney
GO:0042330	taxis	biological process		1.3e-16		9.1e-06	5.3e-05	3	Kidney
GO:0042605	peptide antigen binding	molecular function	1e-07	1.3e-08		1.1e-07		3	Kidney
GO:0042611	MHC protein complex	cellular component		3.4e-11	0.00036	1.1e-09		3	Kidney
GO:0042612	MHC class I protein complex	cellular component		3.8e-07	0.00065	0.00022		3	Kidney
GO:0042802	identical protein binding	molecular function		1.8e-08		2.8e-08	3.1e-05	3	Kidney
GO:0042981	regulation of apoptotic process	biological process		4.3e-11	0.00014	4.2e-06		3	Kidney
GO:0043067	regulation of programmed cell death	biological process		1.3e-11	0.00012	3.7e-06		3	Kidney
GO:0043085	positive regulation of catalytic activity	biological process		7.6e-12		1.7e-05	9.1e-12	3	Kidney
GO:0043167	ion binding	molecular function		0.0007	0.00029		7.4e-19	3	Kidney
GO:0043226	organelle	cellular component		2.7e-10		0.00036	9.6e-11	3	Kidney
GO:0043227	membrane-bounded organelle	cellular component		6.8e-13		1.7e-05	3.4e-11	3	Kidney
GO:0043408	regulation of MAPK cascade	biological process		4e-08		0.00077	1.6e-06	3	Kidney
GO:0043410	positive regulation of MAPK cascade	biological process		3.7e-10		0.00011	4.3e-05	3	Kidney
GO:0043549	regulation of kinase activity	biological process		2.7e-06		0.00091	7.4e-08	3	Kidney
GO:0043565	sequence-specific DNA binding	molecular function			7.5e-05	4.9e-05	7e-05	3	Kidney
GO:0044092	negative regulation of molecular function	biological process		0.00016		0.0007	4.1e-09	3	Kidney
GO:0044093	positive regulation of molecular function	biological process		4.1e-13		4.5e-06	4.8e-12	3	Kidney
GO:0044212	transcription regulatory region DNA binding	molecular function			1e-06	9.3e-06	6.3e-06	3	Kidney
GO:0044445	cytosolic part	cellular component		0.00187	1e-16	0.00043		3	Kidney
GO:0045088	regulation of innate immune response	biological process		9.5e-10		5.5e-05	0.00059	3	Kidney
GO:0045089	positive regulation of innate immune response	biological process		2.9e-08		0.00033	0.00022	3	Kidney
GO:0045765	regulation of angiogenesis	biological process		5.3e-07	8.5e-05	0.0002		3	Kidney
GO:0045785	positive regulation of cell adhesion	biological process		2e-10		0.00034	6.3e-05	3	Kidney
GO:0045893	positive regulation of transcription, DNA-templated	biological process			4e-07	2.3e-05	9e-12	3	Kidney
GO:0045937	positive regulation of phosphate metabolic process	biological process		9.1e-12		1.4e-06	1.8e-08	3	Kidney
GO:0045944	positive regulation of transcription by RNA polymerase II	biological process			1.2e-07	1.7e-05	7.5e-10	3	Kidney
GO:0046631	alpha-beta T cell activation	biological process		1.1e-07		7.3e-05	0.00044	3	Kidney
GO:0046649	lymphocyte activation	biological process		1.1e-28		1.3e-20	2.3e-07	3	Kidney
GO:0048514	blood vessel morphogenesis	biological process		9.2e-11	0.00016	0.00094		3	Kidney
GO:0048519	negative regulation of biological process	biological process		4.1e-14		1.3e-06	1.2e-11	3	Kidney
GO:0048523	negative regulation of cellular process	biological process		8.2e-13		2.9e-05	8.8e-11	3	Kidney
GO:0048534	hematopoietic or lymphoid organ development	biological process		1.3e-18		4.2e-07	1.3e-07	3	Kidney
GO:0048585	negative regulation of response to stimulus	biological process		1.1e-10		1.1e-05	1.8e-08	3	Kidney
GO:0048646	anatomical structure formation involved in morphogenesis	biological process		2.5e-13		0.00085	7.6e-06	3	Kidney
GO:0048870	cell motility	biological process		2.3e-21		3.5e-07	1.7e-11	3	Kidney
GO:0048872	homeostasis of number of cells	biological process		1.9e-06		0.00091	0.00166	3	Kidney
GO:0050777	negative regulation of immune response	biological process		0.00056		0.0009	0.00077	3	Kidney
GO:0050790	regulation of catalytic activity	biological process		1.1e-12		7.1e-07	3.6e-09	3	Kidney
GO:0050851	antigen receptor-mediated signaling pathway	biological process		2.4e-09		7.4e-15	2.3e-05	3	Kidney
GO:0050853	B cell receptor signaling pathway	biological process		2.4e-06		4.6e-16	0.00012	3	Kidney
GO:0050863	regulation of T cell activation	biological process		7.6e-12	0.0003	0.00023		3	Kidney
GO:0050864	regulation of B cell activation	biological process		6.9e-06		4.5e-12	0.00048	3	Kidney
GO:0050865	regulation of cell activation	biological process		4.3e-19		3.7e-16	0.00035	3	Kidney
GO:0051050	positive regulation of transport	biological process		6.1e-10		1.3e-05	0.00022	3	Kidney
GO:0051094	positive regulation of developmental process	biological process		2.3e-09		0.00099	1.6e-07	3	Kidney
GO:0051128	regulation of cellular component organization	biological process		9.2e-11		0.00072	2.5e-15	3	Kidney
GO:0051130	positive regulation of cellular component organization	biological process		1.5e-07	0.00011		2.3e-11	3	Kidney
GO:0051174	regulation of phosphorus metabolic process	biological process		6.6e-12		1.2e-05	1.3e-11	3	Kidney
GO:0051179	localization	biological process		2.2e-29		1.1e-11	6.8e-08	3	Kidney
GO:0051234	establishment of localization	biological process		3.9e-20		7.3e-11	6e-10	3	Kidney
GO:0051235	maintenance of location	biological process		0.0004	0.00024		0.00062	3	Kidney
GO:0051246	regulation of protein metabolic process	biological process		2.7e-10		9.1e-05	6e-07	3	Kidney
GO:0051247	positive regulation of protein metabolic process	biological process		6.4e-12		2.4e-05	2e-06	3	Kidney
GO:0051249	regulation of lymphocyte activation	biological process		8.1e-16		2.2e-15	0.00049	3	Kidney
GO:0051254	positive regulation of RNA metabolic process	biological process			7.1e-07	4.3e-05	5.1e-12	3	Kidney
GO:0051338	regulation of transferase activity	biological process		2.3e-06		0.00111	1.2e-07	3	Kidney
GO:0051347	positive regulation of transferase activity	biological process		1.7e-05		0.00074	2.3e-05	3	Kidney
GO:0051607	defense response to virus	biological process	9.1e-05	3.9e-07		4.2e-08		3	Kidney
GO:0051674	localization of cell	biological process		2.3e-21		3.5e-07	1.7e-11	3	Kidney
GO:0051704	multi-organism process	biological process	1.9e-05	2.1e-09		4.2e-09		3	Kidney
GO:0052547	regulation of peptidase activity	biological process	2.3e-05	0.00175			1.5e-12	3	Kidney
GO:0060627	regulation of vesicle-mediated transport	biological process		1.5e-06	0.00027	0.00062		3	Kidney
GO:0061024	membrane organization	biological process		0.00049		3.2e-07	0.00039	3	Kidney
GO:0065008	regulation of biological quality	biological process		1.6e-11		2e-05	2.9e-13	3	Kidney
GO:0065009	regulation of molecular function	biological process		2.4e-14		1.4e-08	1.8e-09	3	Kidney
GO:0070161	anchoring junction	cellular component		1.1e-11	0.00023		1.3e-05	3	Kidney
GO:0071702	organic substance transport	biological process		7.7e-11		5.3e-08	8.7e-05	3	Kidney
GO:0071704	organic substance metabolic process	biological process		3.6e-05	0.00022		4.1e-06	3	Kidney
GO:0071840	cellular component organization or biogenesis	biological process		4.6e-09		6.8e-08	1e-30	3	Kidney
GO:0072330	monocarboxylic acid biosynthetic process	biological process		0.00061	4.6e-05		9.5e-08	3	Kidney
GO:0072676	lymphocyte migration	biological process		3.4e-10	0.00032	2e-05		3	Kidney
GO:0072678	T cell migration	biological process		1.7e-05	2.1e-05	0.00055		3	Kidney
GO:0080134	regulation of response to stress	biological process		7.3e-14		4e-05	5e-06	3	Kidney
GO:0097367	carbohydrate derivative binding	molecular function		1.2e-05		0.0003	5e-05	3	Kidney
GO:0097435	supramolecular fiber organization	biological process		1.2e-05		0.00138	3.1e-07	3	Kidney
GO:0098542	defense response to other organism	biological process	2.9e-06	6.4e-09		4.9e-18		3	Kidney
GO:0098772	molecular function regulator	molecular function		2e-06		4e-06	9.4e-08	3	Kidney
GO:0140110	transcription regulator activity	molecular function			3.4e-08	4e-06	2.8e-11	3	Kidney
GO:1901342	regulation of vasculature development	biological process		4e-06	0.0003	0.00049		3	Kidney
GO:1901700	response to oxygen-containing compound	biological process		7.2e-16		8.2e-05	1.4e-09	3	Kidney
GO:1902531	regulation of intracellular signal transduction	biological process		2.1e-10		4.6e-05	2.2e-12	3	Kidney
GO:1902533	positive regulation of intracellular signal transduction	biological process		5.6e-15		4.7e-08	1.8e-08	3	Kidney
GO:1902680	positive regulation of RNA biosynthetic process	biological process			4e-07	2.3e-05	9e-12	3	Kidney
GO:1903034	regulation of response to wounding	biological process	5.2e-05	7.4e-05			7.2e-11	3	Kidney
GO:1903508	positive regulation of nucleic acid-templated transcription	biological process			4e-07	2.3e-05	9e-12	3	Kidney
GO:1990837	sequence-specific double-stranded DNA binding	molecular function			7.4e-07	4.4e-06	0.00058	3	Kidney
GO:2000106	regulation of leukocyte apoptotic process	biological process		2.6e-06	0.00037	0.0007		3	Kidney
GO:2000427	positive regulation of apoptotic cell clearance	biological process		0.00103	0.00024	0.00035		3	Kidney
GO:0042611	MHC protein complex	cellular component	4.8e-09	1.6e-08	7.2e-05	2.1e-07		4	liver
GO:0002474	antigen processing and presentation of peptide antigen via MHC class I	biological process	2.4e-13	8.7e-12		2e-14		3	liver
GO:0003735	structural constituent of ribosome	molecular function	1.2e-06		1.6e-17	1.3e-13		3	liver
GO:0005550	pheromone binding	molecular function	1.6e-11	1.2e-09	1.2e-11			3	liver
GO:0005840	ribosome	cellular component	6.8e-06		8.9e-16	9.1e-13		3	liver
GO:0019882	antigen processing and presentation	biological process	3.8e-12	2.9e-14		2.2e-11		3	liver
GO:0022626	cytosolic ribosome	cellular component	2.7e-05		4.5e-14	4.1e-10		3	liver
GO:0042605	peptide antigen binding	molecular function	5.6e-13	5.2e-08		1.5e-07		3	liver
GO:0042612	MHC class I protein complex	cellular component	5.4e-07		7.7e-07	2.7e-05		3	liver
GO:0044391	ribosomal subunit	cellular component	2.2e-05		9e-15	3.9e-11		3	liver
GO:0044445	cytosolic part	cellular component	0.0001		1.5e-11	3e-12		3	liver
GO:0048002	antigen processing and presentation of peptide antigen	biological process	3.2e-11	2e-11		6.7e-13		3	liver

## Sheet: Sheet2
5 common elements in "Kidney", "liver" and "intestine":
GO:0002474	antigen processing and presentation of peptide antigen via MHC class I	biological process
GO:0019882	antigen processing and presentation	biological process
GO:0048002	antigen processing and presentation of peptide antigen	biological process
GO:0042605	peptide antigen binding	molecular function
GO:0042611	MHC protein complex	cellular component
