# Supplementary material for: Uricase deficiency in rats results in a variety of metabolic disorders, addition to gouty nephropathy
Source: PLoS One. 2025 Aug 22;20(8):e0330344. doi: 10.1371/journal.pone.0330344 (PMC12373213; doi:10.1371/journal.pone.0330344)
Supplement: S4 — (ZIP) [file pone.0330344.s005.zip › Table 2.xlsx]

## Sheet: Sheet1
id	Description	D45	D185	D367	D549	D626	Count		序号
ko04145	Phagosome	5.77644e-06	4.01905e-06	0.000106738	7.32833e-06	1.07399e-18	5	duodenum	26
ko04514	Cell adhesion molecules (CAMs)	0.00157979	N/A	N/A	0.0010746	1.54075e-05	3	duodenum	29
ko04612	Antigen processing and presentation	0.000128722	1.6923e-12	0.00235524	0.000683777	1.28891e-06	5	duodenum	27
ko04640	Hematopoietic cell lineage	N/A	N/A	7.28722e-05	0.000281862	2.76329e-12	3	duodenum	30
ko04650	Natural killer cell mediated cytotoxicity	9.56985e-07	N/A	0.000705547	1.34709e-06	2.02568e-16	4	duodenum	28
ko04662	B cell receptor signaling pathway	N/A	N/A	0.000501534	0.00010139	1.92571e-12	3	duodenum	31
ko04664	Fc epsilon RI signaling pathway	N/A	N/A	5.64012e-05	0.00400569	7.19268e-08	3	duodenum	32
ko04672	Intestinal immune network for IgA production	N/A	N/A	5.32772e-05	0.000951124	9.48014e-09	3	duodenum	33
ko00601	Glycosphingolipid biosynthesis - lacto and neolacto series	N/A	0.00710282	0.00387763	N/A	0.000139153	3	ileum	36
ko04020	Calcium signaling pathway	N/A	N/A	3.12817e-05	1.88885e-05	8.0864e-19	3	ileum	37
ko04145	Phagosome	4.74489e-06	5.67072e-05	0.00102204	6.14737e-05	7.63176e-25	5	ileum	34
ko04151	PI3K-Akt signaling pathway	N/A	N/A	0.00445994	0.000942644	3.16803e-22	3	ileum	38
ko04360	Axon guidance	N/A	N/A	0.000249893	0.00372686	0.0006541	3	ileum	39
ko04514	Cell adhesion molecules (CAMs)	0.00266052	N/A	0.00144514	N/A	1.13439e-08	3	ileum	40
ko04640	Hematopoietic cell lineage	N/A	N/A	0.00363624	1.78679e-05	3.34715e-25	3	ileum	41
ko04650	Natural killer cell mediated cytotoxicity	4.14332e-05	0.00113778	N/A	2.51616e-05	1.8318e-23	4	ileum	35
ko04666	Fc gamma R-mediated phagocytosis	N/A	N/A	0.00424591	2.18851e-05	5.09055e-15	3	ileum	42
ko04672	Intestinal immune network for IgA production	N/A	N/A	0.00209753	3.72202e-08	1.79804e-22	3	ileum	43
ko03010	Ribosome	N/A	2.30961e-13	1.59668e-29	1.22834e-11	N/A	3	Kidney	8
ko04060	Cytokine-cytokine receptor interaction	0.000123601	3.68203e-08	N/A	3.79091e-09	N/A	3	Kidney	9
ko04062	Chemokine signaling pathway	N/A	2.60564e-08	N/A	1.79236e-05	9.50054e-05	3	Kidney	10
ko04064	NF-kappa B signaling pathway	N/A	2.5987e-05	N/A	2.80931e-13	5.06066e-06	3	Kidney	11
ko04144	Endocytosis	N/A	2.65317e-05	N/A	4.85316e-05	0.000962859	3	Kidney	12
ko04145	Phagosome	2.6884e-06	4.55584e-11	N/A	6.65279e-22	7.87203e-05	4	Kidney	2
ko04151	PI3K-Akt signaling pathway	N/A	0.000234474	N/A	0.000203864	5.32694e-09	3	Kidney	13
ko04210	Apoptosis	N/A	0.000159397	N/A	0.000489056	0.00404658	3	Kidney	14
ko04510	Focal adhesion	0.0025076	3.26611e-06	N/A	N/A	0.000779158	3	Kidney	15
ko04512	ECM-receptor interaction	3.74999e-07	1.15368e-06	N/A	N/A	3.37695e-06	3	Kidney	16
ko04514	Cell adhesion molecules (CAMs)	9.27639e-05	1.08639e-13	N/A	1.34814e-10	0.00752912	4	Kidney	3
ko04610	Complement and coagulation cascades	4.54087e-14	6.98281e-05	2.00442e-09	0.00131838	1.31467e-35	5	Kidney	1
ko04611	Platelet activation	N/A	4.06171e-06	N/A	0.000517513	0.000256804	3	Kidney	17
ko04612	Antigen processing and presentation	0.0033094	3.10216e-10	4.00503e-05	3.29518e-08	N/A	4	Kidney	4
ko04621	NOD-like receptor signaling pathway	N/A	0.000252205	0.000953755	1.53354e-05	0.0165316	4	Kidney	5
ko04640	Hematopoietic cell lineage	N/A	8.83518e-09	N/A	5.34269e-19	0.000375007	3	Kidney	18
ko04650	Natural killer cell mediated cytotoxicity	0.000616675	3.55034e-10	N/A	1.37009e-18	0.00160161	4	Kidney	6
ko04662	B cell receptor signaling pathway	N/A	0.000171043	N/A	1.49169e-13	5.50857e-06	3	Kidney	19
ko04664	Fc epsilon RI signaling pathway	N/A	0.00433612	N/A	3.39663e-10	0.00421612	3	Kidney	20
ko04666	Fc gamma R-mediated phagocytosis	N/A	5.75381e-05	N/A	5.16869e-12	0.00055055	3	Kidney	21
ko04668	TNF signaling pathway	N/A	3.57549e-06	6.35987e-05	0.000462014	0.000306216	4	Kidney	7
ko03010	Ribosome	2.20741e-08	N/A	1.79517e-20	1.90957e-23	N/A	3	liver	22
ko04145	Phagosome	3.05709e-07	3.5371e-10	N/A	8.26296e-06	N/A	3	liver	23
ko04514	Cell adhesion molecules (CAMs)	1.39756e-07	2.10657e-10	N/A	0.000303215	N/A	3	liver	24
ko04612	Antigen processing and presentation	2.78569e-10	6.17663e-12	N/A	5.97705e-09	N/A	3	liver	25

## Sheet: Sheet2
3 common elements in "Kidney", "liver" and "intestine":
ko04145	Phagosome
ko04514	Cell adhesion molecules (CAMs)
ko04612	Antigen processing and presentation
